# Supplementary material for: Explore the shared molecular mechanism between dermatomyositis and nasopharyngeal cancer by bioinformatic analysis
Source: PLoS One. 2024 May 16;19(5):e0296034. doi: 10.1371/journal.pone.0296034 (PMC11098312; doi:10.1371/journal.pone.0296034)
Supplement: S2 Table — (XLS) [file pone.0296034.s003.xls]

geneNames	GSM1126893	GSM1126894	GSM1126895	GSM1126896	GSM1126897	GSM1126898	GSM1126899	GSM1126900	GSM1126901	GSM1126902	GSM1126903	GSM1126904	GSM1126905	GSM1126906	GSM1126907	GSM1126908	GSM1126909	GSM1126910	GSM1126911	GSM1126912	GSM1126913	GSM1126914	GSM1126915	GSM1126916	GSM1126917	GSM1126918	GSM1126919	GSM1126920	GSM1126921	GSM1126922	GSM1126923	GSM1126924	GSM1126925	GSM1126926	GSM1126927	GSM1126928	GSM1126929	GSM1126930	GSM1126931	GSM1126932	GSM1126933	GSM1126934	GSM1126935	GSM1126936	GSM1126937	GSM1126938	GSM1126939	GSM1126940	GSM1126941
A1BG	4.843	5.043	4.885	5.154	4.816	4.888	5.352	4.955	5.13	4.953	5.167	4.919	5.064	4.961	5.07	4.998	4.791	4.93	4.932	5.511	5.037	4.771	4.888	4.751	4.795	5.317	5.127	4.979	4.846	4.879	5.073	4.949	5.099	5.209	5.145	4.9	4.862	4.987	4.93	4.95	5.098	5.024	4.747	5.258	5.086	5.08	4.952	4.773	4.755
A1BG-AS1	4.558	4.581	4.711	4.737	4.61	4.95	4.486	4.771	4.835	4.72	4.519	4.816	4.74	4.8	4.77	4.661	4.656	4.664	4.741	4.713	4.707	4.558	4.75	4.727	4.36	4.542	4.741	4.531	4.742	4.791	4.821	4.59	5.005	4.462	5.008	4.48	4.65	4.696	4.662	4.535	4.593	4.503	4.619	4.907	4.603	4.778	4.591	4.468	4.448
A1CF	3.9655	3.941	4.1725	3.735	3.82	3.9735	3.7605	3.861	3.9485	4.1255	3.9595	4.076	4.0805	3.8805	4.027	3.9265	3.987	3.882	4.059	3.998	3.8995	3.867	3.893	3.9155	3.961	4.1305	3.971	3.879	3.9805	4.1585	3.929	3.9335	4.122	4.0415	3.968	3.77	3.718	3.963	3.927	3.8975	4.144	3.908	4.005	3.9365	3.9565	4.0145	4.0505	3.8255	3.881
A2M	7.3035	6.769	7.604	7.3225	7.549	7.661	7.874	7.5415	7.626	7.719	7.2895	7.6115	7.559	7.583	7.952	8.0775	7.3025	7.69	7.5465	7.63	7.8265	7.5365	7.6595	7.8545	7.771	7.4525	7.705	7.5725	7.3575	7.8525	7.535	7.6535	7.5445	7.6815	7.489	7.512	7.886	7.609	7.78	7.778	7.9285	8.239	7.8155	8.076	8.211	7.7475	7.346	7.3535	7.69
A2M-AS1	5.192	5.037	5.358	4.719	5.12	4.72	6.862	5.641	4.983	4.628	4.66	5.396	4.388	5.082	5.085	4.688	4.932	5.013	5.08	5.444	5.573	4.427	5.487	5.281	4.484	4.721	5.75	4.174	4.754	6.184	4.871	5.336	4.406	4.946	4.979	6.272	5.175	4.609	4.363	5.385	4.94	5.342	5.439	5.448	5.518	4.548	4.129	5.204	5.643
A2ML1	7.1295	7.241	6.936	6.6285	6.9615	6.451	5.713	6.539	7.102	6.7565	6.7765	6.918	7.5765	6.9835	6.209	6.302	8.0995	6.8295	6.266	5.4625	7.281	7.5735	6.455	6.077	7.7735	5.752	6.089	8.185	8.012	7.447	6.882	7.5645	7.318	6.7245	6.812	6.277	7.447	8.2255	7.4955	5.4345	6.798	6.377	6.288	6.582	6.9725	7.8835	8.319	7.56	7.5245
A2MP1	4.229	4.231	4.272	4.328	4.245	4.265	5.205	4.341	4.431	5.076	4.862	4.358	4.391	4.446	4.168	4.09	4.397	4.511	5.991	4.398	4.679	5.054	5.176	4.495	4.53	5.523	4.692	4.511	4.424	5.369	4.802	4.399	6.308	5.649	5.215	4.943	4.494	4.332	5.164	4.505	5.138	5.141	4.541	4.849	4.685	5.016	4.885	4.366	4.279
A4GALT	5.614	5.535	5.73	5.782	6.056	5.864	6.091	6.035	5.911	5.831	5.957	6.026	6.051	5.843	6.12	6.132	6.025	6.042	6.018	5.976	6.195	6.211	6.017	5.947	6.198	6.281	6.461	5.915	5.796	6.238	6.241	5.732	6.153	6.268	5.953	5.989	5.924	5.857	5.923	6.207	5.401	5.825	6.007	5.456	5.736	5.964	5.876	5.999	5.832
A4GNT	3.907	3.859	4.016	3.875	4.081	3.91	4.063	3.937	4.15	3.921	4.17	4.014	4.001	4.125	3.906	4.208	4.033	4.045	3.956	4.307	4.047	4.066	3.879	4.114	4.048	4.262	3.832	3.991	4.2	4.243	4.327	4.158	4.096	3.861	3.906	4.086	3.788	3.874	3.906	4.123	4.154	3.879	3.829	4.115	4.06	4.204	4.182	3.913	3.943
AA06	4.201	4.254	4.206	4.376	4.491	4.256	3.837	4.161	4.337	4.116	4.499	4.387	3.939	4.117	4.092	4.239	4.162	4.482	3.953	4.512	4.607	4.579	4.111	4.092	4.169	5.036	4.641	4.268	4.399	4.393	4.314	4.302	4.412	3.978	4.341	3.942	4.165	4.228	4.239	4.406	4.357	4.134	4.059	4.31	4.198	4.294	4.321	4.097	4.254
AAAS	6.849	7.089	7.075	6.81	6.975	6.789	7.144	6.964	6.909	6.75	6.888	6.978	6.899	7.011	6.909	6.866	6.772	6.898	6.942	7.065	6.983	6.935	6.786	6.758	6.736	7.305	7.019	7.013	6.926	6.784	6.842	6.815	7.078	6.951	7.049	6.57	6.704	6.891	6.919	6.986	6.888	7.006	7.009	6.999	6.913	6.864	6.997	6.723	6.597
AACS	9.662	10.434	9.478	9.836	9.556	9.355	8.391	8.558	9.403	9.944	10.04	9.3	8.025	9.521	9.37	9.971	8.671	9.907	8.854	9.129	8.58	10.376	9.028	8.54	8.675	10.467	9.072	9.129	8.526	9.037	9.139	9.991	10.451	9.688	8.956	8.305	9.327	9.182	9.358	8.788	9.347	9.61	8.822	10.013	9.158	8.891	10.103	10.458	9.767
AACSP1	3.795	3.87	3.623	3.599	3.78	3.501	3.741	3.48	3.449	3.53	3.799	3.371	3.551	3.749	3.698	4.09	3.524	3.479	3.814	3.619	3.662	3.831	3.655	3.561	3.601	3.565	3.409	3.427	3.529	3.546	3.608	3.655	3.717	3.696	3.487	3.819	4.013	3.982	3.39	3.455	3.705	3.613	3.797	3.415	3.704	4.048	3.521	3.777	4.247
AADAC	7.955	7.091	6.766	7.623	6.545	8.081	7.005	6.72	8.168	8.234	7.105	8.116	5.331	6.586	6.53	5.541	8.472	6.767	7.256	7.348	8.003	7.92	8.58	7.232	6.461	6.757	7.063	8.443	7.105	7.669	7.3	6.633	5.644	7.551	8.133	7.82	7.846	6.9	6.863	7.161	9.007	6.893	7.459	6.789	7.145	7.178	7.702	7.373	6.537
AADACL2	9.406	9.136	9.1	9.589	9.455	8.834	9.066	8.337	9.822	9.038	9.471	9.437	9.181	8.767	8.125	8.656	9.271	9.093	9.167	9.02	8.721	9.563	9.597	8.094	8.769	8.205	8.894	9.66	9.386	8.803	9.147	8.741	8.896	9.412	8.99	9.277	9.727	9.066	9.133	8.911	9.608	8.722	8.606	8.737	9.196	9.351	9.174	8.946	9.201
AADACP1	3.355	3.323	3.273	3.483	2.998	3.232	3.465	4.181	3.601	3.752	3.189	3.277	3.45	3.269	3.264	3.381	3.88	3.337	4.117	3.267	3.542	3.306	3.415	3.959	3.82	3.42	3.353	3.91	3.287	3.287	3.55	3.359	3.479	3.436	3.464	3.282	3.322	3.513	3.471	3.295	4.03	3.533	3.588	3.33	3.375	3.283	3.257	3.299	3.332
AADAT	5.427	5.215	5.257	5.634	5.597	5.006	5.638	5.449	5.189	5.442	5.235	5.209	5.588	5.18	5.406	5.82	5.408	5.295	5.316	5.933	5.365	5.316	5.185	5.572	5.225	5.039	5.677	5.242	5.059	5.428	5.503	5.49	5.289	5.528	5.083	5.305	5.483	5.341	5.393	5.51	5.492	5.456	5.015	5.237	5.335	5.211	4.979	5.341	5.525
AAED1	6.708	6.715	6.58	6.819	7.349	7.71	8.311	7.785	6.972	7.543	6.956	7.495	8.792	6.857	7.423	7.795	7.665	6.973	7.887	6.848	7.593	7.103	7.935	7.673	7.802	6.537	6.912	7.518	7.413	7.43	7.948	6.92	6.527	7.026	7.601	8.637	7.743	7.779	7.651	7.43	7.002	6.957	7.373	7.091	7.107	7.401	6.859	7.192	7.164
AAGAB	6.11266666666667	6.19666666666667	6.03766666666667	6.156	6.049	6.359	6.33133333333333	6.14933333333333	6.253	6.435	6.195	6.215	6.53066666666667	6.14666666666667	6.308	6.063	6.341	6.00733333333333	6.36366666666667	6.221	6.42433333333333	6.13066666666667	6.08766666666667	6.296	6.31233333333333	6.24366666666667	6.03366666666667	5.98566666666667	6.07366666666667	6.11233333333333	6.33866666666667	6.26733333333333	6.44366666666667	6.149	6.31033333333333	6.462	6.27633333333333	6.27866666666667	6.07633333333333	6.31833333333333	6.186	6.12466666666667	6.26	6.038	6.19133333333333	6.22266666666667	6.34866666666667	6.29366666666667	6.059
AAK1	5.32071428571429	5.41771428571429	5.28385714285714	5.34471428571429	5.35857142857143	5.37085714285714	5.50314285714286	5.24728571428571	5.36828571428571	5.26514285714286	5.27528571428571	5.33385714285714	5.47585714285714	5.34871428571429	5.27271428571429	5.35171428571429	5.26871428571429	5.31528571428571	5.26942857142857	5.31	5.40171428571429	5.33714285714286	5.37428571428571	5.52071428571429	5.38342857142857	5.26114285714286	5.42257142857143	5.36157142857143	5.40885714285714	5.31414285714286	5.30285714285714	5.30585714285714	5.40442857142857	5.40071428571428	5.26128571428571	5.37785714285714	5.32171428571429	5.29985714285714	5.34171428571429	5.27214285714286	5.388	5.38414285714286	5.29842857142857	5.389	5.41114285714286	5.367	5.39314285714286	5.27714285714286	5.26128571428571
AAMDC	6.35866666666667	6.25633333333333	6.79866666666667	6.477	6.56166666666667	6.255	6.052	5.95533333333333	6.51766666666667	6.19566666666667	6.67666666666667	6.56333333333333	5.92466666666667	6.92066666666667	6.21533333333333	6.78866666666667	6.20466666666667	6.645	6.22766666666667	6.54166666666667	6.24166666666667	6.129	6.15333333333333	6.24033333333333	5.94566666666667	6.438	6.54733333333333	6.18	5.84533333333333	6.307	6.525	6.58766666666667	5.876	6.598	6.12566666666667	5.79166666666667	6.039	5.85166666666667	6.07766666666667	6.63566666666667	6.167	6.54433333333333	6.41233333333333	6.46	6.491	5.94	6.00466666666667	6.28366666666667	6.55766666666667
AAMP	8.999	9.27	9.183	8.881	9.009	8.907	9.042	8.653	9.013	9.155	9.062	9.106	8.734	8.974	8.751	8.819	8.8	8.926	8.949	9.004	8.866	8.917	8.767	8.857	8.962	9.236	9.043	8.808	9.089	9.017	9.342	9.384	9.051	9.418	8.945	8.774	8.736	8.776	8.857	8.933	8.728	8.781	9.027	8.924	8.91	8.845	8.963	8.969	8.917
AANAT	3.788	3.94	3.569	3.547	3.64	3.772	3.645	3.647	3.569	3.449	3.336	3.625	3.612	3.638	3.541	3.728	3.731	3.422	3.779	3.591	3.28	3.692	3.703	3.59	3.681	3.976	3.561	3.648	3.731	3.684	3.654	3.74	3.829	3.997	3.854	3.652	3.588	3.703	3.501	3.659	3.48	3.573	3.503	3.65	3.348	3.604	3.654	3.641	3.756
AAR2	7.746	8.107	8.014	7.936	7.922	7.815	7.883	7.864	8.017	7.751	7.889	8.193	7.784	7.906	7.708	7.846	7.961	7.926	8.232	7.995	7.975	7.893	8.118	7.907	7.75	8.08	8.094	7.921	7.878	8.165	8.133	7.828	7.813	8.095	7.758	8.015	7.74	7.862	7.867	7.78	7.796	8.032	8.048	7.789	7.896	7.868	7.776	7.888	7.87
AARS	9.077	9.006	8.949	8.906	8.613	9.237	9.126	8.97	8.831	8.968	8.907	9.228	9.064	8.879	8.862	9.275	9.061	9.027	8.896	8.929	8.996	9.11	8.712	9.354	9.238	9.046	8.728	9.09	8.573	9.048	9.121	8.873	8.922	8.557	9.107	8.597	8.765	8.912	9.033	9.301	9.083	9.064	9.341	9.09	9.461	9.108	8.902	8.754	8.675
AARS2	7.0105	7.1965	6.937	6.99	6.7145	6.798	6.58	6.8925	6.7515	6.9995	6.859	6.8125	6.5985	6.713	6.855	6.6985	6.931	6.825	6.38	6.9325	7.0095	7.168	6.433	6.976	6.6005	7.1445	6.635	6.8505	6.9215	6.7475	6.5955	7.129	7.2535	6.9325	6.8665	6.5325	6.621	6.571	6.6295	6.9415	6.7575	6.7075	6.696	6.8335	6.7745	6.71	6.977	7.2535	6.824
AASDH	7.658	7.724	7.8465	7.5725	7.1375	7.2835	6.97	7.245	7.455	7.23	7.524	7.2165	6.9015	7.547	7.2545	7.1165	7.306	7.536	7.1165	7.301	7.052	7.516	6.495	7.426	7.427	7.2745	7.0515	7.463	7.274	6.735	7.228	7.3805	7.15	6.928	7.3065	6.939	7.1775	7.11	7.0975	7.316	7.301	7.064	7.293	7.209	7.327	7.2855	7.6675	7.422	7.4915
AASDHPPT	7.22133333333333	7.04433333333333	6.966	6.94266666666667	6.938	7.15666666666667	6.96133333333333	7.00066666666667	6.86833333333333	6.962	6.97133333333333	6.95733333333333	7.105	7.02833333333333	7.04233333333333	7.033	7.05966666666667	6.94	6.80233333333333	6.826	6.963	7.017	6.93433333333333	6.99966666666667	7.223	7.021	6.695	7.14833333333333	7.09666666666667	6.74	7.027	6.99266666666667	6.93266666666667	6.667	7.111	7.19366666666667	7.15433333333333	6.98233333333333	7.06666666666667	6.90866666666667	7.013	6.951	7.02833333333333	6.978	6.977	7.16733333333333	7.318	7.07233333333333	7.118
AASS	5.9185	4.925	4.9395	5.3115	5.116	5.61	5.3685	5.824	4.989	5.411	5.5015	4.976	5.178	5.007	5.3175	5.7775	5.2765	5.1155	5.5225	5.0445	5.111	5.106	5.391	5.548	5.5015	4.579	5.399	5.0805	6.6015	5.0735	4.9715	5.3965	5.1745	5.1585	5.418	5.373	5.508	5.569	5.536	5.1325	5.54	5.9705	5.0865	5.49	5.616	5.644	5.734	5.5765	6.0055
AATF	8.454	8.84	8.809	8.643	8.722	8.42	8.744	8.509	8.625	8.408	8.536	9.094	8.505	8.634	8.279	8.272	8.691	8.588	8.727	8.626	8.559	8.412	8.643	8.488	8.45	8.622	8.797	8.686	8.535	8.687	8.771	8.719	8.42	8.847	8.585	8.231	8.067	8.377	8.334	8.637	8.161	8.503	8.519	8.456	8.599	8.274	8.228	8.189	8.371
AATK	6.923	7.066	6.893	6.743	6.617	6.7	6.973	6.725	6.7	7.279	7.145	7.081	6.965	6.914	6.897	6.981	6.726	6.991	6.96	7.211	7.026	6.875	6.908	6.755	6.921	7.423	7.15	6.805	6.923	7.018	7.407	7.553	7.166	7.851	6.974	6.912	6.573	7.005	7.202	7.144	7.033	7.181	6.962	6.984	6.984	6.874	6.914	6.815	6.454
AB488780	6.692	6.5	6.79	6.538	6.347	6.167	6.05	6.371	5.741	6.391	6.401	6.182	5.927	6.772	6.442	6.514	6.309	6.691	5.741	6.609	6.369	6.393	5.75	6.327	6.427	6.223	6.5	6.057	6.02	5.869	5.87	6.229	6.382	5.903	6.16	5.498	5.965	6.276	6.142	6.293	6.299	6.257	6.301	6.694	6.384	6.144	6.208	6.008	6.008
ABAT	6.00766666666667	5.78766666666667	5.48566666666667	6.021	5.66133333333333	5.45066666666667	5.78166666666667	5.62233333333333	5.67433333333333	5.625	5.75233333333333	5.52666666666667	5.591	5.69066666666667	6.124	5.858	5.54166666666667	5.922	5.502	5.98766666666667	5.54533333333333	5.80266666666667	5.41266666666667	5.34766666666667	5.34666666666667	5.85633333333333	5.68066666666667	5.42866666666667	5.302	5.694	5.37033333333333	5.53666666666667	5.83466666666667	5.289	5.90133333333333	5.45733333333333	5.68766666666667	5.89833333333333	5.82	5.955	5.76366666666667	6.07866666666667	5.789	6.14433333333333	5.67466666666667	5.43933333333333	5.82366666666667	6.05	5.95733333333333
ABCA1	6.90475	6.8065	6.67225	6.753	6.39	6.674	6.20525	7.08375	6.90775	6.56325	6.4785	6.35	6.7635	6.62125	6.8045	6.762	6.82175	6.56825	6.5515	6.57	6.78275	6.7595	6.36475	7.0145	7.094	6.1545	6.60875	6.6385	6.67025	6.92475	6.408	6.49125	5.86675	6.161	6.4975	7.09	6.575	6.93625	7.00025	6.57125	6.63675	6.5995	6.437	6.559	6.1525	6.8175	6.57375	6.63525	6.69775
ABCA11P	6.6	5.626	6.026	6.123	6.008	5.908	5.578	6.433	6.162	5.713	6.738	5.46	5.529	6.202	6.375	6.229	6.327	5.8	5.436	6.56	5.756	6.171	5.295	6.07	5.892	5.873	6.224	5.572	5.418	5.138	5.431	6.558	5.409	5.358	6	5.766	6.763	5.826	5.602	6.26	6.322	6.082	5.86	5.846	6.049	5.889	5.964	6.323	7.027
ABCA12	9.041	9.355	8.649	9.314	8.575	9.05	8.475	8.958	9.629	9.389	9.02	8.375	8.381	8.431	8.078	8.013	8.9	8.885	8.806	8.755	9.264	9.546	8.969	8.596	9.467	9.286	8.977	8.787	10.142	9.049	8.49	8.954	9.522	8.76	9.372	8.71	9.391	9.67	9.376	8.335	9.615	8.555	8.305	8.268	7.824	9.61	9.281	9.344	8.8
ABCA13	4.17133333333333	4.16133333333333	3.13233333333333	3.64466666666667	3.062	3.14033333333333	3.127	3.36433333333333	3.36666666666667	3.99733333333333	4.16933333333333	3.15833333333333	2.99	3.438	4.54566666666667	3.16666666666667	3.64633333333333	3.09833333333333	2.99366666666667	3.83633333333333	3.53966666666667	4.46666666666667	3.202	3.965	3.00533333333333	4.08266666666667	3.074	3.388	2.97833333333333	3.20366666666667	3.14666666666667	3.589	4.25666666666667	3.725	3.71733333333333	2.961	4.36666666666667	3.532	3.24466666666667	3.516	4.62733333333333	3.74	3.852	3.43233333333333	3.01333333333333	3.30233333333333	4.56566666666667	4.887	4.01
ABCA17P	4.076	4.055	3.885	4.146	3.837	3.576	4.157	3.983	3.783	4.04	3.963	3.988	3.867	3.802	3.724	3.688	3.763	3.734	4.105	4.025	3.859	3.74	3.87	3.901	3.804	4.097	4.021	3.86	3.826	3.676	3.756	4.069	4.205	4.394	4.008	3.745	3.831	3.849	3.829	3.872	3.935	3.827	3.607	3.883	3.889	3.797	3.83	4.101	4.071
ABCA2	5.08	5.103	5.14333333333333	4.89166666666667	5.109	5.042	5.25233333333333	5.132	5.16666666666667	5.156	5.132	5.22166666666667	5.055	4.984	5.03733333333333	5.19	4.972	5.054	4.89733333333333	5.14833333333333	5.20066666666667	5.14866666666667	5.08033333333333	5.10833333333333	5.18133333333333	5.355	5.165	4.95933333333333	5.032	5.33766666666667	5.33366666666667	5.037	5.09566666666667	5.09066666666667	5.217	5.07933333333333	5.17733333333333	4.89833333333333	5.12133333333333	5.163	5.06933333333333	5.14433333333333	5.05933333333333	4.91266666666667	5.01666666666667	5.028	5.16733333333333	5.13933333333333	5.20233333333333
ABCA3	6.867	6.787	6.609	6.504	6.438	6.172	6.457	6.231	6.31	6.438	6.219	6.334	5.948	6.574	6.29	6.395	6.07	6.44	6.404	6.681	6.491	6.253	6.103	6.299	6.066	6.644	6.342	6.014	5.966	6.271	6.514	6.656	6.792	7.006	6.402	6.094	6.055	6.017	5.899	6.261	6.334	6.123	6.119	6.223	5.973	5.94	6.03	6.538	6.187
ABCA4	4.5295	4.754	4.459	4.7135	4.528	4.5485	4.274	4.6015	4.472	4.938	4.908	4.514	4.5015	4.8695	4.9245	4.735	4.2775	4.603	4.281	4.9335	4.638	4.62	4.306	4.5795	4.264	4.988	4.311	4.3375	4.6845	4.415	4.205	4.8725	5.815	4.7055	4.807	4.2465	4.68	4.417	4.579	4.3815	4.787	4.583	4.7115	4.4105	4.2135	4.2815	5.1675	4.866	4.4815
ABCA5	7.9875	7.462	7.8295	7.5815	7.602	7.3665	6.4145	6.837	7.4385	6.6495	7.381	7.1095	6.0865	7.4315	7.4555	6.9735	7.123	7.095	6.919	7.3785	6.226	7.0065	7.1655	7.272	7.131	6.757	7.0735	7.028	6.74	6.426	6.645	6.814	6.4145	6.4655	6.3935	6.1995	6.6155	6.561	6.4555	6.735	6.8745	7.248	6.917	7.169	7.4395	7.048	7.651	6.783	7.4605
ABCA6	6.724	4.875	6.156	5.676	5.88	5.758	5.987	7.193	5.708	5.589	5.173	4.641	6.63	5.667	6.626	7.346	7.208	6.425	6.081	5.922	6.728	5.469	5.17	7.028	6.299	5.019	6.322	5.466	4.654	6.535	4.724	5.825	4.229	5.647	6.306	6.127	7.376	6.705	6.558	6.315	7.139	6.543	6.26	6.391	5.374	6.192	5.286	5.982	6.447
ABCA7	6.316	6.273	6.091	6.127	5.933	6.181	6.211	6.019	6.318	6.05	6.21	6.353	5.769	6.234	6.243	5.928	6.225	6.084	5.97	6.137	6.234	6.597	6.187	6.264	6.305	6.694	6.401	6.268	6.056	6.321	5.921	6.023	6.639	6.256	6.25	6.063	5.851	6.24	5.951	6.18	5.808	5.934	6.08	6.102	5.845	6.025	6.193	6.655	6.155
ABCA8	6.02033333333333	5.52066666666667	5.875	5.60866666666667	5.62233333333333	5.736	5.53433333333333	5.801	5.79033333333333	5.73466666666667	5.39933333333333	5.31	5.609	5.93133333333333	5.77366666666667	6.41766666666667	6.15233333333333	6.18033333333333	6.029	6.26133333333333	6.21433333333333	5.63466666666667	5.63233333333333	5.918	5.53466666666667	5.81866666666667	5.89266666666667	5.15533333333333	5.236	5.87933333333333	5.23833333333333	6.05633333333333	4.91633333333333	5.66366666666667	5.80666666666667	5.80433333333333	6.12966666666667	5.53366666666667	5.572	6.12733333333333	6.13	5.98833333333333	5.957	5.93766666666667	5.85	5.51633333333333	5.18066666666667	5.87533333333333	5.93366666666667
ABCA9	5.51233333333333	4.35866666666667	5.124	4.68833333333333	5.30433333333333	4.97	4.77633333333333	5.63866666666667	5.18066666666667	4.73766666666667	4.47966666666667	4.412	5.321	5.258	5.21366666666667	5.78666666666667	5.94366666666667	5.38033333333333	5.522	4.973	5.38266666666667	4.689	4.60466666666667	5.91533333333333	5.168	4.70833333333333	5.418	4.71066666666667	4.22466666666667	5.89766666666667	4.18966666666667	4.80366666666667	4.09433333333333	4.60566666666667	4.85633333333333	4.94566666666667	5.51133333333333	5.65266666666667	5.33933333333333	5.04833333333333	5.254	5.285	4.93033333333333	5.54766666666667	4.94633333333333	5.29066666666667	4.46866666666667	4.663	5.119
ABCB1	4.375	4.2345	4.084	4.344	4.2795	4.3265	4.873	4.237	4.084	4.4215	4.4105	4.383	4.2635	4.062	4.4645	4.8465	4.241	4.3385	4.4535	4.6805	4.281	4.513	4.8075	4.3665	4.3275	3.9465	4.203	4.2595	4.5635	4.3655	4.4325	4.7015	4.524	4.47	4.2245	4.546	4.4095	4.106	4.1585	4.676	4.515	5.439	4.1795	4.5305	5.178	4.143	4.3615	4.332	4.704
ABCB10	7.53	7.248	7.181	7.486	7.495	7.52	7.598	7.767	7.462	7.247	7.51	7.482	7.622	7.255	7.644	7.47	7.523	7.231	7.221	7.131	7.008	7.078	7.577	7.294	7.883	6.519	7.281	7.642	7.83	7.176	7.64	6.929	7.215	7.227	7.622	8.074	7.883	7.761	7.411	7.247	7.246	7.39	7.406	7.297	7.223	7.678	7.286	7.733	7.881
ABCB11	3.672	4.038	4.067	3.8395	3.7905	3.757	3.765	3.6115	3.67	3.855	3.8925	3.661	3.6835	3.844	3.905	3.748	3.675	3.77	3.7995	3.8075	3.5985	3.9405	3.735	3.796	3.8255	4.2605	3.7975	3.6565	3.8025	3.7555	3.851	3.952	4.012	3.6565	3.5305	3.7125	3.653	3.6555	3.862	3.614	3.7865	3.937	3.6995	3.8825	3.517	3.5875	3.825	3.5825	3.5925
ABCB4	4.567	4.802	4.5015	5.1325	4.678	4.142	4.9875	4.4005	4.5175	4.6945	4.3555	4.7485	4.7515	4.368	4.264	4.3485	4.4905	4.8	4.9215	4.872	4.6595	4.4225	5.0065	4.183	3.932	4.4715	5.098	4.319	4.256	4.9095	4.733	4.526	4.3165	4.719	4.4925	4.9515	4.6335	4.3435	4.312	4.8205	3.974	4.501	4.652	4.5085	4.618	3.847	3.9705	4.897	4.6495
ABCB5	3.6555	3.74775	3.91325	3.7435	4.244	3.9125	3.7185	4.3275	3.72125	3.7295	3.7465	3.7215	4.46125	4.0575	3.77325	4.54675	4.06925	3.84025	4.08775	3.8365	3.87125	3.7835	3.82225	5.52625	4.01225	3.84825	3.89525	3.90475	3.831	4.147	3.843	3.9475	4	3.875	3.69275	3.613	4.232	4.45075	3.99	4.13625	4.19275	4.07	3.78525	4.08425	3.96575	4.43375	3.76425	3.66975	3.74425
ABCB6	5.2385	5.504	5.6805	5.5205	5.391	5.352	5.241	5.5905	5.61	5.4495	5.5485	5.8685	5.559	5.478	5.4835	5.656	5.5295	5.642	5.524	5.388	5.504	5.638	5.5555	5.374	5.411	5.837	5.503	5.682	5.945	5.6515	5.456	5.3065	6.042	5.245	5.55	5.415	5.528	5.7955	5.6645	5.5075	5.5935	5.48	5.484	5.421	5.6275	5.59	5.759	5.7445	5.389
ABCB7	7.709	7.953	7.725	7.856	7.837	7.739	7.872	7.558	8.016	7.794	8.197	7.853	7.575	7.841	7.897	7.611	7.769	7.729	7.709	7.821	7.433	7.812	7.688	7.211	7.695	7.922	7.79	7.592	7.721	7.49	7.983	7.837	7.851	7.868	7.724	7.745	7.736	7.776	7.666	7.714	7.675	7.668	7.571	7.644	7.523	7.709	7.705	8.02	8.08
ABCB8	5.19	5.4445	5.219	5.091	5.118	5.223	4.8925	5.115	5.2085	5.284	5.207	5.254	5.274	5.061	5.036	5.075	5.123	5.1525	5.2485	5.148	5.2075	5.301	4.822	5.1195	5.3275	5.387	5.026	5.245	5.2105	4.819	5.0805	5.0925	5.2045	4.989	5.102	5.055	5.192	5.085	5.0565	5	5.3795	5.0165	5.1145	4.989	5.102	5.089	5.187	5.378	5.138
ABCB9	4.62433333333333	4.667	4.68266666666667	4.596	4.58333333333333	4.33166666666667	4.45566666666667	4.41	4.61766666666667	4.469	4.54133333333333	4.578	4.43866666666667	4.647	4.64	4.51933333333333	4.56066666666667	4.616	4.70566666666667	4.584	4.625	4.58166666666667	4.50766666666667	4.503	4.51033333333333	4.76866666666667	4.527	4.70466666666667	4.64633333333333	4.64766666666667	4.49366666666667	4.59533333333333	4.77433333333333	4.62733333333333	4.49466666666667	4.40133333333333	4.54666666666667	4.542	4.81033333333333	4.481	4.551	4.63766666666667	4.51533333333333	4.605	4.61333333333333	4.60466666666667	4.68066666666667	4.59333333333333	4.615
ABCC1	7.5205	7.569	7.1045	7.596	7.4025	7.4655	7.911	8.0325	7.4455	8.062	7.266	7.609	7.925	7.1645	7.63	7.4185	7.5395	7.338	7.636	7.5825	8.113	7.745	7.778	7.7045	7.6285	7.6695	7.6055	7.3265	8.5085	7.7895	7.597	7.4765	8.405	7.374	7.845	8.0535	8.2355	8.127	7.89	7.654	7.935	7.533	7.7885	7.355	7.4415	7.7435	7.7165	7.485	7.2335
ABCC10	7.3145	7.188	7.1865	7.069	6.8185	7.348	7.215	7.492	7.2665	7.142	6.982	7.0945	7.5445	6.988	7.1365	7.1235	7.326	7.122	7	7.1085	7.5705	7.4275	6.946	7.5785	7.309	7.0995	6.9875	7.38	7.248	6.967	6.9495	6.8795	6.9725	6.7525	7.293	7.421	7.2105	7.2065	7.027	7.227	7.1645	7.148	7.306	7.1895	7.31	7.274	7.1755	7.1805	7.104
ABCC11	4.135	4.2175	4.198	4.177	4.005	4.0055	3.918	4.09	4.058	4.6905	4.206	3.861	4.1235	4.054	4.1465	4.162	4.234	3.9605	4.333	4.0075	4.158	4.203	4.2265	3.9945	4.059	4.754	4.0055	4.2845	3.989	4.446	4.1195	4.1085	4.4725	4.2485	4.239	4.125	4.1005	4.172	4.282	4.0295	4.246	4.2335	4.1665	4.213	4.058	4.3245	4.2905	4.3395	4.1885
ABCC12	3.3925	3.4885	3.481	3.438	3.4285	3.464	3.427	3.3335	3.446	3.5205	3.6205	3.4535	3.504	3.4785	3.4555	3.484	3.4605	3.509	3.4695	3.592	3.544	3.503	3.7055	3.3625	3.472	3.618	3.4795	3.513	3.611	3.6075	3.519	3.5825	3.425	3.6145	3.5345	3.462	3.3605	3.4025	3.485	3.3895	3.4695	3.5705	3.767	3.5	3.437	3.359	3.479	3.4495	3.394
ABCC13	3.5795	3.65825	3.576	3.543	3.78575	3.5635	3.7565	3.5605	3.58975	3.6025	3.85525	3.57125	3.68625	3.64075	3.59675	3.8045	3.56725	3.589	3.78	3.6355	3.669	3.6335	3.71	3.6345	3.64875	3.8495	3.5795	3.64975	3.51625	3.8455	3.74525	3.54125	3.9935	3.93275	3.63025	3.537	3.614	3.52325	3.67275	3.53025	3.57675	3.67175	3.5945	3.67125	3.51775	3.668	3.62975	3.488	3.51125
ABCC2	4.282	4.878	4.586	4.552	4.692	4.531	4.606	4.546	4.305	4.909	4.991	4.781	4.517	4.407	4.412	4.38	4.937	4.244	4.563	4.596	4.889	4.517	4.358	4.394	4.815	4.856	4.569	5.857	4.585	4.882	4.681	4.287	4.038	4.6	4.556	4.519	4.399	4.544	4.649	4.054	4.493	4.462	4.121	4.307	4.468	4.684	4.333	4.412	4.371
ABCC3	6.4586	6.4806	6.485	6.3964	6.1102	5.9048	5.8934	5.8936	6.5092	6.1948	6.2886	5.9518	5.8424	6.0976	5.9164	6.0448	6.025	6.211	6.2476	6.0624	5.9714	6.3698	5.8448	5.765	6.0242	6.6972	6.2636	6.064	5.921	5.9642	6.0962	6.397	6.504	6.2544	5.896	5.6518	6.0832	6.366	6.1342	6.1916	5.963	5.9956	6.1494	6.1676	5.6828	6.1236	6.0626	6.6406	6.2804
ABCC4	5.16175	5.06225	4.97875	5.132	4.94175	4.75075	5.2915	4.904	4.93275	4.8205	4.8945	5.29675	5.287	4.79225	4.804	4.6955	4.60625	4.83175	4.97425	4.92825	4.79075	4.7005	4.78575	4.656	4.654	4.64525	5.14075	4.98775	5.401	4.9895	5.0595	4.75725	4.58225	5.2395	5.03475	5.4045	5.133	4.90425	4.82775	5.08475	4.67025	5.124	5.0155	4.9175	5.6005	4.743	4.494	4.59825	4.8285
ABCC5	6.24333333333333	6.22566666666667	6.072	6.08166666666667	5.68066666666667	5.891	6.15533333333333	6.141	6.15033333333333	6.24033333333333	6.02666666666667	6.123	5.60533333333333	6.07566666666667	5.90933333333333	5.766	6.01266666666667	6.022	5.84466666666667	5.86533333333333	5.90266666666667	6.04533333333333	6.314	6.22166666666667	5.958	5.892	5.783	6.243	5.82866666666667	5.714	5.91133333333333	5.88066666666667	6.08666666666667	5.56466666666667	6.36233333333333	5.99	5.91933333333333	5.662	5.78133333333333	6.00233333333333	6.30233333333333	6.14966666666667	5.688	6.352	6.28533333333333	5.69033333333333	6.121	5.80266666666667	5.64433333333333
ABCC6P1	3.69	3.522	3.613	3.37	3.387	3.268	3.599	3.347	3.333	3.291	3.332	3.411	3.33	3.271	3.576	3.435	3.203	3.566	3.541	3.368	3.377	3.5	3.411	3.445	3.153	3.826	3.429	3.317	3.333	3.7	3.275	3.379	3.498	3.272	3.359	3.272	3.371	3.498	3.417	3.23	3.697	3.405	3.421	3.445	3.377	3.36	3.489	3.533	3.296
ABCC8	4.635	4.8065	4.842	4.7495	4.711	4.7685	4.9965	4.69	4.7785	4.4835	4.887	4.8015	4.871	4.8935	4.8485	4.88	4.726	4.784	4.538	4.793	4.8615	5.0245	4.997	5.036	4.83	4.688	4.6525	4.829	4.9285	4.8005	4.976	4.9505	4.9985	4.9675	4.9685	4.6885	4.597	4.8975	4.788	5.1835	4.9125	4.767	4.757	4.576	4.7375	4.7985	4.96	4.752	4.6155
ABCC9	4.2102	3.8052	4.4172	4.124	4.0274	4.3246	4.1574	4.7616	3.987	4.261	3.9174	3.955	4.2172	4.3148	4.4926	4.5136	4.6858	4.4956	4.374	4.6164	4.3636	3.8304	4.1824	4.1068	4.4974	4.1012	4.5906	3.7748	3.9276	4.4514	3.944	4.4548	4.0488	4.4238	4.2246	4.1138	4.8922	4.1066	4.1348	4.2824	4.513	4.6314	4.275	4.6192	4.5256	3.9694	3.8436	4.2104	4.4418
ABCD1	5.35	5.636	5.605	5.141	5.359	5.801	5.846	5.814	5.465	5.905	5.643	5.683	6.342	5.507	5.565	5.913	5.79	5.667	6.254	5.564	6.235	6.053	5.714	5.839	6.161	5.811	5.851	5.836	5.667	6.078	5.773	5.845	5.609	5.576	5.977	6.059	5.659	6.004	6.051	5.701	5.668	5.698	5.562	5.913	5.709	5.912	5.613	5.624	5.296
ABCD2	3.128	3.054	3.438	3.146	3.268	3.585	3.252	3.046	3.074	3.078	2.978	3.053	2.957	3.756	3.537	4.93	3.263	3.626	3.154	3.196	3.383	3.126	3.047	3.389	3.388	3.094	3.474	3.094	3.358	4.258	3.007	3.166	3.134	2.998	3.418	3.098	3.737	3.254	3.884	3.618	3.576	3.334	3.455	3.829	2.975	3.087	3.14	2.938	3.257
ABCD3	9.2125	9.346	8.9825	9.5385	9.1545	9.192	8.6345	8.7365	9.354	9.2345	9.2795	8.754	8.356	9.0455	9.1485	8.6055	8.9685	9.01	9.0585	9.2085	8.728	9.407	9.197	8.8515	8.9905	9.3895	9.2355	9.193	9.472	8.744	8.929	8.9945	9.4185	8.966	9.308	8.8485	9.13	8.781	8.8535	8.981	9.314	9.144	9.0055	8.968	8.9725	9.017	9.5665	9.274	9.16
ABCD4	5.996	5.8255	5.7705	5.868	5.6395	5.7885	5.612	5.8225	5.829	5.993	5.6705	5.8215	5.8275	5.714	5.764	5.8315	5.6045	5.7725	5.8625	5.639	5.795	5.704	5.8485	5.9395	5.8165	5.681	5.963	5.838	5.574	5.876	5.7095	5.6015	5.924	5.857	5.852	5.8615	5.94	5.634	5.7715	5.9905	5.725	5.8825	5.8215	5.899	5.9805	5.7835	5.6135	5.825	5.793
ABCE1	8.8005	8.7775	8.6735	8.7625	8.8255	9.218	8.8905	8.9205	8.924	8.818	8.7585	9.083	8.9125	8.6225	8.6285	8.729	8.942	8.652	8.8735	8.878	8.6575	8.7245	9.074	8.505	9.089	8.9295	8.738	8.7185	9.4975	8.7695	8.864	8.5895	9.104	8.687	9.0065	9.1275	9.055	8.957	8.7865	8.655	8.75	8.846	8.6925	8.694	8.884	8.848	8.769	9.008	8.9935
ABCF1	8.69	9.046	8.795	8.609	8.504	8.97	8.715	8.571	8.77	8.816	8.572	9.081	8.642	8.671	8.307	8.622	8.723	8.74	8.34	8.563	8.799	8.569	8.672	8.874	8.803	8.829	8.489	8.61	8.814	8.895	8.969	8.712	8.802	8.683	8.758	8.71	8.741	8.63	8.634	8.502	8.385	8.541	8.822	8.602	8.663	8.41	8.569	8.683	8.422
ABCF2	6.5324	6.7276	6.5274	6.429	6.371	6.771	6.5818	6.3572	6.6018	6.521	6.4948	6.8466	6.505	6.4368	6.2862	6.4882	6.7534	6.6288	6.5268	6.5284	6.6506	6.5618	6.3628	6.6216	6.6748	6.7898	6.5702	6.6384	6.7786	6.7484	6.845	6.5634	6.6746	6.5892	6.6116	6.4908	6.4722	6.5956	6.4602	6.6884	6.3902	6.6056	6.684	6.44	6.6948	6.5374	6.419	6.565	6.4612
ABCF3	7.543	7.733	7.422	7.362	7.306	7.435	7.51	7.392	7.297	7.517	7.395	7.51	7.452	7.351	7.41	7.269	7.544	7.407	7.389	7.426	7.64	7.402	7.42	7.588	7.481	7.494	7.426	7.578	7.456	7.312	7.6	7.539	7.443	7.53	7.519	7.364	7.173	7.266	7.363	7.491	7.369	7.284	7.61	7.279	7.493	7.48	7.416	7.286	7.196
ABCG1	6.90125	6.7185	6.02025	7.152	6.564	5.94575	6.251	7.08875	6.76725	6.88325	6.82725	6.27475	6.7855	6.28775	6.37	6.79725	6.865	6.50525	6.5115	6.07375	7.065	6.6585	7.04825	6.62425	7.31875	6.21325	7.03825	6.90925	6.8515	7.195	6.7325	6.24525	6.1235	6.16575	6.51375	7.20925	6.95525	7.266	7.1195	5.8925	6.484	6.457	6.8075	6.58875	6.1665	6.9475	6.524	6.65125	6.7255
ABCG2	4.927	5.053	4.822	4.839	4.923	4.655	5.464	5.317	4.9	5.969	5.282	5.242	5.2	5.394	5.671	6.044	6.045	5.656	4.845	5.268	6.013	6.216	5.15	5.878	5.199	5.506	4.823	5.825	4.626	5.016	5.894	5.999	5.545	5.214	5.471	5.153	5.451	4.946	5.136	5.7	6.197	5.505	5.779	5.299	5.32	6.089	5.857	5.296	5.098
ABCG4	4.857	4.79	5.038	4.855	4.829	4.911	5.145	5.142	5.29	5.45	5.211	4.921	5.666	5.271	5.081	4.981	5.029	5.014	4.975	4.949	5.368	5.212	5.152	5.007	5.365	5.172	4.891	5.375	5.828	5.111	5.226	4.897	5.724	4.673	5.13	5.257	5.52	5.965	5.476	4.907	5.288	4.954	5.363	4.73	4.776	5.858	5.459	5.155	4.975
ABCG5	3.538	3.605	3.481	3.5	3.598	3.428	3.289	3.524	3.433	3.418	3.457	3.355	3.343	3.627	3.524	3.689	3.49	3.615	3.608	3.467	3.603	3.532	3.407	3.524	3.529	3.487	3.321	3.549	3.518	3.706	3.831	3.499	3.402	3.463	3.344	3.433	3.465	3.295	3.392	3.51	3.48	3.492	3.417	3.533	3.497	3.655	3.472	3.529	3.368
ABCG8	4.113	4.402	3.987	3.929	3.893	3.952	4.337	3.759	4.115	3.791	4.087	3.683	3.837	4.053	4.029	4.031	3.983	4.054	3.94	3.616	3.567	3.89	3.927	3.971	3.909	4.228	4.022	3.989	4.054	4.099	4.104	3.7	4.009	3.761	3.852	3.853	3.967	3.937	4.078	3.792	3.869	3.628	3.718	3.936	3.607	3.922	4.091	3.9	3.755
ABHD1	4.30066666666667	4.26833333333333	4.43	4.36666666666667	4.43366666666667	4.25566666666667	4.51533333333333	4.21566666666667	4.269	4.31766666666667	4.42333333333333	4.27066666666667	4.26366666666667	4.36366666666667	4.17333333333333	4.413	4.257	4.33333333333333	4.38433333333333	4.289	4.399	4.28033333333333	4.443	4.124	4.37133333333333	4.52833333333333	4.40666666666667	4.39933333333333	4.41233333333333	4.491	4.32033333333333	4.306	4.40266666666667	4.49833333333333	4.32933333333333	4.31766666666667	4.171	4.331	4.48766666666667	4.282	4.41433333333333	4.25433333333333	4.23733333333333	4.387	4.142	4.22	4.314	4.24966666666667	4.23
ABHD10	7.695	7.7425	7.771	7.709	7.631	7.4305	7.8885	7.659	7.4785	7.734	7.812	7.2255	7.4495	7.825	7.54	7.746	7.58	7.55	7.6135	7.737	7.4275	7.625	7.28	7.696	7.4935	7.5615	7.638	7.715	7.331	7.48	7.7465	7.8065	7.389	7.53	7.8015	7.6985	7.455	7.402	7.6095	8.0735	7.7975	7.629	7.6455	7.723	7.47	7.571	7.483	7.599	7.8785
ABHD11	6.01833333333333	6.04633333333333	5.93333333333333	5.888	6.08433333333333	6.18366666666667	6.094	5.833	6.06933333333333	6.079	6.11733333333333	6.24033333333333	6.01366666666667	6.02966666666667	5.94033333333333	6.096	5.95233333333333	5.88466666666667	6.15833333333333	6.15933333333333	5.875	5.92433333333333	6.10633333333333	5.82766666666667	5.70266666666667	6.27	5.96466666666667	5.91633333333333	5.83666666666667	6.28666666666667	6.14533333333333	6.176	5.83733333333333	6.19866666666667	5.99033333333333	5.76166666666667	5.784	5.92233333333333	5.95233333333333	6.23066666666667	5.896	6.21533333333333	6.17966666666667	6.054	6.02033333333333	5.80866666666667	5.99266666666667	5.965	5.929
ABHD12	7.78	8.16333333333333	7.65966666666667	8.326	7.71133333333333	7.90833333333333	7.718	7.47466666666667	8.29833333333333	8.27666666666667	8.107	8.46666666666667	7.94833333333333	8.03866666666667	7.56233333333333	7.49433333333333	7.99533333333333	8.02766666666667	7.74166666666667	7.903	7.973	8.33133333333333	8.48266666666667	7.92466666666667	7.99533333333333	8.47033333333333	8.329	7.68333333333333	7.78333333333333	7.958	8.41533333333333	8.43233333333333	8.18	8.286	8.02666666666667	8.20066666666667	7.79833333333333	7.86033333333333	7.86266666666667	7.62733333333333	8.065	7.72033333333333	7.90233333333333	7.85266666666667	7.349	8.06866666666667	8.20966666666667	8.66366666666667	8.213
ABHD13	5.238	5.102	4.8295	5.5805	5.323	5.5735	5.5685	5.433	5.7235	5.4775	5.6775	5.4445	5.986	5.0595	5.3595	5.289	5.8605	5.1765	5.5615	5.3775	5.346	5.089	6.4655	5.164	5.478	4.959	5.458	5.2715	5.938	5.472	5.761	5.1005	5.0615	5.786	5.3855	6.551	5.905	5.6475	5.4065	5.1765	5.2335	5.6555	5.219	5.1685	5.703	5.3885	5.5525	5.4505	5.8295
ABHD14B	7.914	8.053	7.984	7.935	7.714	7.521	7.204	7.126	7.756	7.344	7.506	7.833	6.94	8.142	7.833	7.954	7.47	8.183	7.153	7.815	7.529	7.554	7.104	7.612	7.153	8.458	7.837	7.322	7.331	7.672	7.481	8.016	7.762	7.681	7.346	6.922	7.6	7.429	7.515	7.519	7.709	7.828	7.539	8.013	7.541	7.388	7.789	8.241	7.883
ABHD15	6.091	6.051	6.027	5.98	5.29	5.87	5.803	5.754	5.399	5.831	5.511	6.038	5.988	6.181	5.997	6.595	5.558	5.798	5.288	5.759	6.266	5.643	5.05	6.277	5.742	5.826	5.919	6.079	5.039	6.119	6.025	5.89	5.597	5.622	6.209	6.033	5.959	5.317	5.458	6.178	6.162	5.843	6.137	6.218	5.773	5.573	5.745	5.796	5.552
ABHD16A	6.5815	6.5635	6.5975	6.5455	6.3075	6.7795	6.527	6.8025	6.5405	6.604	6.5245	6.723	6.7855	6.3465	6.537	6.3665	6.4785	6.565	6.324	6.393	6.603	6.6265	6.3855	6.5905	6.4575	6.4785	6.5405	6.5885	6.4505	6.5955	6.5155	6.466	6.5705	6.549	6.7905	6.507	6.3925	6.445	6.6145	6.497	6.25	6.4505	6.5685	6.4795	6.3685	6.502	6.508	6.5755	6.2925
ABHD16B	4.061	4.337	4.108	3.885	4.457	3.952	4.314	4.108	4.122	4.137	4.228	4.635	4.217	4.632	4.172	4.168	4.019	4.484	4.341	4.267	4.131	4.481	3.987	4.416	4.075	4.403	4.268	4.184	3.954	4.299	4.605	4.337	4.235	4.508	4.285	3.983	4.407	4.103	3.936	4.436	4.024	4.076	3.801	4.074	3.915	4.13	3.889	4.242	4.048
ABHD17A	9.605	9.633	9.719	9.673	9.545	9.417	9.508	9.244	9.652	9.484	9.449	9.801	9.242	9.41	9.35	9.444	9.492	9.474	9.71	9.576	9.682	9.549	9.635	9.537	9.411	9.737	9.784	9.656	9.536	9.762	9.579	9.249	9.531	9.758	9.536	9.35	9.32	9.361	9.368	9.543	9.44	9.44	9.779	9.637	9.486	9.495	9.448	9.314	9.102
ABHD17B	6.59166666666667	6.93066666666667	6.42666666666667	6.911	6.64066666666667	6.589	6.68533333333333	6.429	6.888	6.93533333333333	6.853	6.38533333333333	6.847	6.73133333333333	6.54233333333333	6.37	6.616	6.673	6.62233333333333	6.695	6.56333333333333	6.86833333333333	7.05366666666667	6.564	6.781	6.69533333333333	6.75366666666667	6.87266666666667	6.93233333333333	6.70866666666667	6.81033333333333	6.873	6.497	6.54166666666667	6.65733333333333	6.948	6.93433333333333	6.93366666666667	6.804	6.36866666666667	7.00033333333333	6.52966666666667	6.55	6.35333333333333	6.52333333333333	6.75133333333333	6.70666666666667	6.896	6.669
ABHD17C	8.219	8.367	7.524	8.466	7.761	8.011	7.589	7.894	8.267	8.201	7.866	7.927	7.763	7.805	7.916	7.422	7.944	8.028	7.707	7.71	7.964	8.235	8.198	7.333	8.417	8.356	7.42	7.575	9.179	7.917	7.895	8.22	8.414	8.028	8.077	7.949	8.045	8.541	8.15	7.458	7.714	7.894	7.609	7.549	7.555	8.209	8.411	8.582	8.055
ABHD2	6.83016666666667	7.06633333333334	7.08883333333333	7.25666666666667	6.829	6.65233333333333	6.637	6.41366666666667	6.82116666666667	6.72133333333333	6.66466666666667	6.85583333333333	6.61533333333333	6.8415	6.835	6.58566666666667	6.769	7.1545	6.75133333333333	6.9375	6.69533333333333	6.446	6.71333333333333	6.80033333333333	6.86033333333333	6.96883333333333	6.944	6.76883333333333	6.6425	6.83383333333333	6.454	6.43183333333333	6.55783333333333	6.6055	6.32866666666667	6.71	6.9895	6.98216666666667	6.68266666666667	6.7675	6.52833333333333	6.84366666666667	6.803	6.80383333333333	6.952	6.695	6.7535	6.6005	6.76783333333333
ABHD3	8.307	7.098	6.555	7.435	6.528	8.115	8.264	8.071	6.708	7.908	7.498	6.675	7.805	7.132	7.997	7.608	7.247	7.28	6.723	6.789	7.086	7.909	7.125	8.097	7.106	7.428	6.344	7.221	6.975	6.631	6.575	7.323	8.154	6.774	8.39	7.33	7.386	7.611	8.035	7.378	8.548	7.596	6.871	7.672	7.221	7.444	8.596	7.997	7.625
ABHD4	5.831	5.9195	5.9905	5.9055	5.946	5.948	5.978	5.8815	5.761	5.892	5.839	6.219	6.0305	5.9675	5.7015	6.046	5.9725	6.038	6.1625	5.853	6.08	5.749	5.823	6.1595	6.301	6.015	6.066	6.1345	6.3275	6.1605	5.9855	5.9605	5.887	6.1645	5.957	5.765	6.0755	5.9875	6.115	6.229	5.949	5.8745	6.074	6.0035	6.0755	6.187	5.977	5.7775	5.7235
ABHD5	7.9605	8.7745	7.45175	8.24875	7.129	7.911	6.468	6.89225	7.466	8.263	7.991	6.74175	6.26475	7.6265	8.5435	7.061	7.10475	7.668	6.72425	7.24225	6.81	8.585	7.197	6.825	6.748	8.8255	7.06375	7.082	7.02975	6.814	6.8785	8.233	8.87975	7.81075	7.21825	6.544	7.94025	7.24275	7.1845	6.92875	8.248	7.302	7.21775	7.23425	6.5995	7.01975	9.05575	9.178	7.85075
ABHD6	7.09725	7.33775	7.18825	7.32475	6.65875	7.2975	6.17475	6.58975	7.06125	7.36525	7.33675	6.69725	5.96375	6.95425	7.1285	6.595	6.7865	7.06525	6.395	6.6985	6.5895	7.6005	5.86975	6.706	6.45425	7.4625	6.447	6.598	6.12825	6.5105	6.45575	6.81725	7.324	6.781	6.95925	6.07075	6.5145	6.476	6.6105	6.7135	6.81075	6.5695	6.70725	6.674	6.24825	6.66925	7.20625	7.12825	6.6835
ABHD8	5.062	5.148	5.029	5.422	5.142	4.706	5.253	4.891	5.111	5.2	5.3	5.153	4.948	5.096	4.943	5.014	5.225	5.059	4.944	5.285	4.975	5.225	5.139	5.05	4.849	5.523	4.978	5.2	5.121	5.313	5.267	5.258	5.631	5.721	5.117	4.894	4.849	4.843	5.165	5.012	5.305	5.179	5.141	5.195	4.894	5.138	5.407	5.25	5.281
ABI1	7.863	7.54766666666667	7.56033333333333	7.71766666666667	7.684	7.74266666666667	7.84866666666667	7.78933333333333	7.738	7.60866666666667	7.88033333333333	7.682	7.88766666666667	7.60633333333333	7.709	7.414	7.855	7.59133333333333	7.59366666666667	7.78833333333333	7.75966666666667	7.65933333333333	7.987	7.75433333333333	7.975	7.39933333333333	7.664	7.725	7.92833333333333	7.48066666666667	7.678	7.28166666666667	7.35133333333333	7.51533333333333	7.76433333333333	8.095	7.88966666666667	7.658	7.68	7.62833333333333	7.73633333333333	7.69	7.51033333333333	7.496	7.761	7.83033333333333	7.61033333333333	7.72266666666667	7.87766666666667
ABI2	6.791	6.71442857142857	6.66228571428571	6.73714285714286	6.60085714285714	6.75285714285714	6.48971428571429	6.63042857142857	6.70985714285714	6.68914285714286	6.61757142857143	6.53314285714286	6.49657142857143	6.677	6.78728571428571	6.68514285714286	6.57614285714286	6.77414285714286	6.524	6.90557142857143	6.61285714285714	6.43985714285714	6.67928571428571	6.91942857142857	6.48114285714286	6.38814285714286	6.48285714285714	6.45	6.47414285714286	6.52042857142857	6.53128571428571	6.58714285714286	6.59771428571428	6.47814285714286	6.52957142857143	6.38685714285714	6.56785714285714	6.62771428571429	6.51814285714286	6.73042857142857	6.79371428571429	6.84714285714286	6.64357142857143	6.711	6.79528571428572	6.62171428571428	6.60457142857143	6.58742857142857	6.67185714285714
ABI3	6.494	6.215	6.345	6.082	6.284	6.717	7.05	6.709	6.181	6.804	6.288	6.418	7.085	6.396	6.624	6.641	6.64	6.453	6.774	6.305	6.962	6.797	6.191	6.96	6.648	6.647	6.466	6.411	6.49	6.715	6.8	6.705	6.682	6.554	6.827	6.733	6.366	6.848	7.117	6.941	6.837	6.487	6.896	6.812	6.381	6.817	6.536	6.166	6.056
ABI3BP	6.04533333333333	5.472	6.00366666666667	5.807	5.75	6.03466666666667	6.001	6.52966666666667	5.77466666666667	5.526	5.64466666666667	5.66266666666667	7.04066666666667	5.802	5.953	6.29266666666667	5.91466666666667	5.764	5.95433333333333	5.683	6.15933333333333	5.61766666666667	5.79266666666667	6.04133333333333	5.87966666666667	5.26633333333333	5.89533333333333	5.61066666666667	5.62566666666667	6.12166666666667	5.72133333333333	5.846	5.33566666666667	5.92733333333333	5.63333333333333	6.343	6.01133333333333	5.958	6.15033333333333	6.36466666666667	5.86166666666667	6.03233333333333	5.85933333333333	6.14333333333333	5.833	5.94966666666667	5.55433333333333	5.54233333333333	5.83
ABL1	8.444	8.264	8.408	8.521	8.601	8.537	8.562	9.145	8.719	8.733	8.168	8.505	9.244	8.43	8.917	8.84	9.09	8.806	8.63	8.566	9.097	8.637	8.506	9.031	8.997	8.228	8.873	8.668	8.323	9.134	8.651	8.681	8.264	8.692	8.346	8.952	8.938	8.852	8.745	8.953	8.639	8.656	8.771	8.665	8.708	8.53	8.076	8.604	8.45
ABL2	6.13566666666667	6.13666666666667	6.079	6.312	6.436	6.81433333333333	6.54733333333333	6.53233333333333	6.299	6.59233333333333	5.971	6.70866666666667	7.23	6.27233333333333	6.28266666666667	6.35166666666667	6.38733333333333	6.17466666666667	6.15033333333333	6.092	6.51566666666667	6.00433333333333	6.44533333333333	6.63333333333333	6.479	6.09166666666667	6.00266666666667	6.607	6.254	6.332	6.448	6.21066666666667	6.07466666666667	6.175	6.26233333333333	6.59766666666667	6.45233333333333	6.40666666666667	6.34166666666667	6.21233333333333	6.27033333333333	6.17833333333333	6.35433333333333	6.29666666666667	6.57966666666667	6.29233333333333	6.04233333333333	6.17366666666667	6.154
ABLIM1	9.9195	10.083	9.9975	10.2705	9.7445	9.2465	9.3585	9.112	9.9865	9.6305	9.641	10.135	9.346	9.7035	9.405	9.494	9.7015	9.8515	10.024	9.4685	9.6665	9.807	9.888	9.82	10.158	9.9	9.612	9.9185	9.8825	10.021	9.8895	9.777	9.6625	9.6995	9.539	9.3975	9.955	9.4805	9.2915	9.571	9.95	9.6795	9.968	9.605	9.99	9.687	10.2115	9.6425	9.653
ABLIM2	5.1344	5.2852	5.247	5.1408	5.4524	5.217	5.2944	5.4194	5.284	5.4028	5.5052	5.4902	5.2062	5.3618	5.3888	5.216	5.3226	5.3052	5.4336	5.2352	5.3048	5.3972	5.4608	5.258	5.4666	5.2494	5.3404	5.4464	5.2562	5.5126	5.4604	5.2624	5.2246	5.5322	5.2432	5.2754	5.1888	5.3268	5.2946	5.1628	5.1104	5.231	5.264	5.1814	5.2954	5.2716	5.2966	5.1762	5.366
ABLIM3	6.17	5.587	6.825	6.319	6.966	6.248	6.645	6.092	6.321	6.366	6.137	6.533	6.495	6.891	6.471	7.458	6.538	7.047	6.421	6.698	7.056	6.189	6.17	6.759	6.643	5.784	7.024	7.317	6.113	7.208	6.847	6.671	5.802	6.39	6.322	6.356	6.825	6.828	6.521	6.984	6.936	6.586	6.807	6.876	6.199	6.594	6.067	6.487	6.402
ABO	5.05	5.0795	5.184	4.8665	5.381	5.3495	5.44	5.499	5.3725	5.186	5.2465	5.769	5.2175	5.1625	5.3755	5.4235	5.359	5.26	5.377	5.4385	5.1985	5.8915	5.573	5.338	5.419	5.864	5.4105	5.1285	5.06	5.7075	5.3335	4.88	5.748	5.2825	5.467	5.442	5.2095	5.1805	4.9895	5.3115	5.264	5.0835	4.923	4.8735	5.1875	5.338	5.33	5.3795	5.4805
ABR	7.4305	7.312	7.3595	7.1755	7.2115	7.208	7.361	7.3825	7.311	7.4225	7.566	7.802	7.409	7.3195	7.346	7.233	7.6285	7.337	7.4195	7.361	7.527	7.338	7.1015	7.686	7.4335	6.9935	7.292	7.502	7.4255	7.4585	7.388	7.168	7.4765	7.427	7.729	7.2415	7.1955	7.3815	7.2615	7.5685	7.0615	7.2515	7.4025	7.357	7.485	7.4195	7.262	7.095	7.232
ABRA	3.471	3.219	3.1695	3.404	3.3745	3.375	3.3645	3.385	3.4705	3.1275	3.2785	3.411	3.324	3.399	3.262	3.1695	3.3865	3.1995	3.2435	3.2525	3.289	3.352	3.383	3.197	3.4745	3.1675	3.2375	3.223	3.339	3.247	3.225	3.2015	3.1795	3.357	3.2165	3.206	3.2715	3.288	3.232	3.37	3.228	3.33	3.2395	3.2515	3.37	3.306	3.2655	3.1895	3.1685
ABRACL	8.349	7.968	7.49	8.414	8.022	8.498	8.885	8.415	8.334	8.62	8.557	8.456	8.575	8.317	8.604	8.047	8.387	8.358	8.231	8.309	7.762	8.228	8.409	8.302	8.526	8.155	7.709	8.317	8.829	7.869	8.271	8.436	8.994	8.296	8.651	8.578	8.803	8.479	8.485	8.286	8.616	8.166	8.61	8.275	8.142	8.191	9.03	8.813	8.201
ABT1	7.969	7.918	7.881	8.009	7.969	7.951	8.042	7.768	8.055	8.04	8.079	8.004	7.938	7.933	7.768	7.676	8.166	7.88	8.144	8.085	7.95	7.994	8.167	7.925	7.936	8.037	7.845	8.074	8.142	8.243	8.258	8.061	7.843	8.209	8.055	7.949	7.541	7.879	7.843	7.971	7.876	7.978	7.952	7.678	8.04	7.978	7.761	7.538	7.723
ABTB1	5.0026	5.118	5.0056	4.7354	5.1338	4.8134	5.0384	4.7758	4.956	4.8978	4.9726	5.0012	4.8538	4.9802	4.9186	4.901	4.887	5.046	4.9092	4.832	4.9496	4.92	4.9666	5.1238	4.9824	5.0282	4.897	5.0034	4.9136	5.0168	5.036	4.88	4.9552	5.0164	4.9652	4.8476	4.8504	4.8978	4.9976	5.0068	4.8678	5.0908	4.9418	5.0492	4.847	4.8564	4.8538	4.9614	5.023
ABTB2	5.5265	5.765	5.684	5.6155	5.352	5.3825	5.3095	5.394	5.262	5.619	5.4555	5.4665	5.407	5.583	5.424	5.4775	5.6665	5.5925	5.438	5.639	5.5125	5.7615	5.5255	5.369	5.431	6.0335	5.4605	5.532	5.4505	5.616	5.688	5.645	5.6445	5.67	5.3485	5.264	5.2965	5.4405	5.416	5.345	5.3285	5.348	5.4085	5.1645	5.114	5.3155	5.7215	5.6645	5.479
AC000111.3	2.997	3.038	2.984	3.136	2.907	2.925	3.182	3.084	2.969	2.926	2.816	2.997	2.843	3.057	3.173	2.984	3.043	3.161	3.57	2.927	2.992	2.98	3.037	2.916	3.042	2.982	3.317	2.996	3.02	3.074	3.115	3.001	3.184	3.029	2.951	3.068	3.134	2.922	3.065	3.047	3.009	3.055	2.925	2.91	2.938	3.054	3.111	3.035	3.109
AC002059.10	4.466	4.858	4.696	4.797	4.712	4.557	4.746	4.391	4.599	4.732	4.7	4.711	4.79	4.53	4.731	4.605	4.461	4.721	4.767	4.611	4.731	4.738	4.874	4.431	4.693	4.527	4.539	4.667	4.739	4.733	4.526	4.215	4.966	4.698	4.666	4.696	4.56	4.827	4.417	4.502	4.841	4.499	4.447	4.876	4.427	4.764	4.747	4.53	4.626
AC002064.5	3.482	3.537	3.611	3.532	3.542	3.543	3.692	3.675	3.537	3.476	3.582	3.596	3.696	3.562	3.666	3.571	3.571	3.695	3.538	3.495	3.486	3.39	3.831	3.523	3.547	3.84	3.764	3.51	3.649	3.866	3.802	3.369	3.993	3.643	3.604	3.437	3.682	3.732	3.869	3.506	3.551	3.525	3.785	3.658	3.604	3.465	3.645	3.498	3.493
AC003973.4	3.53	3.701	3.26	3.517	3.523	3.416	3.349	3.439	3.383	3.855	3.333	3.345	3.356	3.441	3.399	3.579	3.377	3.388	3.513	3.383	3.316	3.416	3.18	3.275	3.413	3.457	3.508	3.307	3.435	3.63	3.507	3.592	3.347	3.552	3.542	3.454	3.318	3.488	3.351	3.477	3.488	3.488	3.415	3.215	3.532	3.339	3.435	3.421	3.49
AC003989.4	4.703	4.981	5.345	4.715	4.946	4.619	4.83	4.99	5.038	4.727	5.249	4.779	5.112	4.973	5.066	5.013	5.177	5.13	5.188	5.023	4.865	5.092	4.79	4.84	5.12	5.456	4.986	5.128	5.01	5.489	4.984	5.162	5.166	5.114	4.97	5.092	4.791	4.924	5.015	5.027	5.354	4.961	4.863	5.068	5.013	5.022	5.121	4.665	5.081
AC004692.5	7.097	7.339	7.402	7.146	7.494	7.002	7.161	7.14	7.564	6.891	7.486	7.466	6.875	7.272	7.063	7.211	7.065	7.6	7.296	7.372	6.921	7.201	7.691	7.162	7.347	7.462	7.804	7.669	7.832	7.682	7.367	7.254	7.209	7.628	7.253	7.304	7.223	7.216	7.331	7.114	7.276	7.085	7.175	7.339	7.2	7.685	7.397	7.291	7.523
AC004941.5	7.377	7.021	7.288	7.122	7.138	7.314	7.125	7.224	7.246	6.674	6.693	7.4	7.476	7.099	7.238	6.872	6.931	6.946	7.149	7.044	7.278	6.975	6.764	7.302	7.28	7.11	6.833	6.9	7.06	7.076	6.734	6.739	7.061	6.731	6.857	6.858	6.904	7.062	6.976	7.071	7.109	6.97	6.999	7.054	7.065	6.842	7.126	6.89	6.787
AC005162.4	4.187	4.099	3.94	4.209	4.238	4.154	4.009	4.085	4.076	4.231	4.312	4.218	4.184	4.225	4.481	4.135	4.04	4.092	4.219	4.25	4.147	4.23	4.454	4.016	3.961	4.595	4.243	4.012	4.154	4.269	4.114	4.07	4.161	4.352	4.445	4.27	4.031	4.303	4.395	4.196	4.037	4.257	4.083	4.053	4.025	4.261	4.09	4.303	4.218
AC005224.2	3.821	4.444	4.16	3.639	3.94	4.177	4.042	4.005	4.04	4.069	3.84	3.736	3.913	4.451	3.801	3.768	3.936	3.737	3.932	4.035	4.036	3.812	3.855	3.916	3.846	4.184	3.993	3.926	3.914	3.614	3.787	4.3	3.802	3.669	4.085	3.986	3.967	4.268	3.888	3.512	3.72	3.712	3.896	4.523	4.106	4.318	4.131	3.867	3.889
AC005256.1	4.862	4.777	5.082	4.906	4.995	4.983	4.914	4.968	5.052	5.085	5.028	4.947	4.878	5.442	4.868	5.124	4.791	5.114	5.128	4.944	5.024	5.263	4.854	4.843	4.852	5.428	5.26	5.1	4.957	5.317	5.039	5.385	5.39	5.208	4.989	4.834	5.076	5.233	5.028	4.911	4.952	5.248	4.959	5.007	4.958	5.116	5.044	4.889	5.036
AC005306.3	5.71	5.507	5.762	5.312	5.535	5.324	5.578	5.671	5.553	5.634	5.788	5.65	5.658	5.46	5.54	5.578	5.335	5.566	5.829	5.609	5.545	5.766	5.817	5.424	5.532	5.952	5.596	5.609	5.145	5.362	5.343	5.663	5.838	5.057	5.544	5.315	5.566	5.504	5.375	5.56	5.349	5.465	5.561	5.616	5.688	5.642	5.157	5.534	5.168
AC005498.3	3.844	3.755	3.892	3.805	3.884	3.894	4.187	3.802	3.744	4.074	3.931	3.963	3.875	3.965	3.853	4.082	3.903	3.649	3.92	4.103	4.111	4.094	4.121	3.743	3.956	3.976	3.763	3.731	4.129	3.969	4.027	4.125	3.957	4.098	3.949	3.768	3.763	3.799	3.702	3.938	3.79	4.176	3.693	3.831	4.032	3.903	3.575	3.947	4.134
AC005523.2	5.5	6.587	6.283	6.148	6.296	6.501	5.728	6.133	6.408	5.849	5.99	6.45	5.828	5.686	6.014	6.287	6.279	6.197	6.241	5.868	6.156	6.099	6.991	6.004	5.953	6.68	6.48	6.357	6.565	6.334	6.006	5.878	5.954	6.256	5.881	5.674	5.247	5.981	5.867	6.319	6.066	6.336	6.146	6.529	6.618	6.311	6.518	5.825	5.719
AC005523.3	4.601	4.903	4.844	4.786	4.64	4.9	4.755	4.797	4.589	5.009	5.032	4.878	5.181	4.761	4.543	4.562	4.966	4.946	4.885	4.74	4.92	5.189	4.85	4.519	4.633	5.154	4.89	4.688	4.722	4.789	5.071	5.088	5.003	4.819	4.925	4.597	4.718	4.757	4.842	4.974	4.596	4.618	4.385	4.785	4.508	4.594	4.764	4.702	4.511
AC005537.2	3.427	3.735	3.289	3.526	3.443	3.506	3.702	3.374	3.713	3.349	3.442	3.588	3.512	3.643	3.521	3.366	3.548	3.46	3.478	3.617	3.443	3.575	3.407	3.379	3.505	3.414	3.478	3.892	3.689	3.658	3.67	3.568	3.694	3.841	3.435	3.498	3.388	3.812	3.447	3.514	3.514	3.51	3.87	3.724	3.64	3.603	3.543	3.401	3.304
AC005592.3	3.778	3.49	3.777	3.754	3.752	3.51	3.715	3.349	3.075	3.709	3.629	3.362	3.701	3.701	3.378	3.627	3.416	3.396	3.765	3.127	3.398	3.616	3.565	3.62	3.689	3.905	3.554	3.721	3.395	3.879	3.551	3.69	3.681	3.815	3.664	3.299	3.391	3.587	3.985	3.595	3.924	3.628	3.652	3.588	3.47	3.635	4.051	3.277	3.744
AC005606.14	3.698	3.835	3.8	3.696	3.917	3.84	4.048	3.858	3.775	3.778	3.716	3.828	3.9	3.816	3.853	3.806	3.973	4.02	3.78	3.838	3.918	3.857	3.776	3.966	3.775	3.872	3.72	3.727	3.995	3.869	4.083	3.829	3.72	3.701	3.797	3.866	3.776	3.888	3.975	3.883	3.853	3.782	3.809	3.891	3.641	3.865	3.676	3.777	3.555
AC005785.2	4.448	4.671	4.865	4.603	4.426	4.649	4.653	4.612	4.32	4.684	4.793	4.583	4.733	4.504	4.531	4.722	4.585	4.559	4.544	4.695	4.714	4.679	4.7	4.406	4.804	4.964	4.835	4.7	5.203	4.831	5.164	4.843	4.68	4.952	4.668	4.558	4.504	4.738	4.765	4.468	4.849	4.547	4.655	4.949	4.465	4.844	4.917	4.471	4.64
AC005838.2	3.832	3.889	3.75	3.703	3.83	3.62	3.854	4.098	3.766	3.852	3.987	3.854	3.842	3.971	3.873	3.755	3.946	3.741	3.834	3.8	3.635	3.842	3.977	3.734	3.766	3.707	3.643	3.805	4.077	3.907	3.503	3.683	3.733	3.796	3.922	3.677	3.805	3.805	4.005	3.733	3.777	3.972	4.221	3.928	3.702	3.844	3.819	3.594	3.584
AC006026.13	5.916	4.793	4.537	5.343	4.913	4.459	4.331	4.38	4.494	3.976	4.122	5.265	3.825	4.626	4.36	4.577	3.964	4.307	4.604	4.305	4.136	5.382	4.521	4.701	5.126	5.01	4.968	4.729	3.825	4.749	5.38	5.651	4.251	4.748	4.379	4.145	4.652	4.711	4.373	4.213	4.332	3.966	4.348	4.814	4.068	4.258	4.585	5.573	5.877
AC006129.2	3.257	3.274	3.195	3.182	3.088	3.449	3.424	3.407	3.418	3.538	3.421	3.178	3.388	3.3	3.284	3.198	3.4	2.991	3.312	3.208	3.185	3.123	3.451	3.259	3.07	3.346	3.126	3.194	3.158	3.355	3.316	3.072	3.428	3.223	3.325	3.386	3.001	3.286	3.239	3.224	3.297	3.053	3.558	3.32	3.211	3.19	3.228	3.075	3.099
AC006538.1	3.429	3.67	3.496	3.49	3.425	3.365	3.574	3.394	3.602	3.56	3.333	3.593	3.488	3.331	3.46	3.453	3.327	3.344	3.669	3.402	3.515	3.339	3.45	3.502	3.196	4.09	3.295	3.774	3.586	3.568	3.442	3.316	3.785	3.635	3.682	3.324	3.388	3.479	3.531	3.463	3.407	3.204	3.417	3.424	3.383	3.491	3.333	3.383	3.423
AC007292.3	5.732	6.359	5.694	5.654	5.47	5.766	5.45	5.442	5.771	5.699	5.729	5.656	5.178	5.588	5.549	5.392	4.983	5.767	5.545	5.454	5.273	5.578	5.791	5.474	5.586	5.531	5.589	5.467	5.697	4.906	5.572	5.593	5.375	5.738	5.5	5.31	5.343	5.435	5.413	5.239	5.045	5.532	5.497	5.555	5.27	5.36	5.648	5.939	5.405
AC007349.5	3.381	3.305	3.239	3.354	3.126	3.28	3.158	3.315	3.283	3.242	3.22	3.298	3.17	3.098	3.267	3.305	3.228	3.383	3.424	3.463	3.273	3.476	3.173	3.144	3.104	3.374	3.065	3.092	3.182	3.379	3.214	3.08	3.302	3.202	3.317	3.131	3.317	3.233	3.48	3.278	3.417	3.203	3.066	2.962	3.205	3.366	3.555	3.294	3.297
AC007362.3	3.945	3.86	3.886	3.87133333333333	3.87666666666667	3.96466666666667	4.02733333333333	4.00566666666667	4	4.04966666666667	4.087	3.94733333333333	3.851	3.91333333333333	3.90266666666667	4.04766666666667	3.843	3.97766666666667	4.06066666666667	3.944	3.982	4.03466666666667	3.96533333333333	4.00466666666667	3.85466666666667	3.979	3.92433333333333	3.90866666666667	4.00566666666667	3.90633333333333	3.872	3.86566666666667	4.042	4.025	3.90266666666667	3.94766666666667	3.90533333333333	3.99433333333333	4.09733333333333	3.932	3.92766666666667	3.82333333333333	4.013	3.863	3.92133333333333	4.00533333333333	3.887	3.91066666666667	3.87166666666667
AC007365.3	4.419	4.348	4.498	4.029	4.297	4.773	4.437	4.566	4.313	4.291	4.376	4.755	4.348	4.35	4.355	4.214	4.581	4.41	4.869	4.533	4.204	4.414	4.372	4.232	4.533	4.323	4.542	4.588	4.506	4.741	4.406	4.336	4.414	4.457	4.649	4.157	4.163	4.264	4.495	4.73	4.253	4.384	4.094	4.628	4.456	4.546	4.555	4.483	4.494
AC007389.3	4.722	5.136	4.772	4.833	4.903	4.55	4.813	4.589	4.719	4.73	4.857	4.735	5.049	4.973	4.99	5.077	4.958	5.287	5.56	5.06	4.711	4.892	5.036	4.423	4.773	5.687	5.115	5.639	5.744	5.512	4.934	4.742	5.194	4.758	5.111	4.983	5.128	5.25	5.318	4.88	5.313	5.007	4.888	5.028	4.625	5.273	5.414	4.855	4.991
AC007401.2	4.538	4.502	4.311	4.438	4.29	4.397	4.511	4.386	4.502	4.327	4.136	4.172	4.024	4.484	4.16	4.162	4.1	4.262	4.062	4.156	3.866	4.263	3.949	4.265	4.016	4.289	4.297	4.173	4.341	3.879	4.03	4.039	4.184	4.229	3.871	4.165	4.232	4.04	4.08	4.197	4.276	4.014	4.194	4.506	4.269	4.254	4.233	4.193	4.278
AC007680.2	3.494	3.494	3.399	3.572	3.693	3.583	3.895	3.475	3.673	3.629	3.455	3.733	3.38	3.48	3.662	3.671	3.56	3.68	3.752	3.823	3.556	3.559	3.644	3.436	3.611	3.724	3.434	3.494	3.703	3.558	3.647	3.725	3.875	3.932	3.639	3.441	3.512	3.845	3.773	3.871	3.514	3.405	3.503	3.728	3.501	3.774	3.621	3.569	3.654
AC007787.2	5.073	5.157	5.18	4.998	4.967	5.026	5.383	5.021	5.042	5.685	5.211	4.92	5.094	4.962	5.18	4.989	5.084	4.863	5.027	4.981	5.183	5.097	4.744	5.006	5.471	5.398	4.766	5.235	5.431	5.309	5.164	5.571	5.25	5.122	5.087	5.284	5.116	5.146	5.475	5.054	5.437	5.164	5.313	5.147	4.98	5.243	5.569	5.047	4.839
AC008088.4	3.763	3.734	3.945	3.571	3.666	3.668	3.492	3.657	3.785	3.719	3.811	3.408	3.52	3.689	3.541	3.607	3.703	3.464	4.071	3.625	3.537	3.726	3.454	3.956	3.59	3.869	3.648	3.781	3.814	3.869	3.686	3.694	3.972	3.766	3.631	3.581	3.729	3.778	3.59	3.796	3.696	3.697	3.684	3.778	3.453	3.718	3.642	3.628	3.623
AC008746.12	5.827	4.662	5.614	4.673	4.799	4.652	4.65	5.079	4.749	4.461	4.543	4.424	4.458	5.25	4.875	4.457	4.636	5.091	4.425	4.407	4.511	4.454	4.012	5.198	4.759	4.395	4.47	4.761	4.452	4.306	4.362	4.6	4.634	4.656	4.429	4.417	4.411	4.628	4.865	4.75	4.336	4.335	4.869	4.987	4.73	4.607	4.105	4.529	4.588
AC008753.4	4.719	5.071	5.051	5.108	5.026	5.042	5.344	5.082	4.997	5.393	5.202	5.273	5.275	5.194	5.172	5.05	5.166	4.973	5.644	5.195	5.164	5.403	5.048	4.839	5.233	5.259	5.43	5.175	5.151	5.19	5.486	5.12	5.286	5.527	5.152	4.904	4.798	5.036	5.357	5.365	5.177	4.813	5.164	4.861	4.856	5.089	5.147	4.936	4.699
AC009120.6	6.917	6.899	6.884	6.744	6.796	6.464	6.539	6.68	6.946	6.497	6.599	6.423	6.672	6.837	6.822	6.484	6.896	6.575	6.53	6.83	6.453	6.748	6.693	6.75	6.708	6.781	6.783	6.624	7.283	7.078	6.582	6.57	6.389	6.018	6.37	6.432	6.57	6.623	6.37	6.724	6.287	6.572	6.639	6.432	6.459	6.559	6.635	6.609	6.667
AC009133.15	4.901	4.819	5.217	4.795	5.102	4.831	4.771	4.554	4.722	4.858	4.874	4.794	4.445	5.06	4.692	5.116	4.303	4.859	4.865	4.761	4.914	4.535	4.697	4.423	4.711	5.345	4.699	5.251	5.151	5.106	5.041	5.309	4.96	5.332	4.653	4.578	4.625	4.997	4.559	5.012	4.936	4.877	4.759	4.846	5.032	4.911	4.916	4.933	4.716
AC009502.4	4.617	5.073	4.999	4.974	5.063	4.847	4.88	4.857	4.673	4.796	5.048	4.762	4.869	4.961	4.85	4.961	4.777	4.952	5.053	4.758	4.823	4.877	5.239	4.862	4.837	5.423	4.943	5.076	5.129	5.024	4.812	4.814	4.966	4.942	4.818	5.055	4.721	4.889	5.208	4.989	5.106	4.92	5.062	5.123	4.88	4.961	5.163	4.963	4.879
AC010145.4	4.091	4.429	4.322	3.942	3.834	3.944	3.93	3.772	4.29	4.063	4.051	4.076	3.913	4.088	4.019	4.137	4.022	3.898	3.988	3.884	4.28	4.104	4.204	4.079	3.894	4.205	4.192	4.089	4.484	4.35	4.201	4.296	4.306	3.983	3.84	3.959	3.901	4.129	4.131	4.201	4.263	4.319	4.258	4.183	3.872	3.976	4.21	4.05	4.161
AC010524.4	4.162	4.7335	4.563	4.4065	4.448	4.2485	3.822	4.1	4.3005	4.1135	4.202	4.1905	4.496	4.396	4.27	4.6695	4.2735	4.569	4.186	4.2185	4.215	4.408	4.3415	4.2295	4.339	4.5255	4.4965	4.2405	4.353	4.4385	4.201	4.4925	4.364	4.251	4.1465	3.9695	4.2265	4.395	4.4345	4.011	4.1835	4.042	4.2025	4.407	4.253	4.4115	4.4535	4.3915	4.1475
AC012065.7	5.695	6.052	6.115	5.986	6.047	5.439	5.251	4.906	5.975	5.598	5.992	5.846	5.093	5.739	5.275	5.794	5.84	5.511	5.901	5.813	5.364	5.758	5.86	5.636	5.242	5.708	5.493	5.759	5.694	5.468	5.942	5.97	5.377	6.329	5.183	5.554	5.112	5.163	5.078	5.589	5.438	5.556	5.568	5.564	5.579	5.479	5.445	5.515	5.432
AC012360.6	4.13	4.592	4.11	3.895	4.241	4.27	4.17	4.187	4.399	4.119	4.096	4.302	4.415	4.148	4.032	3.926	4.054	3.898	3.997	3.972	4.415	4.322	4.294	4.24	4.081	4.242	4.403	4.305	4.526	4.187	4.064	4.336	4.02	4.356	4.135	4.077	4.021	4.366	4.195	4.305	4.308	4.175	4.337	4.245	4.026	4.321	4.438	4.413	4.058
AC012499.1	3.357	3.306	3.349	3.523	3.363	3.231	3.636	3.281	3.318	3.193	3.399	3.152	3.36	3.524	3.341	3.327	3.165	3.349	3.161	3.357	3.39	3.319	3.43	3.297	3.367	3.226	3.288	3.292	3.281	3.444	3.242	3.394	3.649	3.491	3.459	3.167	3.072	3.201	3.434	3.326	3.396	3.256	3.177	3.459	3.214	3.261	3.237	3.178	3.297
AC012531.25	4.265	4.43	4.635	4.301	4.788	4.534	4.55	4.599	4.234	4.352	4.82	4.656	4.5	4.339	4.553	4.359	4.327	4.586	4.75	4.404	4.452	4.873	4.579	4.327	4.534	4.879	4.672	4.348	4.616	4.581	4.409	4.136	4.919	4.452	4.348	4.54	4.509	4.576	4.653	4.358	4.606	4.794	4.67	4.596	4.378	4.733	4.743	4.38	4.378
AC013463.2	3.872	4.08	4.088	3.665	3.868	3.816	4.089	3.754	4.05	4.135	4.066	3.894	3.881	4.225	3.906	3.872	3.907	3.602	3.865	3.946	4.153	3.945	3.929	3.912	3.57	3.778	4.042	3.884	4.079	4.116	4.12	3.783	3.883	4.178	3.742	3.946	3.927	3.927	3.804	4.125	3.879	3.672	3.934	3.938	3.908	3.801	3.851	3.972	3.867
AC013733.4	3.228	3.2345	3.1025	3.225	3.2415	3.277	3.289	3.2255	3.1695	3.361	3.1825	3.359	3.2735	3.148	3.1725	3.1795	3.2225	3.236	3.3585	3.227	3.268	3.239	3.3175	3.226	3.187	3.2995	3.022	3.258	3.159	3.3125	3.18	3.3295	3.1665	3.205	3.27	3.2115	3.163	3.1645	3.2995	3.1985	3.4485	3.302	3.276	3.035	3.2355	3.1725	3.164	3.1115	3.1565
AC016831.7	4.487	4.523	4.859	4.28	4.508	5.015	4.007	4.918	4.893	3.987	4.525	4.399	4.649	4.719	4.511	4.328	4.645	4.595	4.339	4.692	4.686	4.602	4.501	4.567	4.673	4.66	4.75	4.248	4.262	4.383	4.255	4.146	4.243	4.152	4.248	4.262	3.99	4.691	4.531	4.459	4.422	4.656	4.486	4.897	4.503	4.339	4.551	3.912	3.883
AC016999.2	4.823	4.884	4.975	4.608	5.12	4.995	5.087	4.8	4.984	5.212	5.148	4.995	5.075	5.017	4.803	5.169	4.602	4.96	5.172	4.955	5.217	5.167	4.885	4.791	5.139	5.376	5.222	4.913	4.762	5.014	4.92	4.798	5.073	5.24	5.156	4.963	5.14	4.933	4.976	4.853	4.993	4.974	4.858	4.908	4.947	5.072	4.806	4.845	4.917
AC017002.2	4.924	4.511	4.445	4.529	4.22	5.46	4.961	4.866	4.432	5.027	4.012	4.816	5.44	4.317	4.707	4.46	4.634	4.778	4.92	4.593	5.316	4.524	4.708	5.23	4.968	4.738	4.69	4.357	4.8	4.567	4.277	4.254	4.359	4.177	4.755	5.083	4.783	5.327	4.886	4.962	4.651	4.771	5.278	4.951	4.868	4.868	4.348	4.335	4.483
AC017104.6	6.483	6.625	6.566	6.289	6.595	6.115	6.245	6.395	6.749	6.339	6.315	6.386	6.291	6.32	6.378	6.579	6.198	6.459	6.724	6.286	6.559	6.775	6.382	6.471	6.402	7.112	6.642	6.526	6.468	6.814	6.311	6.328	6.767	6.588	6.386	6.263	6.286	6.378	6.437	6.415	6.652	6.284	6.516	6.544	6.694	6.892	6.776	6.228	6.409
AC018755.16	6.177	6.421	6.319	6.198	6.33	6.57	6.32	6.098	6.437	6.502	6.55	6.889	6.378	6.402	6.456	6.358	6.635	6.621	6.416	6.052	6.563	6.409	6.412	6.395	6.693	6.536	6.454	6.719	6.476	6.613	6.619	6.61	6.607	6.683	6.41	6.274	6.261	6.423	6.231	6.569	6.351	6.438	6.551	6.209	6.438	6.686	6.295	6.498	6.346
AC018755.17	3.189	3.148	3.078	3.372	3.115	3.22	3.301	3.195	3.214	3.502	3.351	3.187	3.41	3.184	3.305	3.187	3.171	3.226	3.158	3.202	3.174	3.316	3.221	3.272	3.181	3.381	3.337	3.386	3.113	3.023	3.343	3.41	3.269	3.16	3.013	3.068	3.161	3.21	3.253	3.206	3.453	3.151	3.098	3.199	3.283	3.064	3.215	3.277	3.304
AC018766.6	4.06	4.204	3.895	4.24	3.989	3.929	4.04	4.116	3.98	4.573	4.368	4.329	4.045	4.228	3.994	4.137	4.174	4.208	4.574	4.217	4.079	4.24	4.115	4.084	4.032	3.992	4.328	3.89	4.142	4.443	4.38	4.462	3.921	4.379	4.27	4.083	4.185	4.314	4.106	4.085	4.444	4.275	4.075	4.114	3.943	4.279	4.232	4.097	4.16
AC018816.3	5.043	4.923	5.112	4.828	4.987	4.82	5.202	5.056	4.962	5.239	5.457	5.181	5.455	5.051	4.719	4.859	4.855	4.778	4.885	4.779	5.132	5.182	4.698	4.835	4.843	5.322	5.053	5.085	5.097	4.732	5.468	5.113	4.873	5.078	5.195	5.327	5.116	5.133	5.273	4.859	5.323	4.868	4.854	5.16	5.245	4.864	5.107	4.833	5.013
AC024560.2	4.859	4.518	5.006	4.648	5.062	4.095	4.77	4.136	4.477	4.63	4.97	4.74	4.123	4.575	5.829	5.037	4.561	4.721	4.227	5.945	4.254	5.187	4.314	4.096	4.44	4.76	4.664	4.526	4.339	4.391	4.746	5.292	5.127	4.853	4.306	4.506	4.245	4.332	4.609	5.325	4.522	4.809	4.672	4.891	4.482	4.714	4.617	5.164	5.846
AC025442.3	4.1855	4.384	4.3155	4.271	4.3595	4.2485	4.264	4.263	4.424	4.3025	4.3425	4.3175	4.214	4.423	4.377	4.244	4.2825	4.4245	4.221	4.2705	4.309	4.326	4.423	4.23	4.2955	4.4485	4.3025	4.3335	4.4005	4.3775	4.5535	4.328	4.598	4.3515	4.374	3.978	4.1985	4.301	4.1855	4.336	4.2365	4.176	4.3935	4.351	4.251	4.267	4.2845	4.165	4.0575
AC064852.4	3.184	3.082	3.252	3.394	3.102	3.314	3.279	3.455	3.297	3.253	3.146	3.409	3.413	3.307	3.291	3.337	3.141	3.35	3.882	3.389	3.419	3.357	3.42	3.19	3.374	3.347	3.195	3.255	3.381	3.5	3.354	3.306	3.629	3.675	3.511	3.386	3.25	3.233	3.319	3.419	3.305	3.347	3.266	3.189	3.45	3.449	3.426	3.247	3.186
AC067956.1	3.115	3.26	3.087	3.186	3.118	3.214	3.547	3.356	3.094	3.229	3.259	3.045	3.247	3.341	3.196	3.097	3	3.456	3.71	3.116	3.219	3.25	3.483	3.273	3.276	3.709	3.304	3.278	3.173	3.314	3.461	3.194	3.551	3.674	3.455	3.226	3.132	3.22	3.454	3.194	3.562	3.058	2.974	3.163	3.106	3.124	3.548	3.21	3.186
AC068039.4	5.409	5.397	5.575	5.154	5.263	5.369	5.133	5.506	5.104	5.001	5.169	4.94	4.908	5.119	5.615	5.327	5.11	5.158	5.313	5.07	5.317	5.094	5.048	5.982	5.221	5.049	5.088	5.363	4.895	5.101	4.794	4.963	5.165	4.919	5.062	5.395	5.195	5.264	5.321	5.027	5.295	4.966	5.3	5.318	5.144	5.167	5.055	5.623	5.379
AC068138.1	3.89	4.436	3.99	4.404	4.2	3.912	4.218	4.006	4.114	4.013	4.254	4.131	4.293	4.25	4.172	4.225	3.988	4.18	4.636	4.126	3.93	4.101	3.968	4.33	3.799	4.416	4.266	3.942	4.403	4.178	4.086	4.148	4.205	4.125	4.224	4.297	4.134	4.128	4.58	4.229	4.142	4.088	4.145	4.524	4.19	4.112	4.38	3.985	4.116
AC068831.3	4.67	4.353	4.212	4.408	4.596	4.282	4.489	4.309	4.677	4.133	4.335	4.521	4.404	4.219	4.356	4.538	4.224	4.111	4.6	4.592	4.384	4.958	4.684	4.451	4.099	4.557	4.258	4.625	4.493	4.567	4.868	4.669	4.518	4.451	4.686	4.37	4.179	4.326	4.285	4.49	4.462	4.578	4.371	4.302	4.262	4.398	4.357	4.146	4.425
AC073283.7	5.792	5.851	5.722	5.761	5.536	5.79	5.692	5.734	5.496	5.614	5.454	5.313	5.557	5.573	5.623	5.278	5.608	5.577	5.755	5.565	5.587	5.862	5.687	5.856	5.437	5.565	5.533	5.487	5.323	5.521	5.218	5.597	5.518	5.849	5.693	5.557	5.565	5.354	5.673	5.48	5.556	5.198	5.599	5.793	5.7	5.511	5.808	5.704	5.291
AC073321.4	3.896	3.943	4.111	4.086	4.087	4.181	3.719	4.112	4.307	3.846	3.971	4.003	3.733	4.158	4.07	4.285	4.215	4.216	4.039	3.895	4.428	4.556	4.339	3.95	4.392	4.571	4.021	4.55	4.34	4.137	3.89	4.103	4.045	4.443	4.311	3.967	4.114	4.159	4.196	3.952	3.746	4.036	4.032	4.169	4.476	4.12	4.064	3.913	4.009
AC074212.6	4.518	4.821	4.6445	4.495	4.8495	4.468	4.693	4.551	4.559	4.774	4.6475	4.801	4.568	4.543	4.5285	4.5715	4.451	4.527	4.92	4.8715	4.6555	4.877	4.4155	4.514	4.7095	4.745	4.8195	4.574	4.64	4.7235	4.9725	4.8805	4.6715	5.159	4.7055	4.584	4.425	4.4	4.542	4.604	4.7255	4.614	4.517	4.6125	4.511	4.7575	4.603	4.5945	4.532
AC079305.10	3.961	3.876	3.797	4.083	4.109	3.963	4.058	3.967	4.155	4.167	4.081	4.508	4.318	3.841	4.014	4.033	4.177	3.827	4.133	4.009	4.126	4.122	4.369	3.881	4.595	4.069	4.224	4.152	4.265	4.158	4.386	4.383	4.162	4.227	4.334	4.542	4.09	4.563	4.486	3.852	4.937	4.053	3.875	4.775	4.076	4.652	4.262	3.85	3.867
AC079741.2	3.082	3.242	3.17	3.337	3.399	3.19	3.339	3.412	3.519	3.264	3.264	3.335	3.378	3.157	3.236	3.148	3.361	3.28	3.587	3.19	3.488	3.386	3.21	3.086	3.196	3.693	3.22	3.55	3.415	3.405	3.443	3.347	3.119	3.538	3.176	3.139	3.169	3.231	3.24	3.47	3.065	3.317	3.249	3.392	3.31	3.267	3.385	3.192	3.399
AC079767.4	3.501	3.652	3.333	3.255	3.418	3.411	3.869	3.548	3.432	3.598	3.408	3.446	3.683	3.494	3.619	3.57	3.622	3.56	3.554	3.539	3.808	3.456	3.404	3.794	3.716	3.242	3.497	3.554	3.501	3.689	3.581	3.467	3.508	3.247	3.282	3.52	3.286	3.368	3.589	3.949	3.772	3.236	3.815	3.39	3.512	3.572	3.589	3.289	3.359
AC079807.4	3.645	3.982	3.644	3.651	3.777	3.819	3.702	3.5	3.821	3.632	3.601	3.462	3.739	3.494	3.703	3.577	3.915	3.809	3.628	3.548	3.791	3.338	3.531	3.814	3.538	3.545	3.745	3.447	3.849	3.759	3.832	3.638	3.668	3.611	3.67	3.615	3.641	3.687	3.724	3.332	3.679	3.39	3.549	3.738	3.65	3.82	3.62	3.856	3.598
AC083843.1	5.623	5.287	4.9685	5.588	5.372	5.5835	4.8515	5.6335	5.0475	5.27	5.0555	4.5775	4.967	5.289	5.4415	5.3495	5.2425	5.464	4.6215	4.9675	4.6715	5.015	5.732	5.569	5.3935	4.8315	4.799	4.9415	4.832	4.601	5.089	5.492	5.003	4.7205	5.287	5.1425	5.43	5.4655	5.408	4.7285	5.571	5.417	4.9985	5.15	4.9955	5.628	5.605	5.4695	5.8905
AC083949.1	4.206	4.692	4.303	4.277	4.396	4.869	4.395	4.385	4.664	4.216	4.16	4.614	4.4	4.52	4.625	4.423	4.707	4.878	4.562	4.739	4.326	4.57	4.551	4.491	4.8	4.935	4.797	4.59	4.618	4.648	4.169	4.103	4.463	4.174	3.976	4.256	4.004	4.35	4.264	4.768	4.396	4.365	4.398	4.09	4.663	4.22	4.679	4.121	3.99
AC084219.3	3.745	3.506	3.548	3.697	3.739	3.55	3.778	3.857	3.623	3.468	3.922	3.844	3.827	3.828	4.015	3.798	3.757	3.722	3.844	3.716	3.862	3.637	3.656	3.767	3.895	3.941	3.77	3.948	3.58	3.961	3.762	3.848	3.796	4.009	3.782	3.595	3.732	3.715	3.714	3.698	3.797	3.823	3.541	3.871	3.519	3.77	3.861	3.683	3.767
AC087501.1	3.351	3.6	3.574	3.374	3.378	3.411	3.459	3.365	3.57	3.48	3.566	3.298	3.34	3.494	3.268	3.411	3.675	3.334	3.47	3.499	3.465	3.357	3.515	3.466	3.533	3.683	3.627	3.41	3.364	3.414	3.469	3.662	3.487	3.643	3.564	3.477	3.413	3.477	3.545	3.407	3.481	3.524	3.433	3.34	3.376	3.606	3.496	3.455	3.411
AC090627.1	3.254	3.247	3.232	3.151	3.136	3.192	3.287	3.29	3.141	3.331	3.277	3.097	3.07	3.356	3.394	3.129	3.225	3.177	3.309	3.363	3.33	3.361	3.333	3.188	3.16	3.143	3.282	3.131	3.28	3.395	3.409	3.182	3.225	3.239	3.228	3.232	3.178	3.263	3.259	3.229	3.062	3.195	3.272	3.252	3.189	3.278	3.236	3.141	3.246
AC091133.1	6.622	6.693	6.673	6.601	6.472	6.096	6.135	6.445	6.676	5.98	6.139	6.751	6.106	6.489	6.471	6.338	6.327	6.654	6.293	6.51	6.24	5.967	5.753	6.221	6.336	6.218	6.38	6.169	6.032	6.103	6.157	6.68	5.965	6.292	6.256	6.179	6.276	6.307	6.117	6.374	6.058	6.268	6.273	6.447	6.356	6.032	5.864	6.401	6.427
AC091633.3	2.876	3.181	3.086	3.039	3.046	3.026	3.114	3.185	3.045	3.204	3.004	3.05	3.114	3.029	3.098	3.049	3.181	3.06	3.042	3.082	3.189	3.058	3.333	2.979	3.11	3.317	3.16	3.272	3.383	3.169	3.081	3.088	3.035	3.101	2.969	3.112	3.196	3.059	3.037	3.032	3.198	3.129	3.14	3.041	3.162	3.114	3.126	3.067	3.115
AC092192.1	3.196	3.439	3.378	3.245	3.214	3.146	3.283	3.227	3.497	3.423	3.346	3.392	3.148	3.2	3.274	3.433	3.241	3.289	3.526	3.325	3.407	3.335	3.163	3.17	3.158	3.185	3.249	3.3	3.366	3.491	3.54	3.124	3.695	3.353	3.277	3.108	3.188	3.272	3.693	3.172	3.428	3.207	3.246	3.324	3.248	3.327	3.484	3.209	3.156
AC092620.2	6.696	6.493	6.531	6.205	5.99	5.999	5.764	5.894	6.11	5.912	5.839	5.255	5.504	6.105	6.323	5.494	5.622	6.095	5.478	6.237	5.894	5.719	5.632	6.612	6.063	5.97	5.797	5.569	5.811	5.377	6.018	6.35	5.447	5.736	5.462	6.023	5.997	5.744	5.348	5.812	5.724	5.616	5.792	6.045	5.952	5.481	6.225	6.614	6.386
AC092660.1	4.241	4.289	4.307	4.164	4.179	4.061	4.123	4.115	4.277	4.111	4.305	4.177	4.096	4.216	4.016	4.089	4.002	4.065	4.185	4.24	4.137	4.117	4.331	4.032	4.251	4.375	4.415	4.013	4.312	4.27	4.143	4.09	4.595	4.048	4.101	4.194	4.119	4.28	4.309	3.858	4.131	4.494	4.295	4.147	4.234	4.304	4.114	4.035	4.045
AC092667.2	3.393	3.633	3.435	3.389	3.576	3.445	3.465	3.595	3.526	3.528	3.589	3.513	4.012	3.513	3.367	3.676	3.402	3.5	3.695	3.425	3.525	3.833	3.754	3.722	3.354	3.65	3.347	3.443	3.524	3.505	3.771	3.69	3.663	3.873	3.498	3.596	3.401	3.411	3.618	3.35	3.839	3.439	3.511	3.336	3.525	3.305	3.724	3.467	3.356
AC100830.4	4.384	4.385	4.389	4.401	4.166	4.523	3.989	4.205	4.302	4.305	4.511	4.287	3.967	4.24	4.455	3.934	4.556	4.197	3.829	4.348	4.186	4.285	4.14	4.191	4.32	4.208	4.138	4.074	4.138	4.044	3.826	4.509	3.983	4.011	4.16	4.111	4.154	4.274	4.185	4.278	4.277	4.204	3.923	4.282	4.394	4.209	4.24	4.595	4.228
AC104667.3	4.549	4.478	4.429	4.855	4.501	4.675	4.736	4.756	4.69	4.645	4.579	4.714	4.597	4.644	4.696	4.767	4.547	4.607	5.029	4.345	4.52	4.804	5.149	4.54	4.56	5.234	4.767	4.897	4.733	4.906	5.009	5.056	5.356	4.473	4.819	4.651	4.619	4.772	4.683	4.771	4.68	4.538	4.345	4.694	4.86	4.765	4.775	4.733	4.725
AC106801.1	4.86	5.178	5.205	4.507	4.94	4.793	5.238	4.782	4.956	4.702	4.795	4.594	4.824	4.815	4.966	5.087	4.686	5.048	5.607	5.056	4.992	5.157	4.947	4.599	4.825	5.73	4.965	5.268	4.974	5.146	4.778	5.045	5.093	5.055	5.1	4.839	4.781	4.984	5.087	4.857	5.121	5.243	5.062	5.095	4.607	4.891	4.961	4.747	4.79
AC108056.1	3.203	3.609	3.413	3.374	3.469	3.552	3.629	3.234	3.314	3.466	3.552	3.331	3.293	3.578	3.492	3.499	3.222	3.472	3.625	3.229	3.31	3.583	3.465	3.204	3.543	3.506	3.587	3.307	3.336	3.534	3.597	3.417	3.363	3.454	3.369	3.389	3.288	3.497	3.476	3.465	3.335	3.357	3.486	3.581	3.312	3.37	3.687	3.28	3.2
AC112198.1	3.495	3.625	3.774	3.659	3.578	3.491	3.745	3.542	3.71	3.874	3.69	3.617	3.877	3.629	3.701	3.636	3.548	3.532	3.641	3.527	3.628	3.71	3.678	3.609	3.551	3.785	3.616	3.69	3.677	3.865	3.695	3.703	3.632	3.507	3.643	3.498	3.585	3.786	3.749	3.581	3.967	3.748	4.067	3.67	3.697	3.589	3.737	3.577	3.474
AC114730.11	3.287	3.341	3.447	3.289	3.308	3.326	3.008	3.122	3.277	3.127	3.022	3.189	3.343	3.174	3.343	3.272	3.213	3.283	3.31	3.226	3.343	3.403	3.393	3.274	3.344	3.387	3.249	3.588	3.216	3.388	3.296	3.216	3.246	3.465	3.396	3.28	3.227	3.425	3.17	3.153	3.223	3.246	3.416	3.142	3.246	3.149	3.19	3.271	3.234
AC114752.3	3.867	4.179	3.822	3.607	3.915	3.772	3.707	3.932	3.884	3.896	3.941	3.886	3.911	3.761	3.852	3.936	3.742	3.869	3.984	3.917	3.803	3.959	3.918	3.743	3.761	3.816	4.148	3.919	3.8	4.004	3.72	3.555	4.023	3.675	3.825	3.723	3.888	3.908	3.833	3.852	3.924	3.847	3.815	3.781	3.743	3.764	3.815	3.539	3.679
AC124997.1	3.117	3.226	2.887	2.861	2.886	2.973	3.239	3.129	3.02	3.256	3.195	3.118	3.016	3.022	3.037	2.944	3.151	2.955	3.204	2.941	3.206	2.936	3.214	3.048	3.019	3.069	3.155	2.918	3.035	3.166	3.276	3.257	3.333	3.236	3.123	3.067	3.004	2.916	3.155	3	2.973	3.135	3.277	3.027	3.078	2.999	3.074	3.027	2.864
AC136289.1	3.395	3.289	3.161	3.075	3.296	3.148	3.318	3.181	3.143	3.318	3.205	3.149	3.283	3.3	3.21	3.196	3.045	3.19	3.312	3.309	3.323	3.3	3.231	3.061	3.206	3.308	3.157	3.321	3.204	3.217	3.372	3.493	3.32	3.245	3.173	3.119	3.041	3.391	3.254	3.397	3.202	3.473	3.279	3.141	3.177	3.243	3.414	3.309	3.209
AC139100.3	3.792	3.984	3.789	3.823	4.056	3.916	3.834	3.883	4.242	4.045	4.035	3.931	3.644	3.605	3.78	3.912	3.79	4.08	3.966	3.895	3.904	3.834	3.959	3.834	3.838	4.139	4.061	3.957	3.95	3.844	3.878	3.633	3.791	4.273	3.764	3.833	3.805	3.7	3.77	4.083	3.617	3.684	3.904	4.097	3.786	3.742	3.919	3.64	3.905
AC141928.1	4.867	4.968	5.033	4.9215	5.404	5.066	5.16	5.23	5.1685	5.2355	4.966	5.248	5.136	5.068	5.1005	5.1935	4.988	4.978	5.296	4.957	5.0635	5.2415	5.0955	4.9925	5.2755	4.9915	5.2895	5.279	5.2165	4.967	5.0855	5.196	5.3675	5.291	5.266	5.025	4.902	5.2185	5.1345	5.115	5.3545	5.0835	5.167	5.1015	5.1175	5.15	5.2095	5.0945	5.0475
AC144652.1	6.05	6.852	5.408	6.553	5.748	5.805	5.407	5.532	5.749	7.613	7.477	6.016	5.598	5.462	7.495	5.591	5.416	6.009	5.707	6.214	5.32	5.761	5.38	5.301	4.945	7.06	5.387	5.207	5.603	5.169	5.71	7.661	6.965	6.25	5.298	5.46	5.635	5.719	6.113	5.588	6.123	6.046	5.561	6.044	5.652	5.471	7.423	7.08	6.168
AC145343.2	4.597	4.452	4.387	4.379	4.427	4.339	4.442	4.232	4.636	4.479	4.372	4.508	4.424	4.531	4.213	4.612	4.217	4.52	4.235	4.461	4.22	4.453	4.384	4.129	4.285	4.927	4.542	4.316	4.425	4.377	4.364	4.506	4.573	4.83	4.357	4.343	4.151	4.24	4.437	4.341	4.284	4.447	4.516	4.403	4.413	4.341	4.266	4.219	4.141
ACAA1	8.776	9.32	8.595	8.86	8.443	8.916	8.6895	8.6	8.514	9.0665	8.873	8.5005	8.7	8.679	9.2365	8.672	8.3605	8.8525	8.5985	8.459	8.6375	9.429	8.408	8.4725	8.3485	9.7405	8.477	8.5775	8.7575	8.6035	8.3255	9.17	9.617	8.844	8.553	8.342	8.859	8.8765	8.744	8.6585	8.9235	8.786	8.7425	8.673	8.4985	8.6065	9.364	9.771	8.757
ACAA2	7.12966666666667	7.89066666666667	7.15366666666667	7.453	6.86166666666667	7.29633333333333	7.28766666666667	6.82966666666667	6.91533333333333	7.414	7.22766666666667	6.918	7.32066666666667	7.45133333333333	7.63733333333333	7.40966666666667	7.05233333333333	7.40566666666667	7.07566666666667	7.163	7.19433333333333	7.75	6.86633333333333	7.052	6.785	8.11433333333333	7.15033333333333	6.671	6.86266666666667	7.15533333333333	6.84266666666667	7.57833333333333	8.03433333333333	7.74866666666667	7.08766666666667	6.793	7.48166666666667	7.11033333333333	7.182	7.354	7.67	7.38133333333333	7.359	7.142	6.55533333333333	7.24633333333333	7.75533333333333	7.86033333333333	7.15566666666667
ACACA	7.1445	7.289	6.8015	7.198	6.815	7.3005	6.5395	6.5625	6.867	7.535	7.14	6.888	6.522	6.9345	7.2815	7.233	6.7115	6.974	6.76	6.6545	6.6965	7.253	6.907	6.6085	6.6405	7.402	6.461	6.548	6.9785	6.809	6.6075	7.3025	7.79	6.951	6.775	6.499	6.9725	7.0005	6.8945	6.687	7.162	6.881	6.6755	7.05	6.918	6.788	7.795	7.4915	6.9185
ACACB	6.7565	6.78183333333333	7.31433333333333	6.6995	6.89066666666667	7.46716666666667	6.253	6.75633333333333	6.25116666666667	6.8975	6.67083333333333	6.09683333333333	5.9055	7.514	6.9995	9.3245	7.017	7.52916666666667	6.33533333333333	6.69483333333333	7.178	7.032	6.31466666666667	7.066	6.6275	7.55716666666667	7.27116666666667	6.1935	6.07566666666667	8.38	6.054	7.2835	7.1645	6.512	6.85616666666667	5.94533333333333	7.53966666666667	6.99783333333333	7.26633333333333	6.96616666666667	7.13433333333333	7.412	6.8715	8.2685	6.21983333333333	6.33283333333333	7.21483333333333	7.32466666666667	7.12383333333333
ACAD10	5.27975	5.44525	5.4055	5.314	5.3195	5.15675	5.28625	5.3345	5.3025	5.382	5.4925	5.4365	5.06125	5.35425	5.43375	5.21125	5.28125	5.33525	5.3785	5.298	5.314	5.409	5.165	5.17025	5.193	5.40375	5.51575	5.1935	5.318	5.1575	5.1625	5.4525	5.52675	5.53275	5.38875	5.053	5.18075	5.23025	5.13575	5.069	5.20325	5.27275	5.1835	5.225	5.24275	5.3305	5.3955	5.3335	5.3415
ACAD8	8.747	9.502	8.243	9.091	7.872	8.639	7.661	8.212	8.415	9.287	8.972	7.719	7.114	8.438	9.259	8.022	7.892	8.665	7.606	8.089	7.844	9.295	7.573	8.035	7.817	9.518	7.783	8.105	8.576	7.773	7.567	9.222	9.784	8.444	8.481	7.757	8.89	8.591	8.476	8.134	8.95	8.37	7.969	8.232	7.547	8.055	9.696	9.809	8.87
ACAD9	9.48	9.694	9.411	9.476	9.038	9.38	8.542	8.792	9.652	9.381	9.531	9.207	8.148	9.189	9.175	9.108	9.229	9.347	8.94	8.948	8.979	9.764	9.02	8.998	8.883	9.901	8.93	9.419	9.231	9.145	8.786	9.555	9.599	9.146	9.231	8.635	9.048	8.956	8.936	8.915	9.338	8.946	9.037	9.101	9.046	8.958	9.364	9.615	9.102
ACADL	5.1805	4.9435	5.717	5.5045	5.2675	5.178	4.769	4.85	5.516	4.531	4.999	5.2115	3.9335	5.8465	4.7675	6.3745	5.422	5.385	5.054	5.483	4.8475	4.1265	5.063	4.4015	4.409	4.6865	5.2935	4.567	4.3115	5.2765	5.1155	5.1845	3.8165	5.43	4.5255	3.9645	5.276	4.4865	4.7135	5.7025	5.007	5.165	4.727	5.215	4.829	4.068	4.068	5.026	6.0225
ACADM	10.551	10.732	9.444	10.64	9.015	10.287	8.567	9.094	9.145	10.974	10.543	8.797	8.786	9.81	10.716	9.9	9.277	10.08	8.371	8.954	9.034	11.303	8.76	9.228	8.965	11.274	8.718	9.416	9.048	8.608	8.59	10.585	11.126	9.913	9.805	8.763	10.07	9.871	9.792	9.531	10.431	9.884	9.576	9.735	9.034	9.315	11.46	11.188	10.48
ACADS	6.178	6.461	6.427	6.221	6.303	6.147	6.366	6.228	6.011	6.43	6.157	6.514	6.475	6.571	6.372	7.064	6.485	6.411	6.456	6.05	6.283	6.294	5.915	6.333	6.428	6.298	6.53	6.156	6.21	6.641	6.198	6.571	6.503	6.419	6.51	6.107	6.373	6.375	6.021	6.522	6.132	6.182	6.343	6.424	6.149	6.055	6.093	6.58	6.314
ACADSB	6.4365	5.826	5.987	6.894	6.752	6.483	5.973	6.3035	6.083	6.1185	6.718	6.6795	5.888	6.2825	6.2775	6.332	6.021	6.3515	6.1135	6.4385	5.5495	5.941	7.0555	6.0215	6.5205	5.8775	6.7965	6.158	6.051	6.1195	6.108	6.1075	5.7315	6.478	6.3905	6.5415	6.351	5.9935	6.011	6.111	6.121	6.6285	5.8745	6.601	6.345	5.9765	5.969	6.5415	7.146
ACADVL	10.25	10.219	9.513	10.301	9.207	9.932	9.639	9.716	9.71	10.352	10.117	9.567	9.15	9.913	10.138	9.721	9.515	9.995	9.48	9.59	9.874	10.21	9.265	9.652	9.509	10.834	9.491	9.179	9.791	9.631	9.218	10.048	10.926	9.518	10.011	9.099	10.111	9.61	9.55	9.371	10.187	9.829	9.694	9.548	9.047	9.421	10.38	10.627	9.904
ACAN	4.46125	4.71775	4.56525	4.83675	4.85475	4.5555	4.87075	4.9965	4.77975	4.75075	4.6995	4.748	4.87475	4.61825	4.88975	4.914	4.61	5.02275	4.8785	4.8745	4.745	4.739	4.84525	4.7635	4.78925	4.8185	4.91675	4.86925	4.81675	4.91125	4.68875	4.7525	4.92475	4.5865	4.69725	4.6805	4.791	4.7	4.78975	4.742	4.9955	5.45	4.90625	4.964	5.5715	4.92325	4.7735	4.64425	4.68125
ACAP1	5.81966666666667	5.533	5.462	5.451	5.20733333333333	5.509	6.47033333333333	5.58133333333333	5.32933333333333	5.69833333333333	5.40666666666667	5.55366666666667	5.73533333333333	5.27233333333333	5.52066666666667	5.368	5.52333333333333	5.27933333333333	5.52566666666667	5.52066666666667	5.714	5.46766666666667	5.45866666666667	5.51766666666667	5.45833333333333	5.62966666666667	5.515	5.50133333333333	5.277	5.53266666666667	5.89933333333333	5.45666666666667	5.695	5.512	5.92766666666667	5.936	5.182	5.616	5.71433333333333	5.68433333333333	5.35466666666667	5.28766666666667	5.45566666666667	5.69933333333333	5.42433333333333	5.232	5.125	5.282	5.173
ACAP2	6.72466666666667	6.76066666666667	6.53466666666667	6.94	6.69733333333333	6.819	6.69233333333333	6.958	6.885	6.61266666666667	6.69833333333333	6.673	7.072	6.68933333333333	6.75733333333333	6.66766666666667	7.01166666666667	6.78066666666667	6.887	6.684	6.71466666666667	6.78233333333333	6.98466666666667	6.70466666666667	7.14833333333333	6.184	6.74166666666667	6.728	7.14366666666667	6.51933333333333	6.767	6.60566666666667	6.418	6.42233333333333	6.79133333333333	7.153	6.89633333333333	6.79366666666667	6.88566666666667	6.817	7.01033333333333	6.599	6.73433333333333	6.65466666666667	6.804	7.05166666666667	6.87033333333333	6.61166666666667	6.89866666666667
ACAP3	7.1905	7.0605	7.121	7.2175	7.0185	6.652	6.406	6.611	7.117	6.696	7.138	7.2195	6.3615	6.8715	6.4995	6.738	6.857	6.7495	6.934	6.6975	6.615	6.851	7.0265	6.3565	6.4785	6.736	6.684	6.899	6.7255	7.0075	6.683	6.767	6.9825	6.963	6.5365	6.6855	6.7565	6.3895	6.253	6.6095	6.335	6.7	6.595	6.5315	6.848	6.3085	6.5085	6.9985	6.9905
ACAT1	5.67266666666667	6.018	5.95	5.89966666666667	6.004	5.587	5.637	5.55	5.784	5.58566666666667	5.68766666666667	5.73533333333333	5.53866666666667	6.004	5.84433333333333	5.82133333333333	5.53033333333333	5.809	5.78366666666667	5.785	5.39166666666667	5.65966666666667	5.66333333333333	5.63933333333333	5.46466666666667	5.76166666666667	5.763	5.53966666666667	5.43233333333333	5.88766666666667	5.74966666666667	5.65966666666667	5.87966666666667	5.90233333333333	5.613	5.71266666666667	5.75066666666667	5.45933333333333	5.48033333333333	5.70833333333333	5.731	5.85333333333333	5.61833333333333	5.767	5.728	5.42933333333333	5.595	6.20866666666667	6.28266666666667
ACAT2	9.2	10.248	8.589	9.978	8.485	9.539	8.135	7.928	9.114	10.094	9.939	8.442	7.994	8.845	10.05	8.363	8.213	9.272	8.501	8.589	7.869	10.253	8.63	7.881	7.686	10.729	8.057	7.952	8.228	8.279	8.091	9.928	10.645	9.43	8.604	7.8	9.283	8.945	8.792	8.404	9.839	9.457	8.734	8.868	8.344	8.476	10.774	10.683	9.331
ACBD3	8.904	8.9745	8.9265	8.9335	9.1305	9.166	8.579	8.811	9.021	8.44	8.5165	8.916	8.9935	8.863	8.681	8.63	9.0115	8.759	8.946	8.9175	8.8685	8.7155	8.9445	8.647	8.8575	8.5645	8.81	8.7805	8.901	8.823	8.58	8.468	8.399	8.641	8.6435	8.6455	8.853	8.8715	8.6635	8.5225	8.573	8.7915	8.5315	8.6915	9.117	8.695	8.514	8.4965	8.7905
ACBD4	5.941	6.007	5.983	5.885	6.066	6.019	6.086	6.011	5.88	5.771	5.878	6.17	5.737	5.665	6.198	6.392	5.746	5.935	6.118	6.393	5.93	5.915	5.963	5.758	5.898	6.426	6.298	6.135	5.744	6.007	6.154	6.081	6.196	5.957	6.073	5.892	5.998	5.832	5.946	6.155	5.87	5.982	5.797	5.896	5.879	5.975	6.062	5.922	6.187
ACBD5	7.8165	7.8935	7.6705	8.0845	8.002	7.829	8.0005	7.96	7.9915	7.8665	8.091	8.0465	7.6725	7.9485	7.678	7.7745	8.13	8.0895	7.941	7.9295	7.9375	8.1795	8.032	7.9275	7.986	7.6155	8.2905	8.52	8.2295	7.8355	8.07	7.626	7.5625	7.8885	8.04	8.077	7.884	8.0375	8.098	7.9135	8.2365	8.0585	7.72	7.676	7.9805	8.1335	7.972	7.768	7.924
ACBD6	7.316	7.815	7.66	7.67	7.915	7.461	7.91	7.403	7.908	7.83	7.833	8.074	7.834	7.776	7.6	7.82	7.927	7.518	8.008	7.972	7.828	7.672	7.981	7.617	7.609	7.697	8.041	7.698	7.929	8.232	8.179	7.846	7.476	8.091	7.407	7.758	7.812	7.798	7.484	7.755	7.574	7.72	7.793	7.467	7.721	7.582	7.516	7.533	7.698
ACCS	7.26	7.253	7.399	7.107	7.178	7.516	7.494	8.171	7.336	7.027	7.169	6.972	7.308	7.35	7.72	7.427	7.542	7.158	7.377	7.745	7.138	7.301	7.242	7.665	7.729	6.778	6.909	6.852	6.627	7.034	7.044	7.342	6.793	6.923	7.183	7.38	7.15	6.843	6.888	7.224	7.233	7.301	7.779	7.084	7.214	7.067	6.853	7.03	7.389
ACD	6.761	7.14	6.94	6.943	6.698	6.876	7.259	6.838	6.619	6.817	6.956	7.183	6.998	6.986	6.885	6.602	6.956	7.19	7.077	7.172	6.846	6.747	6.857	7.013	6.907	6.943	7.042	7.245	6.936	6.895	7.025	7.109	6.714	7.082	7.37	6.747	6.62	6.988	6.849	7.082	6.523	7.033	6.994	6.943	6.965	6.957	6.452	6.667	6.701
ACE	4.6035	4.5485	4.729	4.714	4.6765	4.7055	4.9695	5.1615	4.7975	4.882	4.681	4.8145	5.302	4.6005	5.055	4.875	4.6285	4.816	5.1615	4.846	5.232	5.027	4.688	4.659	5.076	4.536	4.906	4.974	4.9165	4.8805	4.7465	4.541	4.959	4.7295	4.7885	5.2705	4.765	4.815	4.7845	4.658	4.828	4.662	4.9915	4.8785	4.837	4.889	4.215	4.5825	4.6625
ACE2	4.5435	4.5715	3.986	4.1115	3.9085	6.026	4.8765	6.346	4.0155	5.0935	4.331	5.535	6.558	3.877	5.05	4.3845	5.8495	3.7345	4.537	3.6515	5.442	5.739	4.811	5.41	4.7955	4.127	3.6995	7.038	4.4305	4.574	4.3775	4.505	4.358	3.839	5.454	5.551	4.565	5.548	6.0405	4.56	5.0875	4.4975	4.7445	4.4695	5.4545	5.4685	6.0985	4.6135	3.8495
ACER1	8.167	8.83	8.037	8.592	8.457	8.018	7.972	7.246	8.918	8.468	8.447	7.954	7.255	8.194	8.169	7.609	8.15	8.47	8.175	8.306	7.996	8.857	8.641	7.626	7.87	9.065	8.559	8.602	7.998	8.147	8.04	8.451	8.813	8.731	8.14	7.97	8.596	7.876	7.806	7.534	8.964	7.954	7.868	7.76	7.65	8.061	8.68	8.864	8.178
ACER3	6.31833333333333	6.37466666666667	6.036	6.32166666666667	6.30766666666667	6.57	6.31316666666667	6.50716666666667	6.39733333333333	6.29933333333333	6.062	6.08383333333333	6.46383333333333	6.47933333333333	6.75116666666667	6.45083333333333	6.4435	6.3615	6.09316666666667	6.40416666666667	6.24483333333333	6.21366666666667	6.10366666666667	6.31383333333333	6.12483333333333	6.2725	6.10766666666667	6.12133333333333	6.75716666666667	6.34733333333333	6.07816666666667	5.9535	6.56716666666667	5.8895	6.38666666666667	6.45583333333333	6.583	6.40983333333333	6.33333333333333	6.612	6.446	6.44083333333333	6.62716666666667	6.59166666666667	6.29816666666667	6.39433333333333	6.56166666666667	6.4935	6.14433333333333
ACHE	4.447	4.68833333333333	4.63866666666667	4.43866666666667	4.693	4.58866666666667	4.771	4.54533333333333	4.53333333333333	4.66566666666667	4.603	4.616	4.67066666666667	4.536	4.58266666666667	4.665	4.579	4.51533333333333	4.74533333333333	4.67366666666667	4.70666666666667	4.80766666666667	4.66633333333333	4.44466666666667	4.65733333333333	4.81533333333333	4.767	4.603	4.661	4.624	4.835	4.735	4.722	4.81633333333333	4.66366666666667	4.639	4.50866666666667	4.63466666666667	4.687	4.67766666666667	4.588	4.65266666666667	4.42933333333333	4.76	4.71233333333333	4.56566666666667	4.57633333333333	4.574	4.57633333333333
ACIN1	7.424	7.305	7.233	7.331	7.079	7.305	7.375	7.306	6.998	7.064	7.297	7.092	7.066	6.906	7.179	7.046	6.914	7.207	7.074	7.159	7.284	7.292	6.927	7.233	6.949	7.113	7.11	7.183	6.926	6.956	7.04	6.701	7.169	7.044	7.302	6.956	7.043	6.902	7.181	7.249	7.052	6.931	7	7.297	7.127	7.044	6.952	7.141	6.999
ACKR1	8.092	7.616	8.006	8.494	9.192	8.883	9.017	9.138	9.492	9.069	8.262	8.654	8.767	9.202	9.286	9.95	8.372	9.371	9.118	8.57	8.981	8.537	8.932	9.311	7.159	8.316	9.045	8.242	7.844	9.378	9.252	9.068	8.475	8.939	8.441	8.975	9.25	7.775	8.484	9.518	8.583	9.312	9.18	9.611	9.492	8.861	7.894	8.903	8.499
ACKR2	4.13266666666667	4.34233333333333	4.31066666666667	4.17833333333333	4.312	4.12333333333333	4.19	4.319	4.282	4.145	4.22033333333333	4.51933333333333	4.468	4.198	4.28	4.26233333333333	4.161	4.298	4.18166666666667	4.07233333333333	4.42066666666667	4.29566666666667	4.316	4.25266666666667	4.54133333333333	4.30133333333333	4.16333333333333	4.453	4.684	4.46966666666667	4.34366666666667	4.10766666666667	4.37433333333333	4.291	4.358	4.45033333333333	4.32233333333333	4.30366666666667	4.42833333333333	4.15733333333333	4.23733333333333	4.07833333333333	4.25	4.16833333333333	4.32233333333333	4.42233333333333	4.227	4.14566666666667	4.19733333333333
ACKR3	6.118	5.1835	6.454	6.3	6.1825	6.494	6.495	6.7545	6.5185	6.4845	6.42	6.6295	7.4605	6.602	6.612	6.234	6.337	6.582	7.1715	6.488	6.891	5.9315	6.7075	6.256	6.8545	5.7375	6.5	6.3845	6.22	6.681	6.5695	6.1285	5.383	6.509	6.3715	7.1735	6.737	6.6525	6.6525	6.5775	6.51	6.442	6.502	6.5235	6.382	5.7505	5.9585	5.977	6.383
ACKR4	6.766	4.676	6.432	5.609	7.549	8.135	7.268	8.047	7.223	6.497	6.193	8.167	8.67	6.91	7.362	7.238	8.584	7.06	8.813	6.755	7.61	7.3	7.388	7.525	7.76	5.525	7.898	7.32	7.238	7.984	7.106	6.28	4.154	7.154	7.975	8.639	7.1	7.156	7.452	7.541	6.713	7.347	7.466	7.027	7.482	7.4	7.193	5.151	6.307
ACLY	9.03933333333333	9.47533333333333	8.54433333333333	9.019	8.73366666666667	9.12766666666667	8.838	8.81	8.67466666666667	9.575	9.322	8.59666666666667	8.87233333333333	8.54333333333333	9.67166666666667	9.39433333333333	8.65466666666667	8.859	8.7	8.61633333333333	8.70433333333333	9.699	8.57266666666667	8.64	8.54766666666667	9.543	8.401	8.65033333333333	8.68633333333333	8.61166666666667	8.35966666666667	9.18866666666667	10.0893333333333	8.937	8.92266666666667	8.667	9.014	9.03866666666667	9.23966666666667	8.80066666666667	9.19066666666667	9.00466666666667	8.75133333333333	9.532	8.667	8.73366666666667	9.71133333333333	9.48666666666667	8.75866666666667
ACMSD	3.388	3.321	3.442	3.182	3.328	3.163	3.16	3.304	3.348	3.137	3.391	3.298	3.336	3.327	3.248	3.266	3.092	3.16	3.205	3.348	3.209	3.222	3.027	3.256	3.237	3.165	3.187	3.329	3.135	3.478	3.492	3.61	3.322	3.281	3.174	3.231	3.185	3.347	3.369	3.089	3.238	3.125	2.997	3.229	3.438	3.074	3.279	3.258	3.191
ACN9	5.141	5.227	5.159	5.158	5.292	5.144	5.343	5.033	5.322	5.442	5.582	5.383	5.149	5.303	5.196	5.65	5.567	5.223	5.435	5.45	5.096	5.401	5.609	5.092	5.629	4.848	5.351	5.695	6.3	5.415	5.784	5.378	5.423	5.793	5.411	5.786	5.611	5.487	5.736	5.202	5.722	5.495	5.328	5.22	5.511	5.579	5.324	5.636	5.641
ACO1	7.309	7.3105	6.688	7.1025	6.4585	6.837	5.2415	6.0085	6.3035	6.8235	6.891	6.0145	5.2475	6.71	7.252	6.809	6.2655	6.881	5.6605	6.1605	5.8035	6.649	5.8345	5.9925	5.854	7.682	6.176	5.323	6.043	6.7815	5.5165	7.096	7.1925	6.402	5.779	5.3795	6.502	6.608	6.6005	6.199	6.84	7.059	6.738	6.8335	6.3155	5.5385	6.8735	7.1965	6.4815
ACO2	6.975	7.02	6.9685	7.1365	6.913	7.064	6.895	7.043	7.0565	7.0375	7.072	6.8615	6.8015	7.189	6.972	7.1525	7.0375	7.146	6.692	6.747	7.0155	7.18	6.97	6.9465	7.1875	7.185	6.9555	7.013	7.1215	7.376	6.7785	7.0545	7.335	6.8535	7.256	6.753	7.1265	7.0605	7.1515	7.045	7.1725	6.9565	7.0115	7.2005	6.841	7.139	7.1665	7.073	6.9425
ACOT11	4.906	5.07175	4.9365	4.85425	4.923	4.6385	4.8685	4.85175	4.792	4.92475	4.7485	4.87775	4.85425	4.844	4.8315	4.69625	4.9055	4.89175	4.9805	4.92575	4.81875	5.172	4.85875	4.648	4.81025	4.97525	4.96	4.8595	4.9315	4.9625	4.87675	4.92425	4.92475	4.9365	4.8765	4.79125	4.8405	5.2005	4.96225	4.89475	4.7795	4.74375	4.887	4.701	4.9885	5.055	4.8485	5.04925	4.93325
ACOT12	3.128	3.448	3.265	3.19	3.311	3.274	3.165	3.334	3.2	3.165	3.206	3.271	3.407	3.225	3.053	3.251	3.125	3.136	3.255	3.254	3.16	3.259	3.261	3.042	3.12	3.279	3.364	3.138	3.324	3.192	3.259	3.111	3.151	3.273	3.305	3.24	3.275	3.085	3.119	3.22	3.149	3.144	3.491	3.202	3.113	3.134	3.233	3.155	3.212
ACOT13	8.416	8.705	8.273	8.854	8.005	8.212	9.035	8.286	7.9	9.179	8.946	8.248	8.964	8.208	8.766	8.312	8.71	8.164	8.433	8.209	8.437	8.765	8.355	8.055	8.39	8.644	8.553	8.948	8.765	8.094	9.022	8.989	9.029	8.47	8.449	7.847	7.995	8.523	8.699	8.435	8.92	8.355	8.521	8.408	8.362	8.442	9.133	8.657	8.276
ACOT4	5.916	6.963	5.467	6.174	4.974	6.182	5.513	5.251	5.37	6.405	5.998	5.001	5.957	6.096	6.914	6.298	5.543	6.048	5.261	5.476	5.714	6.577	4.684	5.652	5.158	6.7	4.691	6.042	5.043	5.572	5.48	6.731	7.304	6.561	5.838	5.372	6.234	5.717	5.906	5.68	6.624	5.801	5.995	6.001	5.073	5.72	6.676	7.474	6.137
ACOT6	3.313	3.724	3.424	3.685	3.58	3.489	3.385	3.632	3.472	3.132	3.551	3.336	3.513	3.317	3.733	3.41	3.535	3.623	3.248	3.312	3.648	3.431	3.409	3.497	3.524	3.61	3.437	3.646	3.622	3.542	3.563	3.49	4.35	3.533	3.417	3.489	3.566	3.364	3.537	3.648	3.828	3.406	3.783	3.341	3.407	3.503	3.53	3.635	3.424
ACOT7	7.304	7.714	7.0535	7.398	6.9205	7.1655	7.7055	7.5795	7.3015	7.7815	7.2535	7.6915	8.1285	7.059	7.1625	7.101	7.495	7.0705	7.888	7.438	7.887	8.1415	7.392	7.4055	7.5875	7.716	7.1685	7.71	7.8445	7.5315	7.6085	7.553	8.1475	7.2645	7.9995	7.7435	7.5	8.0295	7.7365	7.372	7.5955	7.414	7.6275	7.02	7.2735	7.8435	7.717	7.53	6.6955
ACOT8	6.484	6.6475	6.4175	6.857	6.3995	6.7665	6.3995	6.3995	6.846	6.886	6.824	6.7245	6.2935	6.6395	6.324	6.3335	6.728	6.7505	6.4315	6.4585	6.5765	6.884	6.6095	6.482	6.595	6.778	6.444	6.577	6.2225	6.365	6.7405	6.8175	6.468	6.8295	6.488	6.6715	6.545	6.433	6.3565	6.4475	6.602	6.3695	6.453	6.476	6.319	6.3785	6.76	6.8625	6.6545
ACOT9	8.325	7.835	8.102	8.526	8.579	9.126	9.419	9.14	8.271	8.68	8.265	8.89	9.766	8.554	8.661	8.763	8.917	8.501	9.124	8.325	9.2	8.517	8.764	8.847	8.741	7.922	8.573	8.594	8.649	8.795	8.685	8.218	7.798	8.195	8.778	9.434	8.849	8.978	8.839	8.937	8.604	8.629	8.932	8.586	8.701	8.642	7.874	8.075	8.574
ACOX1	6.713	6.6458	6.5794	6.5776	6.2346	6.4362	5.973	6.2364	6.4954	6.51	6.533	6.3266	5.8518	6.5668	6.4352	6.4968	6.415	6.6816	6.0422	6.4268	6.3418	6.5	6.1092	6.3734	6.5204	6.7568	6.2844	6.3298	6.4428	6.3052	6.0942	6.3546	6.543	6.4096	6.6308	5.9244	6.6854	6.2878	6.3004	6.4654	6.6078	6.2656	6.3208	6.4592	6.3118	6.3736	6.5136	6.6278	6.4726
ACOX2	7.097	8.405	6.74	7.553	6.174	6.968	5.975	6.354	5.796	7.985	7.51	5.45	6.303	5.94	7.877	6.668	5.895	6.65	6.357	6.593	6.388	8.184	5.977	6.373	5.654	8.603	6.071	6.032	5.527	6.526	5.735	7.894	8.793	7.497	6.39	5.882	6.785	6.55	6.386	6.948	7.541	7.415	6.573	6.63	5.576	5.676	8.275	8.279	7.223
ACOX3	6.704	7.0395	6.5535	7.106	6.6475	7.1165	6.4255	6.44	6.932	7.0775	6.644	7.4275	6.6895	6.8025	6.8915	6.7045	6.7965	6.891	6.789	6.3175	6.909	7.095	6.762	6.6535	6.4485	7.3065	6.477	6.6325	7.0325	6.646	6.478	6.7765	7.601	7.1935	6.8835	6.664	6.7965	7.137	6.907	6.374	7.1045	6.874	6.7685	6.756	6.781	6.8655	7.27	7.048	6.4825
ACOXL	3.701	3.863	3.9515	3.7955	3.85	3.7455	3.826	3.782	3.8095	3.783	3.9465	3.8315	3.85	3.9055	3.854	3.855	3.8155	3.861	3.8935	3.8695	3.834	3.9095	3.7535	3.73	3.8575	4.1725	3.87	3.944	3.7455	3.867	4.06	3.9865	4.1245	3.97	3.9955	3.8365	3.7405	3.839	3.775	3.8635	3.727	3.923	3.979	3.6725	3.84	3.808	3.9015	3.8215	3.776
ACP1	8.0725	7.9645	7.97	8.21475	7.93125	8.06625	8.2975	8.11425	7.8415	7.9965	7.96725	8.0455	8.13525	7.82075	7.94875	7.8265	8.207	7.792	8.1005	8.0655	8.00075	8.0745	8.44925	7.7975	8.0455	8.08675	8.078	7.9825	8.16975	7.944	8.0215	7.941	8.06725	8.0215	8.072	8.1005	7.9765	7.998	8.0685	7.962	8.03675	8.13125	7.92475	7.87825	8.0775	8.09675	8.074	7.974	8.14125
ACP2	7.514	7.312	7.367	7.327	7.329	8.301	8.414	8.478	7.408	7.869	7.25	7.964	8.504	7.624	7.612	8.16	7.901	7.543	7.771	7.409	8.429	7.607	7.288	8.223	8.18	7.569	7.455	7.905	7.439	8.142	7.599	7.562	7.706	7.395	8.109	8.162	7.974	8.347	8.43	8.194	7.881	7.724	8.079	7.89	7.701	8.127	7.726	7.844	7.633
ACP5	8.062	8.14	7.435	7.855	7.557	7.893	8.785	8.795	7.505	8.746	7.819	7.945	8.066	7.645	8.065	7.981	7.948	7.719	8.196	7.688	8.87	8.28	7.842	8.839	8.505	8.531	7.938	8.313	8.827	8.227	8.373	8.018	8.807	7.821	8.572	8.743	9.034	8.944	8.633	7.964	8.696	7.462	8.994	7.857	7.632	8.975	8.565	8.337	7.703
ACP6	5.8845	6.624	6.025	6.6035	5.822	6.2655	5.6385	5.632	6.344	6.5635	6.3935	5.751	5.2735	6.091	6.872	5.747	5.5845	6.276	5.789	5.9555	5.463	6.387	5.773	5.4975	5.0325	6.909	5.9925	5.365	5.861	5.165	5.791	6.428	6.635	6.433	5.611	5.107	5.635	5.819	5.775	5.8445	6.1355	6.194	5.7175	6.0935	5.59	5.8215	6.859	6.6605	5.9095
ACPP	6.11266666666667	6.761	5.85766666666667	6.28566666666667	5.68633333333333	6.138	5.56733333333333	6.296	6.536	6.30366666666667	5.93	6.29333333333333	5.09666666666667	5.833	5.79466666666667	5.62133333333333	6.073	5.844	6.317	5.85966666666667	5.93366666666667	6.59	6.15333333333333	5.82166666666667	5.97733333333333	6.402	5.92833333333333	6.14766666666667	7.45866666666667	5.87966666666667	5.86633333333333	6.57066666666667	5.932	5.463	6.32433333333333	5.732	6.45833333333333	6.37833333333333	6.67066666666667	5.23633333333333	6.43166666666667	5.49333333333333	6.013	5.394	5.69433333333333	6.54266666666667	6.85133333333333	6.578	5.99466666666667
ACPT	6.706	6.726	6.787	6.473	6.896	6.622	6.661	6.502	6.611	7.078	6.961	6.922	6.746	6.673	6.621	6.889	6.693	6.599	6.806	6.729	6.767	6.895	6.574	6.783	6.813	7.081	6.756	6.543	6.688	6.852	7.198	7.075	7.03	7.341	6.734	6.845	6.421	6.764	6.787	6.731	6.611	6.487	6.71	6.576	6.717	6.826	6.88	6.811	6.702
ACR	4.46	4.622	4.561	4.69	4.594	4.764	4.684	4.427	4.514	4.72	4.728	4.675	4.599	4.619	4.559	4.687	4.461	4.527	4.631	4.699	4.817	4.39	4.45	4.589	4.514	5.498	4.837	4.425	4.546	4.584	4.717	4.924	4.561	4.635	4.64	4.426	4.478	4.789	4.638	4.646	4.599	4.6	4.836	4.414	4.638	4.573	4.691	4.569	4.552
ACRBP	4.648	4.47966666666667	4.45833333333333	4.581	5.09666666666667	4.64266666666667	4.721	4.55233333333333	4.64633333333333	4.56066666666667	4.706	4.73966666666667	4.733	4.616	4.68366666666667	4.483	4.72966666666667	4.486	4.51966666666667	4.432	4.771	4.583	4.47666666666667	4.77933333333333	4.404	4.474	4.66133333333333	4.87833333333333	4.49066666666667	4.84566666666667	4.57533333333333	4.90033333333333	4.70066666666667	4.72866666666667	4.59	4.803	4.52566666666667	4.60733333333333	4.512	4.72233333333333	4.62766666666667	4.39666666666667	4.44	4.90066666666667	4.474	4.45733333333333	4.36966666666667	4.54066666666667	4.33533333333333
ACRC	5.057	4.715	4.514	4.821	4.548	5.307	5.205	5.384	4.698	5.276	5.041	4.569	5.598	4.527	5.029	5	4.929	4.65	4.305	4.571	4.716	4.793	4.7	5.206	5.384	4.793	4.32	5.525	4.815	4.699	4.747	4.581	4.654	3.995	5.294	5.462	5.355	5.091	5.009	4.728	5.167	4.744	5.139	4.713	4.497	4.622	5.23	5.371	4.702
ACRV1	4.28166666666667	4.4525	4.36866666666667	4.29733333333333	4.49983333333333	4.49133333333333	4.40466666666667	4.61433333333333	4.39816666666667	4.56183333333333	4.396	4.472	4.71916666666667	4.41733333333333	4.46	4.47016666666667	4.43166666666667	4.35733333333333	4.457	4.4425	4.4645	4.47416666666667	4.48983333333333	4.48133333333333	4.43933333333333	4.78533333333333	4.3535	4.7705	4.92533333333333	4.73683333333333	4.44533333333333	4.272	4.60283333333333	4.17933333333333	4.50866666666667	4.71016666666667	4.7765	5.03683333333333	4.69916666666667	4.3605	4.7395	4.40316666666667	4.48316666666667	4.43433333333333	4.45283333333333	4.986	4.6145	4.42166666666667	4.2675
ACSBG1	7.2645	8.661	6.974	7.906	6.07	7.342	4.8415	5.8615	6.6915	8.1485	7.381	5.448	4.326	6.925	8.1795	5.573	5.616	7.377	5.4795	6.266	5.893	8.3425	5.88	5.917	4.875	8.4025	5.597	5.795	5.7325	5.516	5.6535	7.442	8.3845	7.028	6.7115	5.147	6.918	6.9165	6.757	5.935	7.5225	7.251	6.343	6.3915	4.392	5.446	8.292	9.036	7.529
ACSBG2	3.902	4.271	4.115	4.051	3.897	3.822	4.019	4.136	4.077	4.15	4.164	4.161	3.965	4.108	3.926	3.923	4.134	4.193	4.094	4.1	3.81	4.198	4.141	4.022	4.161	4.726	4.166	4.469	4.21	4.164	4.292	4.088	4.059	3.748	4.028	4.009	3.902	3.835	4.043	3.902	4.114	4.231	3.854	3.909	3.896	4.017	4.16	4.109	3.996
ACSF2	7.627	7.938	7.591	7.556	7.221	7.419	6.906	6.982	7.283	7.626	7.919	7.284	6.564	7.877	7.551	7.786	6.922	7.753	6.864	7.426	6.952	7.476	7.163	6.973	6.594	7.94	7.133	6.797	6.795	7.203	7.177	7.815	7.874	7.664	7.013	6.621	7.319	6.994	6.966	7.282	7.331	7.428	7.185	7.465	7.13	7.065	7.603	7.83	7.606
ACSF3	4.869	4.988	4.81066666666667	4.92833333333333	4.97466666666667	5.099	5.05833333333333	5.182	5.01466666666667	4.92433333333333	5.08066666666667	5.08133333333333	5.08666666666667	5.12333333333333	5.06366666666667	4.98433333333333	5.06766666666667	4.962	4.926	5.09466666666667	5.04733333333333	4.98033333333333	4.99866666666667	4.88533333333333	5.02033333333333	5.08066666666667	5.07	5.019	5.05733333333333	5.05733333333333	5.04366666666667	4.93233333333333	5.098	5.27566666666667	5.22	5.13333333333333	4.91433333333333	4.95166666666667	5.082	5.14633333333333	4.84766666666667	4.85533333333333	4.80233333333333	4.854	5.12533333333333	5.022	5.16533333333333	4.93633333333333	4.95766666666667
ACSL1	11.5145	12.0625	11.1355	11.8975	11.032	11.783	10.271	10.559	10.7495	11.9285	11.742	10.754	10.1855	11.282	11.9605	12.1585	10.7635	11.3445	10.7315	10.726	10.8225	12.2205	11.1045	10.745	10.5185	12.1315	11.004	10.8085	10.472	11.2405	10.537	11.907	12.216	11.412	10.888	10.6345	11.348	11.2065	11.4825	11.151	11.8165	11.7415	10.9195	11.7975	10.685	10.8965	12.4425	12.302	11.6805
ACSL3	8.78333333333333	8.57366666666667	8.285	8.673	8.17933333333333	8.66966666666667	8.25366666666667	8.513	7.966	8.41633333333333	8.135	8.25966666666667	8.22633333333333	8.65033333333333	8.64333333333333	8.94433333333333	8.29233333333333	8.54333333333333	7.76866666666667	8.30766666666667	8.431	8.56866666666667	8.05766666666667	8.56733333333333	8.56666666666667	8.94366666666667	7.78866666666667	8.097	7.81733333333333	7.88266666666667	7.852	8.67533333333333	8.95333333333333	7.69833333333333	8.596	8.16233333333333	8.589	8.55533333333333	8.599	8.29733333333333	8.733	8.698	8.284	8.597	8.22166666666667	8.73533333333333	8.88133333333333	9.17233333333333	8.87466666666667
ACSL4	5.69066666666667	5.22833333333333	5.14033333333333	5.24466666666667	5.756	6.48066666666667	6.01966666666667	6.51366666666667	5.25666666666667	5.59466666666667	5.153	5.32933333333333	6.466	5.263	6.01133333333333	5.64133333333333	5.82766666666667	5.43	5.14266666666667	5.10533333333333	6.111	5.467	5.58933333333333	6.54166666666667	5.949	4.78433333333333	5.18966666666667	6.105	5.21033333333333	5.36566666666667	5.19166666666667	5.40266666666667	5.05633333333333	4.95066666666667	5.57533333333333	6.431	6.13466666666667	6.02933333333333	5.84933333333333	5.59566666666667	5.63333333333333	5.246	5.63933333333333	5.75833333333333	5.84	6.28566666666667	5.51266666666667	5.483	5.51466666666667
ACSL5	7.123	7.425	6.2155	7.1165	6.1695	7.894	7.774	7.866	6.3705	7.616	6.5085	6.518	7.605	6.335	7.6445	7.357	7.26	7.0095	6.979	5.9535	7.4615	7.947	6.42	7.198	6.895	7.651	6.2075	7.0925	6.351	6.69	6.438	7.002	7.889	6.6845	7.413	7.3925	7.2565	7.3245	7.458	7.4175	7.3005	7.1765	7.142	7.417	6.8025	7.28	7.865	7.4965	6.243
ACSL6	3.7878	3.9614	3.7202	3.831	3.8466	3.8846	4.0596	3.813	3.6936	3.9036	3.8054	3.7654	3.7696	3.7004	3.8146	3.9966	3.7354	3.7744	3.8878	3.8234	3.99	3.7468	3.9216	3.8228	3.8376	3.966	3.8442	3.7538	3.8034	3.86	4.0444	3.8318	4.05	3.8906	3.9054	3.9314	3.6972	3.7732	3.7958	3.8744	3.855	3.722	3.8588	3.7418	3.7744	3.8668	3.7626	3.8998	3.8854
ACSM1	4.2525	4.188	4.228	4.1405	4.3355	4.311	4.214	4.2405	4.2635	4.141	4.3275	4.2875	4.149	4.126	4.0945	4.4395	4.1625	4.1475	4.535	4.244	4.185	4.486	4.115	4.229	4.2665	4.2595	4.316	4.342	4.2305	4.024	4.4615	4.4505	4.281	4.381	4.2465	4.18	4.202	4.2045	4.1285	4.4185	4.2215	4.3075	4.3345	4.301	4.3995	4.2755	4.295	4.2845	4.3225
ACSM2A	3.108	3.256	3.12	3.2485	3.1695	3.09	3.347	3.253	2.9815	3.4705	3.2665	3.138	3.1725	3.2115	3.191	3.346	3.1025	3.1385	3.634	3.2105	3.184	2.997	3.361	3.166	3.114	3.704	3.168	3.3475	3.09	3.233	3.161	3.255	3.5815	3.685	3.307	3.322	3.104	3.2455	3.235	3.1485	3.4225	3.3455	3.1615	3.322	3.152	3.251	3.1695	3.1405	3.078
ACSM2B	3.595	3.595	3.376	3.557	3.712	3.576	3.513	3.564	3.346	3.616	3.598	3.535	3.624	3.622	3.524	3.582	3.55	3.512	3.475	3.435	3.516	3.769	3.483	3.509	3.584	4.171	3.684	3.589	3.613	3.368	3.659	3.558	3.667	3.516	3.509	3.447	3.512	3.604	3.569	3.602	3.593	3.731	3.502	3.517	3.671	3.653	3.846	3.611	3.501
ACSM3	5.373	6.963	5.0065	6.9135	4.329	6.0885	3.9135	4.2325	4.6485	6.6895	6.664	4.7195	3.864	5.7955	7.222	4.548	4.179	6.326	3.8835	4.4805	4.216	6.6155	4.473	4.2815	3.9395	8.0905	4.0255	4.586	4.357	3.818	3.932	6.312	7.3845	5.391	5.1645	3.714	6.075	4.402	4.3815	4.2955	7.332	6.626	4.8235	4.7135	4.3565	4.2885	7.6645	7.187	5.7
ACSM5	4.897	4.786	5.11566666666667	4.665	4.95666666666667	5.36066666666667	5.58266666666667	5.56033333333333	4.46966666666667	4.88666666666667	4.60933333333333	5.023	5.046	5.355	5.202	7.104	5.09333333333333	4.95	5.35566666666667	5.037	5.63733333333333	5.34233333333333	4.807	5.61733333333333	5.09	5.054	5.463	5.56233333333333	4.83	4.996	4.84066666666667	4.85066666666667	4.72533333333333	4.803	4.744	4.86066666666667	5.60933333333333	5.07433333333333	5.39833333333333	5.194	5.37666666666667	4.96666666666667	5.51733333333333	5.46566666666667	4.795	5.08933333333333	4.79966666666667	5.12	5.318
ACSS1	5.2344	5.4166	5.3142	5.3004	5.1572	5.0354	5.115	5.1084	5.1996	5.1534	5.136	5.1952	4.887	5.2502	5.0882	5.147	5.1276	5.1902	5.1818	5.1832	5.0358	5.1114	5.1568	5.1892	4.9826	5.2574	5.3236	5.2126	4.9434	5.1628	5.145	5.2068	5.185	5.2352	5.1926	4.9276	5.0108	5.1358	5.0738	5.1862	4.9778	5.0444	5.2066	5.0796	5.1662	5.1508	5.1716	5.1678	5.245
ACSS2	8.926	9.501	8.446	9.072	8.726	9.071	7.778	7.722	8.559	9.525	9.335	8.078	7.461	8.639	9.408	9.453	7.888	8.71	8.045	8.232	8.109	9.551	8.045	7.985	7.877	9.9	8.27	7.988	7.895	8.29	7.915	9.378	9.938	8.598	8.186	7.478	8.366	8.428	8.727	8.267	9.083	8.75	8.119	9.435	7.731	7.842	9.911	9.714	8.642
ACSS3	6.0005	5.7675	6.151	5.507	5.5945	6.39	5.5345	5.46	5.391	5.96	5.596	5.153	5.1085	6.0765	6.3305	7.2285	5.929	6.244	5.0165	5.5375	5.4925	5.674	4.9695	5.6425	5.623	5.9995	5.9175	5.662	5.1115	5.944	4.851	5.751	5.97	5.5085	5.751	4.858	6.2	5.994	5.788	6.2165	6.427	6.0915	5.6095	6.1905	5.378	5.422	6.4755	6.1285	5.9515
ACTA1	3.904	5.342	6.668	4.119	5.612	4.024	7.635	3.996	5.856	5.827	5.884	5.951	3.952	5.208	4.617	4.067	4.829	4.866	6.314	4.259	6.42	3.978	3.93	5.077	6.635	5.283	6.893	5.271	4.689	6.027	4.751	4.481	7.907	5.971	5.272	3.955	4.001	7.945	5.228	6.798	3.98	5.72	7.295	5.746	3.889	5.224	4.655	5.11	6.358
ACTA2	7.2795	6.725	7.913	7.1005	7.6405	7.3215	7.4995	7.3595	7.5495	7.235	7.155	7.4435	7.43	7.3595	7.2835	7.5725	7.0275	7.545	7.393	7.1445	7.6165	6.448	7.309	7.537	7.661	7.033	7.7905	7.4275	7.254	7.7125	7.149	7.615	7.434	7.2065	7.148	7.1685	7.256	7.85	7.5855	7.613	7.4405	7.874	7.593	7.8885	7.704	7.4935	6.738	7.208	7.9655
ACTA2-AS1	4.546	4.076	4.672	4.467	4.213	4.328	4.476	4.392	4.342	4.207	4.538	4.511	4.387	4.434	4.106	4.305	4.276	4.45	4.551	4.159	4.5	4.177	4.069	4.051	4.382	4.523	4.456	4.075	4.27	4.414	4.3	4.669	4.28	4.275	4.285	4.245	4.232	4.65	4.308	4.479	4.047	4.316	4.602	4.452	4.474	4.264	4.184	4.332	4.183
ACTB	13.0361666666667	12.8526666666667	12.8183333333333	13.05	13.0213333333333	13.2386666666667	13.4566666666667	13.4303333333333	13.039	13.1303333333333	12.863	13.4486666666667	13.5655	12.9336666666667	13.1385	13.0078333333333	13.1786666666667	12.9751666666667	13.352	12.9436666666667	13.332	13.0058333333333	13.1658333333333	13.238	13.2743333333333	12.9825	13.0981666666667	12.94	13.0578333333333	13.2473333333333	12.906	12.8758333333333	13.1845	12.9533333333333	13.4086666666667	13.3763333333333	13.2421666666667	13.3408333333333	13.3265	13.243	13.0538333333333	13.051	13.2615	13.2618333333333	13.2608333333333	13.0935	12.8603333333333	12.8651666666667	12.915
ACTC1	4.903	6.314	8.167	5.493	6.825	5.87	7.053	5.801	6.443	6.301	7.5	6.51	6.081	5.774	5.971	5.452	5.148	5.87	6.844	6.148	6.595	5.269	5.401	5.67	6.926	5.907	6.674	6.368	6.328	7.901	5.614	5.918	8.378	6.802	6.204	5.65	5.697	8.118	6.08	7.369	5.819	7.233	6.537	7.102	6.223	6.476	5.82	6.454	7.301
ACTG2	6.504	6.594	7.866	6.4145	6.9025	6.2295	6.863	6.032	7.019	6.8565	6.703	6.848	6.3115	6.7175	6.585	6.162	6.5925	6.8395	7.0255	6.4585	7.102	4.98	6.311	6.636	7.367	6.564	7.38	6.754	6.2255	7.315	6.528	7.0295	7.8205	6.937	6.401	5.905	6.0395	7.542	6.955	7.29	6.1995	7.1635	7.5095	7.11	6.5085	6.7805	6.401	6.719	7.267
ACTL10	5.84	5.684	5.627	5.793	5.79	6.074	5.774	5.774	5.861	5.63	5.962	6.178	5.797	5.913	6.09	5.756	5.859	5.927	5.858	5.967	5.818	6.007	5.914	5.698	5.874	6.171	5.833	6.119	5.914	5.908	6.249	5.504	5.844	5.685	5.824	5.77	5.697	5.861	5.629	6.016	5.602	5.689	5.707	5.579	5.394	5.948	5.875	5.677	5.609
ACTL6A	7.738	7.706	7.875	7.823	8.185	7.961	7.801	7.998	8.223	7.46	7.878	8.378	7.988	7.704	7.96	7.893	8.062	8.223	8.217	7.859	7.512	7.756	7.814	7.506	8.305	7.702	8.192	8.372	8.557	7.974	7.77	7.406	7.758	7.66	7.978	8.31	8.319	8.056	7.959	7.9	7.793	7.828	7.788	7.818	8.029	8.042	7.868	8.193	8.353
ACTL6B	4.016	3.984	4.1545	4.0105	4.246	4.1785	4.2655	4.0735	3.985	4.2585	4.2455	4.299	4.3065	4.2	4.0705	4.1835	4.2545	4.4025	4.224	4.1	4.36	4.4195	4.113	4.2435	4.2855	4.344	4.329	4.451	4.384	4.4395	4.3465	4.186	4.2725	4.734	4.1345	4.2705	4.057	4.263	4.3875	4.297	4.245	4.152	4.102	4.1835	4.063	4.306	4.011	4.118	4.211
ACTL7A	4.355	4.577	4.536	4.129	4.555	4.505	4.265	4.147	4.315	4.632	4.739	4.429	4.378	4.249	4.379	4.41	4.336	4.527	4.249	4.34	4.217	4.627	4.239	4.433	4.646	4.482	4.59	4.515	4.64	4.274	4.59	4.341	4.45	4.457	4.514	4.56	4.212	4.384	4.854	4.306	4.154	4.476	4.482	4.648	4.671	4.6	4.384	4.561	4.304
ACTL7B	3.84	3.508	4.281	4.238	3.919	3.932	3.661	3.844	4.299	4.01	3.943	3.939	3.908	3.99	3.888	3.939	3.956	4.054	4.426	3.874	3.824	4.003	3.808	3.908	4.189	3.856	3.895	4.158	4.018	4.68	4.108	3.73	3.927	3.706	3.929	3.998	3.883	4.127	4.079	3.925	3.901	3.73	4.318	3.906	4.197	3.942	3.975	3.775	3.955
ACTL8	5.055	5.371	5.386	5.298	5.281	5.099	5.422	5.263	5.614	5.062	5.264	4.898	5.019	5.446	5.4	5.395	5.3	5.392	5.673	5.126	5.492	5.481	5.122	5.012	5.229	5.774	5.433	5.443	5.155	5.543	5.222	5.395	5.518	5.494	5.367	4.997	5.159	4.985	5.249	5.442	5.621	5.333	5.335	5.471	5.346	5.283	5.148	5.001	5.218
ACTL9	3.382	3.397	3.389	3.292	3.262	3.384	3.51	3.373	3.32	3.314	3.58	3.348	3.559	3.354	3.232	3.846	3.502	3.409	3.442	3.567	3.484	3.391	3.25	3.319	3.552	3.611	3.434	3.44	3.448	3.522	3.699	3.343	3.416	3.457	3.504	3.349	3.362	3.476	3.447	3.505	3.362	3.22	3.228	3.354	3.534	3.633	3.542	3.263	3.446
ACTN1	8.17875	8.3095	7.9505	8.39375	8.2775	8.32625	8.167	8.297	8.048	8.53425	8.05425	8.14675	8.44825	8.27675	8.506	8.3835	7.82425	8.38775	7.99825	8.2235	8.28525	8.14975	8.06975	8.4095	8.2375	8.77	7.92	8.15075	8.39725	8.17275	7.90725	8.348	9.29925	7.845	8.3985	7.8655	8.543	8.687	8.5245	8.0495	8.26325	8.3665	8.5275	8.38675	8.291	8.3045	8.8485	8.4805	8.20225
ACTN2	3.89575	4.072	4.25075	3.969	4.096	4.11	4.51225	4.2345	4.01925	4.164	4.21775	4.042	4.4925	4.058	4.41725	4.1185	4.254	4.05075	4.51425	4.0065	4.11725	4.174	4.276	4.18125	4.374	4.17625	4.10675	4.21125	4.07275	4.1985	4.37275	4.1725	4.3545	4.3345	4.2375	4.14175	4.16325	4.028	4.26725	4.30175	4.17875	4.29675	4.26525	4.19625	4.22425	4.4565	4.31275	3.93425	3.94275
ACTN3	4.497	4.626	4.707	4.69	4.661	4.699	4.658	4.698	4.474	5.112	5.051	4.709	4.815	4.584	4.89	4.769	4.633	4.494	5.042	4.7	4.897	4.841	4.839	4.823	4.693	5.067	4.869	4.965	4.816	5.07	4.903	4.957	4.879	4.904	4.904	4.742	4.581	4.819	4.787	4.628	4.698	4.625	4.582	4.808	4.634	4.716	4.865	4.565	4.57
ACTN4	9.45	9.68	9.721	9.545	9.576	9.293	9.088	9.027	9.554	9.154	9.357	10.004	9.223	9.535	9.193	9.539	9.199	9.369	9.695	9.806	9.478	9.088	9.679	9.4	9.409	9.424	9.529	9.469	9.222	9.598	9.466	9.279	9.52	9.581	9.157	8.713	8.842	9.245	9.364	9.238	9.012	9.458	9.53	9.518	9.551	9.03	9.183	9.08	9.174
ACTR10	10.36	10.196	10.347	10.378	10.419	10.348	10.208	10.434	10.331	10.247	10.408	10.523	10.561	10.402	10.374	10.368	10.49	10.355	10.237	10.349	10.191	10.211	10.389	10.125	10.24	10.016	10.112	10.516	10.302	10.149	10.327	10.226	10.202	10.202	10.26	10.441	10.487	10.285	10.237	10.393	10.28	10.234	10.305	10.231	10.393	10.199	10.316	10.526	10.673
ACTR1A	8.2075	8.5455	8.213	8.5185	8.359	8.2655	8.5795	8.2925	8.617	8.445	8.3695	8.741	8.535	8.4415	8.3175	8.454	8.4835	8.617	8.6025	8.378	8.7435	8.658	8.404	8.4865	8.4905	8.786	8.61	8.8135	8.642	8.7395	8.661	8.3325	8.717	8.4865	8.554	8.3585	8.6335	8.5315	8.537	8.491	8.6635	8.407	8.704	8.428	8.4725	8.6275	8.6105	8.368	8.1685
ACTR1B	8.486	8.403	8.341	8.433	8.374	8.05	8.065	7.892	8.256	8.264	8.356	8.425	7.715	8.366	7.807	8.12	7.838	8.335	7.868	8.015	7.888	8.042	7.996	8.024	8.035	8.248	8.146	7.957	7.899	8.117	8.228	8.346	8.164	8.431	8.1	7.957	8.037	8.009	7.945	8.074	7.848	8.179	8.157	8.112	8.162	7.993	7.968	8.28	8.34
ACTR2	8.222	8.28928571428571	8.28585714285714	8.40042857142857	8.33514285714286	8.49214285714286	8.58914285714286	8.47985714285714	8.39771428571429	8.30757142857143	8.21142857142857	8.18857142857143	8.54657142857143	8.22985714285714	8.22971428571429	7.92385714285714	8.48442857142857	8.37771428571429	8.32785714285714	8.24328571428571	8.32514285714286	8.344	8.38857142857143	8.23642857142857	8.35585714285714	8.12785714285714	8.26185714285714	8.21771428571429	8.56271428571429	8.25842857142857	8.12585714285714	8.21771428571429	8.05714285714286	8.05514285714286	8.37557142857143	8.54171428571428	8.47057142857143	8.45085714285714	8.368	8.34714285714286	8.27714285714286	8.321	8.24314285714286	8.25071428571429	8.44328571428572	8.37314285714286	8.18171428571429	8.10357142857143	8.315
ACTR3	9.704	9.4872	9.5964	9.5162	9.623	9.7868	9.5036	9.7016	9.9632	9.4744	9.6332	9.8704	10.0576	9.582	9.4562	9.5332	9.6488	9.5112	9.6234	9.4136	9.5366	9.5524	9.6454	9.4332	9.6912	9.1026	9.3818	9.5342	9.8192	9.3226	9.5156	9.3392	9.1778	9.4634	9.5624	9.9574	9.6356	9.6498	9.5768	9.6508	9.4686	9.3622	9.4326	9.5308	9.675	9.6718	9.566	9.5108	9.7272
ACTR3B	7.087	6.618	6.4515	6.6565	6.3245	6.164	6.2245	5.796	5.948	6.2965	6.2325	5.985	5.59	6.417	6.452	6.1955	6.0185	6.258	5.7695	6.8655	5.7075	5.971	6.0925	6.105	5.927	6.7315	6.2785	6.074	6.0805	5.8305	6.321	7.0895	6.401	6.496	6.1675	5.725	6.4195	5.9335	6.0395	6.0815	6.321	6.0735	6.0125	6.286	5.695	6.231	6.304	7.318	7.135
ACTR3BP2	3.714	3.429	4.013	3.897	3.783	3.85	3.986	3.657	3.895	3.878	3.799	3.683	3.986	4.08	3.779	3.614	3.854	3.665	4.261	3.722	4.096	3.927	4.337	3.801	4.086	3.931	3.939	4.256	3.804	3.98	4.174	3.699	4.194	4.178	4.15	3.824	3.756	3.87	3.742	3.757	4.228	4.014	3.976	4.164	4.141	3.961	4.082	4.091	3.732
ACTR3C	5.192	5.495	4.859	5.876	4.865	5.62	5.114	5.56	5.638	5.958	5.83	5.111	5.066	5.49	5.255	5.315	5.272	5.506	4.733	5.297	5.249	5.888	5.082	4.944	5.168	5.965	5.187	5.322	5.884	4.958	5.405	5.689	5.898	5.374	5.242	5.108	5.598	5.209	5.655	5.044	5.769	4.924	4.914	5.125	5.076	5.232	5.929	5.563	5.164
ACTR5	6.3625	6.391	6.3375	6.357	6.2955	6.0795	6.539	6.21	6.394	6.2395	6.4005	6.203	6.2915	6.0985	6.1495	6.176	6.188	6.082	6.5605	6.2625	6.1585	6.1085	6.4485	6.1205	6.346	6.166	6.3665	6.2235	6.2765	6.121	6.488	6.204	6.4165	6.339	6.186	6.5295	6.304	6.064	5.9815	6.3435	5.97	5.9845	6.252	6.1245	6.3635	6.0315	6.1455	6.329	6.402
ACTR6	6.21	6.036	6.1205	6.038	6.0545	6.2375	6.22	6.2695	6.0125	6.1065	6.1905	6.1045	5.9845	5.9825	6.2395	6.002	6.189	6.0685	6.014	5.924	6.126	6.3655	6.1585	6.273	6.14	6.175	5.9085	6.3705	6.116	5.9535	6.071	5.99	6.0765	5.766	6.1155	6.2445	6.095	6.1015	6.1545	6.074	6.1385	6.0565	5.9695	6.3165	6.151	6.351	6.59	6.5085	6.2785
ACTR8	6.4315	6.862	6.8305	6.472	6.512	6.3545	6.5095	6.6645	6.601	6.392	6.5245	6.6605	6.6625	6.578	6.457	6.4685	6.733	6.7145	6.0325	6.5025	6.6285	6.451	6.092	6.4845	6.8085	6.512	6.71	6.769	6.4025	6.396	6.6625	6.5225	6.587	6.569	6.4875	6.493	6.435	6.5975	6.6735	6.7285	6.488	6.434	6.77	6.724	6.523	6.586	6.4155	6.2995	6.3945
ACTRT2	4.128	4.391	4.243	4.195	4.211	4.163	4.117	4.041	4.395	4.425	4.385	4.139	4.208	4.272	4.342	4.304	3.91	4.147	4.306	4.102	4.224	4.398	4.058	4.097	4.445	4.51	4.545	4.392	4.414	4.534	4.364	4.483	4.455	4.216	4.437	4.268	4.289	4.14	4.281	4.327	4.242	4.397	4.259	4.31	4.482	4.738	4.407	3.981	4.056
ACTRT3	4.342	4.796	4.33	4.171	4.556	4.791	4.803	4.737	4.087	4.635	4.211	4.693	5.586	4.507	4.53	4.799	4.992	4.842	4.303	4.122	4.283	4.185	4.324	4.191	4.491	4.29	4.458	4.7	4.765	4.721	4.489	4.727	4.303	4.465	4.272	4.644	4.517	4.672	4.558	4.367	4.496	4.536	4.506	4.527	4.657	4.855	4.28	4.285	4.297
ACVR1	7.892	7.722	7.757	8.135	8.107	7.952	8.079	8.455	8.093	8.081	7.962	8.064	8.682	8.14	8.239	8.397	8.289	8.235	7.876	8.447	8.497	7.989	8.166	8.436	8.451	7.341	8.32	8.197	8.46	8.172	8.002	7.835	8.375	7.702	8.302	8.775	8.867	8.433	8.503	8.32	8.258	8.514	8.429	8.128	8.384	8.402	8.315	8.227	8.469
ACVR1B	6.36183333333333	6.53916666666667	6.84683333333333	6.64766666666667	6.37883333333333	5.94083333333333	5.73166666666667	6.00383333333333	6.537	5.9125	6.35733333333333	6.28066666666667	5.7005	6.54383333333333	6.09116666666667	5.97516666666667	5.92983333333333	6.23066666666667	6.11433333333333	6.32683333333333	5.83583333333333	6.107	6.227	6.11133333333333	6.26716666666667	6.15116666666667	6.18616666666667	6.054	6.23233333333333	5.89766666666667	5.87666666666667	6.26066666666667	5.86183333333333	6.28466666666667	5.9355	5.51583333333333	5.85333333333333	5.88266666666667	5.95716666666667	6.07733333333333	5.80033333333333	6.16733333333333	5.93933333333333	6.07083333333333	6.19766666666667	6.04233333333333	6.16916666666667	6.04866666666667	6.39766666666667
ACVR1C	4.7405	3.6815	5.7475	3.666	4.215	5.6165	4.0635	4.324	3.6395	4.44	4.1215	3.9295	3.9015	5.414	4.555	6.6405	4.3655	5.0075	4.057	4.158	4.8835	3.6175	4.287	4.4495	4.867	4.842	4.9685	3.8125	4.408	6.356	4.028	4.249	3.9225	4.011	5.152	3.896	5.2885	4.324	4.7635	5.242	5.053	4.691	4.731	6.643	3.703	4.0565	4.387	3.974	4.842
ACVR2A	8.518	8.5095	8.618	8.1735	8.5725	7.8085	7.658	7.856	8.662	7.855	8.501	7.9205	7.298	8.6455	8.1005	8.255	8.338	8.4555	7.9065	8.575	7.8425	8.3025	7.8815	8.1465	8.098	8.241	8.2555	8.0835	8.0945	7.946	8.101	8.2055	7.839	8.0435	7.8555	7.608	8.1375	7.5895	7.801	8.2685	7.953	7.993	7.785	8.228	7.923	8.0875	8.3105	8.3825	8.575
ACVR2B	5.21733333333333	5.30466666666667	5.077	5.14933333333333	5.155	5.01266666666667	5.00166666666667	5.067	5.153	5.12866666666667	5.10733333333333	4.89733333333333	4.965	5.338	5.053	5.234	4.93033333333333	5.30266666666667	4.81666666666667	5.20933333333333	5.07	5.047	4.97566666666667	5.16833333333333	5.06866666666667	5.48933333333333	5.12033333333333	4.98766666666667	5.009	5.03	5.10766666666667	5.14966666666667	5.22366666666667	5.178	5.224	4.975	5.17033333333333	5.28666666666667	5.161	5.13533333333333	5.086	5.21533333333333	5.181	5.20633333333333	5.019	5.25466666666667	5.33066666666667	5.27566666666667	5.15066666666667
ACVR2B-AS1	4.732	4.896	4.934	4.844	4.691	4.54	4.681	4.616	4.923	4.781	5.015	4.948	4.744	4.741	5.139	4.756	4.729	4.802	5.161	4.755	4.768	4.609	4.81	4.688	4.682	4.894	4.733	4.783	5.436	5.03	4.537	4.849	4.8	4.976	4.847	4.965	4.677	4.795	4.819	4.747	4.823	4.774	4.841	4.628	4.614	4.905	4.949	4.62	4.597
ACVRL1	6.3685	5.3535	6.25	6.138	6.6695	6.536	6.9585	7.2385	6.4325	6.6135	5.992	6.7285	7.4695	6.4555	6.769	7.263	6.9675	6.6035	7.063	6.6215	7.0845	6.4725	6.5	7.0805	6.99	6.0275	6.502	6.5865	6.1555	7.0655	6.6795	6.82	6.4465	6.701	6.8645	6.8515	6.8775	6.853	7.001	7.0205	6.9125	6.8535	6.955	6.861	7.044	6.9205	5.9805	6.6545	6.5905
ACY1	4.679	4.586	4.764	4.563	4.605	4.741	4.903	4.974	4.731	4.939	4.774	4.652	5.011	4.946	4.453	4.663	4.596	4.905	4.945	4.677	4.923	5.009	4.69	4.773	4.896	4.947	4.982	4.892	4.827	4.743	4.842	4.834	4.992	4.885	4.844	4.377	4.543	4.844	4.812	4.878	4.538	4.46	4.693	4.664	4.603	4.742	4.471	4.302	4.608
ACY3	4.5615	4.578	4.6315	4.437	4.58	4.572	4.199	4.503	4.478	4.506	4.438	4.459	4.701	4.421	4.566	4.7665	4.468	4.4575	4.5395	4.4845	4.529	4.405	4.526	4.5785	4.4505	4.582	4.3655	4.4795	4.5165	4.694	4.497	4.761	4.722	4.699	4.5775	4.524	4.4185	4.482	4.425	4.576	4.5665	4.375	4.522	4.5875	4.559	4.4455	4.484	4.5015	4.4665
ACYP1	7.467	6.621	6.879	7.12	7.013	7.059	6.99	7.426	6.537	7.262	7.486	7.098	7.393	7.107	7.168	7.023	7.515	7.244	6.574	6.991	6.839	7.095	7.138	7.206	7.698	6.59	6.696	7.459	6.817	6.429	7.032	6.843	7.184	6.662	7.505	6.751	6.928	7.029	7.039	7.072	7.208	7.083	6.825	7.064	7.078	7.052	6.991	6.943	7.5
ADA	6.584	5.6375	7.128	6.049	5.7975	7.2955	6.983	7.0895	5.805	6.9525	6.4795	6.6325	7.544	6.2625	7.5015	7.324	7.137	6.657	6.78	6.4985	7.287	7.1765	6.251	7.7585	7.263	6.213	6.192	7.305	6.447	6.6305	7.036	7.0085	6.17	6.141	6.965	6.855	6.807	7.3345	7.5245	7.5475	7.6385	7.0535	6.788	7.4375	6.846	7.0965	6.3075	6.184	6.305
ADAD1	3.631	3.86	3.6355	3.5905	3.6785	3.671	3.5395	3.667	3.7555	3.6775	3.7065	3.6805	3.659	3.8205	3.639	3.799	3.6055	3.8455	3.955	3.5845	3.828	3.673	3.721	3.6685	3.7225	3.8415	3.845	3.835	3.6965	3.731	3.7945	3.633	3.9455	3.785	3.753	3.6015	3.671	3.8785	3.752	3.755	3.887	3.6335	3.716	3.8365	3.7995	3.7855	3.696	3.739	3.7255
ADAD2	5.603	5.84	5.506	5.461	5.722	5.514	5.777	5.533	5.397	5.956	5.457	5.693	5.54	5.432	5.346	5.33	5.413	5.511	5.575	5.546	5.85	5.866	5.502	5.427	5.668	5.909	5.851	5.39	5.509	5.539	5.951	5.9	5.873	5.806	5.781	5.432	5.389	5.476	5.64	5.652	5.766	5.569	5.642	5.668	5.662	5.519	5.423	5.726	5.574
ADAL	4.683	5.237	5.054	5.08233333333333	4.807	4.92533333333333	5.04633333333333	4.921	5.01133333333333	5.23266666666667	5.13766666666667	5.13266666666667	5.25466666666667	5.22233333333333	5.03533333333333	5.24733333333333	5.11466666666667	5.166	4.784	5.09666666666667	4.96066666666667	4.97933333333333	5.08233333333333	4.94233333333333	5.03833333333333	4.955	4.99233333333333	5.11933333333333	5.05966666666667	5.01933333333333	5.238	5.382	5.304	5.18166666666667	5.18066666666667	5.07733333333333	5.073	5.158	5.07966666666667	5.00533333333333	5.14933333333333	4.875	5.16366666666667	5.06333333333333	4.83433333333333	4.70366666666667	5.13833333333333	5.227	5.21
ADAM10	8.337	8.06166666666667	8.00666666666667	8.37933333333333	8.11533333333333	8.597	8.787	8.762	8.33233333333333	8.79266666666667	8.605	8.22333333333333	8.79466666666667	8.27933333333333	8.45333333333333	8.118	8.84266666666667	8.17333333333333	8.32333333333333	8.08633333333333	8.62866666666667	8.4	8.20433333333333	8.534	8.75233333333333	7.957	8.10833333333333	8.589	8.522	8.228	8.37966666666667	7.98733333333333	8.15666666666667	7.89466666666667	8.895	8.563	8.655	8.71433333333333	8.60033333333333	8.58066666666667	8.53266666666667	8.456	8.40633333333333	8.45033333333333	8.28533333333333	8.71533333333333	8.28733333333333	8.04566666666667	8.304
ADAM11	4.8935	5.2255	5.0435	4.9575	5.2395	5.111	4.941	4.983	5.0105	5.0705	5.2935	5.1915	5.138	5.0925	4.978	5.1265	4.841	5.0815	5.0205	5.098	5.0065	5.224	5.0275	5.063	5.1805	5.3155	5.126	5.412	5.2075	5.396	5.37	5.0605	5.354	5.4335	5.184	4.9725	4.944	5.246	5.2255	5.0855	4.9345	5.06	5.093	5.2905	5.047	5.0175	5.1175	4.975	4.915
ADAM12	4.3462	4.5622	4.377	4.6662	4.4392	4.3754	4.6128	4.5428	4.2652	4.6682	4.4202	4.3886	5.0486	4.6834	4.5134	4.9394	4.2806	4.703	4.3532	4.3992	4.6928	4.4946	4.594	4.4784	4.5322	4.4218	4.2138	4.3942	4.5706	4.548	4.6564	4.3646	5.2304	4.5786	4.4442	4.434	4.7812	4.177	4.2958	4.6908	4.615	6.2442	4.6838	4.4298	7.0252	4.2762	4.4208	4.5466	4.2168
ADAM15	7.744	8.4695	8.1695	7.9985	8.122	7.7905	8.2475	7.5885	8.2235	8.15	8.212	8.384	7.88	8.092	7.8725	8.0325	8.003	8.192	8.1805	8.1245	8.0405	8.2475	8.041	7.6865	7.7945	8.5045	8.3185	8.419	8.145	8.309	8.306	8.172	8.4255	8.53	8.2585	7.967	7.9735	8.0945	8.05	7.862	7.941	8.233	8.0835	8.044	8.1285	8.19	8.163	8.161	8.052
ADAM17	6.98766666666667	7.11866666666667	7.22566666666667	7.374	7.43433333333333	7.875	7.51333333333333	7.86	7.61366666666667	7.56366666666667	7.48033333333333	7.525	7.79833333333333	7.183	7.61866666666667	7.14866666666667	7.75866666666667	7.44	7.72966666666667	7.687	7.67566666666667	7.56433333333333	7.68933333333333	7.71533333333333	8.01333333333333	7.41433333333333	7.446	7.39766666666667	8.027	7.36633333333333	7.55366666666667	7.12666666666667	7.61033333333333	7.335	7.71333333333333	7.81466666666667	7.86366666666667	7.901	7.49233333333333	7.378	7.29833333333333	7.69166666666667	7.42533333333333	7.398	7.47	7.67	7.35233333333333	7.412	7.231
ADAM18	3.462	3.674	3.578	3.593	3.47	3.5055	3.73	3.4875	3.593	3.7855	3.587	3.6675	3.7005	3.717	3.4855	3.448	3.63	3.56	3.8125	3.4965	3.6055	3.6825	3.782	3.581	3.4765	3.8485	3.64	3.696	3.7205	3.6245	3.6895	3.588	3.789	3.6355	3.602	3.5195	3.462	3.4365	3.62	3.9235	3.712	3.645	3.586	3.7025	3.5725	3.7515	3.7965	3.558	3.446
ADAM19	5.3665	4.98	5.097	5.2455	5.028	5.412	5.5155	6.011	4.929	5.559	5.2145	5.466	6.0085	4.824	5.454	4.956	5.2055	4.967	5.2625	5.09	5.6255	5.247	5.4965	5.6135	5.55	5.2225	5.072	5.0435	5.592	5.0425	5.1385	5.0335	5.3	5.0085	5.9665	5.804	4.889	5.3575	5.6215	5.5755	5.233	5.25	5.5125	5.5305	5.7965	5.3575	4.9105	5.0055	4.783
ADAM2	3.068	3.067	3.037	3.004	3.134	3.315	3.217	3.113	3.142	3.195	3.169	3.155	3.127	3.039	3.239	3.091	2.987	3.076	3.242	3.189	3.106	3.35	3.201	3.116	3.076	3.179	3.215	3.04	3.18	3.298	3.233	3.131	3.293	3.174	3.106	3.019	3.019	3.17	3.07	3.231	3.414	3.127	3.15	3.172	3.187	3.171	3.27	3.066	3.09
ADAM20	3.858	4.328	4.262	3.9535	4.275	4.1675	4.34	4.168	4.2035	4.2255	4.2005	4.211	4.21	4.157	4.069	4.449	4.08	4.1125	4.138	4.16	4.231	4.3005	4.369	4.1335	3.992	4.493	4.1965	4.3255	4.2745	4.181	4.2885	4.083	4.125	3.9645	4.163	4.158	4.13	4.263	4.311	4.196	4.1485	4.119	4.3135	4.196	4.15	4.286	4.367	4.2145	4.2175
ADAM21	3.645	3.992	3.943	3.995	3.8315	3.7565	3.7795	3.7755	3.696	3.866	3.9275	3.7275	3.915	3.9425	3.8915	3.845	3.8225	3.776	3.984	3.813	3.9175	3.9385	4.304	3.8765	3.7995	4.016	3.9335	3.7875	3.839	4.057	3.863	3.8815	4.3725	4.105	3.838	3.915	3.826	3.8785	4.0825	3.882	4.113	4.0635	3.8135	4.0185	3.8425	3.9455	3.951	3.7785	3.7965
ADAM22	3.905625	3.83675	3.970375	3.912875	3.935875	3.86725	4.122875	3.81	3.906375	3.80275	3.874375	3.923	3.882875	4.001125	3.87225	3.84425	3.944875	4.016375	3.889875	4.087875	3.886125	3.856	3.89225	3.8465	3.793125	3.971125	3.989875	3.834625	3.91075	4.035	3.826	3.933125	3.987125	4.103375	3.81875	3.79825	3.807375	3.929	3.92825	4.147375	3.933	3.984875	4.0105	3.996625	3.997	3.891125	3.835	3.805375	3.91075
ADAM23	4.0385	3.95275	3.92225	4.085	4.06325	3.92425	4.133	4.05725	3.9125	4.1015	4.10875	3.74775	4.2495	4.129	4.16175	3.873	4.122	4.12275	4.0625	4.31075	4.21125	3.973	4.2625	4.068	4.028	3.85575	4.07625	3.92875	4.39725	4.0075	4.06475	4.219	4.36325	4.00125	4.1975	4.6945	4.37525	4.0225	4.0495	4.139	4.60475	4.12675	4.073	3.8065	4.497	4.7415	4.23925	4.129	4.0475
ADAM28	4.813	4.44275	4.529	4.46625	4.08775	4.2035	5.44025	4.1765	4.54175	4.853	4.78175	4.12725	4.8205	4.17075	4.718	4.0985	4.656	4.297	4.79775	4.476	4.80175	4.53775	4.52875	4.75875	4.20675	4.39875	4.62225	4.0335	4.49325	4.373	4.365	4.44525	4.83475	4.60075	4.37625	5.25725	4.537	4.13	4.256	4.90975	4.76975	4.822	4.43975	4.769	4.84675	4.2025	4.36375	4.51325	4.67825
ADAM30	3.395	3.589	3.5485	3.4505	3.3765	3.5925	3.445	3.344	3.4185	3.6245	3.425	3.503	3.4555	3.594	3.55	3.3915	3.364	3.64	3.3975	3.4455	3.686	3.6625	3.5735	3.436	3.4445	3.5265	3.433	3.562	3.579	3.733	3.502	3.3385	3.572	3.4295	3.586	3.449	3.414	3.5525	3.539	3.498	3.3615	3.48	3.386	3.586	3.441	3.5585	3.5135	3.4885	3.3685
ADAM32	3.418	3.521	3.568	3.263	3.402	3.469	3.557	3.574	3.433	3.606	3.495	3.569	3.612	3.429	3.553	3.694	3.542	3.32	3.348	3.666	3.406	3.651	3.407	3.469	3.597	3.483	3.503	3.321	3.605	3.547	3.636	3.448	3.516	3.468	3.944	3.59	3.857	3.508	3.699	3.671	3.565	3.611	3.54	3.451	3.552	3.666	3.475	3.497	3.739
ADAM33	7.5355	6.8905	7.5585	7.4255	7.742	7.226	7.3935	7.8355	7.7435	7.1805	6.8435	7.044	7.36	7.4115	7.6135	8.168	7.6955	7.595	7.8405	7.5405	7.6815	7.4555	7.4615	7.895	7.385	6.986	7.689	6.9545	6.9255	7.746	6.97	7.5225	6.9455	7.541	7.0295	7.4175	7.908	7.527	7.0745	7.704	7.6775	7.748	7.6785	7.5795	7.836	7.3675	6.729	7.577	7.897
ADAM3A	3.216	3.265	3.115	3.127	3.056	3.156	3.073	3.081	3.11	3.045	3.088	3.139	3.115	3.064	3.084	3.283	3.068	3.236	3.26	3.061	3.2	3.14	3.11	3.196	3.203	3.043	3.199	3.205	3.123	3.26	3.167	3.088	3.555	3.24	3.198	3.002	3.094	3.384	3.258	3.113	3.263	3.095	3.106	3.361	3.144	3.33	3.229	3.12	2.996
ADAM5	3.7015	3.8265	3.7545	3.743	3.8655	3.656	3.793	3.688	3.752	3.926	3.8165	3.663	3.7345	3.7735	3.8275	3.8435	3.804	3.8625	3.96	3.721	3.8505	3.821	4.017	3.6035	3.781	4.041	4.0165	3.8735	3.959	4.122	3.8435	4.013	3.7765	4.234	3.7455	3.705	3.688	3.84	3.8	3.8465	3.896	3.799	3.766	3.991	3.665	3.803	3.796	3.7915	3.7075
ADAM6	4.086	4.139	4.12	3.919	3.918	4.182	4.117	4.012	4.198	4.236	4.07	4.299	4.01	3.984	3.973	4.008	4.061	3.96	4.105	3.906	4.062	4.11	3.688	4.141	3.977	4.225	4.191	4.216	3.836	3.998	4.04	4.594	3.989	3.975	4.051	4.168	4.041	3.98	3.936	4.142	3.971	4.038	3.986	3.931	4.169	4.129	3.928	3.919	4.058
ADAM7	3.55166666666667	3.56233333333333	3.52233333333333	3.48766666666667	3.52166666666667	3.44033333333333	3.545	3.39466666666667	3.49233333333333	3.49033333333333	3.511	3.481	3.635	3.51	3.49633333333333	3.54266666666667	3.51233333333333	3.532	3.61	3.52366666666667	3.59466666666667	3.431	3.69833333333333	3.45466666666667	3.52133333333333	3.68666666666667	3.48866666666667	3.47966666666667	3.60733333333333	3.55433333333333	3.51933333333333	3.49466666666667	3.627	3.61633333333333	3.44633333333333	3.47766666666667	3.47933333333333	3.49533333333333	3.456	3.562	3.61866666666667	3.51466666666667	3.60966666666667	3.61166666666667	3.54333333333333	3.53033333333333	3.69	3.54433333333333	3.45533333333333
ADAM8	5.147	4.846	4.733	5.052	5.018	5.424	5.7055	5.821	5.0565	5.4975	4.9145	5.121	5.985	4.8175	5.076	4.83	5.135	4.792	5.2615	4.7495	5.734	5.188	5.143	4.9535	5.518	5.0885	4.927	5.1865	5.0875	5.2655	5.1235	4.728	5.062	5.004	5.823	5.679	4.8395	5.6805	5.409	5.1825	5.021	4.77	5.239	4.925	4.853	5.145	5.101	4.6735	4.6995
ADAM9	6.822	6.40733333333333	6.68066666666667	7.11133333333333	7.083	7.047	7.27866666666667	7.55766666666667	6.944	7.197	6.971	7.25033333333333	7.654	6.836	6.81633333333333	6.90333333333333	7.333	6.89833333333333	7.38833333333333	6.779	7.34733333333333	6.86633333333333	7.13733333333333	7.00266666666667	7.24166666666667	6.667	7.25433333333333	7.16166666666667	7.48166666666667	7.12666666666667	6.93166666666667	6.74633333333333	6.859	6.81033333333333	7.216	7.48533333333333	7.52366666666667	7.51833333333333	7.522	7.19666666666667	7.35333333333333	7.23733333333333	7.172	6.747	7.06533333333333	7.47466666666667	6.92433333333333	6.91333333333333	7.161
ADAMDEC1	5.251	3.599	4.033	3.808	4.16	4.755	9.687	8.307	4.311	7.538	6.456	5.395	7.09	3.672	8.472	4.711	7.274	3.461	5.264	3.625	7.704	7.547	7.25	8.875	6.734	4.796	5.09	5.988	7.866	6.536	7.533	4.415	6.987	4.238	6.931	8.725	7.584	6.245	6.275	8.47	8.417	6.654	7.525	6.645	7.376	5.99	7.073	5.004	5.073
ADAMTS1	6.076	5.561	6.51	6.4005	7.7795	7.523	6.7455	7.7185	7.1365	7.237	7.025	7.535	7.363	7.3615	7.409	7.761	7.6615	7.165	6.4605	6.5105	6.9965	6.481	7.398	7.046	7.6995	6.092	6.455	7.654	6.975	7.361	6.7095	6.775	6.384	6.2675	7.154	6.997	7.652	7.449	7.463	6.6735	6.776	6.7575	7.049	6.9795	7.521	7.5695	6.1125	6.6245	7.407
ADAMTS10	5.413	5.6335	5.753	5.5	5.4155	5.145	5.749	5.5365	5.6695	5.4175	5.5495	5.4365	5.4405	5.5665	5.4895	5.486	5.416	5.6005	5.9585	5.7575	5.4885	5.52	5.4625	5.4105	5.1895	5.8115	5.6765	5.4355	5.4025	5.3085	5.3895	5.562	5.5025	5.6695	5.601	5.2455	5.3635	5.3855	5.4785	5.4395	5.5765	5.4805	5.4295	5.348	5.421	5.253	5.319	5.335	5.5675
ADAMTS12	4.7555	4.6485	4.9165	5.2115	5.1515	5.0935	5.3115	4.9685	4.8805	5.4765	5.037	5.2175	5.424	5.176	5.1365	5.367	5.076	5.1245	5.0245	5.291	5.4035	5.045	5.151	5.2825	5.268	5.0855	5.323	5.0395	5.251	5.212	4.9735	5.1535	5.209	4.8035	5.4205	5.5935	5.329	5.338	5.3185	5.273	5.111	5.9585	5.2655	5.36	6.224	5.482	4.8695	4.958	4.8265
ADAMTS13	5.022	5.1145	4.8115	5.074	5.3055	5.168	5.059	5.298	5.293	5.4135	5.377	5.055	5.236	4.9855	5.1875	5.161	5.433	5.295	5.025	5.1	5.1795	5.3515	5.253	4.9965	5.1455	5.2905	5.1385	5.2515	5.188	5.1785	5.0325	5.3885	5.2935	5.151	5.1875	5.0415	5.0395	5.349	5.112	5.2265	5.282	4.995	5.22	4.99	5.118	5.225	5.385	5.0595	5.2205
ADAMTS14	4.883	4.849	5.252	5.388	5.56	4.789	5.376	5.193	4.961	4.881	4.877	4.757	5.185	5.016	4.768	4.982	4.429	5.025	5.023	5.038	5.105	5.153	5.28	4.567	5.295	5.117	5.379	5.431	5.213	5.138	5.215	4.828	5.404	4.884	5.245	5.322	5.03	5.307	4.922	5.113	5.148	5.183	4.921	4.624	5.56	5.448	5.138	4.822	4.972
ADAMTS15	5.411	5.9425	4.9685	5.679	4.8675	5.2405	4.546	5.3455	5.468	5.5485	5.2475	4.675	5.0195	5.506	6.189	5.655	5.875	5.643	4.757	5.486	5.3365	5.694	5.0775	5.6775	5.2485	5.862	4.599	4.6855	5.2145	5.2955	4.5045	5.5935	6.4925	5.3565	5.387	4.457	5.633	5.471	5.22	5.2315	5.5905	5.441	5.521	5.195	5.4605	5.001	6.3055	5.697	5.0315
ADAMTS16	4.461	4.335	4.891	4.471	4.703	4.381	4.822	4.78	4.526	4.764	4.543	4.543	4.717	4.634	4.874	4.78	4.673	4.565	4.636	4.854	4.5	4.511	4.558	4.59	4.782	4.797	5.012	4.553	4.773	5.012	4.658	5.056	4.713	4.843	4.798	4.421	4.671	4.779	4.833	4.342	4.673	4.604	4.775	4.534	4.981	4.426	4.881	4.583	4.54
ADAMTS17	4.404	4.41066666666667	4.08666666666667	4.529	4.50866666666667	4.10733333333333	4.07933333333333	4.07866666666667	4.63566666666667	4.19233333333333	4.536	4.194	4.27066666666667	4.35166666666667	4.25633333333333	4.518	4.046	4.454	4.33733333333333	4.76	4.04733333333333	4.28433333333333	4.38033333333333	4.22233333333333	4.114	4.30233333333333	4.39966666666667	4.41633333333333	4.20133333333333	4.102	4.372	4.39666666666667	4.329	4.83233333333333	4.22066666666667	4.467	4.41766666666667	4.10633333333333	3.87933333333333	4.345	4.15366666666667	4.414	4.33166666666667	4.22033333333333	4.30933333333333	4.18133333333333	4.319	4.87	4.67666666666667
ADAMTS18	4.1605	4.4475	4.3795	4.4495	4.348	4.3195	4.24	4.302	4.3295	4.5765	4.4215	4.211	4.343	4.3685	4.4005	4.377	4.2965	4.626	4.3465	4.3705	4.5645	4.3745	4.134	4.649	4.2535	4.5495	4.2695	4.348	4.5325	4.6685	4.3615	4.3775	4.5245	4.5205	4.4225	4.4315	4.594	4.5625	4.427	4.564	4.3525	4.274	4.5695	4.1915	4.168	4.416	4.4865	4.308	4.2025
ADAMTS19	3.44	3.499	3.377	3.371	3.4005	3.4575	3.461	3.462	3.3955	3.3815	3.516	3.432	3.427	3.3135	3.4745	3.338	3.4295	3.389	3.507	3.45	3.3095	3.7065	3.347	3.4275	3.443	3.3095	3.433	3.364	3.468	3.396	3.699	3.581	3.526	3.3565	3.4065	3.3895	3.467	3.514	3.365	3.3565	3.3905	3.4175	3.449	3.4325	3.367	3.338	3.446	3.361	3.3375
ADAMTS2	5.682	5.68766666666667	6.369	6.04533333333333	6.269	6.08133333333333	7.38	6.85	5.85366666666667	6.44766666666667	5.93366666666667	6.69866666666667	7.78666666666667	6.03633333333333	7.23966666666667	6.87666666666667	6.53933333333333	6.418	7.21666666666667	7.05766666666667	6.93333333333333	6.47733333333333	6.56233333333333	6.879	6.737	5.84233333333333	6.98933333333333	6.417	6.505	6.62933333333333	6.955	6.111	5.87633333333333	6.54866666666667	6.283	7.01233333333333	6.92933333333333	6.54666666666667	6.67233333333333	7.13433333333333	6.69166666666667	7.72966666666667	7.009	6.40233333333333	7.856	6.85133333333333	5.43933333333333	6.085	5.67933333333333
ADAMTS20	3.167	3.327	3.3975	3.2775	3.1885	3.1705	3.261	3.245	3.2925	3.3445	3.279	3.152	3.297	3.2955	3.183	3.205	3.344	3.242	3.3745	3.247	3.2245	3.2315	3.312	3.2495	3.127	3.4255	3.1625	3.2265	3.2675	3.1805	3.3315	3.327	3.389	3.27	3.263	3.1305	3.267	3.239	3.2025	3.233	3.2255	3.23	3.16	3.288	3.156	3.267	3.402	3.197	3.2075
ADAMTS3	3.605	4.463	3.974	3.978	4.251	3.697	4.258	4.072	4.583	4.444	3.627	4.923	4.845	3.862	4.029	4.266	4.649	4.326	5.209	4.329	4.249	3.464	4.273	3.958	4.103	3.434	4.415	4.002	4.045	4.583	4.283	3.922	4.073	4.067	4.424	4.814	4.557	3.907	3.902	4.513	4.151	4.619	4.362	3.658	4.258	4.308	3.86	4.12	4.064
ADAMTS4	4.647	4.996	4.89	4.868	4.818	4.974	4.67	5.094	4.898	4.868	4.864	4.991	5.019	4.837	5.043	4.962	5.037	4.834	4.907	4.724	4.712	5.095	5.02	4.895	5.061	5.26	4.642	5.061	5.601	5.048	5.214	4.822	4.995	5.023	4.905	5.199	4.934	4.946	4.91	4.943	5.025	5.049	4.972	5.085	4.991	5.026	5.25	4.845	4.832
ADAMTS5	6.38675	5.1715	6.66825	5.9585	6.829	7.13075	7.0265	8.171	6.82	6.49925	5.79425	7.083	8.4235	7.26475	6.88875	7.70675	7.253	7.4115	7.14225	6.9715	7.869	6.501	6.50625	7.2525	7.5965	6.0035	7.38975	7.001	7.0285	7.468	6.04675	6.7675	5.53925	6.843	7.05175	7.513	7.2455	7.75325	7.927	7.5035	7.258	7.92125	7.14575	7.49225	7.656	8.13	6.1935	6.3525	6.78825
ADAMTS6	3.67233333333333	3.664	3.569	3.69066666666667	4.05033333333333	4.03266666666667	4.46366666666667	4.23566666666667	3.94933333333333	4.03966666666667	3.89433333333333	3.848	4.69966666666667	3.918	3.932	4.08566666666667	4.11466666666667	3.92333333333333	4.46033333333333	4.19766666666667	4.19266666666667	3.98566666666667	4.34033333333333	3.992	3.921	3.93766666666667	3.96633333333333	4.11966666666667	3.96333333333333	4.036	4.00966666666667	3.93933333333333	4.04166666666667	4.11333333333333	4.14566666666667	4.50933333333333	4.07466666666667	4.02233333333333	4.09666666666667	4.23266666666667	4.21733333333333	4.34633333333333	3.98866666666667	4.11566666666667	4.593	4.19466666666667	3.87366666666667	3.90866666666667	3.82466666666667
ADAMTS7	4.47166666666667	4.61366666666667	4.347	4.36766666666667	4.72566666666667	4.60766666666667	4.73833333333333	4.547	4.567	4.61533333333333	4.67133333333333	4.76566666666667	4.69966666666667	4.536	4.63533333333333	4.71766666666667	4.64566666666667	4.585	4.73633333333333	4.62966666666667	4.826	4.72833333333333	4.81733333333333	4.50033333333333	4.76233333333333	4.74333333333333	4.644	4.674	4.82466666666667	4.801	4.80266666666667	4.566	4.806	4.48833333333333	4.76433333333333	4.668	4.55666666666667	4.629	4.72233333333333	4.602	4.68833333333333	4.53166666666667	4.636	4.591	4.66333333333333	4.836	4.69166666666667	4.64033333333333	4.50733333333333
ADAMTS8	4.29666666666667	4.27133333333333	4.23866666666667	4.30533333333333	3.96966666666667	4.49633333333333	4.37566666666667	4.429	4.524	4.48933333333333	4.23133333333333	4.07166666666667	4.50966666666667	4.38766666666667	4.24933333333333	4.38433333333333	4.68733333333333	4.40166666666667	4.33266666666667	4.385	4.41333333333333	4.58033333333333	4.25	4.517	4.43333333333333	4.55866666666667	4.32133333333333	4.301	4.20266666666667	4.39	4.15733333333333	4.66	4.49066666666667	4.45766666666667	4.61766666666667	4.109	4.266	4.23666666666667	4.24833333333333	4.56566666666667	4.28866666666667	4.24366666666667	4.15066666666667	4.22666666666667	4.51566666666667	4.14666666666667	4.20133333333333	4.13333333333333	4.186
ADAMTS9	4.6415	4.85025	4.90325	4.87525	4.83175	5.45175	5.01825	4.905	5.0205	5.076	4.886	4.684	5.28175	5.03275	4.934	5.426	5.05575	5.059	4.99025	5.11525	5.27	4.7285	4.93125	5.254	5.441	4.869	4.8775	4.82975	4.867	4.89	4.81	4.8005	4.9175	4.569	5.2835	4.91325	4.90675	5.16225	5.0815	5.129	4.844	5.2285	5.0795	5.1215	5.53575	5.055	4.65925	4.844	4.57375
ADAMTS9-AS2	4.4396	4.1202	4.392	4.1622	4.4652	4.0602	3.987	4.0308	4.1392	4.2376	4.1054	3.8584	3.7732	4.1212	4.2188	4.125	3.9368	4.158	3.9934	4.2882	4.1328	4.045	3.9816	4.3034	3.947	4.1542	4.1652	3.8062	3.8352	3.9426	4.0266	4.2842	4.3014	4.283	3.854	3.9824	4.1752	3.9684	4.0048	4.0716	4.125	4.2444	4.1402	4.2912	4.1324	3.9068	4.149	4.3326	4.3724
ADAMTSL1	4.09233333333333	3.94783333333333	4.26383333333333	3.88983333333333	4.08516666666667	4.2735	4.35816666666667	4.554	4.253	4.25816666666667	4.09616666666667	4.11533333333333	4.32583333333333	4.2885	4.29583333333333	4.619	4.77466666666667	4.28866666666667	4.5065	4.02916666666667	4.74016666666667	4.24916666666667	4.12233333333333	4.363	4.32783333333333	4.27416666666667	4.36916666666667	4.12816666666667	4.341	4.7975	4.04933333333333	4.25	4.06166666666667	4.28516666666667	4.145	4.09916666666667	4.4785	4.25766666666667	4.40133333333333	4.537	4.46433333333333	4.229	4.44133333333333	4.29133333333333	4.191	4.1715	4.006	4.09233333333333	4.115
ADAMTSL2	4.255	4.595	4.122	4.071	4.348	4.094	4.286	4.193	4.363	4.666	4.264	4.332	4.064	4.264	4.348	4.235	4.427	4.392	4.419	4.267	4.349	4.233	4.121	4.292	3.893	4.521	4.343	3.952	4.486	4.171	4.377	4.416	4.516	4.768	4.307	4.263	4.141	4.322	4.502	4.178	4.141	4.111	4.301	3.988	4.45	4.002	4.053	4.155	4.095
ADAMTSL3	5.1195	5.3025	5.656	4.856	5.2425	5.353	4.8225	4.871	4.9325	4.5725	5.3745	5.4615	5.133	5.0625	5.139	5.248	4.8785	5.1975	5.4035	5.544	5.16	5.0775	5.0685	5.1415	5.058	4.7385	5.15	5.3305	4.8295	5.21	5.222	5.0985	4.53	5.122	4.645	5.036	4.8585	4.767	4.9825	5.7655	4.8225	4.996	5.1005	5.106	5.0895	4.698	5.1815	4.785	5.2395
ADAMTSL4	5.1415	4.7115	5.4095	4.885	5.263	5.069	5.4795	6.1615	5.1	5.2855	4.714	5.419	6.6655	5.0145	5.3255	5.6045	5.0805	5.5525	5.374	5.113	6.1635	5.2575	5.369	5.799	5.7165	4.682	5.591	5.2805	4.83	5.258	5.0545	4.897	4.8715	5.111	5.3365	5.5395	5.5555	5.343	5.6115	5.286	5.725	5.4565	5.699	5.517	5.1035	5.5625	5.1165	4.886	5.1255
ADAMTSL5	4.643	5.319	5.111	5.206	5.516	5.394	5.344	5.155	5.195	5.194	5.311	5.515	5.2	5.396	5.346	5.098	5.08	5.269	5.309	5.523	5.257	5.471	5.574	5.212	5.058	5.544	5.575	5.272	5.319	5.577	5.251	5.027	5.533	5.065	5.515	5.426	5.308	5.344	5.55	5.297	5.256	5.038	5.314	5.222	5.097	5.415	5.425	5.346	5.181
ADAP1	6.668	6.724	6.7295	6.436	6.492	6.819	6.813	6.6605	6.4605	6.858	6.6675	6.5395	6.9165	6.5475	6.3405	6.5935	6.473	6.53	6.695	6.4645	6.803	6.5955	6.402	6.6715	6.6715	6.5315	6.6655	6.5395	6.568	6.712	6.821	6.7875	6.9005	6.8475	6.707	6.733	6.4035	6.7245	6.7205	6.789	6.735	6.4205	6.578	6.996	6.301	6.7835	6.368	6.5055	6.353
ADAP2	7.3165	7.349	7.09	7.398	7.5365	7.651	8.558	8.5205	7.8505	8.006	6.935	8.1445	9.059	7.4685	7.8115	7.21	8.1105	7.4365	8.387	7.409	8.6155	7.5115	7.798	8.3195	7.8705	7.096	7.3535	7.8795	8.6705	8.3775	7.812	7.3405	7.999	7.7545	7.787	8.254	8.2705	8.631	8.3975	8.1735	8.3485	7.704	8.2525	7.8685	7.607	8.1675	7.441	7.3665	6.8655
ADAR	11.074	10.681	10.722	10.592	10.585	11.645	11.658	11.775	10.808	11.128	10.812	11.708	11.859	10.642	11.581	11.683	11.862	10.648	11.915	10.633	11.638	11.7	11.453	12.022	11.589	10.559	10.826	11.899	11.004	11.241	11.505	11.037	10.91	10.464	11.589	11.768	11.164	11.315	11.497	11.828	11.347	11.383	11.585	11.319	11.594	11.4	11.63	10.383	10.429
ADARB1	5.3124	5.594	5.65	5.596	5.5712	5.3998	5.5196	5.6098	5.6168	5.5764	5.6412	5.5504	5.7022	5.462	5.432	5.6154	5.4986	5.521	5.8592	5.6506	5.6004	5.5148	5.5702	5.4948	5.578	5.6274	5.6578	5.4454	5.711	5.6838	5.7554	5.574	5.8254	5.669	5.621	5.4244	5.5748	5.5662	5.594	5.5346	5.456	5.6602	5.6836	5.4962	5.5478	5.5604	5.5598	5.48	5.3902
ADARB2	4.192	4.3495	4.274	4.338	4.427	4.098	4.2015	4.2025	4.129	4.453	4.418	4.1895	4.174	4.38	4.1225	4.487	4.247	4.3505	4.344	4.2555	4.51	4.1495	4.272	4.266	4.332	4.467	4.28	4.364	4.3865	4.477	4.399	4.412	4.3515	4.369	4.324	4.3005	4.2675	4.15	4.3625	4.2715	4.23	4.094	4.285	4.3475	4.0965	4.2435	4.086	4.3435	4.32
ADARB2-AS1	6.155	6.781	6.581	6.227	6.794	6.486	6.34	6.195	6.472	6.738	6.574	6.327	6.385	6.461	6.189	6.412	6.287	6.42	6.459	6.371	6.52	6.605	6.562	6.435	6.393	6.595	6.581	6.632	6.383	6.744	7.21	6.831	6.718	7.152	6.596	6.542	6.068	6.353	6.638	6.509	6.75	6.569	6.379	6.598	6.7	6.693	6.787	6.311	6.328
ADAT1	7.687	7.526	7.341	7.616	7.728	8.017	7.875	7.572	7.923	7.613	7.473	7.741	7.857	7.796	7.749	7.65	8.042	7.814	7.218	7.533	7.77	7.614	7.193	7.929	7.808	7.433	7.098	7.556	7.748	7.705	7.455	7.363	7.357	7.101	7.563	7.599	7.669	7.499	7.47	7.889	7.579	7.598	7.845	7.63	7.842	7.588	7.686	7.936	7.66
ADAT2	5.4085	5.0635	5.315	5.003	5.1105	5.476	5.5035	5.3185	5.501	5.4775	5.187	4.9075	5.217	5.253	5.2385	4.962	5.331	5.0965	5.2125	5.2305	5.2715	4.9685	5.191	5.24	5.321	4.714	4.9555	5.161	5.2395	4.767	5.0315	5.2215	5.4555	4.8225	5.2205	5.457	5.5355	5.12	5.052	5.204	5.158	5.1575	5.1785	4.8745	5.127	5.1925	5.0735	5.3245	5.4175
ADAT3	6.1055	6.3745	6.084	6.099	6.217	5.868	5.9395	5.9535	5.985	6.341	6.2535	6.1725	5.971	6.0795	6.018	5.985	6.018	6.0065	5.9705	6.1305	6.0875	5.9525	5.9375	5.962	6.441	6.282	6.1465	6.1	6.2785	6.149	6.3135	6.3155	6.386	6.5185	6.4315	5.9675	5.9995	6.0975	6.123	6.123	6.165	5.975	6.382	6.011	5.9395	6.303	6.188	6.2145	6.0405
ADCK1	6.894	7.823	6.824	7.075	6.565	6.66	6.508	6.425	6.683	6.999	6.96	6.491	6.139	6.462	7.029	6.665	6.462	6.542	6.576	6.565	6.741	7.799	6.457	6.625	6.433	7.429	6.422	6.651	6.685	6.5	6.706	7.376	7.827	7.068	6.568	6.184	6.364	6.62	6.692	6.706	6.668	6.655	6.452	6.363	6.659	6.77	7.133	7.822	6.844
ADCK2	6.81125	7.40575	6.8325	7.0385	6.72975	6.71275	6.55875	6.3935	7.16425	6.609	6.7105	7.253	6.19875	6.8775	6.6135	6.576	6.70275	6.7585	6.518	6.90025	6.5815	6.883	6.69075	6.635	6.3705	7.18675	6.9005	6.744	6.46875	6.86275	6.746	6.7925	6.7575	7.0145	6.6925	6.5755	6.52375	6.58225	6.5105	6.7775	6.71425	6.704	6.7805	6.77575	6.5125	6.52575	6.7695	7.00275	6.60525
ADCK3	6.648	6.946	7.471	6.861	6.829	6.428	6.7625	6.3235	6.8075	6.647	6.8745	6.634	6.294	7.083	6.4935	7.3705	6.8735	7.0845	6.725	7.0095	6.793	6.722	6.8315	6.9975	6.8345	7.0475	7.2645	7.0365	6.0665	7.484	6.732	7.0045	6.269	7.162	6.5715	6.3005	6.369	6.2595	6.412	7.235	6.629	7.068	6.8175	7.0195	6.7405	6.532	6.2725	6.576	6.913
ADCK4	5.4955	5.6935	5.69	5.5505	5.492	5.4535	5.6305	5.4895	5.4715	5.3625	5.4845	5.6025	5.4855	5.5975	5.4435	5.6605	5.419	5.549	5.541	5.565	5.565	5.4855	5.4125	5.3815	5.433	5.403	5.529	5.3405	5.3675	5.5975	5.482	5.817	5.504	5.5585	5.497	5.4395	5.312	5.386	5.402	5.466	5.4235	5.5515	5.511	5.37	5.4225	5.4465	5.3635	5.528	5.4765
ADCK5	5.107	5.427	5.412	5.337	5.176	4.935	5.512	4.612	5.443	5.657	5.448	5.554	5.134	5.298	5.148	5.059	5.299	5.297	5.294	5.063	5.213	5.555	4.924	4.975	5.127	5.22	4.942	5.371	5.157	5.311	5.355	5.599	5.491	5.144	5.455	5.031	5.168	5.06	4.645	5.401	4.994	5.063	5.125	5.033	5.394	5.097	5.032	5.441	5.217
ADCY1	4.7028	4.5948	4.7704	4.6702	4.8772	4.7898	4.6522	4.9208	4.7674	4.9228	4.6878	4.7584	5.0046	4.8344	4.924	4.973	4.731	4.8536	4.7832	4.6516	4.9142	4.8488	4.863	4.8316	4.782	4.7564	4.8488	4.7224	4.8622	5.007	4.9012	4.8986	4.8752	4.9324	4.7926	4.6864	4.718	4.8924	4.7818	4.8914	4.835	4.7902	4.8908	4.8604	4.8524	4.8442	4.8674	4.83	4.7344
ADCY10	3.6155	3.6045	3.533	3.462	3.5345	3.496	3.5155	3.6505	3.4855	3.5385	3.519	3.6015	3.5945	3.4425	3.535	3.541	3.5105	3.548	3.8025	3.721	3.506	3.673	3.5815	3.7455	3.5925	3.678	3.626	3.456	3.6875	3.853	3.738	3.567	3.925	3.876	3.658	3.6375	3.4075	3.6785	3.575	3.581	3.6005	3.719	3.596	3.6495	3.463	3.4755	3.555	3.439	3.573
ADCY10P1	4.9165	4.357	4.5525	4.2945	4.4625	4.4785	4.3925	4.719	4.24	4.4525	4.587	4.216	4.254	4.1515	4.3155	4.4905	4.3685	4.4035	4.171	4.325	4.448	4.297	4.2765	4.495	4.274	4.295	4.2225	4.314	4.1935	4.0035	4.3565	4.6425	4.6375	4.3	4.3135	4.0755	4.318	4.2435	4.341	4.215	4.2425	4.5975	4.211	4.5355	4.5385	4.137	4.4855	4.374	4.865
ADCY2	5.79833333333333	5.91733333333333	5.68433333333333	5.728	5.40466666666667	5.24466666666667	5.28333333333333	4.78666666666667	5.44333333333333	5.55366666666667	5.76666666666667	5.469	5.18	5.31633333333333	5.32266666666667	5.17566666666667	5.64	5.305	5.413	5.605	5.32933333333333	5.36766666666667	5.25333333333333	5.33233333333333	5.08633333333333	5.39566666666667	5.45033333333333	5.44633333333333	4.99	5.52933333333333	5.67733333333333	5.37766666666667	4.78033333333333	5.68966666666667	5.282	5.061	4.75566666666667	5.07466666666667	5.14733333333333	5.38933333333333	5.082	5.22633333333333	5.45466666666667	5.15066666666667	5.423	4.82833333333333	4.93	5.26233333333333	5.392
ADCY3	6.892	7.069	7.137	6.764	7.0265	6.9585	7.297	7.212	6.9455	6.969	6.8695	7.184	7.1405	6.765	6.966	7.162	7.029	7.0095	7.276	6.935	7.4235	7.0735	7.4475	7.399	7.359	6.5935	7.1585	7.193	7.2865	7.353	7.3815	6.887	6.899	7.1195	6.8805	7.09	7.264	7.057	7.2465	7.2105	7.1905	7.2245	7.147	7.078	7.3455	7.492	6.584	6.7605	6.7735
ADCY4	6.655	6.251	6.567	6.42	6.678	6.718	7.325	6.944	6.593	6.914	6.489	6.717	7.046	6.588	7.182	7.506	6.46	6.557	6.937	7.064	7.248	6.671	6.751	7.335	6.885	6.806	7.023	6.427	6.448	6.981	6.817	6.728	6.901	6.686	6.819	7.129	7.136	6.677	6.641	6.854	7.13	7.579	6.975	7.208	7.286	6.365	6.345	6.962	6.827
ADCY5	4.451	4.975	4.9445	4.81	4.9525	4.7985	4.8735	4.8295	4.7525	4.74	4.8595	4.8825	4.925	4.9555	4.773	5.2505	4.7275	4.866	4.7315	4.929	4.863	4.6775	4.964	4.8715	4.884	5.097	5.0035	4.9755	4.8725	5.09	5.1095	4.9075	5.1395	4.845	4.9435	4.907	4.81	5.0745	4.9985	5.0295	4.861	4.719	4.9925	5.0715	5.0465	4.966	4.8165	4.84	4.7255
ADCY6	7.301	6.514	6.943	6.833	6.729	6.662	6.742	6.621	6.377	6.719	6.411	6.588	6.575	6.815	6.703	7.218	6.59	6.893	6.566	6.833	6.916	6.346	6.483	6.883	6.697	6.301	6.791	6.577	6.312	6.794	6.335	6.581	6.84	6.476	6.38	6.349	6.958	6.614	6.797	7.029	6.787	6.909	6.769	7.092	6.741	6.431	6.678	6.547	6.799
ADCY7	6.725	6.3885	6.442	6.623	6.4795	6.736	7.6085	7.4675	6.5635	6.994	6.537	6.873	7.4745	6.2805	6.959	6.3815	7.1055	6.767	7.254	6.6305	7.2785	7.0265	6.6765	7.0245	6.858	6.061	6.947	6.8395	7.074	6.8515	6.775	6.4535	6.2935	6.6105	7.4165	7.7065	7.028	7.072	7.122	7.2525	6.987	6.621	7.018	6.7445	6.8735	6.9715	6.4615	6.539	6.571
ADCY8	4.945	3.999	4.476	5.179	4.818	4.691	4.265	4.211	3.732	4.529	4.336	4.673	4.132	4.467	4.277	4.575	4.005	4.6	4.038	4.386	4.127	3.989	4.318	4.023	4.402	4.709	4.453	4.306	3.852	4.286	4.663	5.519	4.039	4.678	4.773	3.92	4.156	4.454	4.532	4.152	4.363	5.254	4.023	5.028	4.659	4.549	4.113	5.285	5.93
ADCY9	6.18333333333333	6.21166666666667	6.331	6.185	6.35966666666667	6.38566666666667	6.16	6.451	6.10633333333333	6.40533333333333	6.104	6.40633333333333	6.396	6.124	6.40533333333333	6.18033333333333	6.51133333333333	6.45966666666667	6.439	6.32733333333333	6.40933333333333	6.33	6.17033333333333	6.424	6.279	6.34133333333333	6.345	6.441	6.06633333333333	6.24933333333333	6.35866666666667	6.18066666666667	6.38766666666667	6.148	6.51966666666667	6.14533333333333	6.28266666666667	6.17433333333333	6.36366666666667	6.44733333333333	6.19066666666667	6.314	6.39233333333333	6.24633333333333	6.31266666666667	6.21066666666667	6.12333333333333	6.17233333333333	6.24466666666667
ADCYAP1	3.818	4.105	3.793	3.8115	4.227	3.8725	3.8545	4.7565	3.868	4.223	3.9905	3.6375	4.14	4.1055	3.7965	3.977	3.8015	3.8715	3.9465	3.9455	4.416	3.9925	3.86	3.6655	3.777	3.712	3.7175	3.852	4.5805	4.2455	3.835	3.9435	3.8195	3.8385	3.9055	3.908	4.0335	3.896	4.054	4.029	3.907	4.4275	4.1505	3.7945	4.4755	3.947	3.963	3.7975	3.711
ADCYAP1R1	4.8605	4.6915	4.8045	4.577	4.7355	4.6765	4.7685	4.56	4.516	4.6075	4.529	4.5955	4.5095	4.921	4.9065	5.1985	4.872	5.06	4.554	4.8125	4.543	4.78	4.5655	4.665	4.8135	4.5715	4.655	4.558	4.599	4.868	4.4925	5.2035	4.901	4.706	4.602	4.4935	4.6265	4.5265	4.458	4.683	4.8695	4.6745	4.8225	5.083	4.935	4.636	4.5985	4.864	4.8145
ADD1	8.13475	7.99425	8.252	8.134	8.1535	8.034	8.14125	8.16725	8.12375	8.0095	7.9705	8.128	8.048	8.09425	8.016	8.21825	8.14975	8.21725	8.28125	8.1705	8.269	7.976	8.108	8.313	7.9485	7.95475	8.23875	7.96625	7.76025	8.241	7.84725	8.06775	7.9325	8.10375	8.04375	8.01275	8.0545	7.952	8.0215	8.25825	7.99025	8.26575	8.091	8.2	8.30825	8.08575	7.87375	7.89975	8.0685
ADD2	4.67383333333333	4.826	4.76716666666667	4.6135	4.77933333333333	4.7355	4.82733333333333	4.71	4.8245	4.95383333333333	4.79683333333333	4.7815	4.85133333333333	4.915	4.8225	4.81366666666667	4.70316666666667	4.7285	4.925	4.8155	4.72583333333333	4.879	4.83033333333333	4.74666666666667	4.84716666666667	4.85066666666667	4.899	4.83	4.891	4.73033333333333	4.87283333333333	4.7605	4.88983333333333	4.83516666666667	4.782	4.7455	4.741	4.63216666666667	4.813	4.724	4.95016666666667	4.75616666666667	4.69783333333333	4.80316666666667	4.73433333333333	4.74433333333333	4.70533333333333	4.72083333333333	4.81333333333333
ADD3	10.443	9.44175	10.112	10.06925	9.843	10.41475	10.123	10.63375	10.117	9.9005	9.9935	9.5675	10.2815	10.28525	10.50575	10.75375	10.8365	10.51825	10.3135	10.362	10.27875	10.209	9.78975	10.49725	10.4505	9.62325	10.131	10.00325	9.39175	10.2795	9.47275	10.1275	9.36825	9.76125	10.067	10.12425	10.14825	10.1225	10.1595	10.55625	10.5505	10.56175	10.18675	10.351	10.21275	10.3005	10.08625	10.02875	10.5165
ADD3-AS1	3.76333333333333	3.879	4.023	3.91166666666667	3.94433333333333	3.81766666666667	4.15566666666667	4.043	3.911	3.94333333333333	3.82666666666667	3.842	4.105	3.881	4.00233333333333	3.923	4.06533333333333	3.87466666666667	4.07466666666667	3.91666666666667	3.97833333333333	3.879	3.68866666666667	3.99433333333333	3.99166666666667	3.95	4.081	4.06666666666667	3.97833333333333	4.02466666666667	3.95866666666667	4.00266666666667	3.85966666666667	3.925	3.867	3.96666666666667	4.04533333333333	3.95566666666667	3.83133333333333	4.098	3.87233333333333	3.99433333333333	4.02266666666667	3.95866666666667	3.819	4.17066666666667	4.00566666666667	3.973	4.105
ADGB	3.101	3.102	3.22	3.504	3.162	3.152	2.987	3.145	3.347	3.238	3.31	3.145	3.173	3.185	3.227	3.082	2.873	3.078	3.026	3.15	3.16	3.313	3.12	3.095	3.181	3.214	3.064	3.216	3.183	3.272	3.266	3.153	2.991	3.346	3.104	3.155	3.209	3.177	3.011	3.207	3.08	3.093	3.349	3.136	3.112	3.071	3	3.125	2.977
ADH1A	3.606	3.648	3.828	3.489	3.828	3.849	3.85	3.774	3.606	3.471	3.569	3.528	4.197	3.878	3.921	4.015	3.657	3.857	3.502	3.537	3.832	3.852	3.425	3.72	3.884	3.735	3.819	3.577	3.827	3.908	3.563	3.678	3.418	3.803	3.632	3.932	3.9	3.818	3.891	3.911	3.777	3.568	3.717	3.834	3.886	3.737	3.778	3.538	3.548
ADH1B	7.095	4.9005	7.7445	5.771	7.3185	7.9485	6.596	8.307	7.026	6.807	6.31075	5.751	6.84675	7.98975	7.54625	8.84625	8.3425	8.20175	7.25775	6.89875	7.61875	7.08675	6.056	8.003	7.94975	6.838	7.77825	7.3625	6.349	8.59425	5.81325	6.90225	4.53125	6.81575	7.34875	6.6445	8.04425	7.8235	7.86275	7.8515	8.16925	7.218	7.3435	8.40525	5.70275	7.39175	6.2855	6.99125	8.0255
ADH1C	3.693	4.017	4.453	3.771	4.025	4.066	3.646	3.928	3.713	3.971	3.933	4.173	4.06	4.016	3.983	4.839	4.643	4.343	4.099	3.919	4.352	4.029	3.99	4.452	4.433	3.754	4.195	3.926	4.284	4.998	3.701	4.102	3.665	4.067	3.641	3.646	4.084	4.287	4.088	4.124	4.21	4.114	4.247	4.049	4.217	3.922	3.638	4.104	4.201
ADH4	3.89525	3.84525	4.0575	3.93625	4.0775	3.8925	3.925	3.90925	4.05725	3.84725	4.00425	3.88625	3.8685	4.02	4.00625	3.87725	3.93475	3.94175	3.96725	4.08875	3.91625	3.93575	3.96225	3.99775	4.001	4.0925	3.885	3.86	3.7685	4.03925	3.97075	3.9065	3.93475	4.0065	3.87825	3.8315	3.784	3.937	3.89025	3.8525	3.892	3.9405	3.9305	3.86775	3.90275	4.15275	3.94775	3.84825	3.8755
ADH5	9.1915	8.922	9.479	9.4015	9.682	9.16	9.5375	9.6575	9.176	9.293	9.3755	9.4375	9.977	9.689	9.2385	9.927	9.751	9.5335	9.7635	9.576	9.444	9.0965	9.3565	9.7025	9.633	9.1465	10.02	9.216	9.4405	9.764	9.4405	9.3995	8.9365	9.3215	9.156	9.684	9.7925	9.7555	9.649	9.9615	9.7095	9.7035	9.7	9.637	9.4315	9.703	8.864	9.3055	9.653
ADH6	3.9815	4.242	4.317	4.2205	4.45	3.736	4.3035	3.866	4.3685	3.781	4.0525	4.316	3.9485	4.2345	3.7435	4.057	3.8885	4.0765	4.127	4.2565	3.8335	3.976	4.382	3.8135	3.8855	4.024	4.0365	3.992	4.011	4.0205	4.156	4.2805	4.1585	5.0905	3.7735	3.9145	3.974	3.945	3.9255	4.1705	4.038	4.046	4.103	4.0775	4.17	3.8975	4.236	3.892	4.12
ADH7	3.728	4.022	3.721	3.791	4.168	3.606	4.756	3.737	4.038	4.158	3.813	3.757	4.097	3.849	3.739	3.955	3.605	3.479	4.091	3.862	3.858	3.664	4.891	3.77	3.505	4.119	3.835	3.856	4.806	3.875	4	3.895	5.138	4.187	3.756	5.257	4.685	4.222	4.014	3.633	6.263	3.77	3.979	3.597	4.019	4.633	3.809	3.771	3.893
ADHFE1	6.886	6.72	6.54	6.69	6.441	6.684	6.743	6.427	6.31	7.28	7.149	6.252	6.285	6.674	6.603	7.213	6.328	6.63	6.495	6.449	6.794	7.056	6.56	6.666	6.591	7.246	6.492	6.267	6.293	6.852	6.711	7.189	7.43	7.032	6.733	6.441	6.687	6.588	6.53	6.58	6.963	6.958	6.825	7.049	6.341	6.295	7.366	7.347	7.318
ADI1	8.023	8.03166666666667	7.907	8.256	7.88633333333333	7.92533333333333	7.74533333333333	7.80033333333333	7.94066666666667	7.97966666666667	7.90533333333333	7.72933333333333	7.65533333333333	8.334	8.05433333333333	7.58066666666667	7.90833333333333	8.21133333333333	7.90133333333333	8.007	7.63766666666667	8.06966666666667	7.82066666666667	7.297	8.01733333333333	8.062	7.95666666666667	7.87133333333333	8.12333333333333	7.69733333333333	7.69966666666667	8.013	8.01566666666667	7.93533333333333	7.939	7.75133333333333	7.735	8.13966666666667	7.96866666666667	8.194	7.54433333333333	7.80333333333333	8.08033333333333	8.27233333333333	7.694	8.05433333333333	7.518	8.39533333333334	8.463
ADIG	5.2765	5.415	5.5075	5.2935	5.3885	5.6725	5.559	5.599	5.227	5.745	5.5865	5.5975	5.504	5.5195	5.377	5.4435	5.5965	5.518	5.648	5.346	5.55	5.6755	5.584	5.3905	5.5885	5.6995	5.715	5.5245	5.536	5.6885	5.552	5.3555	5.843	5.72	5.5435	5.4665	5.4585	5.4145	5.675	5.51	5.7365	5.3655	5.732	5.33	5.634	5.802	5.583	5.438	5.5175
ADIPOQ	8.694	3.326	10.74	5.592	8.221	10.623	5.792	8.264	4.569	8.135	6.426	6.957	4.729	10.793	9.503	11.615	8.906	10.559	7.422	8.313	10.228	3.73	8.656	9.732	9.435	9.044	10.605	6.724	8.787	11.414	8.2	8.507	4.076	5.665	9.744	5.076	10.37	7.666	9.045	10.901	10.541	10.029	10.459	11.434	5.226	5.709	8.192	6.772	9.005
ADIPOR1	9.291	9.752	9.446	9.713	9.993	9.244	9.359	9.231	9.538	9.423	9.712	9.894	9.321	9.327	9.355	9.144	9.44	9.226	9.287	9.191	9.426	9.409	9.608	9.127	9.621	9.396	9.401	9.797	9.854	9.474	9.63	9.218	9.556	9.538	9.559	9.759	9.815	9.514	9.55	9.181	9.481	9.381	9.461	9.203	9.271	9.691	9.484	9.705	9.8
ADIPOR2	9.514	9.768	9.488	9.631	9.715	9.578	9.379	9.255	9.592	9.47	9.407	9.543	9.068	9.768	9.422	9.974	9.601	9.73	9.645	9.378	9.314	9.415	9.668	9.345	9.616	9.662	9.496	9.571	9.945	9.813	9.532	9.469	9.552	9.478	9.338	9.118	9.818	9.547	9.62	9.54	9.581	9.387	9.501	9.765	9.581	9.56	9.61	9.414	9.451
ADIRF	9.85	8.694	10.792	9.429	10.462	10.054	10.335	9.526	9.565	9.185	9.264	10.167	9.916	10.673	9.978	11.458	9.512	10.474	10.113	10.14	10.531	8.825	10.222	9.644	9.359	9.515	10.611	9.362	9.473	11.128	9.979	9.911	8.563	10.573	9.598	9.201	9.848	9.568	9.782	10.341	10.009	10.224	10.083	10.975	9.734	9.194	8.88	9.257	10.058
ADIRF-AS1	6.259	6.235	6.297	6.964	6.626	6.037	6.386	5.898	6.464	6.42	6.84	6.495	6.412	6.534	6.181	6.032	6.207	6.32	6.571	6.704	6.068	6.12	6.945	5.869	5.95	5.246	5.962	6.116	6.656	6.548	6.523	6.328	5.832	6.73	5.236	6.131	6.108	6.057	5.91	5.733	6.275	5.84	5.89	5.868	6.252	6.116	5.871	5.992	6.663
ADK	6.9765	7.0805	7.1215	7.206	7.498	7.263	6.867	6.79	7.5655	7.1965	7.5085	7.6775	6.829	7.277	7.128	7.1245	7.3595	7.025	6.9585	7.256	6.7895	7.4535	8.081	6.898	7.385	6.6665	7.289	7.4785	8.1985	7.233	7.7065	7.2625	6.933	7.374	7.2585	7.6015	7.579	7.452	7.383	6.837	7.146	7.4205	7.001	6.855	7.122	7.4125	7.609	7.3805	7.5805
ADM	7.971	7.954	8.985	8.906	9.968	9.445	9.46	10.852	9.4	9.645	9.727	9.412	10.926	9.42	9.119	9.838	10.4	9.428	9.977	8.798	10.975	9.551	9.598	9.923	10.779	8.583	9.678	9.537	9.582	10.864	9.984	9.273	7.996	8.908	9.27	10.039	9.959	10.922	10.882	9.813	9.727	9.405	9.175	9.534	8.794	10.589	8.821	8.928	9.166
ADM2	6.063	6.33	6.112	6.104	6.056	6.045	6.166	5.959	5.998	6.335	6.266	6.05	6.373	6.239	6.015	6.092	6.181	6.228	6.455	6.214	6.275	6.231	6.135	5.892	6.12	6.396	6.276	6.018	6.324	6.225	6.541	6.376	6.442	6.629	6.152	6.099	5.909	6.094	6.246	6.064	6.283	6.235	6.291	6.052	6.183	6.325	6.243	5.87	5.872
ADM5	5.043	5.41	5.555	5.756	5.417	5.139	5.408	5.445	5.788	5.641	5.303	6.049	5.221	5.658	5.903	5.62	4.95	5.729	5.751	5.505	5.745	5.618	5.93	5.439	5.286	5.593	5.999	5.3	5.577	5.72	6.189	5.678	6.029	6.541	5.641	5.25	5.64	5.377	5.455	5.73	5.136	5.913	5.742	5.921	6.249	5.785	5.162	5.436	5.422
ADNP	8.841	9.0025	9.016	8.9585	8.978	8.4405	8.5055	8.5495	9.049	8.4035	8.874	8.9115	8.289	8.847	8.74	8.7125	8.799	9.0195	8.59	9.046	8.5585	8.576	8.802	8.6695	8.591	8.7055	8.8255	8.8285	8.6025	8.5505	8.645	8.5915	8.4815	8.656	8.5255	8.6325	8.6875	8.4915	8.3625	8.758	8.4975	8.886	8.665	8.848	8.9725	8.5525	8.5905	8.893	8.982
ADNP2	7.9445	8.4105	8.3885	8.2965	8.681	8.276	8.1285	8.0865	8.65	8.0925	8.1915	8.7	8.095	8.3115	8.301	8.1695	8.27	8.1245	8.272	8.264	7.9	8.022	8.7235	8.0695	8.149	8.0695	8	8.262	8.1735	8.2755	8.262	8.052	7.8135	8.4975	7.982	8.3025	8.0725	7.9625	7.8065	7.989	7.7295	8.132	8.0605	7.8725	8.3295	7.923	8.0405	7.864	8.0045
ADO	8.561	8.816	8.557	8.6915	8.485	8.9065	8.4775	8.8595	8.659	8.632	8.3975	8.6015	8.623	8.4935	8.868	8.4405	8.544	8.6655	8.3035	8.475	8.5415	8.576	8.367	8.596	8.8015	8.545	8.225	8.751	8.487	8.2135	8.489	8.44	8.8385	8.2805	8.9055	8.493	8.6845	8.4865	8.4795	8.6305	8.627	8.474	8.621	8.556	8.3245	8.6615	8.75	8.741	8.4235
ADORA1	5.787	5.232	5.488	5.571	5.5785	5.2975	5.5365	5.21	5.289	5.3865	5.2245	5.3685	5.102	5.5105	5.338	5.9545	5.26	5.6025	5.6	5.3315	5.406	5.1115	5.0275	5.3655	5.392	5.595	5.6125	5.2925	5.1915	5.5365	5.311	5.97	5.518	5.304	5.3775	4.842	5.325	5.3655	5.3175	5.423	5.4855	5.342	5.25	5.5635	5.221	5.207	5.092	5.277	5.609
ADORA2A-AS1	4.2305	4.716	4.2825	4.3245	4.109	4.179	4.0645	4.072	4.1005	4.4125	4.17	4.11	4.209	4.056	4.486	4.098	4.0555	4.3515	4.166	4.1435	4.1375	4.4285	4.217	4.0795	4.014	4.345	4.088	4.401	4.1885	4.451	4.2505	4.2	4.364	4.123	4.0735	4.2485	4.1465	4.2625	4.1205	4.1025	4.3735	4.238	4.243	4.311	4.037	4.2085	4.5175	4.433	4.1875
ADORA2B	7.557	7.651	7.949	7.311	7.112	8.153	6.688	7.264	7.675	7.582	7.715	7.138	6.72	7.687	7.318	6.736	7.544	7.714	6.537	7.134	7.121	7.125	7.323	7.167	7.905	7.573	6.769	7.629	7.843	6.663	7.387	7.276	7.604	7.078	7.353	6.16	7.316	7.32	6.868	6.839	6.599	6.844	7.038	7.354	7.122	7.129	7.27	7.287	6.965
ADORA3	4.2195	3.994	4.1185	4.1765	5.2635	4.2195	4.6015	6.026	4.5085	4.52	4.1305	4.8895	5.4345	4.957	4.2785	6.0275	6.2635	5.1955	4.7865	4.099	5.123	4.851	4.009	5.0075	5.488	4.2155	4.4905	6.166	4.176	5.4445	5.1725	4.6075	4.354	4.4185	4.719	4.582	5.0635	7.1745	7.095	4.4335	5.606	4.4275	4.773	5.0445	4.6705	7.034	4.614	4.4475	4.5075
ADPGK	7.5075	7.367	7.3215	7.4235	7.24	7.6245	8.045	7.999	7.4605	7.754	7.4655	7.2385	8.0945	7.214	7.4825	7.4405	7.7225	7.329	7.508	7.1175	7.7535	7.584	7.628	7.817	7.6215	7.263	7.3925	7.6545	7.353	7.457	7.495	7.346	7.4595	7.2785	7.9575	8.0715	7.765	7.764	7.784	7.74	7.6285	7.474	7.555	7.4975	7.6535	7.719	7.3725	7.242	7.181
ADPRH	4.74566666666667	4.76666666666667	4.68633333333333	4.78233333333333	4.67433333333333	5.078	5.67833333333333	5.27766666666667	4.87766666666667	5.16	4.764	5.115	5.81666666666667	4.913	5.17466666666667	5.29433333333333	5.43633333333333	4.89833333333333	4.86533333333333	4.64333333333333	5.40033333333333	5.01333333333333	4.70733333333333	5.466	5.13533333333333	4.83533333333333	4.715	4.965	4.87033333333333	5.042	5.21366666666667	5.01166666666667	4.89766666666667	4.767	5.41466666666667	5.57333333333333	5.08566666666667	5.16966666666667	5.34333333333333	5.46533333333333	5.31166666666667	4.992	5.246	5.34366666666667	5.333	5.18633333333333	4.72933333333333	4.94133333333333	4.73166666666667
ADPRHL1	4.9595	5.212	5.159	5.132	5.0885	4.915	5.0895	4.8945	5.148	4.923	5.2085	5.06	4.93	5.092	5.0345	5.0415	4.9155	4.953	5.1075	5.018	4.946	4.9875	4.8635	4.7575	4.994	5.377	5.155	5.1255	5.14	5.188	5.098	5.083	5.0115	5.3855	4.915	4.917	4.9125	5.0285	5.0805	4.854	4.956	5.103	5.034	5.168	4.9925	4.8955	5.062	5.201	4.9885
ADPRHL2	8.383	8.658	8.443	8.482	8.528	8.955	8.957	8.779	8.552	8.56	8.347	9.134	9.151	8.516	8.6	8.454	8.917	8.47	8.984	8.477	8.837	8.778	8.485	8.713	9.018	8.631	8.556	8.879	8.798	8.617	8.799	8.459	8.667	8.507	8.954	8.965	8.694	8.829	8.793	8.599	8.328	8.415	8.706	8.406	8.543	8.775	8.725	8.552	8.227
ADPRM	7.0195	7.055	7.212	7.2475	7.241	7.1725	7.219	7.1445	7.373	7.245	7.4655	7.2245	7.7	7.322	7.202	7.1245	7.562	7.1455	7.3015	7.078	6.942	7.7145	7.416	7.2415	7.494	6.996	7.0095	7.6915	7.324	7.3095	7.2285	7.1425	6.6875	6.931	7.2345	7.387	7.2735	7.0885	7.1655	7.398	7.141	7.2155	6.9915	7.184	7.253	7.4305	7.3485	7.079	7.363
ADRA1A	3.783	3.84425	4.12325	3.86125	3.831	3.88775	3.8805	3.77375	3.918	3.89425	4.01825	3.88675	3.8575	4.174	3.87175	4.2215	3.80825	4.018	3.97725	3.931	4.02675	4.0445	3.864	3.876	3.933	4.14825	3.99025	3.85925	3.83425	4.22825	3.79825	4.0265	4.1355	3.98925	3.92575	3.6805	3.92325	4.12775	4.0255	4.06275	4.173	4.00075	3.93	3.82025	3.78775	4.035	3.84575	3.9385	4.0545
ADRA1B	3.805	3.741	3.526	3.631	3.799	3.579	4.055	3.788	3.666	3.834	3.819	3.722	3.597	3.998	3.779	3.539	3.622	3.721	3.867	3.818	3.676	3.691	3.482	3.708	3.813	3.489	3.431	3.644	3.701	3.628	3.746	3.968	3.54	3.858	3.699	3.792	3.542	3.817	3.792	3.727	4.001	3.708	3.709	3.95	3.596	3.794	3.696	3.869	3.653
ADRA1D	3.8155	3.9275	3.762	3.883	3.893	3.906	3.938	4.012	4.003	3.893	4.0315	3.9425	3.9095	3.8995	4.0525	4.014	3.8755	3.8905	3.9375	3.7485	3.847	4.0865	3.837	3.8165	4.017	3.9525	3.8665	4.0495	4.0685	4.002	4.099	3.8405	3.9535	3.86	3.957	3.71	3.8395	4.055	4.0055	3.845	3.8805	3.828	4.0495	3.922	3.9825	3.865	3.83	3.901	3.8075
ADRA2A	5.817	5.311	6.306	5.743	6.531	6.192	6.674	5.881	6.514	6.409	6.189	6.435	6.478	6.607	6.499	7.095	6.48	6.586	6.479	6.574	6.897	6.024	6.409	6.944	6.402	5.789	7.047	5.891	6.026	7.318	6.401	6.1	6.624	7	5.44	6.297	7.2	5.479	5.943	7.666	6.734	7.299	7.394	7.348	7.343	5.766	5.109	6.039	6.716
ADRA2B	5.287	5.153	5.437	5.466	5.454	5.214	5.536	5.183	5.455	5.493	5.493	5.4	5.409	5.346	4.999	5.466	5.377	5.432	5.879	5.35	5.363	5.792	5.527	5.264	5.253	5.651	5.477	5.227	5.699	5.638	5.812	5.656	5.801	5.545	5.612	5.199	4.996	5.218	5.663	5.473	5.457	5.287	5.261	5.34	5.296	5.394	5.314	5.409	5.267
ADRA2C	5.574	5.716	5.997	5.424	5.818	5.318	5.785	5.743	5.879	5.596	5.704	5.78	5.755	5.617	5.654	5.841	5.611	5.61	5.873	5.724	6.162	5.572	5.872	5.792	5.738	6.23	5.795	5.612	5.431	5.643	5.469	5.427	6.337	5.903	5.704	5.592	5.61	6	5.565	5.881	5.628	5.529	5.63	5.597	5.64	5.704	5.413	5.712	5.738
ADRB1	4.37633333333333	4.47933333333333	4.50866666666667	4.41466666666667	3.83966666666667	4.52566666666667	3.84966666666667	4.45966666666667	4.06866666666667	4.47466666666667	4.309	3.55266666666667	3.76966666666667	4.53366666666667	4.66066666666667	4.59766666666667	4.604	4.52833333333333	3.85733333333333	4.449	4.50266666666667	4.40833333333333	3.81866666666667	4.17966666666667	3.75033333333333	4.659	3.99933333333333	3.75166666666667	3.80666666666667	4.177	3.79666666666667	4.66066666666667	4.34033333333333	4.35833333333333	4.09966666666667	3.58333333333333	4.41266666666667	4.04333333333333	3.878	4.47633333333333	4.53633333333333	4.21433333333333	4.14266666666667	4.679	3.82166666666667	3.696	4.427	4.568	4.23833333333333
ADRB2	6.774	7.591	7.903	7.036	8.878	6.753	6.786	7.27	8.012	6.958	7.873	8.402	7.42	8.16	7.909	7.931	8.211	7.688	7.26	7.058	7.459	7.527	7.91	7.295	7.889	6.705	7.249	8.506	5.947	6.965	8.045	7.473	5.753	7.124	6.798	6.907	7.158	6.68	6.992	7.291	6.511	6.875	6.922	7.182	8.688	6.502	6.701	6.899	7.559
ADRB3	4.2475	4.282	4.295	4.3905	4.495	4.47	4.7495	4.3555	4.412	4.4785	4.496	4.341	4.4815	4.4485	4.2915	4.401	4.314	4.3205	4.35	4.553	4.439	4.36	4.493	4.2335	4.3845	4.8155	4.281	4.312	4.431	4.441	4.466	4.3995	4.6965	4.615	4.7	4.292	4.2545	4.567	4.595	4.4845	4.647	4.371	4.581	4.2785	4.477	4.5225	4.501	4.3175	4.3205
ADRBK1	6.595	7.03133333333333	6.82533333333333	6.82833333333333	6.94666666666667	6.95533333333333	7.2	6.90766666666667	6.97333333333333	6.998	6.881	6.912	7.083	6.841	6.84366666666667	6.612	6.89066666666667	6.79466666666667	7.168	6.80633333333333	6.98933333333333	7.118	7.04066666666667	6.93333333333333	6.997	7.04833333333333	7.07466666666667	7.00133333333333	7.04033333333333	7.15166666666667	7.03233333333333	6.966	7.15233333333333	7.13	7.05066666666667	7.16533333333333	6.81133333333333	7.02966666666667	7.12266666666667	6.976	6.92166666666667	6.85133333333333	7.00433333333333	6.97866666666667	6.72433333333333	7.06266666666667	6.96033333333333	6.752	6.81433333333333
ADRBK2	6.419	5.94566666666667	6.51533333333333	6.144	6.167	6.65666666666667	6.69733333333333	6.579	6.36233333333333	6.47066666666667	6.08933333333333	5.83766666666667	6.47833333333333	6.59366666666667	6.455	7.524	6.461	6.556	6.104	6.195	6.60133333333333	6.11233333333333	6.16566666666667	6.483	6.32666666666667	6.13	6.56	6.27633333333333	5.78633333333333	6.73333333333333	6.15666666666667	6.03533333333333	5.816	5.853	6.45233333333333	6.588	6.82166666666667	6.14866666666667	6.386	7.05066666666667	6.622	6.24466666666667	6.74033333333333	7.41466666666667	5.98466666666667	5.869	5.72266666666667	6.08333333333333	6.344
ADRM1	9.05	9.412	9.025	9.214	9.006	9.025	9.312	8.874	9.2	9.129	8.926	9.323	8.998	8.837	9.027	8.836	9.18	8.995	9.388	9.248	9.39	9.202	9.209	9.102	9.064	9.551	9.189	9.374	9.277	9.297	9.389	8.993	9.464	9.284	9.208	9.06	9.051	9.089	9.014	8.987	8.916	8.946	9.34	8.844	8.839	9.078	9.013	9.092	8.656
ADSL	8.879	8.806	8.796	8.7145	8.7705	8.8185	9.0975	8.8375	8.687	8.7735	8.664	8.9805	9.0265	8.824	8.6165	8.8245	8.7655	8.8315	8.8305	8.739	8.8	8.7525	8.6715	8.704	8.6815	9.049	8.699	8.731	8.873	8.8965	8.7735	8.957	8.768	8.761	8.9005	8.6995	8.7155	8.884	8.693	8.909	8.7385	8.701	8.737	8.8735	8.934	8.8865	8.645	8.7885	8.652
ADSS	6.244	6.1785	6.2875	6.1315	6.288	6.2945	5.986	6.18	6.286	6.2215	6.186	6.199	6.353	6.3515	6.2315	6.1755	6.195	6.186	5.961	5.9345	6.0275	5.916	6.0645	6.1365	6.3315	5.796	5.893	6.284	6.425	5.902	6.0895	6.155	5.877	5.904	5.903	6.417	6.2555	6.0415	5.981	6.0115	5.9695	6.106	6.102	6.1335	6.1485	6.1015	6.111	6.2255	6.424
ADSSL1	5.887	6.416	6.4875	6.279	6.3945	5.829	5.741	5.662	6.1655	5.9485	6.2435	6.137	5.43	6.2315	5.9705	6.163	6.0855	6.186	6.0435	6.141	5.8115	5.9315	5.981	5.881	6.212	5.863	6.029	6.056	5.836	6.2585	6.4015	6.463	5.8905	6.312	5.7355	5.7925	6.0665	5.9405	5.956	6.0335	5.7775	5.7955	6.21	5.828	6.1635	5.611	5.898	6.2285	6.1335
ADTRP	8.4435	8.962	7.546	8.9005	6.7645	8.503	5.979	7.61	7.8745	9.263	8.7785	7.0325	7.209	7.8285	9.14	6.9025	7.281	8.2745	6.4375	6.897	7.806	8.8925	6.691	7.0745	7.676	9.3705	6.4055	7.688	8.1065	6.846	6.4265	9.075	9.6205	7.885	8.3085	6.7735	8.286	8.2395	8.1805	6.821	8.633	7.6575	7.244	7.6965	6.1775	7.48	9.5055	9.607	8.33
AEBP1	9.175	8.42	9.812	9.484	9.457	9.147	10.244	10.153	9.188	9.161	9.001	9.245	10.273	8.993	10.016	10.176	9.815	9.601	10.206	9.666	10.306	9.179	9.372	10.496	9.782	8.699	9.921	9.365	9.004	10.386	9.347	9.278	8.689	9.845	9.445	9.957	10.167	9.644	9.504	9.839	9.808	10.616	9.945	9.568	10.636	9.705	7.991	9.124	9.234
AEBP2	6.3955	6.1075	6.2735	6.4215	6.277	6.3355	6.0395	6.373	6.329	6.4415	6.2845	6.409	5.9655	6.2275	6.1965	6.091	6.296	6.2535	6.1585	6.298	6.2275	6.289	6.261	6.278	6.545	5.8295	6.122	6.2635	6.432	6.1095	6.2635	6.064	6.2445	6.3035	6.297	6.2455	6.3585	6.313	6.142	6.3025	6.0065	6.224	6.1905	6.2345	6.4435	6.307	6.3935	6.393	6.457
AEN	6.07	6.27	6.197	6.478	6.295	6.928	6.642	6.559	6.191	6.788	5.945	6.525	7.024	6.057	6.347	6.414	6.914	6.326	6.682	6.034	7.007	6.611	6.723	6.646	6.506	6.562	6.052	6.759	6.659	6.863	6.556	6.016	6.54	6.226	6.664	6.701	6.326	6.654	6.628	6.591	6.365	6.517	6.604	6.377	6.701	6.496	6.327	6.249	5.792
AES	8.559	8.325	8.719	8.532	8.344	8.408	8.744	8.644	8.464	8.384	8.447	8.706	8.451	8.679	8.572	8.706	8.382	8.495	8.983	8.561	8.778	8.389	8.446	8.63	8.63	8.638	8.625	8.246	7.911	8.484	8.671	8.782	8.489	8.862	8.855	8.309	8.169	8.212	8.154	8.533	8.304	8.669	8.372	8.505	8.478	8.437	8.322	8.441	8.591
AF001548.5	5.44	6.071	6.053	6.363	5.368	5.648	6.311	6.441	5.42	5.909	6.433	6.564	5.93	5.614	5.693	5.287	6.17	5.471	5.058	5.643	5.429	6.544	5.922	6.325	6.927	5.734	5.539	6.97	5.661	5.381	5.447	5.562	5.135	5.277	5.25	4.542	6.282	5.929	5.901	6.619	4.99	6.29	7.249	6.485	6.261	5.565	6.561	5.316	5.264
AF007147	6.036	5.786	5.552	5.649	6.089	5.783	6.096	6.354	5.935	5.269	5.143	5.334	5.809	5.526	5.461	5.707	6.588	5.665	5.518	5.359	5.831	5.616	5.803	6.134	5.471	5.387	5.55	5.327	4.94	5.496	5.316	5.842	4.874	5.204	5.376	6.292	5.645	5.858	5.472	5.656	5.572	5.062	5.55	5.793	5.816	5.494	4.885	5.753	5.902
AF067845.1	3.636	3.94	3.768	3.831	3.899	3.985	3.391	3.764	4.005	3.879	3.748	4.109	3.955	3.933	3.788	3.784	3.821	4.029	4.235	3.899	3.915	3.838	3.846	3.744	3.912	3.509	3.78	4.145	3.915	4.055	3.921	3.926	3.573	3.971	3.997	3.823	3.914	3.858	4.058	3.734	3.831	3.758	3.941	3.895	3.732	3.629	4.102	3.806	3.829
AF070581	4.213	3.5515	3.7665	4.038	3.9715	4.2675	4.5295	4.289	4.1505	3.8735	3.77	3.7835	4.234	3.769	4.0815	4.739	4.6225	4.3795	4.314	3.942	4.059	3.7835	3.9095	4.096	4.523	3.856	3.9605	3.578	3.361	3.927	3.6915	4.1865	3.6495	4.235	3.9935	3.9905	4.262	4.1905	3.882	4.409	4.2205	4.42	4.054	4.534	4.243	3.942	3.775	4.0075	4.262
AF086184	4.261	4.428	4.566	4.47	4.128	4.369	4.358	4.922	4.385	4.748	4.451	4.065	5.77	4.273	4.677	4.825	4.654	4.381	4.285	4.59	4.391	4.652	4.179	5.078	4.383	4.064	4.537	4.848	4.675	4.548	3.989	4.226	4.714	4.734	4.144	4.094	4.015	5.085	5.148	4.094	4.97	4.388	4.022	4.5	4.261	4.097	4.75	3.982	4.29
AF090939	5.94	5.772	6.031	5.415	5.749	6.065	4.946	4.986	5.622	5.037	4.716	5.115	5.002	5.524	5.435	5.193	5.45	5.724	5.027	5.696	5.332	5.515	5.553	5.711	5.581	5.185	5.281	5.156	5.133	4.868	5.117	5.182	4.939	4.915	4.6	5.214	5.093	5.047	5.069	5.248	4.956	4.836	5.514	5.275	5.552	4.853	5.578	5.396	4.996
AF131215.4	4.107	3.934	4.052	3.726	3.783	3.916	3.616	3.685	3.986	3.555	3.653	3.753	3.621	3.891	3.885	3.845	3.825	3.878	3.555	3.91	3.9	3.897	3.88	3.867	4.134	3.639	3.604	3.658	3.532	3.741	3.717	3.577	3.655	3.49	3.652	3.559	3.7	3.543	3.568	3.671	3.899	3.716	3.96	3.878	3.551	3.891	4.326	3.74	3.891
AF131215.8	4.02	4.612	3.977	4.578	3.878	3.737	4.2	3.939	4.785	4.11	4.068	4.732	3.745	4.021	3.776	4.026	4.144	3.889	3.923	4.622	3.974	4.237	4.33	4.013	3.974	4.052	4.522	4.115	4.591	4.186	4.353	4.325	4.233	4.851	4.095	3.839	4.479	4.186	3.908	4.003	4.285	3.949	4.29	4.083	4.33	3.95	4.233	4.511	4.424
AF186192.1	4.176	4.284	4.295	4.431	4.299	4.089	4.556	4.365	4.288	4.252	4.204	4.395	4.419	4.112	4.462	4.698	4.374	4.08	4.814	4.257	4.482	4.409	4.361	4.126	4.321	4.652	4.274	4.455	4.835	4.64	4.294	4.44	4.399	4.105	4.271	4.402	4.498	4.566	4.458	3.985	4.632	4.786	4.239	4.624	4.482	4.354	4.325	4.186	4.307
AF198444	3.131	3.426	3.397	3.43	3.402	3.156	3.284	3.207	3.272	3.319	3.232	3.277	3.184	3.327	3.508	3.175	3.404	3.311	3.519	3.117	3.278	3.42	3.244	3.354	3.099	3.22	3.22	3.312	4.721	3.15	3.283	3.009	3.183	3.423	3.398	3.214	3.161	3.343	3.349	3.064	3.29	3.179	3.393	3.134	3.22	3.192	3.341	3.08	3.282
AF213884.2	5.188	5.304	5.062	5.484	5.485	5.12	5.424	5.008	5.361	4.991	5.565	4.831	5.182	5.345	5.215	5.319	5.27	5.295	5.136	5.321	5.207	5.22	5.231	5.106	5.277	5.264	5.096	5.367	5.427	5.227	5.325	5.43	5.434	5.243	5.342	5.227	5.168	4.98	5.072	5.233	5.213	5.299	5.293	5.807	5.247	5.349	5.331	5.101	5.216
AF279780	3.529	3.329	3.297	3.276	3.316	3.31	3.567	3.454	3.256	3.17	3.429	3.581	3.287	3.384	3.229	3.164	3.269	3.39	3.599	3.276	3.515	3.395	3.379	3.35	3.356	3.439	3.629	3.281	3.239	3.362	3.28	3.173	3.401	3.522	3.485	3.525	3.335	3.264	3.375	3.363	3.477	3.328	3.597	3.399	3.532	3.286	3.396	3.166	3.304
AF289551	6.413	5.879	6.024	6.145	5.769	5.599	5.541	5.783	5.933	5.863	5.775	5.712	5.14	5.78	5.592	5.482	5.361	5.426	5.523	5.668	5.667	5.886	5.747	5.632	5.583	5.4	5.655	5.445	5.451	4.944	5.45	5.67	5.51	5.648	5.474	5.207	5.477	5.266	5.201	5.552	5.421	5.744	5.404	5.738	5.838	5.689	5.517	5.884	5.644
AF520793	6.653	6.842	7.076	6.593	6.476	6.081	5.763	5.614	6.713	6.047	6.589	5.769	5.076	6.848	5.967	6.017	5.527	6.409	6.497	6.693	5.723	5.76	6.858	5.806	5.999	6.244	6.502	5.462	5.741	6.195	6.32	6.394	5.887	6.703	5.41	5.869	6.002	5.796	5.373	5.617	5.706	6.1	5.536	6.067	6.079	5.904	6.095	6.449	7.075
AFAP1	4.261	3.993	4.091	4.151	3.898	4.295	4.238	4.126	4.077	4.301	3.956	4.081	4.301	4.146	4.188	4.306	4.343	4.154	4.138	3.913	4.2	4.115	4.424	4.429	4.351	3.948	4.167	4.173	4.332	4.415	4.44	4.166	4.565	4.467	4.285	4.045	4.363	4.512	4.26	4.152	4.31	4.06	4.056	4.195	4.109	4.288	4.135	4.144	4.081
AFAP1-AS1	3.6465	3.8135	3.6695	3.7735	3.8265	3.8395	3.6585	3.787	3.6135	3.823	3.7925	3.7105	3.864	3.7225	3.844	3.753	3.709	3.699	3.804	3.5115	3.7645	3.7755	3.8045	3.7675	3.7025	3.668	4.024	3.7275	3.9665	4.0265	3.778	3.695	3.9335	3.871	3.645	3.7125	3.6675	3.934	3.824	3.8575	3.6615	3.909	3.7885	3.7585	3.772	3.7315	3.804	3.787	3.612
AFAP1L1	5.4095	5.433	5.822	5.602	6.472	5.5785	5.9155	6.2075	5.7555	6.088	5.589	6.131	6.2795	5.959	6.2055	6.895	6.602	6.185	6.3905	5.887	6.181	6.09	5.729	6.6355	6.3005	5.672	6.2185	6.1945	5.7485	6.4865	6.204	6.035	5.3415	5.8605	5.638	5.802	6.3535	6.538	6.1375	5.9825	6.157	5.93	6.0225	5.988	5.557	6.2305	5.4085	5.8925	6.13
AFAP1L2	5.227	5.192	4.995	5.504	5.182	6.139	5.363	6.02	5.594	5.903	5.938	5.656	5.678	5.416	6.078	6.104	5.471	5.806	5.268	5.882	6.117	5.575	5.762	5.686	6.206	4.723	5.273	6.146	7.637	5.532	5.55	5.482	5.766	5.172	6.814	5.783	5.788	5.891	6.02	5.476	5.437	5.788	5.869	5.453	6.137	5.585	5.905	5.119	5.521
AFF1	7.241	6.94	7.325	7.141	7.346	7.28866666666667	7.03633333333333	7.36766666666667	7.28333333333333	6.97166666666667	7.00833333333333	7.12066666666667	7.37766666666667	7.38733333333333	7.39733333333333	7.463	7.42133333333333	7.45933333333333	7.22	7.03366666666667	7.154	7.29433333333333	7	7.423	7.281	7.04733333333333	7.10833333333333	7.243	6.79933333333333	7.16833333333333	7.1	7.01333333333333	6.65366666666667	6.90266666666667	7.07266666666667	7.225	7.12733333333333	7.03	7.26633333333333	7.257	7.067	7.06	7.056	7.16066666666667	7.35766666666667	7.145	7.04866666666667	6.914	7.35866666666667
AFF2	4.16933333333333	4.30433333333333	4.21533333333333	3.97666666666667	4.195	4.30566666666667	4.177	4.008	4.097	4.21266666666667	4.102	3.99666666666667	4.221	4.136	4.12633333333333	4.09766666666667	4.007	4.13766666666667	4.15733333333333	4.27366666666667	4.26366666666667	4.26833333333333	4.00866666666667	3.94033333333333	3.99433333333333	4.32033333333333	4.17733333333333	4.17933333333333	4.393	4.09333333333333	4.15966666666667	4.33333333333333	4.26633333333333	4.204	4.156	3.975	4.07533333333333	4.20366666666667	4.14566666666667	4.146	4.11033333333333	4.146	4.00733333333333	4.16666666666667	4.09233333333333	4.31766666666667	4.09933333333333	4.30566666666667	4.28833333333333
AFF3	4.28483333333333	4.2565	4.372	4.126	4.11	4.00333333333333	4.265	3.84666666666667	4.21466666666667	4.077	4.10733333333333	4.2245	4.1985	4.07183333333333	4.13333333333333	4.0085	4.27383333333333	4.16133333333333	4.13333333333333	4.238	4.062	4.014	4.20416666666667	4.24083333333333	3.9235	4.28566666666667	4.70966666666667	4.19166666666667	4.09416666666667	4.36016666666667	4.2005	4.203	4.0435	4.48083333333333	4.06383333333333	4.27883333333333	4.11416666666667	4.02983333333333	4.04983333333333	4.482	4.19216666666667	4.26883333333333	4.324	4.1475	4.35516666666667	3.93816666666667	3.95	4.29016666666667	4.28066666666667
AFF4	6.411125	6.339625	6.364	6.574	6.147625	6.550625	6.114	6.43025	6.47475	6.187625	6.2945	6.10725	6.4175	6.223	6.376375	5.95275	6.182375	5.827125	6.11025	6.327125	6.19325	6.24925	6.38825	6.301125	6.22475	6.0125	5.99675	5.94425	6.39425	5.941625	5.912	6.045125	5.941125	5.989125	6.243875	6.17825	6.375625	6.382375	6.2045	6.1	6.179125	6.367375	5.99975	6.086375	6.414625	6.38525	6.441125	6.38525	6.570125
AFG3L1P	6.12366666666667	6.064	6.03733333333333	6.36366666666667	6.14466666666667	6.33866666666667	6.16666666666667	6.23033333333333	6.21533333333333	6.11133333333333	6.09033333333333	5.99733333333333	6.04333333333333	5.95566666666667	6.21033333333333	5.983	6.22333333333333	5.964	6.11833333333333	5.99733333333333	6.06433333333333	5.98833333333333	6.13966666666667	6.07566666666667	6.11233333333333	5.89666666666667	5.95333333333333	6.05366666666667	6.18666666666667	5.90366666666667	5.96133333333333	5.96333333333333	6.051	5.71266666666667	5.999	6.36666666666667	6.18	6.012	5.93533333333333	5.87066666666667	5.91133333333333	5.94066666666667	6.02933333333333	5.876	6.07033333333333	5.918	6.00966666666667	6.17266666666667	6.093
AFG3L2	8.28266666666667	8.71133333333333	8.475	8.543	8.42	8.33433333333333	8.04366666666667	8.007	8.543	8.21966666666667	8.215	8.23666666666667	7.98433333333333	8.454	8.271	8.24766666666667	8.27933333333333	8.31466666666667	8.17166666666667	7.98566666666667	8.05	8.22166666666667	8.367	8.24433333333333	8.10766666666667	8.354	8.21666666666667	7.854	8.24133333333334	8.07866666666667	8.375	8.527	8.12866666666667	8.284	7.959	8.05466666666667	8.05766666666667	8.04733333333333	7.89733333333333	8.177	8.05866666666667	8.25933333333333	8.14133333333333	8.127	8.301	7.979	8.288	8.50266666666667	8.36466666666667
AFM	3.241	3.603	3.182	3.609	3.265	3.224	3.291	3.2	3.402	3.531	3.627	3.703	3.309	3.418	3.356	3.573	3.381	3.616	3.404	3.601	3.318	3.291	3.471	3.209	3.473	3.599	3.453	3.525	3.555	3.67	3.455	3.851	3.63	3.44	3.558	3.321	3.378	3.371	3.45	3.403	3.382	3.587	3.399	3.923	3.381	3.225	3.328	3.319	3.214
AFMID	6.41	6.606	6.548	6.45	6.509	6.227	6.14	6.075	6.281	6.444	6.277	6.134	6.009	6.445	6.054	6.171	6.058	6.271	6.276	6.372	6.214	6.186	6.114	6.311	6.202	6.125	6.44	5.952	6.185	6.152	6.274	6.424	5.979	6.203	6.065	5.885	6.001	6.14	6.043	6.115	5.865	6.286	6.117	6.085	6.474	6.156	6.283	6.268	6.594
AFP	4.222	4.148	4.131	4.196	4.353	3.998	4.334	4.488	4.097	4.256	4.151	4.391	4.142	4.073	4.321	4.343	4.063	4.276	4.146	4.024	4.124	4.296	4.16	4.014	4.145	3.903	4.261	4.134	4.455	4.164	4.469	4.352	4.427	4.229	4.174	4.425	4.471	4.285	4.047	4.171	4.132	4.233	4.228	4.121	4.448	4.248	4.384	3.927	4.102
AFTPH	9.392	9.295	9.4775	9.423	9.098	9.222	9.168	9.0405	9.3	9.153	9.459	9.209	8.926	9.226	9.2485	8.9235	9.1785	9.1565	9.3635	9.237	9.041	9.281	9.3185	9.149	9.2815	9.3545	9.0955	9.2285	9.162	8.987	9.3415	9.1325	9.307	9.4295	9.358	9.1085	8.795	8.9965	8.9295	9.137	8.9795	9.142	9.0735	9.25	9.1415	9.0135	9.263	9.289	9.447
AGA	8	8.84533333333333	8.463	8.76033333333333	8.40566666666667	8.48833333333333	8.19633333333333	8.47366666666667	8.70666666666667	8.58133333333333	8.61066666666667	8.32466666666667	8.42433333333334	8.43433333333333	8.221	7.653	8.22866666666667	8.43066666666667	8.524	8.497	8.399	8.57333333333333	8.10333333333333	7.858	8.24533333333333	8.55166666666667	8.40733333333333	8.57933333333333	8.754	7.95466666666667	8.37	8.138	8.47933333333333	8.59733333333333	8.191	8.27266666666667	8.02166666666667	8.18033333333333	8.151	8.16033333333333	8.39533333333333	8.29633333333333	8.61033333333333	7.473	8.40666666666667	8.27566666666667	8.488	8.45066666666667	8.19533333333333
AGAP1	6.19966666666667	6.199	6.514	6.59233333333333	6.52466666666667	5.75233333333333	5.72933333333333	5.97033333333333	6.395	5.887	6.13266666666667	6.11433333333333	5.895	6.42266666666667	6.17433333333333	6.38766666666667	6.23366666666667	6.35833333333333	6.26866666666667	6.58466666666667	5.97633333333333	5.52366666666667	6.16566666666667	5.86333333333333	5.74	5.83	6.71266666666667	5.71133333333333	6.324	6.41866666666667	5.87333333333333	6.204	5.62766666666667	6.26066666666667	5.65366666666667	6.00433333333333	6.307	5.99366666666667	5.667	6.01233333333333	5.689	6.13033333333333	6.19366666666667	5.978	5.93733333333333	5.742	5.66733333333333	6.06333333333333	6.4
AGAP11	5.2405	4.7315	5.3445	4.99	5.6095	5.058	5.246	5.4285	5.1395	5.127	4.8555	5.1915	5.2005	5.5655	5.3605	5.472	4.9805	5.232	4.9245	5.5435	5.306	4.9665	5.0985	5.387	4.9505	4.8755	5.537	5.069	4.885	5.1355	5.2495	5.194	4.8755	5.3615	4.725	4.9	5.552	4.8045	4.8625	4.752	5.5885	5.384	4.98	5.095	5.3325	4.846	4.8465	5.0255	5.6445
AGAP2	4.38666666666667	4.577	4.41666666666667	4.42366666666667	4.45133333333333	4.56233333333333	4.79333333333333	4.57633333333333	4.54866666666667	4.672	4.68366666666667	4.575	4.75233333333333	4.531	4.49566666666667	4.56233333333333	4.496	4.592	4.75033333333333	4.41533333333333	4.686	4.60833333333333	4.70466666666667	4.60633333333333	4.491	4.50566666666667	4.37033333333333	4.61566666666667	4.805	4.58366666666667	4.472	4.56966666666667	4.682	4.801	4.66666666666667	4.58766666666667	4.599	4.59633333333333	4.57166666666667	4.608	4.49	4.31866666666667	4.35266666666667	4.533	4.70766666666667	4.603	4.66166666666667	4.525	4.52466666666667
AGAP2-AS1	5.375	6.462	6.09	6.069	6.252	6.16	6.107	5.937	6.371	6.127	6.192	6.864	6.349	6.284	5.907	6.195	6.332	6.294	6.191	5.881	6.123	6.032	6.363	6.095	6.526	6.319	6.3	6.614	6.656	6.294	6.72	6.099	6.401	6.422	6.342	6.088	6.021	6.329	6.169	6.174	5.963	6.125	6.356	5.9	6.333	6.31	5.91	5.938	5.764
AGAP3	6.50566666666667	6.63466666666667	6.62	6.69033333333333	6.49466666666667	6.52933333333333	6.434	6.524	6.59833333333333	6.74066666666667	6.79766666666667	6.66733333333333	6.58866666666667	6.592	6.44733333333333	6.39433333333333	6.46233333333333	6.50933333333333	6.28066666666667	6.44666666666667	6.67233333333333	6.47966666666667	6.51633333333333	6.67166666666667	6.67233333333333	6.88966666666667	6.66266666666667	6.49333333333333	6.759	6.74833333333333	6.79333333333333	6.719	6.937	6.79033333333333	6.622	6.41533333333333	6.54233333333333	6.72666666666667	6.47366666666667	6.67	6.604	6.47733333333333	6.47633333333333	6.42133333333333	6.50433333333333	6.54233333333333	6.633	6.50133333333333	6.44233333333333
AGAP4	6.253	6.671	6.864	6.367	5.824	5.915	5.648	6.602	6.516	5.639	5.847	5.937	5.578	6.282	5.986	5.561	5.996	6.298	5.695	6.12	5.354	6.372	5.961	6.779	6.042	5.67	5.605	5.208	5.704	5.681	5.753	5.795	4.954	5.384	5.203	6.155	6.356	5.922	5.544	5.899	6.034	5.773	6.233	6.307	6.265	6.031	5.865	6.199	6.253
AGAP6	7.53	7.2795	7.4505	7.324	6.9745	6.9855	7.0545	7.455	7.3095	6.8605	7.05	6.7025	6.77	7.1	7.1285	6.4835	7.3255	6.795	6.8695	7.0505	6.767	6.928	6.8755	7.388	7.0325	6.664	6.6945	6.713	6.525	6.701	6.6045	6.8805	6.2145	6.723	6.6525	6.7445	6.6985	6.682	6.733	6.765	7.0225	7.0705	6.8815	7.2375	7.257	6.9805	6.7905	6.837	6.954
AGAP9	6.083	5.538	5.921	5.842	5.381	5.403	5.134	5.571	5.655	4.948	5.194	4.918	4.963	5.282	5.656	5.542	5.784	5.837	5.104	5.598	5.215	5.4	4.88	5.605	5.424	5	5.387	5.272	4.954	5.201	4.745	5.17	4.894	5.068	4.892	5.412	5.489	4.887	5.104	5.289	5.274	5.222	5.385	5.314	5.58	5.001	5.651	5.637	5.829
AGBL1	3.42	3.9	3.812	3.868	3.866	3.621	3.624	3.587	3.76	3.665	3.631	3.586	3.729	3.77	3.59	3.894	3.679	3.675	3.627	3.467	3.676	3.526	3.791	3.479	3.814	3.625	3.531	3.826	3.632	3.711	3.537	3.571	3.56	3.778	3.533	3.642	3.578	3.709	3.705	3.74	3.749	3.762	3.675	3.675	3.93	3.511	3.834	3.519	3.787
AGBL2	4.083	3.689	3.997	3.386	3.641	3.738	4.259	3.833	3.703	4.024	4.032	3.667	3.912	3.713	3.826	3.683	4.015	3.626	4.002	3.988	4.149	4.048	3.8	3.978	3.907	4.115	3.907	3.982	3.71	3.958	4.318	3.59	3.833	3.699	4.205	4.183	3.954	3.849	3.8	4.198	3.969	3.848	3.827	3.804	3.801	4.095	3.792	3.775	3.719
AGBL3	3.41233333333333	3.18166666666667	3.207	3.24166666666667	3.246	3.27966666666667	3.366	3.30266666666667	3.27166666666667	3.19166666666667	3.419	3.306	3.206	3.29066666666667	3.39233333333333	3.17633333333333	3.32633333333333	3.194	3.19533333333333	3.39	3.18566666666667	3.32866666666667	3.476	3.27	3.27966666666667	3.114	3.342	3.31466666666667	3.206	3.095	3.18533333333333	3.197	3.257	3.14766666666667	3.20133333333333	3.33766666666667	3.31033333333333	3.27966666666667	3.27066666666667	3.26733333333333	3.34166666666667	3.24266666666667	3.147	3.31366666666667	3.43133333333333	3.27466666666667	3.165	3.388	3.36433333333333
AGBL4	3.791	3.957	3.877	3.883	3.9665	3.9495	3.892	3.9935	3.967	4.027	3.808	3.9765	4.033	3.9365	3.811	3.98	3.9865	3.771	3.8955	4.12	3.9065	3.9545	3.831	3.794	4.111	3.9645	3.9665	3.815	4	3.83	4.202	4.2235	4.1225	4.274	3.8395	3.8115	3.8745	3.79	3.8615	4.212	3.716	3.78	3.712	3.782	3.8225	3.8135	3.971	3.964	3.977
AGBL5	5.66766666666667	5.90633333333333	5.86533333333333	5.94066666666667	6.15733333333333	5.457	5.80266666666667	5.431	5.81466666666667	5.80033333333333	5.857	6.13966666666667	5.36533333333333	6.02433333333333	5.68933333333333	5.70633333333333	5.668	5.72466666666667	5.979	5.853	5.58166666666667	5.69066666666667	5.69166666666667	5.62533333333333	5.57966666666667	5.94133333333333	5.88533333333333	5.63266666666667	5.58033333333333	5.81733333333333	5.973	6.00266666666667	5.833	6.15366666666667	5.592	5.46066666666667	5.709	5.66	5.61133333333333	5.60966666666667	5.53633333333333	5.801	5.55666666666667	5.43133333333333	5.847	5.661	5.53033333333333	5.90333333333333	5.851
AGER	4.912	4.7855	4.694	4.656	4.7365	4.7475	5.203	4.7525	4.6475	4.867	4.8955	4.943	4.8755	4.629	4.8815	4.7505	4.9365	4.6685	4.7945	4.668	5.0075	5.0525	4.7295	4.7975	4.808	4.858	4.839	4.74	4.9635	4.8355	5.089	4.849	5.144	4.8215	5.1055	4.9095	4.8005	4.702	4.9	4.868	4.9965	4.6875	4.7135	4.7865	4.7155	4.7375	4.84	4.848	4.864
AGFG1	6.9778	7.0062	6.9918	7.0978	7.0634	7.3358	7.0528	7.235	7.233	6.9728	6.851	7.0834	7.3224	7.2826	7.0852	7.096	7.259	7.0908	7.0744	6.959	7.234	6.9326	7.056	7.1798	7.3864	7.129	7.0608	7.0316	7.4922	7.0352	7.0616	6.7378	6.7218	6.678	7.0224	7.3324	7.244	7.2564	7.108	7.11	7.106	7.0294	6.9608	6.9836	6.9968	7.1648	7.1352	6.9346	7.085
AGFG2	5.35416666666667	5.51233333333333	5.55466666666667	5.43883333333333	5.43233333333333	5.05016666666667	5.19266666666667	4.97883333333333	5.324	5.316	5.45283333333333	5.35116666666667	4.88	5.4295	5.07633333333333	5.26733333333333	5.07833333333333	5.23966666666667	5.23116666666667	5.35916666666667	5.05266666666667	5.26733333333333	5.175	5.122	4.99483333333333	5.5025	5.43283333333333	5.219	5.096	5.2435	5.414	5.501	5.11766666666667	5.614	5.28283333333333	4.91733333333333	4.96866666666667	5.06516666666667	5.10016666666667	5.175	5.16983333333333	5.2715	5.17083333333333	5.33816666666667	5.2375	5.06066666666667	5.198	5.16716666666667	5.23466666666667
AGGF1	7.29825	7.28025	7.24925	7.32525	7.26425	7.175	7.329	7.39375	7.3545	7.16425	7.27925	7.15825	7.2255	7.35675	7.32925	7.18475	7.42075	7.24875	7.3015	7.33075	7.16275	7.315	7.29475	7.20075	7.15325	6.94825	7.0915	7.3225	7.4705	7.04	7.22675	7.23575	6.951	6.926	7.19625	7.35775	7.30025	7.35525	7.26975	7.244	7.19	7.24625	7.1205	7.2155	7.16	7.272	7.31275	7.386	7.35775
AGK	5.98366666666667	5.942	6.09333333333333	6.06566666666667	6.07166666666667	6.02	6.27166666666667	6.15333333333333	6.04466666666667	5.88233333333333	5.90933333333333	6.255	6.262	6.10133333333333	6.004	6.04	6.19666666666667	6.00566666666667	6.23766666666667	6.06833333333333	6.04433333333333	5.96466666666667	5.98433333333333	6.062	5.988	5.93566666666667	6.056	6.09266666666667	6.162	5.896	5.94733333333333	5.94033333333333	5.84166666666667	5.87766666666667	6.03	6.16066666666667	6.04233333333333	6.084	6.126	5.98833333333333	6.035	6.10833333333333	5.89533333333333	6.027	6.20533333333333	6.03733333333333	5.83566666666667	5.866	6.088
AGL	8.665	7.992	8.39	8.718	8.7	8.546	8.298	8.885	8.516	8.41	8.601	8.654	8.435	8.644	8.748	8.844	8.541	8.561	8.157	8.616	8.503	8.321	8.721	8.242	8.357	7.946	8.632	8.595	8.936	8.039	8.121	8.354	8.585	8.199	8.547	8.72	9.051	8.793	8.787	8.458	8.814	8.951	8.721	8.855	8.713	8.783	8.984	8.87	9.114
AGMAT	4.26533333333333	4.22833333333333	4.24733333333333	4.26766666666667	4.19533333333333	4.31566666666667	4.50966666666667	4.41966666666667	4.07	4.36666666666667	4.25366666666667	4.453	4.533	4.28733333333333	4.16733333333333	4.28	4.344	4.20433333333333	4.42366666666667	4.19433333333333	4.43466666666667	4.17333333333333	4.159	4.36233333333333	4.09566666666667	4.494	4.20433333333333	4.272	4.375	4.25633333333333	4.184	4.41	4.32166666666667	4.36433333333333	4.39233333333333	4.36166666666667	4.14033333333333	4.19266666666667	4.425	4.06866666666667	4.24066666666667	4.13533333333333	4.19533333333333	4.31533333333333	4.32466666666667	4.16566666666667	4.26666666666667	4.32933333333333	4.07033333333333
AGO1	6.3945	6.7255	6.692	6.5105	6.59825	6.13625	6.13775	5.92475	6.6685	6.33025	6.45175	6.609	5.80075	6.57125	6.323	6.15875	6.2435	6.47175	6.2255	6.699	6.0525	6.06525	6.1575	6.2795	6.103	6.414	6.4945	6.23725	6.4765	6.3615	6.539	6.47475	6.29475	6.7585	6.077	6.03525	6.0655	6.089	6.01775	6.40375	6.00275	6.19075	6.25925	6.26275	6.2805	5.98725	6.08275	6.29675	6.20175
AGO2	7.908	8.179	8.239	8.02	8.067	8.211	7.04	7.648	8.17	7.14	7.275	8.176	7.705	7.69	7.855	7.18	7.44	7.961	7.307	7.627	7.6	7.371	7.856	7.696	7.647	7.779	7.749	7.289	8.137	7.731	7.03	7.078	7.007	7.348	7.316	7.268	7.507	7.599	7.393	7.425	7.099	7.567	7.562	7.684	7.966	7.545	7.742	7.227	7.434
AGO3	5.91575	5.29875	5.80875	5.7075	5.582	5.76425	5.5705	5.6955	5.75625	5.5505	5.70875	5.474	5.5085	5.707	5.77125	5.772	5.7645	5.7545	5.37925	5.70725	5.5735	5.38775	5.2685	5.71175	5.685	5.20075	5.574	5.634	5.2235	5.28	5.58125	5.4415	5.2645	5.32325	5.53675	5.61275	5.611	5.4625	5.28	5.815	5.43775	5.588	5.69475	5.60075	5.5745	5.3565	5.4215	5.87175	6.14875
AGO4	6.32675	6.32	6.45825	6.27575	6.30175	5.827	5.966	5.7875	6.442	5.931	6.34875	6.352	5.6845	6.16775	6.11	5.863	5.8895	6.02075	6.1515	6.3595	5.852	5.943	6.077	6.04175	5.806	5.744	6.2415	5.902	5.83875	5.8665	6.28525	6.0965	5.637	6.2275	5.7425	6.1685	5.988	5.84875	5.7325	6.123	5.67525	6.21775	5.945	6.10075	6.3705	5.67875	5.97225	6.13275	6.39925
AGPAT1	8.1495	9.184	7.837	8.276	7.4665	8.5925	7.445	7.6945	7.805	9.1665	8.5015	7.5385	7.5005	8.445	8.9535	7.93	7.8225	8.8255	7.4285	7.5875	7.7835	8.975	7.538	7.8905	7.2535	9.0925	7.3375	7.7345	7.0215	7.65	7.283	8.425	9.681	8.18	7.8375	7.2645	8.556	7.847	7.768	7.86	8.8045	7.9805	8.0025	8.1615	7.6155	7.445	9.417	9.5915	8.154
AGPAT2	7.1905	7.674	7.8195	7.227	7.9495	7.7925	7.554	7.2225	7.2835	7.482	7.4685	7.6765	7.441	8.326	7.777	9.398	7.4645	8.078	7.7785	7.495	7.885	7.498	7.453	7.653	7.787	8.295	8.254	7.3515	7.7125	8.621	7.875	7.8045	7.596	7.7955	7.8115	7.232	7.7495	7.5645	7.9435	8.076	7.929	7.784	8.083	8.7215	7.266	7.306	7.3315	7.4845	7.4075
AGPAT3	8.0765	8.74833333333333	7.61316666666667	8.2965	6.873	8.34833333333333	7.088	7.41883333333333	7.39633333333333	8.59716666666667	8.09166666666667	7.239	7.08883333333333	7.79983333333333	8.59316666666667	7.36616666666667	7.23616666666667	8.27583333333333	6.80116666666667	7.20183333333333	7.45866666666667	8.622	7.056	7.37516666666667	7.029	9.25516666666667	6.69633333333333	7.34983333333333	7.05633333333333	6.92833333333333	7.0235	8.33383333333333	9.34216666666667	7.76833333333333	7.535	6.86533333333333	7.88866666666667	7.484	7.50483333333333	7.30566666666667	8.12533333333333	7.57866666666667	7.36716666666667	7.78416666666667	7.153	7.32116666666667	9.10533333333333	8.798	7.72916666666667
AGPAT4	5.1675	5.77	5.0285	5.524	5.1215	5.464	5.405	5.392	5.117	5.649	5.122	5.1025	5.65	5.178	5.4605	5.1025	5.153	5.1915	5.178	5.051	5.5615	5.902	4.8975	5.3095	5.3985	4.97	5.2825	4.5765	5.4195	4.9495	5.1305	6.1045	5.846	5.364	5.4075	5.767	5.2855	5.4585	5.1755	5.0705	5.3185	5.535	5.281	5.11	5.5135	4.9345	5.1885	5.8985	5.514
AGPAT4-IT1	5.028	5.605	5.391	5.173	5.121	5.078	5.415	5.095	5.169	5.052	5.03	4.617	4.988	5.132	5.234	5.248	4.969	5.291	4.995	4.808	5.348	5.261	5.257	5.554	5.266	5.099	5.073	5.024	5.302	5.121	5.212	5.492	5.172	4.98	5.387	5.758	4.961	5.243	5.122	5.06	4.953	5.433	5.113	5.105	5.298	4.917	5.141	5.695	5.182
AGPAT5	6.1685	6.2975	5.977	6.0845	6.0595	6.286	6.1935	6.1445	6.213	6.331	6.1455	6.2585	6.186	6.177	6.2235	6.114	6.3625	6.3075	5.993	6.269	6.199	6.0825	6.068	6.197	6.404	6.3125	5.764	6.0855	6.626	6.097	6.353	5.906	6.473	5.8445	6.3135	6.243	6.4655	6.411	6.1375	6.154	6.2075	6.117	6.2155	6.0455	6.07	6.294	6.2765	6.4835	6.054
AGPAT6	6.024	6.15566666666667	6.129	6.186	6.00333333333333	5.92866666666667	5.90566666666667	5.935	5.98733333333333	5.76333333333333	5.87833333333333	6.209	5.912	6.02266666666667	5.86533333333333	5.81633333333333	5.863	5.96366666666667	5.79766666666667	5.989	5.95266666666667	5.79366666666667	5.82633333333333	6.05166666666667	5.84933333333333	6.02833333333333	5.939	5.84466666666667	6.04333333333333	5.94333333333333	6.00566666666667	5.86433333333333	5.80966666666667	6.04666666666667	5.93966666666667	5.84833333333333	5.88333333333333	5.96133333333333	5.83266666666667	6.02333333333333	5.929	5.97966666666667	5.878	6.02166666666667	5.796	5.761	5.86266666666667	5.95066666666667	5.846
AGPAT9	6.308	6.089	6.247	6.131	5.629	5.913	6.306	5.689	6.082	5.853	5.833	5.474	6.22	5.537	5.885	5.641	5.339	5.706	5.847	6.143	5.884	6.076	5.803	5.842	6.753	5.863	6.238	5.392	7.103	5.438	5.404	5.404	5.185	6.079	6.399	6.147	6.037	6.294	5.383	6.306	6.035	4.99	5.588	6.544	4.837	5.457	5.274	6.193	5.841
AGPS	6.49175	6.4685	6.6925	6.798	6.7055	6.9015	7.10925	7.111	6.731	6.89525	6.76325	7.074	7.22825	6.85625	6.7865	6.99425	7.0585	6.88075	7.0565	6.806	6.83775	6.703	6.91825	6.799	6.977	6.13675	6.81625	7.12175	7.17975	6.7635	7.0565	6.63575	6.437	6.47475	7.04525	7.3085	7.3415	6.91225	6.9975	7.2855	6.88425	7.06275	7.02175	6.95225	7.29575	6.962	6.5795	6.69625	7.03025
AGR2	5.7655	6.064	5.074	6.1355	5.181	5.2075	5.007	5.575	5.1735	6.003	5.9305	5.9105	4.6895	5.11	6.272	5.323	4.5965	5.144	5.0125	5.465	4.853	6.6625	5.079	4.8105	5.076	6.6365	5.1075	4.7785	5.21	4.5585	4.938	5.7195	6.9615	6.028	5.535	4.703	5.3405	6.069	5.789	5.4805	6.161	6.4065	5.2475	5.127	5.215	5.2625	7.1115	6.8175	6.1525
AGR3	4.213	3.465	4.024	3.535	3.124	3.168	3.106	3.121	3.494	3.261	3.874	3.145	3.198	3.236	3.281	3.063	3.251	3.353	3.739	3.071	3.421	3.287	3.17	3.136	4.418	3.305	3.919	3.086	3.104	3.216	3.26	3.551	3.229	3.292	3.429	3.114	2.998	3.158	3.195	3.169	3.012	3.174	3.093	3.272	3.055	3.065	3.219	3.214	7.255
AGRN	6.216	6.33725	6.18725	6.25025	6.06125	6.4245	6.53925	6.4545	6.3885	6.299	6.44775	6.37925	6.71075	6.118	6.61175	6.5635	6.4495	6.1445	6.88625	6.31425	6.61875	6.69825	6.55875	6.681	6.35475	6.46725	6.259	6.75675	6.404	6.628	6.49625	6.284	6.528	6.35325	6.66775	6.50375	6.44125	6.52825	6.66725	6.576	6.36875	6.43875	6.6705	6.27125	6.63275	6.54625	6.60125	6.305	6.30825
AGRP	4.57	5.073	4.665	4.694	4.782	4.698	4.858	4.518	4.557	4.837	4.644	4.714	4.683	4.991	4.697	4.837	4.911	4.635	4.843	4.507	4.692	4.963	4.719	4.596	4.821	4.851	4.791	5.021	4.788	4.982	4.738	4.986	4.835	5.024	4.712	4.823	4.639	4.682	4.784	4.655	4.818	4.675	4.713	4.607	4.801	4.731	4.723	4.608	4.628
AGT	4.398	4.68	5.842	5.262	5.107	6.294	4.584	6.197	5.976	5.007	4.272	6.309	5.63	6.18	4.835	6.441	5.455	6.419	5.083	4.553	6.474	4.267	5.718	5.951	5.102	4.904	5.038	4.327	5.139	5.921	4.728	4.84	4.562	5.198	5.691	5.648	6.988	5.644	5.132	5.657	5.256	5.504	5.336	5.707	5.335	4.695	4.759	6.339	6.415
AGTPBP1	6.234	6.054	6.1355	6.1635	6.134	5.9585	6.0445	6.1455	6.162	5.7275	6.109	5.727	5.832	6.0215	6.061	6.0965	5.95	5.9145	5.7435	6.1665	5.8505	5.6305	6.1165	5.731	5.838	5.6715	6.0395	5.845	6.1585	5.989	5.952	5.719	5.577	6.095	5.6095	6.255	6.3265	6.0145	5.654	5.9955	5.7405	5.9115	6.1575	5.963	5.762	6.077	5.843	6.004	6.279
AGTR1	6.2355	4.9435	7.415	6.0305	7.2645	6.6365	6.433	7.8935	6.053	5.5975	5.6185	6.0725	6.2685	7.1775	6.9135	8.5805	7.769	7.9625	6.7805	6.7545	7.3745	6.2635	5.2035	7.499	7.4765	5.613	7.8355	7.1515	5.8535	8.882	5.002	7.0315	4.2665	7.254	6.55	6.0965	7.496	8.0755	8.1035	7.595	7.9295	7.0255	7.193	7.049	6.43	7.8195	5.1465	6.2155	7.719
AGTR2	3.494	3.632	3.61033333333333	3.54366666666667	3.61933333333333	3.553	3.57266666666667	3.539	3.585	3.57166666666667	3.63466666666667	3.615	3.54233333333333	3.60266666666667	3.63966666666667	3.64633333333333	3.56566666666667	3.60333333333333	3.686	3.56966666666667	3.50766666666667	3.669	3.63	3.63066666666667	3.58	3.804	3.76166666666667	3.591	3.714	3.57033333333333	3.557	3.625	3.639	3.73333333333333	3.67966666666667	3.63566666666667	3.51833333333333	3.47533333333333	3.72033333333333	3.56066666666667	3.64633333333333	3.63166666666667	3.64433333333333	3.62166666666667	3.62666666666667	3.54266666666667	3.72033333333333	3.47166666666667	3.458
AGTRAP	6.74966666666667	7.233	6.72833333333333	7.18133333333333	6.69066666666667	6.86566666666667	7.366	7.18966666666667	6.62033333333333	7.17	6.95366666666667	7.17766666666667	7.85133333333333	6.89466666666667	7.46866666666667	6.834	7.817	6.88066666666667	7.042	6.638	7.49166666666667	7.71966666666667	6.68566666666667	6.874	7.58533333333333	7.37633333333333	6.89333333333333	7.752	6.99433333333333	7.35966666666667	6.89166666666667	7.04933333333333	7.48633333333333	6.90766666666667	7.38633333333333	7.383	7.27966666666667	7.55233333333333	7.807	7.58833333333333	6.92833333333333	7.14433333333333	7.072	6.97633333333333	6.804	7.77933333333333	7.63266666666667	7.393	6.845
AGXT	3.906	3.77133333333333	3.95866666666667	3.986	4.07433333333333	3.90266666666667	4.07366666666667	3.92733333333333	3.97433333333333	4.01266666666667	4.018	3.935	4.17866666666667	4.01266666666667	4.051	4.17366666666667	4.05566666666667	4.061	4.048	4.156	4.10766666666667	4.039	4.006	3.99066666666667	3.95033333333333	4.19433333333333	4.059	4.10566666666667	4.13733333333333	4.103	4.05533333333333	4.019	4.17733333333333	4.02933333333333	3.97733333333333	4.01466666666667	3.86866666666667	4.118	4.146	4.033	4.153	3.952	4.14733333333333	4.04766666666667	3.953	4.00933333333333	4.07966666666667	3.95233333333333	3.872
AGXT2	4.141	4.43	4.221	4.138	4.062	4.119	4.281	4.234	4.332	4.424	4.424	4.292	4.508	3.903	4.152	4.349	4.257	4.19	4.45	4.376	4.429	4.297	4.224	4.223	4.366	4.594	4.232	4.151	4.547	4.208	4.593	4.496	4.385	4.326	4.375	4.416	4.319	4.359	4.213	4.177	4.56	4.117	4.244	4.254	4.538	4.477	4.329	4.338	4.252
AHCTF1	7.2705	6.9835	7.169	7.414	7.4545	7.459	7.495	7.4265	7.5005	7.461	7.676	7.2725	7.3465	7.222	7.2815	7.3895	7.661	7.1035	7.229	7.211	7.044	7.235	8.026	7.091	7.466	7.044	7.248	7.366	7.27	7.3745	7.487	7.0775	7.236	7.03	7.2065	7.7775	7.778	7.5875	7.3125	7.3155	7.1045	7.2795	7.103	7.0305	7.4195	7.4985	7.047	7.5655	7.7755
AHCY	8.557	8.883	8.612	8.596	8.581	8.221	8.391	8.159	8.722	8.629	8.462	8.709	8.347	8.631	8.326	8.157	8.307	8.749	8.396	8.557	8.288	8.639	8.138	8.329	8.241	9.136	8.648	8.567	9.169	8.545	8.269	8.584	8.894	8.643	8.438	8.317	8.819	8.637	8.477	8.389	8.654	8.334	8.537	8.446	8.353	8.508	8.314	9.005	8.47
AHCYL1	8.544	8.54325	8.401	8.66925	8.173	8.409	7.79025	8.08675	8.25425	8.18825	8.12425	8.177	7.75075	8.1925	8.37475	8.06575	8.1485	8.16825	7.88925	8.2565	8.1125	8.21975	8.04225	8.157	8.1445	8.36975	8.03575	7.93925	8.17025	7.98775	7.956	8.21475	8.1905	7.93425	7.855	7.67425	8.09875	8.038	7.9105	7.9835	8.016	8.23375	8.12375	8.137	8.19525	7.94375	8.36	8.33125	8.1385
AHCYL2	6.9955	7.4145	7.329	7.175	6.956	7.083	6.68	6.348	7.2375	6.9055	7.555	6.9175	6.3335	7.177	6.864	6.747	6.785	7.1335	6.7715	7.347	6.4935	6.8825	7.1875	6.7215	6.5735	6.985	7.1035	7.0785	6.7625	6.7265	6.953	7.056	7.126	7.2175	6.746	6.5595	6.48	6.5145	6.565	7.136	6.804	6.956	6.681	6.838	6.9825	6.9385	7.072	6.8725	7.449
AHDC1	5.018	5.26133333333333	5.35533333333333	5.27133333333333	5.31366666666667	4.984	5.308	5.07	5.408	5.154	5.431	5.30466666666667	5.015	5.28733333333333	5.14233333333333	5.284	5.32433333333333	5.28466666666667	5.169	5.256	5.04366666666667	5.35133333333333	5.556	5.16833333333333	5.28633333333333	5.37533333333333	5.233	5.36933333333333	5.32033333333333	5.221	5.557	5.08633333333333	5.49266666666667	5.37833333333333	5.05233333333333	5.13066666666667	5.221	5.14633333333333	5.20833333333333	5.09366666666667	4.90766666666667	5.08633333333333	5.12466666666667	5.172	5.303	5.36666666666667	5.26466666666667	5.33	5.409
AHI1	4.7622	4.839	4.9482	4.9226	5.0116	5.0862	5.2794	4.9966	4.6856	4.6902	4.7378	4.609	4.8392	4.6908	5.2684	4.9578	4.69	4.5932	4.8514	5.2438	4.742	4.7	5.1074	5.1056	4.9428	4.6206	4.9614	4.869	5.1824	4.7774	5.1344	5.007	4.7302	4.8082	4.5902	4.9498	5.1388	5.006	4.8086	4.8778	5.0294	4.977	5.0388	4.893	5.0348	4.8444	4.848	4.8986	5.0962
AHNAK	8.5945	8.9715	9.1305	8.91175	9.12325	8.4305	8.75125	8.40125	8.97725	8.467	8.738	8.839	8.45775	8.80125	8.63325	8.2395	8.50925	8.8025	9.041	9.15	8.5995	8.58775	8.78525	8.1715	8.491	8.9265	9.269	8.811	8.6055	8.918	8.826	8.66475	8.42975	9.03775	8.5375	8.50875	8.51175	8.43925	8.60275	8.6135	8.3095	8.68325	8.72875	8.6045	8.8235	8.60425	8.479	8.37375	8.8465
AHNAK2	9.6505	9.9015	10.089	9.7105	10.244	9.3315	7.922	9.7135	10.4485	8.4545	9.353	10.2565	9.0175	10.428	9.688	9.7535	9.5165	10.1975	9.497	10.2645	9.382	9.5455	8.9615	9.031	9.142	9.589	9.676	9.2825	8.786	9.4915	9.116	9.1935	8.4055	9.3715	8.359	8.246	8.447	9.0585	8.998	9.21	8.359	9.274	9.3305	9.2145	9.4895	8.8285	9.183	8.978	9.7935
AHR	8.983	8.861	8.736	8.915	8.332	8.774	9.472	9.4	9.16	9.189	9.089	8.796	9.51	8.712	9.156	8.833	9.027	8.915	9.154	9.082	9.396	8.929	9.104	9.084	8.919	8.31	8.824	8.47	9.026	8.62	8.815	8.787	9.152	8.699	9.424	9.862	9.156	8.846	8.861	9.246	9.052	8.999	9.19	9.245	8.894	9.034	8.794	9.1	9.085
AHRR	6.797	6.941	7.361	6.838	6.759	5.563	6.35	6.214	6.968	6.943	7.131	6.91	6.823	6.241	6.003	5.906	6.409	6.407	6.398	6.789	6.164	6.624	6.336	6.014	6.238	5.72	7.137	6.058	6.54	6.363	6.661	5.949	5.736	6.799	5.992	7.095	6.175	5.906	5.918	6.408	5.893	6.441	6.044	6.281	6.688	5.874	5.506	6.389	6.942
AHSA1	9.552	9.581	9.548	9.426	9.341	9.565	9.688	9.412	9.301	9.38	9.357	9.692	9.847	9.18	9.251	9.245	9.686	9.445	9.737	9.352	9.598	9.713	9.586	9.48	9.502	9.679	9.31	10.022	9.496	9.588	9.589	9.272	9.555	9.425	9.744	9.345	9.167	9.227	9.354	9.558	9.453	9.318	9.549	9.413	9.703	9.298	9.413	9.387	9.1
AHSA2	7.20725	6.25075	6.7555	6.667	6.55775	6.51825	6.694	6.9805	6.43725	6.88875	7.30675	5.85975	6.50475	6.6565	7.1885	6.7825	6.81975	6.54275	6.53775	6.8405	6.519	6.73025	6.424	6.79425	6.485	6.0775	6.47825	6.4415	6.07275	6.1965	6.3385	6.5655	6.2545	6.04825	6.883	6.7125	6.94175	6.4305	6.39	6.53975	6.4955	7.10925	6.44325	6.77375	6.92825	6.67175	6.6355	6.734	7.434
AHSG	3.9415	3.965	3.7855	3.96	3.9575	3.7305	3.7115	3.7235	3.8925	3.9065	4.013	4.0545	3.8625	4.0045	3.9965	3.94	3.7405	3.971	4.1435	4.0665	3.7645	3.9345	4.143	3.919	4.0295	3.9985	3.9605	3.988	3.8805	4.131	3.9475	4.0045	4.121	4.0515	4	4.0105	3.975	4.04	3.879	4.025	4.132	3.9565	4.134	3.854	3.922	3.84	3.8495	3.9115	3.937
AHSP	5.294	5.541	5.265	5.411	7.072	5.231	4.925	4.68	4.989	5.487	5.175	5.215	5.126	5.41	5.312	6.269	5.149	5.419	5.282	4.995	5.237	5.433	4.967	4.739	5.046	5.608	4.975	6.046	4.835	5.139	5.185	4.939	5.727	5.379	4.941	4.945	5.456	5.206	4.941	5.436	5.489	5.221	5.291	5.29	5.043	5.307	6.069	5.855	5.194
AICDA	3.504	3.481	3.5195	3.416	3.5525	3.41	3.471	3.442	3.562	3.6525	3.6045	3.5365	3.5605	3.4795	3.4775	3.508	3.438	3.6585	3.7025	3.525	3.504	3.58	3.665	3.3895	3.5325	3.611	3.5235	3.518	3.536	3.6215	3.378	3.4535	3.62	3.753	3.347	3.4475	3.356	3.552	3.5325	3.3725	3.5415	3.39	3.506	3.5245	3.518	3.523	3.6115	3.401	3.4515
AIDA	9.823	9.6055	9.978	9.7945	10.0185	9.8595	10.143	10.086	9.7215	9.623	9.626	9.932	10.4035	9.869	9.889	10.3125	10.187	10.021	10.205	9.8395	9.8445	9.818	9.8445	10.024	10.0915	9.4965	10.1755	10.107	9.693	9.886	9.893	9.723	9.476	9.8165	9.932	10.178	10.136	9.806	9.9385	10.23	9.9455	10.0515	10.0195	9.91	10.1325	9.879	9.7175	9.968	10.132
AIF1	7.2515	6.6645	7.07275	6.887	6.92925	7.418	8.434	8.01075	6.764	7.82625	7.2955	7.37925	8.33175	6.77525	7.35675	7.0325	8.0005	6.88525	7.76225	7.04225	7.9125	7.48125	7.07075	7.93275	7.34525	6.91875	7.3435	7.11075	7.106	7.5275	7.86625	7.246	6.8265	7.1865	7.875	8.1395	7.5925	7.6225	7.86625	8.00075	7.71675	7.11325	7.76675	8.036	7.2775	7.57075	6.62675	6.80675	6.8325
AIF1L	6.805	6.7385	6.762	6.7795	6.626	6.3595	6.0025	6.0365	6.849	6.539	6.5575	6.302	6.237	6.718	6.4935	7.018	6.787	6.7065	6.1495	6.814	6.285	6.4515	6.091	6.5255	6.1925	6.577	6.3195	6.1885	6.1225	6.673	6.252	7.0835	6.186	6.591	6.061	5.842	6.4175	6.1485	6.072	6.5495	6.787	6.466	6.292	6.623	6.256	5.9105	6.0825	6.762	6.578
AIFM1	7.942	8.289	7.905	8.097	7.372	8.026	7.981	7.829	7.448	8.151	7.851	7.785	7.995	7.907	7.982	8.195	7.823	7.846	7.562	7.551	7.785	8.078	7.496	7.817	7.75	8.461	7.507	7.857	7.966	7.809	7.458	8.084	8.406	7.58	8.114	7.337	7.681	7.878	7.888	8.001	8.138	7.936	7.859	7.986	7.725	7.765	8.004	8.134	7.69
AIFM2	6.442	6.078	6.8295	6.01	6.462	7.1975	6.623	6.6355	6.24	6.5	6.2075	6.2875	7.172	7.263	6.633	7.656	6.7275	6.804	6.532	6.4975	7.176	6.3455	6.2025	7.027	6.997	6.333	6.757	6.317	6.1335	7.275	6.601	6.78	6.128	6.305	6.687	6.503	7.113	6.7855	6.771	7.412	6.7965	6.5755	6.934	7.2245	5.891	6.625	6.0975	6.167	6.372
AIFM3	4.713	4.595	4.655	4.66	4.641	4.485	4.925	4.597	4.502	5.114	4.812	4.683	4.511	4.643	4.647	4.505	4.779	4.832	4.667	4.823	4.639	4.623	4.703	4.919	4.713	4.785	4.385	4.742	4.807	4.806	4.685	4.799	4.983	4.748	4.713	4.639	4.487	4.751	4.932	4.676	4.816	4.592	4.55	4.79	4.478	4.92	4.889	4.821	4.643
AIG1	5.58966666666667	5.43266666666667	5.69366666666667	5.58366666666667	5.73066666666667	5.694	5.46766666666667	5.60433333333333	5.744	5.606	5.475	5.58633333333333	5.48266666666667	5.65566666666667	5.62	5.692	5.67333333333333	5.70433333333333	5.52166666666667	5.628	5.671	5.526	5.49466666666667	5.602	5.60066666666667	5.15166666666667	5.53066666666667	5.60633333333333	5.78933333333333	5.452	5.50666666666667	5.56533333333333	5.475	5.49533333333333	5.75433333333333	5.58333333333333	5.785	5.76466666666667	5.254	5.67633333333333	5.619	5.45133333333333	5.62166666666667	5.55433333333333	5.76266666666667	5.68533333333333	5.745	5.39333333333333	5.63233333333333
AIM1	10.778	11.216	10.874	11.003	10.684	10.917	10.478	10.458	11.041	10.608	10.839	11.181	10.191	10.946	10.748	9.748	10.503	10.836	10.63	10.538	10.549	10.842	10.71	10.435	10.234	11.02	10.88	10.872	11.266	10.631	10.625	10.805	10.891	10.922	10.614	10.565	10.627	10.618	10.73	10.744	10.666	10.685	10.637	10.542	10.819	10.586	11.124	10.92	10.704
AIM1L	6.056	6.2435	5.919	5.988	5.636	5.779	5.6775	5.68	6.0245	5.8225	6.074	6.125	5.45	5.8795	5.957	5.587	5.6725	5.7415	5.946	5.864	5.6445	5.8725	6.0995	5.517	5.877	5.9645	5.667	5.5585	5.984	5.812	5.928	5.837	6.062	6.0315	5.86	5.691	5.767	5.9095	5.6925	5.4335	5.4975	5.684	5.5935	5.6645	5.84	5.7905	5.9775	6.1935	5.843
AIM2	5.232	4.366	4.296	4.384	4.733	7.532	8.534	9.022	4.384	7.395	5.135	6.315	9.686	4.21	7.978	5.781	7.408	4.597	7.338	4.63	8.493	7.816	6.709	7.858	6.873	4.799	4.851	9.525	7.215	5.792	7.247	4.245	6.81	4	8.107	8.347	6.484	8.157	8.696	7.139	7.291	5.84	7.45	6.067	7.044	8.841	8.525	4.473	4.284
AIMP1	8.25533333333333	8.041	8.13133333333333	8.33933333333333	8.47033333333333	8.42866666666667	8.61133333333333	8.26233333333333	8.43566666666667	8.24733333333333	8.54666666666667	8.34633333333333	8.50366666666667	8.11733333333333	8.277	8.255	8.63833333333333	8.009	8.64933333333333	8.31166666666667	8.264	8.26366666666667	8.70633333333333	7.96633333333333	8.194	8.01433333333333	8.239	8.202	8.48566666666667	8.32166666666667	8.503	8.215	8.25066666666667	8.39766666666667	8.30533333333333	8.59966666666667	8.51666666666667	8.42166666666667	8.37866666666667	8.33766666666667	8.228	8.39766666666667	8.10533333333333	8.21933333333333	8.46033333333333	8.30533333333334	8.13466666666667	8.40533333333333	8.77533333333333
AIMP2	7.688	7.97133333333333	7.87466666666667	7.72166666666667	7.84933333333333	7.815	7.77066666666667	7.78666666666667	7.97866666666667	7.78066666666667	7.59466666666667	8.16633333333333	8.09266666666667	7.89466666666667	7.90866666666667	7.89866666666667	7.95766666666667	7.79066666666667	7.93233333333333	7.88033333333333	7.93866666666667	7.97233333333333	7.78	7.781	7.90366666666667	8.22266666666667	7.899	8.10433333333333	8.119	8.06166666666667	8.00966666666667	7.73133333333333	8.05633333333333	7.78133333333333	7.791	7.657	7.72066666666667	7.92866666666667	7.75533333333333	7.86733333333333	7.87666666666667	7.756	8.04333333333333	7.623	7.992	7.84733333333333	7.893	7.80566666666667	7.55566666666667
AIP	7.5135	7.146	7.3665	7.17	7.1735	7.461	7.769	7.4975	7.054	7.4985	7.3915	7.6785	7.731	7.3895	7.234	7.4225	7.5525	7.3265	7.2425	7.206	7.628	7.191	7.28	7.743	7.535	7.4645	7.363	7.54	6.917	7.479	7.5235	7.4955	7.1805	7.515	7.733	7.4625	7.083	7.259	7.4495	7.7335	7.3995	7.381	7.5205	7.554	7.3115	7.4575	6.99	7.0425	7.12
AIPL1	4.66	4.935	4.7655	4.614	4.694	4.5105	4.846	4.64	4.626	4.906	4.74	4.752	4.802	4.947	4.467	4.744	4.4555	4.6935	4.627	4.7685	4.8315	4.6725	4.824	4.586	4.7815	5.0515	4.74	4.531	4.56	4.7195	4.783	4.8965	5.009	4.9635	4.699	4.739	4.43	4.771	4.6605	4.652	4.881	4.626	4.68	4.626	4.7065	4.635	4.461	4.4505	4.486
AIRE	4.565	4.637	4.763	4.474	4.872	4.653	5.192	5.072	4.89	4.453	4.87	4.922	4.867	4.693	4.62	4.91	4.656	5.143	4.745	4.71	4.92	4.789	5.174	4.522	4.821	5.245	5.077	5.024	4.874	5.004	4.974	5.116	5.008	4.804	4.867	4.902	4.613	4.857	4.932	4.931	5.11	4.84	4.762	4.558	4.744	4.829	4.703	4.85	4.692
AJAP1	3.74325	3.97425	4.03125	4.20325	3.9835	3.7865	4.10275	3.83725	4.273	4.1985	4.07575	4.03175	4.06175	4.028	3.8335	4.1085	4.088	3.897	4.05925	4.07675	4.55725	3.89675	4.055	3.8695	3.98775	3.71225	4.009	4.07025	4.0685	4.36825	4.21825	3.84475	3.946	4.1275	3.84	3.867	3.97425	4.19075	4.001	4.009	3.9495	3.99525	4.17125	3.98025	3.768	3.816	3.818	3.8585	3.982
AJUBA	7.2225	6.98975	7.355	7.08025	7.004	6.87475	6.355	6.7235	7.2745	6.9155	7.632	7.4915	6.68375	7.09875	6.92225	6.74325	6.914	6.88925	6.804	7.2765	7.0375	6.81	6.70175	6.84075	6.76175	6.892	6.83775	7.15025	7.219	6.82525	6.8695	6.735	6.94425	7.16225	7.085	6.7005	7.04625	6.92125	6.6295	7.1265	6.7345	7.036	6.92225	7.0205	6.63275	6.6495	6.983	6.83225	7.22075
AK000798	4.768	4.632	4.529	4.693	4.617	4.228	4.054	4.342	5.027	3.994	4.307	4.039	4.16	4.54	4.458	4.612	4.686	4.617	3.798	4.259	4.251	4.095	4.092	4.418	4.009	3.976	4.41	3.883	4.266	4.183	3.702	4.025	3.743	4.024	3.857	3.913	4.545	4.031	4.275	4.261	3.883	4.241	4.239	4.113	4.271	4.268	3.968	4.893	4.505
AK021537	4.533	4.526	4.405	4.478	4.378	4.624	4.863	4.633	4.528	4.384	4.207	4.736	4.433	4.753	4.552	4.481	4.225	4.602	4.2	4.488	4.375	4.163	4.888	4.496	4.343	4.406	4.424	4.326	4.181	4.635	4.357	4.404	4.892	4.493	4.51	4.555	4.752	4.497	4.603	4.414	4.722	4.835	4.652	4.377	5.048	4.481	4.281	4.671	4.811
AK021804	7.333	5.524	7.2315	7.1605	6.6765	7.9105	7.493	7.82	6.711	6.629	6.162	5.872	7.389	6.338	7.4635	7.6585	7.3685	6.9415	7.1285	7.1965	7.7405	6.572	6.8265	8.008	7	6.084	7.289	5.859	6.1165	7.0215	6.449	7.2425	5.7215	7.1675	6.9835	7.1945	7.7495	7.0715	6.866	7.439	7.4115	7.769	7.7315	7.425	7.242	6.668	5.7795	7.3905	7.5165
AK021933	3.8915	4.288	4.1175	3.9065	3.7645	3.767	3.6845	3.8045	4.0215	3.974	3.9015	3.9005	3.744	3.991	3.75	3.9505	3.7915	3.8685	3.605	4.228	3.9365	3.7275	3.7635	3.7535	3.693	4.112	4.1155	4.0715	3.926	3.861	3.868	3.788	4.0285	3.873	3.97	3.7035	3.686	3.7355	3.805	3.9325	3.919	3.5975	4.066	4.125	3.7945	3.765	3.7205	3.842	3.728
AK021977	6.468	6.084	6.827	5.502	6.848	6.238	6.064	6.115	6.514	5.582	5.249	5.481	5.94	6.389	6.378	7.337	6.862	6.63	5.708	6.393	6.012	5.75	6.541	7.183	6.11	5.308	6.136	4.851	5.379	6.101	5.526	6.883	5.657	5.985	5.695	6.548	6.804	5.93	5.365	6.185	6.383	6.347	6.54	6.276	7.493	5.558	5.806	6.564	6.53
AK024936	3.583	3.615	3.531	3.526	3.439	3.407	3.452	3.398	3.602	3.398	3.476	3.57	3.411	3.408	3.384	3.273	3.442	3.575	3.626	3.536	3.555	3.425	3.555	3.511	3.466	3.613	3.593	3.529	3.472	3.448	3.601	3.467	3.464	3.431	3.449	3.385	3.162	3.38	3.44	3.494	3.511	3.501	3.346	3.696	3.517	3.354	3.51	3.404	3.346
AK025288	9.663	9.105	8.994	8.345	8.074	9.658	7.634	8.742	8.773	8.495	8.29	8.457	8.372	8.551	9.519	8.25	8.633	8.831	7.219	8.627	8.397	8.955	7.914	9.575	9.207	8.907	8.064	7.89	8.377	7.754	8.001	8.378	8.337	7.97	8.465	8.489	8.423	8.321	7.894	8.327	7.775	8.251	8.957	8.796	8.499	8.545	9.308	8.504	8.204
AK026905	6.334	6.781	6.452	6.365	6.602	6.45	6.342	5.913	6.293	6.355	6.336	6.079	5.748	5.987	5.968	5.66	6.075	5.893	6.094	6.161	5.975	6.207	6.424	5.976	5.721	6.315	6.423	6.019	5.66	5.874	6.284	6.427	5.821	6.111	5.863	6.256	5.849	5.982	5.966	5.905	5.308	5.781	5.901	5.891	6.71	5.669	6.308	6.672	5.968
AK054988	3.197	3.179	2.981	3.246	3.33	3.407	3.135	3.161	3.11	3.223	3.069	3.253	3.394	3.23	3.182	3.201	3.191	3.11	3.387	3.309	3.283	3.161	3.337	3.131	3.28	3.129	3.168	3.159	3.235	3.123	3.106	3.179	3.014	3.406	3.151	3.234	3.172	3.175	3.182	3.224	3.317	3.047	3.124	3.116	3.237	3.158	3.368	3.238	3.346
AK055458	3.8655	3.7005	3.804	3.5865	3.9725	3.645	3.8435	3.8155	3.8795	3.7255	3.711	3.735	3.907	3.7825	3.8435	3.8405	3.776	3.753	3.7325	3.7275	3.6985	3.7675	3.828	3.714	3.756	3.759	3.699	3.7045	3.663	3.8385	3.626	3.6765	3.8105	3.785	3.5905	3.695	3.7485	3.6825	3.804	3.7285	3.673	3.7685	3.709	3.839	3.642	3.76	3.78	3.703	3.7505
AK055981	6.814	7.408	7.22	7.038	6.921	6.221	6.533	5.336	6.59	5.669	6.434	6.391	5.217	7.025	6.724	6.589	5.641	6.635	5.979	7.4	5.376	6.159	6.065	5.855	5.265	6.326	6.548	5.277	6.149	6.386	6.209	6.646	6.29	7.088	5.842	5.881	6.348	5.69	5.637	6.468	5.704	7.139	6.034	6.787	6.574	5.854	5.779	6.73	7.205
AK056098	4.536	4.454	4.546	4.638	4.604	4.648	4.534	4.624	4.325	4.581	4.626	4.665	4.439	4.309	4.187	4.67	4.512	4.639	4.724	4.518	4.386	5.031	4.624	4.475	4.518	4.606	4.907	4.521	4.477	4.419	4.775	4.564	4.534	4.754	4.614	4.344	4.576	4.229	4.816	4.68	4.68	4.475	4.438	4.5	4.61	4.589	4.713	4.259	4.469
AK056982	5.259	5.702	5.146	5.277	4.757	4.948	5.22	5.281	5.12	5.742	5.596	5.343	5.358	5.044	4.915	4.793	5.105	4.989	5.094	4.843	5.524	5.33	5.127	5.022	5.489	5.104	4.763	5.539	5.704	5.776	5.476	5.04	5.28	5.077	5.066	5.528	5.339	5.696	5.762	5.099	5.378	5.506	5.293	5.123	5.453	5.475	5.042	5.056	5.322
AK074476	4.47433333333333	4.586	4.73133333333333	4.52266666666667	4.40366666666667	4.423	4.19933333333333	4.289	4.49233333333333	4.26866666666667	4.23766666666667	4.36566666666667	4.21733333333333	4.31733333333333	4.26566666666667	4.405	4.33833333333333	4.45133333333333	4.28566666666667	4.58766666666667	4.26866666666667	4.426	4.16733333333333	4.327	4.39466666666667	4.37066666666667	4.57466666666667	4.38133333333333	4.198	4.25766666666667	4.449	4.342	4.29433333333333	4.31766666666667	4.14933333333333	4.205	4.20133333333333	4.14	4.29133333333333	4.408	4.188	4.35033333333333	4.37933333333333	4.399	4.41366666666667	4.337	4.25366666666667	4.272	4.44566666666667
AK090844	9.641	9.399	9.552	9.38	9.381	9.377	9.282	9.36	9.232	9.213	9.325	8.682	8.688	9.109	9.095	8.937	9.109	9.197	9.453	9.214	9.249	9.39	9.307	9.754	8.894	9.379	9.264	8.78	8.49	9.058	8.946	9.374	9.298	9.372	9.024	9.115	9.069	8.841	9.046	8.878	9.291	9.194	9.132	9.59	9.373	9.181	9.402	9.392	9.255
AK091729	4.438	4.571	4.262	4.4	4.393	4.603	4.534	4.566	4.462	4.664	4.38	4.729	4.609	4.126	4.705	4.398	4.513	4.373	4.805	4.652	4.215	4.401	4.541	4.548	4.608	4.631	4.266	4.637	4.497	4.795	4.605	4.649	4.399	4.664	4.518	4.361	4.441	4.544	4.517	4.343	4.465	4.383	4.712	4.595	4.286	4.508	4.639	4.261	4.452
AK093205	2.91	2.962	2.965	3.0495	2.9645	2.91	3.0745	2.8465	2.9615	2.973	3.134	2.9455	2.8535	3.0115	2.8905	2.981	2.958	2.954	3.019	3.038	2.9995	3.037	3.1	2.9525	3.009	3.1985	3.109	2.997	3.0145	3.065	2.955	2.9415	2.9715	3.0355	3.031	2.8735	2.836	2.978	3.0165	2.927	2.928	3.13	3.1355	2.935	3.076	3.004	2.9275	2.9685	2.913
AK094644	3.885	3.663	3.87	3.613	4.028	4.122	3.777	3.532	3.783	4.026	3.794	3.773	3.579	4.326	3.538	3.919	3.712	4.323	4.537	3.958	4.124	4.123	3.739	3.839	4.14	4.18	4.175	3.892	3.864	4.04	3.74	3.694	4.5	4.199	3.849	3.82	3.646	3.759	3.978	3.566	3.893	3.723	4.031	3.838	3.558	3.678	3.933	4.002	4.069
AK096159	3.583	3.582	3.62	3.672	3.331	3.532	3.855	3.602	3.714	3.771	3.694	3.407	3.125	3.757	3.341	3.566	3.851	3.481	4.103	3.408	3.645	3.864	3.731	3.293	3.402	4.581	3.491	3.509	3.5	3.539	3.601	3.51	4.817	3.997	3.619	3.546	3.43	3.435	3.552	3.465	3.945	3.579	3.556	3.421	3.428	3.369	3.942	3.39	3.319
AK097370	4.759	4.706	4.444	4.402	4.814	4.191	4.634	4.46	4.46	5.021	4.946	4.594	4.44	4.811	4.513	4.548	4.599	4.886	4.678	4.617	4.655	4.599	4.618	4.741	4.815	4.735	4.985	4.478	4.656	4.479	5.177	5.091	4.547	5.15	4.681	4.515	4.595	4.319	4.693	4.884	4.638	4.825	4.434	4.305	4.657	4.703	4.566	4.336	4.505
AK097453	4.537	4.544	4.585	4.639	4.648	4.479	4.266	4.664	4.655	4.582	4.324	4.496	4.78	4.665	4.693	4.483	4.707	4.561	4.744	4.59	4.593	4.981	4.54	4.369	4.921	4.623	4.598	4.772	5.527	5.07	4.877	4.66	4.828	4.285	4.594	4.704	4.779	5.347	5.039	4.346	4.76	4.595	4.799	4.618	4.442	4.869	4.834	4.51	4.58
AK098263	3.455	3.598	3.279	3.423	3.003	3.394	3.237	3.407	3.422	3.119	3.235	3.246	3.395	3.043	3.309	3.359	3.234	3.305	3.544	3.303	3.085	3.264	3.352	3.428	3.303	3.273	3.312	3.483	3.087	3.457	3.179	3.443	3.434	3.12	3.329	3.173	3.305	3.196	3.01	3.1	3.163	3.353	3.049	3.203	3.245	3.047	3.646	3.394	3.354
AK1	7.078	7.42	6.9695	7.2045	7.212	7.015	7.409	7.068	7.0445	7.485	7.1575	7.36	7.431	7.1215	7.247	7.1815	7.0615	7.1115	7.395	7.2255	7.3665	7.304	7.2825	6.8995	7.166	7.453	7.155	7.2185	7.168	7.411	7.542	7.3285	7.7755	7.6285	7.325	7.087	7.2615	7.315	7.315	7.03	7.4365	7.1225	7.3795	7.133	7.1525	7.366	7.0895	7.412	7.107
AK130486	5.224	5.6065	5.401	5.369	5.2515	4.82	4.944	5.0635	5.2495	5.027	5.04	5.217	5.129	5.194	5.264	5.157	5.2295	5.2585	5.0165	5.183	5.063	5.2945	5.1635	5.0495	5.1665	5.502	5.167	5.382	5.2225	5.1885	5.1665	5.258	5.1865	5.397	5.0135	5.251	5.049	5.0155	5.1965	5.1015	5.1095	5.1875	5.0725	5.2145	5.112	5.063	5.2155	5.3735	5.306
AK131021	3.579	3.851	3.914	3.807	3.914	3.785	3.812	3.879	3.992	3.82	3.96	3.794	3.738	3.823	3.698	3.758	3.755	3.864	3.786	3.798	3.607	3.841	4	3.663	3.956	3.727	3.736	4.209	3.926	4.164	3.891	4.019	3.714	4.024	3.931	3.958	3.662	3.821	3.686	3.92	4.019	3.738	3.873	3.652	3.728	4.038	3.918	3.787	3.722
AK2	7.829	7.90666666666667	7.80283333333333	7.78183333333333	7.80316666666667	8.2045	7.987	8.05516666666667	7.81683333333333	7.89366666666667	7.73716666666667	7.97083333333333	7.99716666666667	7.77083333333333	7.81533333333333	7.88116666666667	8.05066666666667	7.67066666666667	8.121	7.64916666666667	7.90233333333333	7.86183333333333	7.82733333333333	8.0475	8.08683333333333	7.947	7.79283333333333	8.04466666666667	8.183	7.95233333333333	7.92066666666667	7.7535	7.7805	7.679	7.865	7.768	7.912	8.1485	7.95933333333333	7.79066666666667	7.76983333333333	7.7205	7.983	7.8395	7.91383333333333	8.18633333333333	7.9715	7.56683333333333	7.71583333333333
AK3	10.0745	10.252	10.1415	10.303	10.229	9.946	9.617	9.8385	10.3095	9.7065	9.7535	9.9575	9.577	10.244	10.082	9.8855	9.894	10.116	10.1745	10.0075	9.579	9.946	10.057	9.873	9.9155	9.9545	10.188	9.869	9.9265	9.7875	9.862	9.97	9.7715	9.9245	9.4955	9.886	9.9945	9.8675	9.8015	9.7545	10.1445	10.0735	9.9105	9.721	9.8955	9.9025	10.164	10.3115	10.2595
AK5	4.3505	4.6405	4.393	4.4345	4.5525	4.306	4.7625	4.438	4.396	4.5835	4.4915	4.4405	4.458	4.306	4.3035	4.692	4.417	4.505	4.4065	4.5065	4.3815	4.3215	4.491	4.3725	4.4335	4.503	4.604	4.282	4.1845	4.361	4.031	4.6375	4.7035	4.7125	4.369	4.3695	4.5675	4.4625	4.276	4.392	4.6085	4.759	4.632	4.422	4.974	4.6115	4.4115	4.618	4.7405
AK6	8.197	7.769	7.938	8.232	8.01	8.563	8.293	8.367	8.128	8.384	8.304	7.668	8.421	8.222	8.307	8.332	8.194	8.194	8.136	7.822	7.997	8.134	8.406	7.814	8.379	8.142	7.795	8.36	8.394	7.918	8.26	7.979	8.504	7.772	8.351	8.189	8.285	8.195	8.104	8.386	8.564	8.226	8.182	8.404	8.051	8.184	8.362	8.33	8.195
AK7	4.78575	5.11225	5.01375	4.9665	4.96275	4.774	4.65625	4.54	5.041	4.718	5.003	4.8245	4.5405	5.08625	4.802	4.75425	4.7255	4.72125	4.8845	4.662	4.99025	5.134	4.95075	4.63475	4.7545	4.8305	5.0485	5.19475	4.81125	5.095	5.11825	4.94125	4.6595	5.13025	4.9855	4.6895	4.69175	4.53425	4.85225	4.5825	4.778	4.98575	4.8485	4.96525	4.93475	4.80975	4.8955	4.80875	4.72475
AK8	5.1445	5.7	5.66	5.5015	5.7495	5.5585	5.6615	5.3635	5.5205	5.622	5.5225	5.6625	5.7535	5.6745	5.3305	5.783	5.5055	5.5965	6.0355	5.6615	5.3215	5.641	5.8095	5.4795	5.4915	5.848	5.75	5.647	5.7995	5.8595	6.112	5.703	5.8115	5.7055	5.606	5.679	5.3925	5.492	5.704	5.47	5.6385	5.418	5.464	5.773	5.6695	5.8535	5.7235	5.5455	5.584
AK9	5.05533333333333	4.78366666666667	4.51566666666667	5.032	4.94566666666667	4.595	4.77466666666667	4.58966666666667	4.731	5.04233333333333	5.10966666666667	4.72033333333333	4.63766666666667	4.72	4.653	4.73833333333333	4.767	4.657	4.55066666666667	4.73533333333333	4.585	4.85766666666667	4.68133333333333	4.42233333333333	4.877	4.429	4.75933333333333	4.65566666666667	4.76133333333333	4.485	4.48066666666667	4.982	4.97433333333333	4.825	4.73233333333333	4.54733333333333	4.77066666666667	4.76333333333333	4.83333333333333	4.57166666666667	4.76366666666667	5.03566666666667	4.697	4.627	4.80366666666667	4.59066666666667	4.948	4.79633333333333	4.769
AKAP1	7.51375	7.59	7.37425	7.43525	7.22325	7.174	6.845	6.8355	7.309	7.23825	7.18925	6.9935	6.466	7.276	7.1985	7.204	6.944	7.4145	6.86	7.3735	7.012	7.368	7.09375	7.11975	7.12325	7.6605	7.11175	7.05975	6.9615	7.0465	6.797	7.31975	7.53475	7.088	7.06525	6.54775	6.79675	6.9805	6.9545	6.9895	7.11475	7.2	6.96375	7.179	6.99325	7.1545	7.3795	7.52125	7.38025
AKAP10	6.80275	6.65125	6.59875	6.56175	6.62275	6.63375	6.764	6.8755	6.6575	6.54125	6.529	6.29875	6.74125	6.47	6.56	6.56075	6.6645	6.41825	6.533	6.56625	6.45475	6.417	6.53425	6.98325	6.79225	6.385	6.33525	6.65975	6.42075	6.53175	6.30775	6.401	6.0945	6.0215	6.543	6.74	6.539	6.5885	6.433	6.446	6.58225	6.503	6.661	6.375	6.61425	6.54125	6.60575	6.4845	6.5745
AKAP11	8.1845	7.793	8.0815	7.83	7.835	7.841	7.9025	7.7875	7.9595	7.517	7.5905	7.5265	7.526	7.842	7.834	7.5395	7.708	7.754	7.6225	7.8835	7.611	7.5	7.6645	8.0665	7.5095	7.368	7.6865	7.4365	7.3915	7.3935	7.4495	7.563	7.1805	7.514	7.4415	8.036	7.794	7.474	7.3835	7.843	7.756	7.5975	7.778	7.8555	7.826	7.456	7.51	7.853	8.0615
AKAP12	5.8004	5.5566	6.3312	5.6468	5.6318	6.2718	5.6628	6.017	5.8298	5.6986	5.3228	5.5342	6.1422	6.5658	5.6738	7.0762	6.2578	6.4818	5.9512	5.8354	6.2506	5.3486	5.0552	6.4006	6.1722	5.8406	6.0036	5.4838	5.3402	6.3742	5.0762	5.8658	5.0388	5.3348	5.6406	5.486	6.3406	6.013	5.7488	6.8164	6.5228	6.5676	5.8826	6.8078	6.3034	5.8484	5.133	5.7222	6.096
AKAP13	6.75566666666667	6.76388888888889	7.01911111111111	6.94544444444444	6.73955555555556	6.84577777777778	6.72244444444445	6.837	6.88444444444445	6.387	6.40633333333333	6.76222222222222	6.99766666666667	6.72455555555555	6.73755555555556	6.81322222222222	6.76588888888889	6.88044444444444	6.73844444444444	6.68844444444444	6.81222222222222	6.70466666666667	6.93877777777778	6.94788888888889	6.81555555555556	6.56433333333333	6.65444444444444	6.67755555555555	6.30877777777778	6.973	6.48866666666667	6.593	6.19577777777778	6.37788888888889	6.51622222222222	6.84644444444444	6.54755555555556	6.67522222222222	6.61888888888889	6.66222222222222	6.60066666666667	6.69511111111111	6.71022222222222	6.74911111111111	7.05822222222222	6.69333333333333	6.52344444444444	6.45255555555556	6.66366666666667
AKAP14	3.041	3.17033333333333	3.11933333333333	3.06733333333333	3.07366666666667	3.01966666666667	3.149	3.02733333333333	3.12533333333333	3.013	3.09833333333333	3.01666666666667	3.05833333333333	3.20033333333333	3.05333333333333	3.02133333333333	3.05166666666667	3.15766666666667	3.26633333333333	3.12833333333333	2.995	3.12433333333333	3.055	3.08	3.057	3.274	3.16	3.15733333333333	3.14333333333333	3.162	3.234	3.112	3.166	3.06166666666667	3.08633333333333	3.03566666666667	2.983	3.087	3.08866666666667	3.084	3.10733333333333	3.05433333333333	3.06033333333333	3.03133333333333	3.10266666666667	3.056	3.01266666666667	3.118	3.038
AKAP17A	6.52566666666667	6.26233333333333	6.32733333333333	6.441	6.285	6.39933333333333	6.819	6.51066666666667	6.479	6.71333333333333	6.698	6.426	6.42233333333333	6.32533333333333	6.359	6.277	6.48933333333333	6.28133333333333	6.67066666666667	6.30133333333333	6.485	6.55766666666667	6.525	6.49966666666667	6.45066666666667	6.22633333333333	6.31133333333333	6.33933333333333	6.28566666666667	6.27833333333333	6.472	6.36533333333333	6.59466666666667	6.43766666666667	6.67666666666667	6.58666666666667	6.52	6.40966666666667	6.33	6.37833333333333	6.18033333333333	6.47133333333333	6.28566666666667	6.443	6.371	6.50866666666667	6.46033333333333	6.50533333333333	6.456
AKAP3	4.576	4.128	4.464	4.478	4.518	4.72	4.254	4.677	4.529	4.415	4.465	4.039	4.525	4.652	4.61	4.237	4.412	4.56	4.168	4.71	4.3	4.863	3.911	4.465	4.742	4.736	4.469	5.181	4.241	4.609	4.57	4.308	4.376	4.245	4.277	4.253	4.151	4.378	4.505	4.257	4.719	4.296	4.564	3.971	4.574	4.559	4.446	4.215	4.29
AKAP4	3.927	3.932	3.971	3.871	4.021	3.801	4.041	3.547	3.785	3.888	3.953	4.045	3.979	3.916	3.816	3.792	3.63	4.072	4.075	4.038	3.836	3.701	3.597	4.008	3.852	4.256	3.853	3.88	4.272	3.908	3.784	3.748	3.781	3.733	4.254	3.668	3.819	3.877	4.028	4.036	3.773	3.966	3.827	3.947	3.766	3.705	4.247	3.754	3.859
AKAP5	4.051	4.194	3.7895	4.164	3.7315	4.5495	4.0085	3.8805	4.281	4.612	4.1415	3.9455	3.995	3.9925	4.557	3.828	3.918	3.992	4.1255	3.9505	3.8725	4.435	4.1065	3.89	3.707	4.679	4.1325	3.924	3.9215	4.03	3.947	4.31	5.066	4.225	4.1465	3.9985	4.0715	3.9635	4.069	4.1745	4.2125	3.955	4.028	4.073	3.8965	3.9845	4.641	4.1315	3.9885
AKAP6	3.9295	4.2255	3.9165	4.0355	4.029	4.0195	3.8735	4.0325	3.818	3.9125	3.9245	4.1785	3.9335	3.9765	4.001	4.032	3.786	4.0435	4.3415	4.271	4.159	4.1175	4.2505	4.0685	4.209	3.9265	4.197	3.988	3.918	4.0845	3.996	4.1955	4.1145	4.1695	3.985	3.8245	3.8985	4.141	4.017	4.008	4.1245	4.129	3.993	4.02	4.12	3.899	3.9795	3.9425	3.9405
AKAP7	5.4405	5.6735	5.651	5.453	5.902	5.825	6.166	5.9955	5.659	5.7615	5.3925	5.9845	6.2385	5.516	5.897	5.979	6.043	5.462	5.994	5.755	5.649	5.656	5.968	6.012	6.1085	5.4415	5.8035	5.9745	5.7925	5.905	5.9035	5.603	5.5965	5.7305	6.0125	6.239	6.183	5.8825	5.8805	6.2625	5.935	5.7585	5.862	5.9115	5.583	5.7335	5.9755	5.796	5.8895
AKAP8	7.717	7.7005	7.714	8.003	7.8735	7.719	7.9875	7.6345	7.853	7.7535	7.7785	7.8685	7.8095	7.584	7.676	7.573	7.7825	7.481	7.985	7.7595	7.707	7.638	8.219	7.4875	7.668	7.499	7.8555	7.575	7.882	7.9425	7.8105	7.699	7.5055	7.9295	7.4905	7.842	7.729	7.7575	7.6385	7.663	7.4925	7.7605	7.5615	7.5125	7.9205	7.7685	7.375	7.607	7.713
AKAP8L	5.635	5.7532	5.688	5.7386	5.7782	5.802	5.8066	5.8218	5.7388	5.7936	5.8292	5.6852	5.888	5.6512	5.864	5.707	5.9146	5.7218	5.8212	5.865	5.833	5.917	5.8298	5.8886	5.7514	5.8396	5.8452	5.7724	5.8644	5.9464	5.8686	5.6294	5.8126	5.8036	5.7758	5.9772	5.8478	5.8274	5.7022	5.8016	5.7442	5.7202	5.6396	5.6774	5.6458	5.7506	5.848	5.7596	5.7118
AKAP9	6.398	6.07133333333333	6.23733333333333	6.46233333333333	6.57	6.01533333333333	6.24333333333333	6.07366666666667	6.33766666666667	5.894	6.20533333333333	5.89433333333333	5.747	6.09533333333333	6.18933333333333	5.71133333333333	5.77233333333333	5.95266666666667	6.237	6.063	6.07433333333333	5.916	6.42566666666667	6.144	5.73033333333333	5.73066666666667	6.029	5.69466666666667	5.93366666666667	5.60233333333333	6.07966666666667	6.12833333333333	5.75633333333333	5.98966666666667	5.70233333333333	6.319	6.19933333333333	5.99833333333333	5.818	5.748	6.022	6.24366666666667	5.87866666666667	5.91866666666667	6.25966666666667	5.93	5.92433333333333	6.57433333333333	6.88233333333333
AKIP1	7.1785	7.109	7.131	7.1705	7.103	7.336	7.7515	7.694	7.0245	7.5045	7.1535	7.2785	7.964	7.2595	7.26	7.345	7.6035	7.328	7.3195	7.1935	7.284	7.2405	7.0195	7.646	7.5125	7.0615	7.204	7.658	7.2125	7.4495	7.468	7.178	7.1685	6.9585	7.559	7.543	7.272	7.6725	7.6335	7.8505	7.2725	7.3545	7.574	7.4795	7.521	7.511	6.7335	7.0245	7.033
AKIRIN1	7.539	7.28333333333333	7.408	7.782	7.21	7.76666666666667	7.69266666666667	7.79266666666667	7.37166666666667	7.849	7.56766666666667	7.28466666666667	7.67733333333333	7.33066666666667	7.731	7.394	7.76566666666667	7.55333333333333	7.49866666666667	7.34533333333333	7.77466666666667	7.47766666666667	7.957	7.80666666666667	7.95066666666667	7.13333333333333	7.12333333333333	7.78533333333333	7.81333333333333	7.62166666666667	7.701	7.446	7.45133333333333	7.267	7.76866666666667	7.93733333333333	8.03366666666667	7.82666666666667	7.69566666666667	7.62166666666667	7.68733333333333	7.547	7.611	7.753	7.45866666666667	7.55	7.62566666666667	7.74433333333333	7.552
AKIRIN2	7.18366666666667	6.99133333333333	6.99566666666667	6.93433333333333	6.97866666666667	7.42933333333333	7.86433333333333	7.66066666666667	6.86833333333333	7.48433333333333	6.83433333333333	7.326	8.038	7.19833333333333	7.29533333333333	7.39333333333333	7.375	7.07866666666667	7.15766666666667	7.153	7.619	7.15233333333333	7.097	7.65366666666667	7.90033333333333	6.96966666666667	6.77866666666667	7.16933333333333	7.812	7.196	7.374	7.365	7.44266666666667	7.121	7.76866666666667	7.626	7.61466666666667	7.56033333333333	7.54133333333333	7.62533333333333	7.25266666666667	7.10633333333333	7.38866666666667	7.23666666666667	7.05266666666667	7.43066666666667	7.273	7.07533333333333	6.832
AKNA	5.58	5.258	5.462	5.255	5.4305	6.066	6.1555	5.828	5.3945	5.5525	5.209	5.249	5.889	5.13	5.6325	5.444	5.6785	5.4405	5.474	5.112	5.8725	5.4275	5.608	5.9965	5.6105	5.198	5.359	5.4595	5.5625	5.692	5.2575	5.126	5.3465	5.077	5.5145	5.975	5.457	5.7395	5.5945	5.649	5.511	5.406	5.7055	5.6585	5.345	5.5575	5.185	5.1245	5.1805
AKNAD1	3.23766666666667	3.33233333333333	3.41966666666667	3.21666666666667	3.39266666666667	3.20766666666667	3.308	3.149	3.275	3.15266666666667	3.24966666666667	3.31133333333333	3.22666666666667	3.23466666666667	3.28333333333333	3.235	3.33066666666667	3.27233333333333	3.38666666666667	3.35333333333333	3.23966666666667	3.153	3.228	3.342	3.29633333333333	3.309	3.25166666666667	3.58666666666667	3.24166666666667	3.36566666666667	3.355	3.36133333333333	3.44433333333333	3.24466666666667	3.19366666666667	3.32733333333333	3.30466666666667	3.18966666666667	3.35633333333333	3.314	3.36366666666667	3.19733333333333	3.302	3.36266666666667	3.12266666666667	3.334	3.34666666666667	3.28066666666667	3.15433333333333
AKR1A1	10.314	10.89	10.192	10.551	10.075	10.497	10.218	10.211	10.21	10.617	10.38	10.477	10.123	10.228	10.896	10.064	9.997	10.471	10.052	10.067	9.986	10.764	10.044	10.109	9.872	11.004	10.166	10.178	10.05	9.813	10.013	10.794	10.992	10.359	10.37	9.997	10.26	9.933	10.095	10.23	10.607	10.326	10.287	10.266	10.055	9.965	10.745	11.011	10.24
AKR1B1	8.571	8.119	8.448	8.574	8.644	8.298	9.058	8.758	8.142	8.607	8.36	8.695	9.043	8.486	8.405	8.965	8.875	8.525	8.954	8.723	8.78	8.222	8.393	8.913	8.458	8.325	9.003	9.165	8.501	9.114	8.798	8.44	8.237	8.592	8.428	8.804	8.967	8.789	8.908	9.061	8.714	8.734	8.807	8.85	8.474	8.485	7.97	8.349	8.44
AKR1B10	6.121	7.056	5.889	6.3	6.697	7.798	8.443	9.646	5.562	8.744	5.694	8.332	9.56	5.543	5.941	6.647	7.529	5.673	7.648	5.605	9.221	7.385	7.386	8.097	9.81	6.482	6.144	9.372	11.308	8.157	6.318	5.927	10.01	5.875	8.515	8.758	10.212	9.962	10.184	4.982	8.999	7.418	8.073	5.731	9.076	11.273	9.366	6.769	4.678
AKR1C1	6.9526	6.805	7.3478	6.9162	7.2134	7.05	7.1342	7.0804	6.8592	6.9142	6.5812	7.2238	7.2772	7.491	7.2928	7.5762	7.004	7.3242	7.4008	7.3252	7.4406	6.8776	7.1688	6.985	6.877	6.9154	7.256	7.0824	6.9448	7.3826	7.3642	7.1494	6.7244	7.2224	6.9446	7.1578	7.1964	6.9864	6.7804	7.5738	7.3518	7.0174	7.2968	7.2178	6.7146	6.6554	6.3216	6.8922	6.9792
AKR1C3	9.083	9.39	9.505	9.381	9.318	9.164	9.532	9.198	8.924	8.864	8.419	9.374	9.467	9.656	10.032	10.83	9.503	9.624	9.577	9.839	9.686	9.659	9.063	8.983	8.754	9.125	9.682	9.081	9.079	10.036	9.679	9.535	9.013	9.557	8.668	9.06	9.857	8.613	8.808	10.587	9.978	9.497	9.976	9.53	8.779	8.358	7.891	9.456	8.779
AKR1C4	3.237	3.347	3.504	3.322	3.395	3.196	3.584	3.402	3.34	3.559	3.175	3.715	3.426	3.408	3.337	3.303	3.396	3.516	3.45	3.517	3.482	3.292	3.394	3.416	3.57	3.499	3.435	3.26	3.198	3.41	3.409	3.258	3.585	3.392	3.369	3.377	3.382	3.464	3.257	3.51	3.257	3.283	3.399	3.406	3.411	3.482	3.388	3.411	3.307
AKR1C6P	3.772	3.95	3.896	3.862	3.745	3.995	3.996	3.672	4.193	3.651	3.809	3.821	3.95	4.008	3.974	3.883	3.878	3.759	4.055	4.046	3.936	3.908	3.977	3.723	3.897	4.166	3.969	4.055	3.946	4.14	3.8	3.867	4.063	4.048	3.878	3.901	4.048	3.834	4.043	3.864	3.946	3.829	3.632	3.961	3.819	3.916	3.874	3.946	3.945
AKR1D1	3.152	3.385	2.872	2.908	3.154	3.224	3.017	2.934	3.004	3.129	3.236	3.08	3.073	2.993	2.989	3.057	2.96	3.17	3.065	3.163	3.014	3.256	2.989	3.065	3.103	3.223	2.93	3.069	2.972	3.138	3.047	3.082	3.424	3.151	3.001	2.933	3.124	3.13	3.079	3.157	3.241	3.174	3.018	3.057	2.872	3.035	3.34	3.394	3.111
AKR1E2	4.5	4.507	4.458	4.55566666666667	4.60966666666667	4.429	4.60966666666667	4.589	4.45466666666667	4.49033333333333	4.542	4.43766666666667	4.656	4.40433333333333	4.49533333333333	4.647	4.73266666666667	4.47	4.73966666666667	4.578	4.487	4.462	4.53366666666667	4.44633333333333	4.478	4.647	4.70833333333333	4.45966666666667	4.64233333333333	4.88733333333333	4.445	4.58933333333333	4.601	4.49433333333333	4.516	4.46766666666667	4.45133333333333	4.66866666666667	4.57366666666667	4.60866666666667	4.67066666666667	4.517	4.46066666666667	4.521	4.55	4.52433333333333	4.37766666666667	4.492	4.48266666666667
AKR7A2	8.6405	9.294	8.921	9.105	8.5945	8.5075	8.451	8.3475	8.717	9.035	8.8415	8.86	8.1965	8.8995	8.618	9.008	8.549	8.8415	8.224	8.707	8.663	9.1045	8.372	8.9695	8.3525	9.24	8.7105	8.7335	8.532	8.652	8.5325	8.9275	8.7635	8.836	8.773	8.446	8.953	8.6375	8.6395	8.927	9.1205	8.85	8.8285	8.8475	8.862	8.722	8.7875	9.2875	8.637
AKR7A3	6.539	6.957	6.916	7.039	6.8675	6.3795	6.7585	6.403	6.64	6.7225	6.8205	6.7995	6.2195	6.857	6.518	6.844	6.482	6.827	6.684	6.7565	6.601	6.9655	6.6285	6.742	6.3805	7.0205	6.7455	6.7435	6.736	6.745	6.6915	6.8525	6.662	6.8165	6.649	6.7425	6.933	6.6905	6.549	6.592	6.941	6.8825	6.653	6.7285	6.8945	6.73	6.741	7.068	6.7675
AKT1	7.63	7.639	7.621	7.678	7.45	7.441	8.072	7.39	7.568	7.687	7.45	7.854	7.826	7.565	7.599	7.65	7.454	7.426	7.718	7.573	7.704	7.179	7.368	7.599	7.376	7.182	7.571	7.375	7.378	7.692	7.671	7.598	7.58	7.843	7.455	7.503	7.386	7.664	7.489	7.67	7.13	7.524	7.793	7.696	7.649	7.389	7.101	7.265	7.294
AKT1S1	5.6625	6.2115	5.941	6.063	5.844	5.7905	6.0855	5.782	6.0065	6.117	5.9195	6.358	6.002	5.9435	5.8035	5.7935	5.9455	5.8925	6.235	5.99	6.2845	6.0125	6.015	5.8135	6.027	6.3005	6.1715	6.0205	6.396	6.1765	6.2935	6.078	6.091	6.27	6.092	6.0645	6.259	6.0215	5.868	5.846	5.741	5.7905	6.174	5.8845	6.026	6.006	6.076	6.164	5.7965
AKT2	6.00533333333333	6.13216666666667	6.337	5.96033333333333	6.16983333333333	6.13066666666667	6.21533333333333	5.86916666666667	6.265	6.1255	6.11783333333333	6.135	5.85633333333333	6.24666666666667	6.05083333333333	6.41366666666667	6.11466666666667	6.0965	6.134	6.171	6.06033333333333	5.93266666666667	6.08916666666667	6.239	6.0835	5.93283333333333	6.09183333333333	5.9985	6.08633333333333	6.24616666666667	6.08433333333333	6.16416666666667	5.99566666666667	6.25983333333333	6.0505	5.95716666666667	6.22416666666667	5.871	5.8565	6.24816666666667	5.83866666666667	6.0675	6.14816666666667	6.17783333333333	6.09366666666667	5.85316666666667	5.94483333333333	6.00483333333333	6.21366666666667
AKT3	5.57814285714286	5.23785714285714	5.55828571428571	5.63642857142857	5.77528571428571	5.47414285714286	5.81228571428571	5.66528571428571	5.55557142857143	5.67785714285714	5.40914285714286	5.53	6.03442857142857	5.581	5.64242857142857	5.82285714285714	5.83442857142857	5.822	5.76442857142857	5.80214285714286	5.80942857142857	5.38814285714286	5.52128571428571	5.81785714285714	5.795	5.52	5.90557142857143	5.564	5.23328571428571	5.65914285714286	5.48114285714286	5.43342857142857	5.13128571428572	5.35085714285714	5.43328571428571	6.17071428571429	5.81042857142857	5.67685714285714	5.70571428571429	5.76128571428571	5.69657142857143	5.87914285714286	5.79614285714286	5.65657142857143	5.63414285714286	5.62942857142857	5.30028571428571	5.64142857142857	5.876
AKTIP	8.412	8.56	8.3465	8.7425	8.5725	8.14	8.547	8.2215	8.8265	8.504	8.5415	8.296	8.5795	8.3825	8.3865	8.253	8.352	8.329	8.5165	8.6335	8.5515	8.847	8.488	7.8105	8.3325	8.716	8.7465	8.311	8.8	8.4215	8.3485	8.3155	8.2625	8.3695	8.1305	8.301	8.6405	8.6495	8.621	8.3815	8.8265	8.426	8.235	8.1805	8.0285	8.454	8.4545	8.678	8.5855
AL022341.3	4.794	4.634	4.784	4.653	4.868	4.881	4.905	4.923	4.728	4.892	5.033	4.921	5.277	4.943	4.559	4.99	4.828	4.776	5.19	4.654	5.026	4.926	4.946	4.94	5.023	5.55	4.926	4.995	5.05	4.776	5.203	4.859	5.164	5.1	4.934	5.028	4.798	4.91	4.723	5.114	4.781	4.858	4.641	4.717	4.931	4.909	4.877	4.827	4.762
AL022344.5	3.683	3.737	3.841	3.582	3.65	3.654	3.704	3.535	3.64	3.633	3.499	3.463	3.462	3.695	3.516	3.539	3.573	3.537	3.747	3.714	3.468	3.579	3.591	3.287	3.49	3.78	3.82	3.541	3.577	3.561	3.722	3.544	3.856	3.813	3.541	3.598	3.437	3.744	3.71	3.733	3.486	3.595	3.6	3.501	3.643	3.675	3.741	3.574	3.353
AL109706	3.92	3.838	4.076	3.914	3.964	3.951	3.943	3.898	3.885	3.577	3.996	3.706	3.861	4.028	3.956	3.925	3.958	3.761	3.8	3.833	3.936	3.914	3.887	3.764	3.936	4.031	3.753	3.787	3.895	3.645	3.827	4.139	3.485	3.88	3.657	3.749	3.822	3.991	3.96	3.771	3.942	3.95	3.99	3.886	3.798	3.994	4.038	3.935	3.71
AL132709.8	4.344	3.837	4.231	4.227	4.202	4.799	3.665	4.691	4.52	3.875	4.068	4.189	4.937	3.866	4.962	4.261	4.063	3.824	4.225	4.715	4.56	3.508	5.129	4.897	3.701	3.573	4.17	3.331	4.397	4.061	3.729	3.951	3.842	4.35	3.757	4.013	4.573	3.857	3.71	4.737	4.048	5.039	4.872	4.41	5.666	3.825	3.796	3.954	4.39
AL133493.2	2.995	3.227	3.231	3.109	3.056	3.195	3.286	3.258	3.073	3.246	3.272	3.062	3.222	3.064	3.012	2.962	3.141	3.054	3.47	3.15	3.07	3.197	3.075	3.158	3.122	3.152	3.08	3.119	3.007	3.144	3.489	3.253	3.216	3.087	3.056	3.166	3.11	3.287	3.223	2.981	3.059	3.202	3.218	3.016	3.052	3.065	3.114	2.982	2.986
AL590762.11	5.361	5.378	5.66	5.512	5.588	5.667	5.266	5.53	5.567	5.367	5.651	5.604	5.223	5.462	5.306	5.451	5.33	5.366	5.623	5.693	5.696	5.406	5.819	5.329	5.313	5.467	5.518	5.568	5.808	5.561	5.453	5.247	5.813	5.433	5.489	5.218	5.301	5.532	5.026	5.465	5.379	5.718	5.327	5.231	5.637	5.512	5.222	5.302	5.384
AL832163	3.535	3.333	3.435	3.375	3.54	3.314	3.259	3.166	3.255	3.253	3.113	3.188	3.244	3.092	3.259	3.15	3.212	3.33	3.294	3.152	3.11	3.439	3.376	3.34	3.193	3.331	3.202	3.242	3.123	3.324	3.17	3.322	3.194	3.161	3.302	3.227	3.293	3.118	3.174	3.343	3.248	3.388	3.119	3.137	3.231	3.254	3.24	3.415	3.358
AL833181	8.905	8.688	8.65	7.991	7.784	7.553	6.639	7.623	8.136	7.095	7.564	7.082	6.281	8.286	7.179	7.3	7.309	7.992	6.753	7.691	6.785	7.778	7.048	8.711	7.522	7.908	7.286	7.087	6.68	6.423	6.694	7.724	7.025	7.038	7.039	6.32	6.776	7.001	6.921	7.656	7.117	7.147	7.325	7.644	7.548	7.528	8.155	8.292	7.744
AL928742.12	5.019	5.445	5.053	4.894	5.158	5.041	5.061	5.055	5.398	5.338	5.209	5.331	5.291	5.095	5.036	5.217	5.006	5.292	5.06	5.331	5.073	5.53	5.064	5.09	5.157	5.219	5.084	5.301	5.278	5.131	5.275	5.406	5.37	5.636	5.004	5.309	5.277	5.222	5.279	5.144	5.05	5.18	5.027	4.837	5.221	5.059	5.097	5.4	5.32
ALAD	7.6565	7.927	8.203	8.2035	8.0115	7.548	7.266	7.318	8.064	7.615	8.0345	8.209	6.972	8.2885	7.7255	8.1315	7.7745	8.106	7.755	8.1495	7.414	8.073	8.0105	7.6495	7.384	7.9375	8.0995	7.8765	7.927	7.921	7.5605	7.717	7.5265	7.843	7.773	7.282	7.4705	7.2225	7.586	7.871	7.558	8.1	7.607	7.8015	8.1385	7.5575	7.6925	7.4865	7.7205
ALAS1	9.071	9.461	8.778	9.166	8.52	9.847	8.724	8.85	8.735	9.938	9.474	8.983	9.116	8.908	10.014	8.766	8.75	9.027	8.467	8.732	8.914	9.653	8.431	8.855	8.771	10.187	8.479	8.667	9.303	8.778	8.541	9.531	10.192	9.033	9.019	8.822	9.152	9.351	9.194	9.091	9.461	9.029	8.976	9.134	8.24	8.894	10.413	10.163	8.752
ALAS2	4.117	4.1865	4.0995	4.3905	6.2825	4.758	4.146	4.112	4.4	4.307	4.4335	4.5945	4.042	4.701	4.2405	5.3825	4.322	4.4775	4.354	4.092	4.5095	4.351	4.31	4.484	4.427	4.287	4.245	5.3335	4.2445	4.7285	4.2175	4.126	4.6835	4.252	4.377	4.103	4.9695	4.504	4.59	4.9985	4.668	4.15	4.364	4.1985	4.221	4.5575	4.9485	3.9655	3.971
ALB	3.2525	3.326	3.33325	3.3015	3.329	3.26125	3.307	3.38825	3.3835	3.26825	3.4545	3.2755	3.31225	3.27025	3.3545	3.2845	3.32875	3.31325	3.4425	3.37175	3.35175	3.382	3.3045	3.41475	3.371	3.309	3.2715	3.407	3.31525	3.40425	3.44775	3.30325	3.466	3.3665	3.352	3.22175	3.209	3.28725	3.32975	3.3205	3.2795	3.28025	3.39975	3.30075	3.33925	3.357	3.33275	3.28025	3.3005
ALCAM	7.60266666666667	7.39766666666667	6.73966666666667	7.44466666666667	7.20866666666667	7.174	7.31833333333333	6.70433333333333	7.20433333333333	7.85633333333333	7.46266666666667	6.772	6.86866666666667	7.34566666666667	7.72466666666667	6.69066666666667	6.57666666666667	7.38633333333333	6.96366666666667	7.35366666666667	6.85	7.529	7.15866666666667	6.53266666666667	6.25966666666667	7.575	6.964	6.65166666666667	6.15633333333333	6.47233333333333	6.76366666666667	7.513	7.59933333333333	7.277	6.935	7.13733333333333	7.476	7.20433333333333	7.12066666666667	7.12766666666667	7.25066666666667	7.19866666666667	7.05833333333333	7.28966666666667	6.811	6.78966666666667	7.85033333333333	7.77133333333333	7.691
ALDH16A1	6.697	6.752	6.764	6.497	6.593	6.845	7.148	6.832	6.863	6.953	6.759	7.302	6.827	6.456	6.698	6.927	6.864	6.911	7.006	6.735	6.998	6.779	6.821	6.981	6.826	6.633	6.789	7.016	7	6.993	6.968	6.663	6.906	6.774	7.327	7.076	6.875	6.898	6.927	6.89	6.753	6.643	6.975	6.794	7.057	7.061	6.681	6.746	6.559
ALDH18A1	8.064	8.8055	8.6125	8.4245	8.351	8.292	8.2345	8.115	8.561	8.365	8.3825	8.767	8.09	8.5105	8.1695	8.1955	8.356	8.5695	8.4625	8.617	8.0215	8.307	8.409	8.232	8.072	8.7065	8.481	8.4625	8.4915	8.427	8.44	8.368	8.5755	8.485	8.3305	8.0425	8.358	8.105	8.1095	8.617	8.32	8.722	8.4385	8.2225	9.133	8.1915	8.189	8.2615	8.3305
ALDH1A1	7.881	7.911	8.049	8.395	7.918	7.853	8.686	8.289	8.144	8.376	7.27	7.814	7.032	7.542	7.917	8.273	8.849	7.873	8.866	8.215	7.987	7.995	8.175	8.081	7.608	9.238	8.687	7.657	7.527	9.097	7.779	8.507	8.331	8.05	8.01	7.858	8.451	8.375	8.616	9.253	8.914	8.278	8.889	8.599	7.123	8.177	7.942	7.739	8.289
ALDH1A2	5.124	5.099	5.662	5.18	5.203	5.166	5.247	5.33	5.168	5.345	5.363	5.24	5.568	5.419	5.245	5.526	5.341	5.479	5.331	5.567	5.418	5.325	5.26	5.075	5.383	5.612	5.711	5.567	5.261	5.797	5.356	5.717	5.921	5.375	5.46	5.009	5.254	5.471	5.343	5.469	5.278	5.4	5.229	5.537	5.082	5.323	5.166	5.117	5.224
ALDH1A3	5.2165	5.034	4.8765	5.361	5.1215	4.8135	4.8345	5.6145	5.153	5.1865	4.626	4.8825	5.001	5.094	5.0145	4.989	4.552	5.2505	4.7305	5.1535	5.148	4.661	4.805	4.4335	5.271	5.1415	4.8825	4.8295	6.7735	4.8105	4.7715	5.0965	5.2435	4.7815	5.3105	4.6565	4.9545	6.066	5.333	4.4235	4.894	5.017	4.672	4.9955	4.479	5.411	5.4085	5.362	5.235
ALDH1B1	5.248	5.1805	5.796	5.1825	5.635	5.42	6.1255	5.609	5.7475	5.764	5.651	5.9035	5.8405	5.663	5.4745	5.626	5.567	5.4785	5.8325	5.3725	5.877	5.3885	5.5985	5.486	6.2095	5.8395	6.1435	5.5345	5.601	6.002	5.664	5.359	6.3515	5.967	5.86	5.5045	5.3465	6.174	5.7665	6.2005	5.5075	6.033	6.009	5.7745	6.0135	5.5085	5.2915	5.2445	5.613
ALDH1L1	5.895	6.2265	5.5925	5.852	5.5085	6.1315	5.245	5.5885	5.4725	6.047	5.7405	5.1845	5.2115	6.2215	5.7535	6.6115	5.5585	6.146	5.298	5.5665	5.8905	5.8215	5.4185	5.7155	5.421	6.554	5.4205	5.285	5.3905	6.0685	5.24	6.1865	6.5365	5.4365	5.727	5.257	5.6805	5.5495	5.6	5.474	5.949	5.748	5.57	6.476	5.2655	5.322	6.411	6.3435	5.895
ALDH1L1-AS2	4.929	5.303	5.068	4.796	5.195	5.221	4.816	4.916	4.891	5.136	5.155	5.145	4.905	5.313	5.116	5.353	4.86	5.043	5.423	4.897	5.004	5.063	4.876	4.851	5.191	5.392	5.287	4.857	5.192	5.382	5.224	5.201	5.055	5.305	4.917	4.825	4.819	4.881	5.161	4.798	5.191	4.974	5.369	5.167	4.788	5.091	5.195	4.971	4.745
ALDH1L2	3.767	4.06333333333333	3.99066666666667	4.071	4.104	3.91333333333333	4.00133333333333	4.77333333333333	3.72566666666667	4.18866666666667	4.00066666666667	4.38866666666667	4.605	3.93933333333333	4.56	4.526	4.23366666666667	4.259	4.249	4.40666666666667	4.519	4.198	4.251	4.62733333333333	4.07233333333333	4.21	4.488	4.70433333333333	4.458	4.353	4.484	3.97	4.01133333333333	4.06433333333333	3.96	4.146	4.867	4.26166666666667	4.202	4.49933333333333	4.94433333333333	4.707	4.62333333333333	3.765	5.04533333333333	5.02066666666667	4.06666666666667	4.08933333333333	4.08
ALDH2	11.186	11.739	11.596	11.367	11.422	11.248	11.026	10.212	11.737	11.169	11.337	11.764	10.229	11.907	11.419	11.604	11.106	11.724	11.435	11.292	11.045	11.164	11.566	11.238	10.521	11.523	11.553	11.459	11.101	11.579	11.608	11.485	11.317	11.481	11.213	11.069	11.473	10.416	10.627	11.443	11.422	10.762	11.498	11.47	10.697	10.687	11.282	11.496	11.424
ALDH3A1	7.89	9.523	8.82	8.573	8.064	6.084	7.007	6.148	8.286	7.374	7.837	8.938	6.188	8.005	6.779	6.863	6.974	7.635	7.734	7.918	6.074	8.028	8.305	7.01	6.253	9.023	9.235	7.755	7.864	7.241	7.033	7.674	7.844	8.213	7.342	7.522	7.083	6.532	6.333	7.18	7.831	7.705	7.022	7.159	7.636	7.67	6.985	7.636	6.892
ALDH3A2	11.0426666666667	11.1783333333333	11.228	11.2163333333333	11.0183333333333	10.3016666666667	9.52566666666667	9.589	11.1233333333333	10.4836666666667	11.3663333333333	10.93	8.90933333333333	11.321	10.5886666666667	10.7113333333333	10.596	11.0876666666667	10.313	10.933	9.75133333333333	11.0873333333333	10.2063333333333	10.552	9.72066666666667	11.1636666666667	10.887	10.489	9.67933333333333	10.2036666666667	10.4256666666667	11.0016666666667	10.1263333333333	10.7773333333333	10.2763333333333	9.346	9.90833333333333	9.21533333333333	9.622	10.9526666666667	10.386	10.7046666666667	10.3673333333333	10.72	10.373	10.032	10.447	10.8443333333333	10.868
ALDH3B1	5.95	5.99966666666667	5.94233333333333	6.06533333333333	6.33366666666667	6.16633333333333	6.546	6.633	6.16266666666667	6.22666666666667	6.09466666666667	6.425	6.74	6.10633333333333	6.203	6.46533333333333	6.46366666666667	6.244	6.496	6.13433333333333	6.53133333333333	6.46433333333333	6.328	6.33866666666667	6.28033333333333	6.43766666666667	6.53633333333333	6.284	6.14066666666667	6.56333333333333	6.37666666666667	6.09533333333333	6.22666666666667	6.337	6.30633333333333	6.37366666666667	6.21933333333333	6.45233333333333	6.49	6.56266666666667	6.318	6.21233333333333	6.285	6.22466666666667	6.13166666666667	6.435	6.172	5.95666666666667	6.02266666666667
ALDH3B2	8.1075	9.425	7.9385	8.687	7.844	8.3025	8.0705	8.0975	8.46	9.2715	8.8545	7.913	8.228	7.6895	9.08	7.103	7.8465	8.142	8.003	8.179	8.614	9.547	8.226	6.957	8.4155	9.672	7.7055	8.51	9.3315	7.9575	7.666	8.968	9.845	9.01	8.8015	8.2645	8.8925	8.55	8.662	7.65	8.0465	8.032	8.184	7.8655	7.3995	8.817	8.4685	9.324	8.2365
ALDH4A1	6.2305	6.511	6.1955	6.645	6.285	6.489	6.1815	6.341	6.6305	6.746	6.3635	6.996	6.215	6.654	6.3905	6.9495	6.9165	6.542	6.43	6.088	6.491	6.421	6.639	6.603	6.5	6.59	6.172	6.835	6.816	6.7695	6.25	6.473	6.77	6.405	6.7495	6.457	6.6205	6.3725	6.292	6.0995	6.604	6.302	6.453	6.5695	6.793	6.592	6.735	6.6125	6.2225
ALDH5A1	6.809	6.9725	6.364	6.609	6.376	6.485	5.9915	5.935	6.912	6.5735	6.4555	6.624	5.014	6.5305	6.7095	6.7455	6.4865	6.6045	5.657	6.8805	6.249	7.1545	5.767	6.443	5.6245	6.8105	6.191	5.405	6.731	6.317	5.524	6.6005	6.6965	6.131	6.2195	5.7695	6.416	6.2215	6.0165	6.6635	6.961	6.29	6.124	6.472	5.76	6.533	6.6915	7.1375	6.6465
ALDH6A1	7.07	7.109	7.1254	7.1744	6.7596	6.9488	5.6856	6.2004	6.4608	6.6352	6.6718	6.4824	5.6366	6.9052	6.7474	7.236	6.4008	6.9074	5.7438	6.3816	6.2694	6.6534	6.1984	6.3816	6.2844	7.1904	6.6204	6.259	5.8266	7.0236	6.0232	6.9962	7.0884	6.8062	6.3578	5.8148	6.356	6.3104	6.3032	6.4916	6.6706	6.9066	6.4868	7.1126	6.2624	6.009	6.962	7.2098	7.146
ALDH7A1	7.22233333333333	7.701	7.33666666666667	7.33766666666667	7.437	7.087	7.00633333333333	7.106	7.45533333333333	7.398	7.588	7.657	6.73033333333333	7.47666666666667	7.29533333333333	7.091	6.75133333333333	7.30666666666667	7.40833333333333	7.26533333333333	6.795	7.47466666666667	7.55966666666667	7.17733333333333	7.33033333333333	7.01666666666667	7.083	7.51466666666667	7.89333333333333	7.31	7.221	7.539	7.55966666666667	7.37233333333333	7.24066666666667	6.914	7.29066666666667	7.393	7.187	6.979	7.34633333333333	7.47333333333333	7.16033333333333	7.15833333333333	7.40966666666667	7.562	7.56966666666667	7.771	7.70166666666667
ALDH8A1	4.65	3.941	4.022	3.846	3.299	4.404	3.633	4.481	4.503	4.642	4.533	3.521	4.172	4.431	4.027	4.075	4.256	4.16	3.259	3.931	4.202	4.492	3.912	5.026	4.607	4.165	3.929	3.232	3.468	3.724	3.711	3.646	3.754	3.57	4.142	4.675	4.671	4.462	4.201	3.638	4.525	3.935	4.162	3.849	3.662	3.992	4.577	4.365	4.136
ALDH9A1	11.128	11.301	11.211	11.232	10.627	10.877	10.16	10.752	10.886	10.937	10.96	10.611	10.275	11.264	11.27	11.251	10.725	11.284	10.501	10.858	10.698	11.291	10.487	10.747	10.36	11.513	10.976	10.539	10.672	10.805	10.573	11.088	11.19	10.629	10.824	10.455	10.881	10.614	10.588	11.012	10.916	10.558	10.669	11.04	10.238	10.633	11.092	11.754	11.327
ALDOA	10.2573333333333	10.9216666666667	10.4986666666667	10.5593333333333	10.6476666666667	10.4463333333333	10.725	10.5123333333333	10.4503333333333	10.6686666666667	10.5353333333333	10.7466666666667	10.4106666666667	10.459	10.767	10.636	10.579	10.429	10.7826666666667	10.4966666666667	10.7386666666667	10.8046666666667	10.6126666666667	10.548	11.1513333333333	10.8706666666667	10.737	10.768	11.014	10.8946666666667	10.8056666666667	10.7876666666667	11.2213333333333	10.6926666666667	10.9426666666667	10.5526666666667	10.82	11.1183333333333	11.0186666666667	10.348	10.7066666666667	10.5166666666667	10.6803333333333	10.49	10.294	11.0866666666667	10.909	10.9456666666667	10.7886666666667
ALDOAP2	3.794	3.938	3.647	3.94	3.807	3.819	4.268	3.786	3.858	4.034	4.274	3.777	4.012	3.82	3.873	3.94	3.678	3.639	4.334	3.749	3.979	4.283	3.996	4.06	3.804	3.949	4.139	3.909	3.536	4.37	4.045	4.023	4.748	4.898	4.105	3.959	3.803	4.081	4.162	3.78	4.219	4.257	3.819	4.003	4.199	4.091	3.578	3.585	3.92
ALDOB	3.90266666666667	3.93011111111111	3.99611111111111	3.85022222222222	3.92611111111111	3.83933333333333	3.87822222222222	3.81688888888889	3.93244444444444	3.95977777777778	4.01322222222222	3.932	3.91088888888889	4.04055555555555	3.80433333333333	3.91122222222222	3.88377777777778	3.88277777777778	4.04788888888889	3.80622222222222	3.91211111111111	4.006	3.92055555555556	3.84866666666667	3.91244444444444	4.04788888888889	4.00788888888889	3.96311111111111	4.04833333333333	4.02122222222222	3.94844444444445	4.03122222222222	3.94466666666667	3.98777777777778	3.99477777777778	3.90922222222222	3.90922222222222	3.902	3.94166666666667	3.87022222222222	3.96455555555556	3.9	3.86777777777778	3.98655555555556	3.81877777777778	3.88866666666667	3.98766666666667	3.863	3.82411111111111
ALDOC	7.689	8.233	8.146	7.72	8.431	7.595	7.792	7.055	7.844	7.983	8.39	8.01	6.922	8.44	7.639	9.448	7.816	8.219	8.162	8.118	7.995	7.53	8.432	7.408	7.745	7.766	8.53	8.037	7.775	8.903	8.536	7.952	7.814	8.639	7.46	7.463	8.508	8.001	8.319	8.099	7.985	8.177	8.544	8.948	7.818	7.877	7.827	7.747	8.309
ALG1	5.492	6.048	5.68	5.755	5.778	5.858	6.075	5.753	5.838	6.038	5.67	6.146	6.065	5.389	5.51	6.019	5.843	5.479	6.148	5.57	6.215	5.519	5.74	6.134	6.054	5.856	6.118	5.711	6.319	6.179	5.771	5.613	5.782	5.403	5.903	5.969	6.19	6.218	5.687	5.93	5.891	5.956	5.867	5.566	5.784	6.086	5.701	5.892	5.616
ALG10	4.032	3.87	3.9545	3.883	3.965	4.4945	4.192	4.1885	3.933	4.4065	4.1415	4.315	4.679	4.219	4.13	4.219	4.3395	4.1105	3.9265	4.1605	3.954	4.431	4.1245	4.3065	4.424	4.0855	4.002	4.6595	4.1895	3.959	4.2605	3.7705	4.421	3.9225	4.5265	4.0565	4.1785	4.062	4.4625	4.1585	4.344	4.033	4.4395	4.28	4.4725	4.6345	4.673	4.2135	4.1455
ALG12	6.697	6.829	6.758	6.759	6.798	6.424	6.791	6.583	6.754	6.728	6.661	7.006	6.662	6.759	6.634	6.524	6.679	6.885	6.745	6.908	6.529	6.91	6.587	6.572	6.541	7.145	6.654	6.722	6.472	6.867	6.482	6.714	6.97	6.75	6.86	6.061	6.708	6.457	6.481	6.639	6.827	6.69	6.51	6.552	6.675	6.594	6.53	6.705	6.32
ALG13	6.851	6.3898	6.4448	6.613	6.6246	6.8598	6.7474	6.935	6.753	6.7842	6.7328	6.3948	6.907	6.8738	6.8336	6.6546	6.781	6.6958	6.5406	6.6176	6.6118	6.6442	6.7964	6.7822	6.8808	6.5244	6.4664	6.5654	7.0874	6.4174	6.567	6.5992	6.8638	6.5	6.6764	7.0044	6.9772	6.626	6.631	6.5728	6.9656	6.7654	6.58	6.6682	6.67	6.6246	6.7136	6.9804	7.0362
ALG14	6.095	6.198	5.9335	6.1825	6.239	6.1085	6.303	5.853	6.0915	6.3495	6.262	6.2715	6.0685	6.045	6.293	6.267	6.1035	6.1055	6.4695	6.1675	6.0585	6.1705	6.3595	5.5835	5.9065	6.6225	6.008	5.972	6.8015	6.0735	6.214	6.3085	6.4715	6.3025	6.006	6.1235	6.3025	6.2445	6.0705	6.093	6.269	6.2825	6.153	5.936	6.34	6.2445	6.379	6.361	5.9955
ALG2	6.5875	6.7585	6.855	6.5645	6.7375	6.8005	6.845	6.893	6.6505	6.839	6.569	6.863	6.953	6.547	6.788	6.5305	6.791	6.7465	6.6885	6.5845	6.776	6.728	6.6125	6.853	7.0145	6.7925	6.7675	6.9415	6.9025	6.7005	6.7325	6.6055	6.934	6.6275	6.949	6.8	6.7025	6.863	6.7285	6.804	6.773	6.63	6.7865	6.8565	6.3815	6.7395	6.92	6.7335	6.6255
ALG3	7.213	7.718	7.275	7.184	7.25	7.342	7.441	7.137	7.415	7.474	7.285	7.488	7.474	7.237	7.232	7.263	7.417	7.391	7.277	7.128	7.349	7.43	7.125	7.326	7.557	7.88	7.285	7.733	7.878	7.4	7.656	7.669	7.666	7.422	7.479	7.265	7.199	7.362	7.445	7.362	7.483	7.229	7.417	7.222	7.326	7.511	7.419	7.363	6.98
ALG5	5.70866666666667	5.734	5.73233333333333	5.75633333333333	5.78433333333333	5.96566666666667	5.93033333333333	6.17733333333333	5.97633333333333	5.99033333333333	5.77266666666667	5.84733333333333	6.12166666666667	5.87766666666667	5.892	5.87033333333333	6.09033333333333	5.81433333333333	6.011	5.809	5.96466666666667	5.886	6.16033333333333	5.769	6.19933333333333	6.05166666666667	6.11	6.06466666666667	6.269	6.11566666666667	6.00466666666667	5.83566666666667	5.88733333333333	5.763	5.75433333333333	5.97733333333333	5.77233333333333	6.21466666666667	5.95533333333333	5.988	5.906	6.09066666666667	6.02266666666667	5.91066666666667	5.85533333333333	6.02433333333333	6.22833333333333	5.703	5.84266666666667
ALG6	8.442	8.487	8.199	8.379	8.107	8.419	8.018	8.28	8.345	8.26	8.151	8.376	8.081	8.272	8.429	8.089	8.315	8.213	7.49	8.095	7.769	8.214	7.894	7.985	8.048	8.198	7.797	8.367	8.27	7.451	8.196	8.183	8.535	7.87	8.143	7.908	8.336	8.175	8.024	7.946	8.211	7.976	8.111	8.147	8.136	8.162	8.733	8.648	8.431
ALG8	8.137	8.454	8.203	8.111	8.056	8.401	8.155	8.187	8.023	8.339	8.003	8.416	8.432	8.191	8.226	8.378	8.271	8.351	8.03	7.924	8	8.359	7.792	8.212	8.251	8.296	7.91	8.539	8.344	8.09	7.973	8.325	8.532	7.738	8.155	8.093	8.224	8.198	7.989	8.358	8.334	8.008	8.26	8.077	8.185	8.198	8.584	8.445	8.009
ALG9	7.265	7.602	7.545	7.2995	7.5815	7.078	7.1935	7.0135	7.561	7.2285	7.3125	7.4385	7.025	7.5925	7.335	7.7225	7.266	7.407	7.314	7.445	7.108	7.234	7.217	7.17	7.24	7.123	7.4255	7.4995	7.2835	7.3545	7.549	7.302	7.0935	7.227	6.9915	7.2005	7.4955	7.3175	7.015	7.34	7.065	7.145	7.4815	7.4495	7.193	7.291	7.182	7.1385	7.499
ALK	4.655	5.0545	4.905	5.079	4.7385	4.627	4.7485	4.6725	4.7185	5.0195	4.4795	4.582	4.7645	5.0255	4.695	4.73	4.7265	4.708	5.0815	4.6625	4.846	4.8595	4.7985	4.8625	4.762	4.92	4.735	4.645	4.6435	4.9455	5.0225	4.925	5.2275	4.8775	4.6825	4.725	4.7145	4.7185	4.77	5.1095	5.0555	4.803	5.0215	4.793	4.6155	4.7805	4.9625	4.978	4.6825
ALKBH1	5.812	5.808	5.9805	5.695	5.873	5.741	5.685	5.786	5.6955	5.73	5.698	5.802	5.7785	5.8015	5.7105	5.5205	5.776	5.875	5.663	5.61	5.6025	5.714	5.5725	5.8765	5.934	5.95	5.6285	5.9565	5.5585	5.6815	5.8145	5.853	5.644	5.631	5.768	5.6625	5.8315	5.5595	5.7695	5.833	5.692	5.5545	5.729	5.7985	5.5085	5.624	5.637	5.726	5.573
ALKBH2	6.863	6.812	6.886	6.449	6.991	6.858	6.948	6.708	7.003	6.75	6.891	7.001	6.69	6.869	6.476	6.769	7.027	6.624	7.086	6.987	6.805	6.771	6.613	6.663	7.005	6.953	7.069	6.977	7.003	6.591	7.108	6.618	6.711	6.764	6.716	6.6	6.512	6.741	6.731	6.795	6.547	6.926	6.945	6.578	6.948	6.634	6.485	6.47	6.662
ALKBH3	7.762	8.053	7.768	7.937	8.109	7.72	8.26	7.875	8.065	7.997	8.051	8.316	8.045	8.105	7.851	7.83	8.081	7.71	8.288	8.05	8.045	7.988	8.054	7.744	7.767	8.041	8.197	8.014	8.292	7.918	8.052	7.932	7.673	7.957	7.87	8.186	8.037	8.153	7.948	7.855	7.807	7.956	8.113	7.747	7.989	7.971	7.798	7.939	7.943
ALKBH3-AS1	3.8	4.112	4.0045	4.038	3.8975	4.034	3.92	3.91	3.871	3.987	3.8955	3.9555	3.9855	4.108	4.006	3.95	4.017	4.057	4.121	3.9835	4.117	4.1325	4.0915	3.965	3.88	4.604	3.923	4.006	4.0335	4.1835	4.015	4.05	4.389	4.13	3.8485	4.032	3.914	4.075	4.0145	3.832	4.024	3.9655	3.9775	3.873	3.9885	4.2915	3.9635	4.0755	3.788
ALKBH4	5.671	6.19	6.026	5.853	5.742	5.506	5.45	5.406	5.759	5.637	5.346	6.062	5.399	5.918	5.484	5.442	5.684	5.886	5.579	5.774	5.625	5.4	5.516	5.508	5.556	5.85	5.721	5.73	5.795	5.236	5.684	5.684	5.62	5.793	5.57	5.217	5.477	5.505	5.222	5.501	5.305	5.537	5.716	5.601	5.673	5.483	5.48	5.445	5.43
ALKBH5	7.641	7.64633333333333	7.766	7.611	7.68633333333333	7.634	7.81766666666667	7.49533333333333	7.59066666666667	7.68733333333333	7.69833333333333	7.82733333333333	7.59866666666667	7.71066666666667	7.65066666666667	7.682	7.75533333333333	7.81733333333333	7.78633333333333	7.65066666666667	7.679	7.455	7.61766666666667	7.68566666666667	7.69833333333333	7.56833333333333	7.77333333333333	7.643	7.601	7.73166666666667	7.88266666666667	7.64833333333333	7.66966666666667	7.95533333333333	7.75166666666667	7.72033333333333	7.634	7.69066666666667	7.66366666666667	7.85133333333333	7.45833333333333	7.605	7.82833333333333	7.82633333333333	7.72566666666667	7.66233333333333	7.55466666666667	7.43833333333333	7.79066666666667
ALKBH6	6.882	6.996	6.997	7.219	6.821	7.158	7.481	7.266	7.13	7.21	7.143	7.184	7.374	6.819	7.248	6.853	7.182	6.845	7.131	7.055	7.48	7.353	7.088	7.168	7.239	7.003	7.089	7.409	7.12	7.389	7.12	6.963	7.066	6.569	7.443	7.256	7.313	7.529	7.342	7.15	7.23	7.006	7.331	6.603	7.044	7.333	6.967	7.035	6.878
ALKBH7	6.149	6.34225	6.10175	6.10125	6.13325	5.71975	5.96575	5.7105	6.08825	6.00575	6.11475	6.23075	5.753	6.1465	6.02575	6.0195	5.7955	6.051	5.842	6.08025	5.788	5.98675	5.95325	5.88275	5.94125	6.51175	6.22425	5.92325	6.11325	5.9755	6.086	6.2615	6.26675	6.32775	5.91575	5.60275	5.69925	5.9945	5.82725	5.9305	5.97325	5.97425	6.01575	5.93475	5.893	6.04875	5.98775	6.0965	5.906
ALKBH8	5.604	5.379	5.4955	5.679	5.356	5.1525	5.284	5.3435	5.5885	5.206	5.207	5.438	5.3455	5.369	5.448	5.615	5.4795	5.4725	5.5125	5.608	5.5215	5.2325	5.2415	5.4635	5.702	4.914	5.4655	5.8785	5.4885	5.216	5.6045	5.253	5.03	5.091	5.209	5.8305	5.5455	5.449	5.509	5.6205	5.2165	5.2945	5.4595	5.261	5.367	5.414	5.3815	5.4565	5.634
ALLC	3.904	3.971	4.116	4.079	3.999	3.899	4.244	4.121	4.449	4.117	4.007	4.103	3.814	4.302	4.215	4.291	4.256	3.892	4.052	4.19	4.05	4.113	4.381	3.926	4.263	4.427	4.001	4.102	4.757	4.454	4.177	3.999	4.227	3.879	4.231	4.096	3.986	4.361	4.533	3.971	4.385	4.062	4.083	4.424	4.11	4.31	4.529	4.202	4.198
ALMS1	7.23666666666667	6.89766666666667	7.126	6.96266666666667	7.09366666666667	7.208	6.89466666666667	7.18033333333333	6.978	6.70733333333333	7.04466666666667	6.958	6.66466666666667	7.11633333333333	7.14733333333333	7.10566666666667	6.95466666666667	6.99233333333333	6.78566666666667	7.038	6.84566666666667	6.93666666666667	6.93933333333333	7.257	6.91433333333333	6.32233333333333	7.075	6.94666666666667	6.82	6.827	6.63066666666667	6.87633333333333	6.825	6.715	6.70066666666667	6.87133333333333	7.124	6.81866666666667	6.75266666666667	7.029	6.85033333333333	7.01133333333333	6.86866666666667	7.038	7.22933333333333	7.00766666666667	6.95633333333333	7.01633333333333	7.40633333333333
ALMS1-IT1	4.156	4.001	4.324	4.173	4.158	4.346	4.216	4.065	4.137	4.147	4.151	4.081	4.224	4.023	4.044	4.021	4.285	4.117	4.194	4.276	4.028	3.904	4.925	4.249	4.183	3.815	3.834	3.818	3.909	3.882	4.306	4.272	3.93	4.271	4.062	4.51	4.251	3.934	3.885	4.172	3.979	4.126	3.914	4.002	4.234	3.854	4.042	3.888	4.098
ALMS1P	5.057	5.232	5.362	5.084	5.115	5.261	5.132	5.12	5.294	5.381	5.07	5.269	4.942	5.155	5.019	5.13	5.29	5.137	5.465	5.336	5.209	5.106	5.349	5.226	5.239	5.309	5.135	5.223	5.106	4.899	5.168	4.995	5.34	5.614	5.36	5.09	4.873	5.077	5.585	4.871	5.477	5.306	5.252	4.995	5.176	5.251	5.253	4.973	5.153
ALOX12	6.935	7.229	6.743	6.427	6.418	6.511	4.838	5.048	7.2	5.962	6.023	6.709	4.605	6.456	5.747	6.466	6.902	6.353	6.495	6.357	6.343	7.293	6.924	6.042	6.389	7.394	6.381	7.1	6.558	6.616	6.496	7.044	6.064	6.844	6.831	6.005	5.767	5.587	6.069	6.49	6.487	6.212	6.212	6.8	5.839	5.532	6.876	6.742	6.05
ALOX12B	9.475	9.554	8.754	9.336	9.249	9.203	9.307	9.606	10.273	9.636	9.1	9.926	9.5	9.412	8.3	8.922	9.745	9.284	9.765	9.128	9.836	9.734	9.551	8.549	9.855	9.137	9.606	10.161	11.099	9.888	9.56	9.179	9.138	9.58	9.371	9.53	9.637	9.795	9.751	8.823	9.035	8.508	9.618	8.616	9.115	9.796	9.523	9.161	8.722
ALOX12P2	5.208	5.451	5.381	5.4	5.473	5.407	5.563	5.584	5.228	5.366	5.642	5.221	5.351	5.165	5.45	5.37	4.97	5.419	5.468	5.56	5.675	5.628	5.486	5.564	5.208	5.784	5.426	5.244	5.396	5.136	5.093	5.334	5.851	5.027	5.453	5.196	5.49	5.687	5.636	5.523	5.392	5.452	5.404	5.553	5.362	5.435	5.514	5.42	5.362
ALOX15	4.623	4.315	4.174	4.513	3.965	3.988	3.994	4.461	4.381	3.951	4.397	4.244	3.993	4.263	4.026	3.959	4.05	4.347	4.135	4.135	3.788	4.139	4.105	3.923	3.966	3.853	4.29	3.985	4.042	3.773	3.995	4.248	4.02	4.236	5.19	3.734	3.845	3.969	4.015	3.835	4.007	4.091	4.126	4.159	3.835	3.997	3.834	3.874	3.78
ALOX15B	8.9725	9.938	7.6925	9.462	7.196	8.5125	5.29	5.9425	6.6125	9.8005	9.238	6.1385	5.1275	7.1335	9.713	5.6095	5.924	8.037	5.816	6.4345	6.652	9.882	6.0505	6.12	5.7645	10.4815	5.991	6.0905	6.9025	5.773	5.4265	10.12	10.4185	8.693	7.9665	5.402	7.069	8.275	8.282	6.4275	8.2095	8.752	6.7845	7.3795	6.026	6.6495	9.175	10.786	9.1135
ALOX5	5.50575	5.32525	5.447	5.3225	5.26875	5.30225	5.82525	5.9235	5.411	5.5065	5.2295	5.36725	6.308	5.06025	5.39	5.21175	5.2825	5.294	5.37125	5.571	5.821	5.73625	5.17675	5.49075	5.34225	5.27775	5.372	5.404	5.298	5.1565	5.4125	5.41175	5.04975	5.2325	5.83525	6.033	5.6505	5.73825	6.18425	5.92675	5.35375	5.28575	5.517	5.63875	5.4	5.5215	5.08725	5.15275	5.40025
ALOX5AP	8.581	7.534	7.667	7.988	8.414	9.271	9.691	8.884	7.308	8.055	7.478	8.515	8.916	7.77	8.137	7.879	8.522	8.171	8.536	7.412	8.405	7.169	7.999	8.778	8	7.69	7.879	7.697	7.9	7.815	7.791	7.374	6.926	7.485	9.252	9.331	7.667	8.304	8.566	8.956	8.148	7.426	8.38	8.662	7.539	8.129	7.154	7.444	7.413
ALOXE3	6.9685	7.6345	7.0565	7.41	7.0965	6.8085	6.8975	6.691	8.192	7.079	7.2015	7.22	7.149	7.234	6.246	6.7095	7.265	7.336	7.3375	7.304	7.3755	7.6665	7.4015	6.3475	6.781	7.4905	7.669	7.713	7.767	7.61	7.1835	7.199	6.4015	7.7305	6.9185	7.43	7.315	7.2865	7.116	6.9675	7.412	6.6705	7.057	6.573	6.7735	7.1005	6.742	7.097	6.932
ALPI	4.1995	4.166	4.052	4.035	4.1875	4.1785	4.1145	4.237	4.2405	4.219	4.245	4.269	4.1865	4.224	4.247	4.11	4.2045	4.2725	4.2195	4.092	4.2315	4.317	4.1395	4.124	4.1925	4.457	4.2955	4.248	4.414	4.3835	3.9875	4.184	4.2175	4.124	4.2755	4.1415	4.0795	4.2125	4.246	4.4645	4.1945	3.977	3.881	4.0505	4.1885	4.1875	4.032	4.1505	4.233
ALPK1	6.435	6.54525	6.62575	6.30225	6.35975	6.642	6.69175	6.61275	6.22925	5.82	6.163	6.1785	6.45975	6.21175	6.50325	5.946	6.22225	5.9525	6.08625	6.3615	6.3015	6.11125	5.866	6.44925	6.36525	5.82925	6.10975	6.01825	5.8445	5.76675	6.16975	6.34675	5.726	6.09275	5.84025	6.3445	5.97775	6.32125	6.2795	6.46375	6.02575	6.04775	6.053	6.126	6.52425	6.4205	6.0265	6.00575	6.06
ALPK2	4.323	4.026	4.43	4.174	4.264	4.323	4.998	5.103	4.166	4.6	4.127	4.808	4.239	4.543	5.289	4.718	4.555	4.327	3.986	5.045	5.342	4.465	4.179	4.257	4.521	4.157	4.753	4.257	4.699	5.136	4.584	4.967	4.711	4.855	4.431	4.464	5.522	4.146	4.531	4.646	5.304	4.817	4.868	4.406	5.781	4.541	4.443	4.288	4.339
ALPK3	4.2845	4.2055	4.7335	4.115	4.1255	4.3625	4.3935	4.1955	4.3655	4.2675	4.3155	4.1555	4.207	4.6425	4.423	5.3985	4.3625	4.395	4.314	4.4095	4.5405	4.11	4.2365	4.4335	4.398	4.0395	4.6335	4.381	4.2905	4.5765	4.182	4.2895	4.4065	4.351	4.4575	4.301	4.4655	4.5115	4.299	4.358	4.3555	4.504	4.642	5.2305	4.374	4.235	4.4825	4.297	4.3245
ALPL	4.475	4.162	4.0215	4.306	4.831	4.596	4.789	4.866	4.5265	4.972	4.4285	4.467	4.665	4.3245	4.566	4.7485	4.5595	4.425	4.484	4.3295	4.866	4.7105	4.539	4.7615	4.595	4.4135	4.5115	4.3675	4.34	4.575	4.7975	4.5025	4.6585	4.321	4.788	4.395	4.713	4.6115	4.4345	4.982	4.8305	4.613	4.6055	4.6205	4.928	4.5785	4.516	4.549	4.4045
ALPP	3.945	4.211	4.023	3.939	3.963	4.297	4.168	4.32	4.04	3.912	4.383	4.353	4.351	3.984	3.959	4.256	3.789	4.192	4.168	4.098	4.037	4.36	4.627	3.953	3.963	4.098	4.38	4.352	4.191	4.124	3.981	4.301	4.216	3.929	4.767	4.147	4.103	4.143	4.044	4.033	4.234	4.204	3.984	4.048	3.956	4.245	4.179	4.006	4.258
ALPPL2	5.088	5.4475	5.3015	5.207	5.28	5.299	5.415	5.466	5.367	5.2225	5.453	5.348	5.384	5.216	5.296	5.3665	5.273	5.21	5.4805	5.3375	5.3145	5.4935	5.334	5.283	5.378	5.878	5.3745	5.4265	5.441	5.495	5.2575	5.1755	5.537	5.4465	5.455	5.231	5.2535	5.354	5.2745	5.409	5.372	5.3615	5.21	5.2125	5.193	5.383	5.3085	5.305	5.344
ALS2	5.21866666666667	5.05133333333333	5.021	5.19766666666667	5.40466666666667	5.27966666666667	5.09933333333333	5.25233333333333	5.35866666666667	5.31533333333333	5.28966666666667	5.44166666666667	5.477	5.18466666666667	5.416	5.26366666666667	5.405	5.10666666666667	5.13766666666667	5.41233333333333	5.22133333333333	5.22233333333333	5.46733333333333	5.26066666666667	5.194	5.268	5.45	5.275	5.32633333333333	5.232	5.48633333333333	5.22333333333333	5.058	5.26966666666667	5.143	5.81933333333333	5.70533333333333	5.45266666666667	5.44633333333333	5.21233333333333	5.338	5.13666666666667	5.29866666666667	4.99533333333333	4.993	5.277	5.284	5.30666666666667	5.394
ALS2CL	7.68066666666667	7.62466666666667	7.76466666666667	7.76033333333333	7.50666666666667	7.31433333333333	7.01366666666667	7.038	7.34333333333333	7.60866666666667	8.20533333333333	7.541	7.10733333333333	7.20533333333333	7.371	7.096	7.30333333333333	7.19533333333333	7.43233333333333	7.53966666666667	7.26433333333333	7.75533333333333	7.673	7.06433333333333	7.13933333333333	7.186	7.35066666666667	7.547	7.33366666666667	7.26	7.56733333333333	7.24966666666667	7.216	7.31433333333333	7.288	7.3	7.19066666666667	7.26933333333333	7.07366666666667	6.90966666666667	7.05	7.018	7.26	7.10233333333333	7.39733333333333	7.25833333333333	7.12833333333333	7.38566666666667	7.745
ALS2CR11	3.08833333333333	3.18016666666667	3.16166666666667	3.1305	3.09783333333333	3.12016666666667	3.25516666666667	3.13816666666667	3.127	3.23266666666667	3.22983333333333	3.16133333333333	3.18566666666667	3.24266666666667	3.14766666666667	3.11183333333333	3.15483333333333	3.1905	3.29716666666667	3.22233333333333	3.227	3.2195	3.2515	3.1985	3.15566666666667	3.27833333333333	3.21866666666667	3.17466666666667	3.144	3.34533333333333	3.16466666666667	3.20066666666667	3.3165	3.26633333333333	3.209	3.06183333333333	3.10366666666667	3.12733333333333	3.30216666666667	3.15066666666667	3.24733333333333	3.23533333333333	3.17316666666667	3.1945	3.16683333333333	3.26233333333333	3.21716666666667	3.125	3.092
ALS2CR12	3.957	3.932	3.91	3.9655	4.201	4.052	3.864	3.9665	3.8715	4.122	3.8335	4.0865	4.0255	4.0765	4.011	3.952	3.906	3.9395	4.0155	3.8705	4.002	3.873	3.9645	3.909	3.885	3.923	3.8315	3.9345	4.048	4.1495	3.9275	4.183	4.1215	4.087	3.89	4.0575	3.892	4.023	3.862	3.891	3.905	3.88	3.9345	3.9755	3.7245	3.8935	3.8475	3.84	3.759
ALX1	4.556	5.131	4.617	5.255	4.671	4.719	4.821	3.977	4.726	5.175	5.191	4.69	4.826	4.781	4.354	4.738	5.395	4.984	5.055	4.584	4.601	4.799	4.75	4.696	4.885	5.105	4.812	5.309	4.65	4.962	5.056	4.737	4.69	4.813	4.652	4.408	4.41	4.839	4.545	4.752	4.92	4.602	4.507	4.73	4.421	4.721	4.703	4.892	4.254
ALX3	4.567	4.647	4.572	4.419	4.295	4.405	4.557	4.36	4.675	4.364	4.606	4.595	4.881	4.806	4.398	4.165	4.648	4.461	4.76	4.359	4.588	4.481	4.661	4.251	4.343	4.988	4.766	4.392	4.587	4.572	4.372	4.292	4.661	4.521	4.732	4.603	4.489	4.612	4.615	4.495	4.385	4.289	4.239	4.642	4.409	4.538	4.39	4.19	4.427
ALX4	4.258	4.383	4.36	4.077	4.157	4.424	4.506	4.226	4.45	4.434	4.781	4.396	4.49	4.41	4.369	4.35	4.108	4.29	4.586	4.074	4.337	4.484	4.461	4.394	4.218	4.218	4.306	4.241	4.442	4.384	4.427	4.141	4.494	4.348	4.056	4.413	4.232	4.615	4.293	4.494	4.414	4.147	4.393	4.338	4.558	4.33	4.007	4.388	4.321
ALYREF	8.2535	8.664	8.292	8.3095	8.2695	8.953	9.5825	8.8975	8.904	9.321	9.0155	9.2015	9.2665	8.7735	8.566	8.395	9.0355	8.824	8.9625	8.747	8.932	8.7885	8.9805	8.845	9.061	9.178	8.9395	8.553	9.4465	9.1655	9.354	9.025	9.3515	9.2445	9.396	9.092	8.928	9.323	8.928	8.7615	8.6625	8.745	8.9535	8.6025	9.026	9.144	8.7785	8.608	8.4815
AMACR	3.96533333333333	4.217	4.025	4.066	4.117	4.00033333333333	3.961	3.92666666666667	4.11533333333333	4.14433333333333	4.129	3.96566666666667	4.08433333333333	4.09566666666667	4.06966666666667	3.95566666666667	4.085	4.16433333333333	4.11	3.81366666666667	3.95933333333333	4.007	4.03866666666667	3.94766666666667	4.019	4.13266666666667	3.93366666666667	4.05266666666667	4.18466666666667	4.065	4.20933333333333	4.15766666666667	4.272	4.187	4.08566666666667	4.066	4.05566666666667	4.035	4.03633333333333	4.13766666666667	4.11833333333333	3.94766666666667	3.95833333333333	3.89633333333333	3.95233333333333	3.997	4.207	4.09533333333333	3.98133333333333
AMBN	4.095	4.417	4.212	4.373	4.039	4.079	4.043	4.185	4.059	3.969	4.282	4.401	4.126	4.278	4.226	4.209	3.816	4.446	4.01	4.527	4.364	4.102	4.02	4.182	4.351	4.354	4.506	4.215	4.577	4.291	4.684	3.952	4.188	4.287	4.186	4.066	4.449	4.375	5.135	4.3	4.319	4.534	3.969	4.268	4.175	4.621	4.046	3.988	4.189
AMBP	4.165	4.3565	4.3895	4.177	4.558	4.23	4.1325	4.495	4.2185	4.397	4.4265	4.571	4.2255	4.3855	4.2635	4.5675	4.388	4.347	4.7205	4.214	4.5755	4.623	4.4355	4.117	4.1755	4.4025	4.456	4.4085	4.509	4.3405	4.579	4.485	4.3665	4.55	4.454	4.389	4.1765	4.438	4.369	4.466	4.438	4.334	4.396	4.373	4.292	4.3995	4.334	4.18	4.266
AMBRA1	5.3005	5.4505	5.23025	5.40625	5.37675	5.492	5.3005	5.38475	5.43425	5.44775	5.3415	5.63325	5.44575	5.25925	5.3115	5.2965	5.43175	5.199	5.304	5.34925	5.406	5.48625	5.388	5.602	5.6115	5.20025	5.383	5.57225	5.65	5.48575	5.4885	5.28425	5.3235	5.39175	5.5595	5.477	5.45775	5.46725	5.4855	5.36925	5.25125	5.28775	5.34475	5.20875	5.3405	5.47175	5.571	5.42325	5.28075
AMD1	9.1715	9.1705	9.0565	9.0925	9.3305	9.6895	9.465	9.4615	9.477	9.253	8.8775	9.4135	9.8745	9.1615	9.0285	8.6635	9.5415	9.1485	9.129	9.109	9.3835	8.9865	9.2585	8.793	9.7855	9.109	9.015	9.6225	9.8795	9.625	9.1595	8.8125	9.2115	9.0485	9.6165	9.7055	9.5075	9.6345	9.4235	9.0315	9.457	9.044	9.193	9.0365	9.442	9.309	9.0005	9.037	9.1205
AMDHD1	4.122	3.945	3.757	4.705	4.582	4.958	4.284	4.597	5.558	4.916	5.006	4.505	3.872	5.069	4.061	4.576	4.519	4.252	4.467	4.41	4.155	4.473	4.307	4.266	4.226	3.976	3.822	5.641	4.304	5.11	3.839	4.098	3.808	4.5	4.635	4.715	4.135	3.915	4.114	4.201	5.096	3.74	4.183	3.9	3.784	4.486	4.014	4.112	3.91
AMELX	3.436	3.468	4.134	3.596	3.582	3.735	3.561	3.715	3.592	3.81	3.47	3.538	3.581	3.703	3.656	3.65	3.627	3.759	3.587	3.683	3.681	3.811	3.48	3.697	3.524	4.143	3.701	3.742	3.466	3.636	3.544	3.733	3.637	3.599	3.567	3.501	3.596	3.738	3.892	3.529	3.645	3.483	3.442	3.495	3.655	3.648	3.594	3.696	3.709
AMELY	3.809	3.785	3.984	3.936	3.953	3.787	3.622	3.844	4.145	3.828	3.835	3.744	4.053	4.103	3.953	3.79	3.895	3.749	3.758	4.083	3.813	3.817	3.74	3.706	3.954	3.713	3.976	4.099	4.068	3.736	3.864	3.911	3.887	4.092	3.731	3.783	3.778	3.831	3.743	3.866	3.88	3.853	3.851	3.895	3.708	3.846	3.796	3.854	3.796
AMER1	4.427	4.88	4.564	4.34	4.379	4.204	4.582	4.259	4.287	4.31	4.461	4.109	4.179	4.552	4.497	4.529	4.284	4.369	4.685	4.517	4.41	4.471	4.266	4.346	4.335	4.429	4.532	4.36	4.282	4.659	4.43	4.382	4.075	4.413	4.208	4.094	4.265	4.481	4.731	4.227	4.356	4.265	4.053	4.255	4.38	4.531	4.326	4.39	4.335
AMER2	4.09166666666667	4.05166666666667	3.87433333333333	3.88633333333333	3.91433333333333	3.86266666666667	3.95033333333333	3.865	3.89466666666667	3.95766666666667	3.85233333333333	4.181	3.96533333333333	3.841	3.77266666666667	3.86966666666667	3.765	3.95866666666667	3.883	3.91666666666667	3.85	3.92066666666667	3.79266666666667	3.96066666666667	4.00233333333333	4.50133333333333	4.135	3.77033333333333	3.84933333333333	4.067	4.04266666666667	3.999	4.09	4.08233333333333	3.90166666666667	3.853	3.82666666666667	3.91733333333333	3.85966666666667	3.88366666666667	3.85266666666667	3.89533333333333	3.862	4.017	3.96266666666667	3.98833333333333	3.834	3.722	3.97233333333333
AMER3	4.58366666666667	4.63333333333333	4.69733333333333	4.60766666666667	4.71366666666667	4.60533333333333	4.73533333333333	4.79	4.74533333333333	4.759	4.811	4.67566666666667	4.90166666666667	4.71233333333333	4.73133333333333	4.81666666666667	4.70433333333333	4.74733333333333	4.84833333333333	4.781	4.73133333333333	4.983	4.74833333333333	4.536	4.98333333333333	5.08033333333333	4.80933333333333	4.88066666666667	4.77766666666667	4.87233333333333	4.781	4.732	4.94766666666667	5.05433333333333	4.66433333333333	4.63533333333333	4.54366666666667	4.87033333333333	4.83266666666667	4.71233333333333	4.68333333333333	4.71533333333333	4.526	4.78433333333333	4.47333333333333	4.86466666666667	4.73566666666667	4.687	4.696
AMFR	7.3825	7.0085	6.72	6.5895	7.8045	6.589	8.1395	6.3945	7.871	7.322	7.42	7.763	6.0235	7.8835	5.7225	7.9435	6.7385	7.757	7.2675	6.043	7.113	7.4295	6.8195	7.1725	6.7565	7.758	8.185	7.7645	7.3915	7.3715	6.9475	6.617	7.22	7.8065	7.3595	7.7195	8.1825	7.8165	7.603	6.8825	7.036	7.612	7.049	6.4165	7.736	6.6695	5.839	7.1095	7.2045
AMHR2	4.968	5.243	5.189	5.401	5.342	5.339	5.501	5.261	5.184	5.456	5.067	5.747	5.637	5.422	5.297	5.515	5.176	5.546	5.619	5.376	5.196	5.694	5.508	5.208	5.208	5.468	5.715	5.53	5.413	5.516	5.541	4.75	5.408	5.187	5.385	5.285	5.258	5.452	5.429	5.501	5.538	5.214	5.264	5.419	5.256	5.679	5.186	5.257	5.293
AMICA1	7.295	6.502	6.481	6.515	6.603	6.551	8.097	6.933	6.381	6.77	6.776	6.75	7.108	5.901	6.966	5.923	6.857	6.176	6.625	6.328	6.72	6.605	6.256	6.931	6.017	6.301	6.716	5.837	6.221	6.36	6.696	5.983	6.303	6.228	7.073	6.961	6.306	6.141	5.896	7.027	6.649	6.218	6.733	7.758	6.433	6.233	5.648	6.397	6.426
AMIGO1	5.553	4.997	5.395	4.76	5.036	4.505	5.282	4.739	4.577	5.649	5.661	5.088	4.511	5.272	5.202	5.431	4.638	5.221	4.613	5.217	5.168	4.803	4.821	4.695	5.133	5.838	5.032	4.795	4.774	5.208	4.209	5.148	5.832	5.572	5.127	4.63	5.091	5.091	5.082	5.483	4.768	5.272	4.591	5.423	4.793	4.8	5.145	5.587	5.32
AMIGO2	6.974	6.6	7.443	6.966	7.238	7.585	7.945	8.076	7.297	7.676	6.567	7.225	8.689	7.285	7.68	7.894	7.338	7.364	7.03	7.608	7.893	6.4	7.545	7.66	7.74	6.608	7.488	7.65	7.363	7.687	7.663	7.934	7.389	7.275	7.43	8.239	8.388	8.638	7.724	7.872	7.763	7.898	7.897	7.8	7.418	7.535	7.07	7.369	7.799
AMMECR1	7.3185	7.216	6.87475	7.175	7.0115	7.35025	6.94175	7.472	7.328	7.23675	6.94075	7.60675	7.15575	6.913	6.8045	6.61725	7.41475	6.8415	6.93725	6.8865	7.381	7.14825	7.10925	7.04275	7.6175	6.64025	6.833	7.48075	8.17675	7.134	7.32775	6.82425	7.14475	6.85275	7.37275	7.2755	7.25775	7.477	7.38875	6.607	7.14575	6.85675	7.03025	6.70675	7.545	7.3355	7.53375	7.017	6.772
AMMECR1L	8.485	8.586	8.689	8.62	8.465	8.541	8.186	8.311	8.372	8.21	8.436	8.635	8.188	8.485	8.471	8.169	8.235	8.631	8.195	8.378	8.315	8.416	8.115	8.625	8.479	8.528	8.431	8.575	7.882	8.078	8.302	8.243	8.16	7.978	8.437	8.104	8.472	8.152	8.136	8.4	8.34	8.437	8.437	8.282	8.634	8.224	8.302	8.392	8.273
AMN	5.08133333333333	4.97766666666667	5.41233333333333	4.99933333333333	5.09066666666667	4.87633333333333	5.02366666666667	4.82766666666667	4.99933333333333	4.99166666666667	5.22833333333333	5.14333333333333	5.125	5.119	5.09233333333333	4.84366666666667	5.01033333333333	4.956	5.115	4.97	4.69733333333333	5.284	4.87133333333333	5.088	5.114	5.30766666666667	5.17	5.256	4.96033333333333	5.247	4.95966666666667	4.993	5.11233333333333	5.13733333333333	5.12766666666667	4.82066666666667	4.78433333333333	4.959	5.069	5.05666666666667	5.08866666666667	4.766	4.79033333333333	5.05066666666667	4.941	5.16266666666667	4.98033333333333	4.82	4.95033333333333
AMN1	6.281	5.993	6.151	6.443	6.407	6.127	5.882	6.754	6.447	6.371	6.4	6.072	5.995	6.253	6.109	6.194	6.222	6.134	5.873	6.388	5.732	6.029	6.341	5.85	6.221	5.486	6.022	6.121	6.248	5.79	6.321	6.17	5.565	5.86	5.785	6.157	6.325	5.893	6	6.096	5.866	6.426	5.966	5.996	6.366	5.885	6.19	6.01	6.577
AMOT	4.252	4.012	4.464	4.023	4.01	3.947	4.32	4.246	4.145	4.13	3.848	3.979	4.026	4.358	4.022	3.963	4.034	4.342	4.132	4.08	4.242	4.178	4.192	4.064	3.912	4.293	4.082	4.03	4.213	4.212	4.345	4.631	4.244	4.128	3.967	3.997	4.035	4.057	4.18	4.24	4.003	4.114	4.14	3.999	3.96	3.97	4.193	3.901	4.279
AMOTL1	6.9645	7.29575	7.03025	7.0975	6.83675	6.8485	6.6405	7.09575	6.8655	7.1555	7.11425	7.1655	7.127	6.765	6.84475	6.84125	7.13175	6.82875	6.97375	7.3175	7.403	7.25475	6.87425	7.2125	7.385	7.109	6.7475	7.2005	7.19775	7.1115	6.7825	7.144	7.34075	7.11925	7.529	6.60375	7.0195	7.301	7.1885	7.19975	7.003	7.13375	6.93775	6.7675	7.2225	7.10025	7.21725	6.908	6.978
AMOTL2	8.604	8.661	8.954	8.737	8.675	9.59	8.006	8.547	8.787	8.072	8.192	9.237	8.939	8.817	8.988	9.151	8.833	9.194	8.796	8.648	8.983	8.982	8.923	8.923	8.906	8.308	8.734	8.661	8.867	8.984	8.36	8.238	7.75	8.603	8.57	8.874	8.785	8.657	8.544	8.946	8.638	8.878	8.656	9.024	8.491	8.652	8.662	8.553	8.694
AMPD1	3.859	3.598	4.035	3.583	3.891	3.729	3.81	3.518	3.861	3.748	3.831	3.752	3.821	3.745	3.643	3.733	3.703	3.777	4.017	4.017	3.944	3.831	3.811	3.952	3.734	3.998	3.671	3.911	4.099	3.727	3.643	3.895	3.89	4.018	3.595	3.612	3.569	3.53	3.667	3.878	3.995	3.64	3.748	3.786	3.783	3.997	3.824	3.571	3.511
AMPD2	7.298	7.409	7.415	7.413	7.069	7.323	7.25	7.273	7.585	7.377	7.166	7.422	7.274	7.107	7.18	7.088	7.548	7.325	6.908	7.392	7.444	7.266	7.059	7.448	7.38	7.122	7.305	7.265	7.093	7.384	7.319	7.116	6.962	7.028	7.2	7.246	7.098	7.233	7.03	7.382	7.146	6.926	7.494	7.154	7.398	7.146	6.743	7.37	7.017
AMPD3	7.783	8.127	8.197	7.828	7.978	7.665	7.757	7.717	8.297	7.657	7.94	7.839	7.713	7.958	7.608	7.424	7.937	8.005	7.51	7.675	7.984	7.775	7.602	7.828	8.346	7.37	7.633	8.035	9.073	7.705	7.956	7.661	7.114	7.482	8.016	7.788	7.666	8.206	7.831	7.627	7.431	7.094	7.561	7.718	7.306	7.688	7.395	7.695	7.862
AMPH	4.621	5.108	6.319	5.327	4.986	5.073	5.513	5.599	5.039	5.316	4.982	5.035	5.419	5.467	5.249	5.94	5.772	5.556	5.205	5.18	5.775	5.724	4.85	5.599	5.725	4.861	5.082	4.981	4.645	5.163	5.522	5.816	5.358	4.823	5.523	4.742	5.491	5.03	5.149	5.55	5.259	5.816	5.556	4.985	6.532	5.865	5.004	5.715	5.926
AMT	7.397	6.704	7.043	7.113	6.791	6.963	6.906	6.994	6.767	7.064	7.382	6.539	6.565	6.938	7.337	7.384	7.052	7.049	6.94	7.164	6.912	7.037	6.919	6.918	6.758	6.966	7.095	6.704	6.298	6.827	6.93	7.135	7.1	6.844	6.813	6.71	7.047	6.722	6.752	6.725	6.688	7.402	6.786	6.815	7.132	6.995	6.986	6.854	7.265
AMZ1	5.372	5.4945	5.43	5.3525	5.4745	5.4485	5.449	5.467	5.501	5.7125	5.5935	5.554	5.517	5.4745	5.5125	5.5305	5.4365	5.4565	5.502	5.3545	5.36	5.6005	5.4945	5.313	5.688	5.607	5.7815	5.6125	5.585	5.7565	5.536	5.744	5.681	5.4485	5.501	5.361	5.3465	5.663	5.7545	5.3535	5.625	5.338	5.5475	5.5175	5.2545	5.6535	5.6515	5.427	5.446
AMZ2	9.601	9.742	9.554	9.717	9.468	9.539	9.657	9.311	9.406	9.629	9.562	9.581	9.468	9.556	9.426	9.477	9.442	9.361	9.31	9.394	9.388	9.521	9.327	9.327	9.375	9.364	9.264	9.612	9.162	9.412	9.647	9.533	9.314	9.531	9.337	9.261	9.314	9.448	9.38	9.502	9.381	9.404	9.578	9.587	9.486	9.343	9.509	9.588	9.479
AMZ2P1	7.088	6.981	7.095	8.06	7.395	6.921	7.447	7.326	7.119	7.209	7.29	7.06	7.137	7.35	7.105	7.283	7.353	7.188	7.173	7.136	7.005	7.287	7.082	7.158	7.024	6.867	7.277	7.409	7.295	7.235	7.083	7.049	6.637	6.834	7.022	7.226	7.329	7.013	7.026	7.334	7.098	7.23	7.671	7.205	7.175	7.301	6.932	6.975	7.471
ANAPC10	5.804	5.329	5.787	5.646	5.842	5.938	6.0195	6.0145	5.778	5.9075	6.165	5.657	6.2415	5.8225	5.85	6.201	6.249	5.769	6.0475	6.073	5.854	6.1565	6.2435	5.978	6.0435	5.661	5.71	6.5985	6.024	5.882	6.2865	5.956	5.669	5.856	6.1035	6.3905	6.068	6.047	6.1415	6.086	6.1165	5.8915	5.895	5.833	5.9695	6.3405	6.1885	6.1745	6.238
ANAPC11	7.289	7.3115	7.098	7.14	7.1335	7.0715	7.204	7.0805	7.1315	7.258	7.1945	7.227	7.3265	7.2875	7.0435	7.165	7.1895	6.986	7.1015	7.1035	7.0185	7.1525	7.035	6.9505	7.2395	7.303	7.181	7.0725	7.198	7.1115	7.1765	7.302	7.1485	7.2745	7.117	6.998	6.922	7.253	7.157	7.2745	7.226	7.1225	7.3295	7.0255	7.2985	7.2695	7.1325	7.092	6.9745
ANAPC13	6.5305	6.5975	6.593	6.458	6.645	6.5885	6.8285	6.5105	6.571	6.6815	6.7975	6.5545	6.684	6.576	6.578	6.6125	6.6985	6.666	7.015	6.6325	6.7655	6.8045	6.603	6.6125	6.4785	6.892	6.658	6.6465	6.453	6.8875	6.6225	6.6745	6.9475	6.9515	6.868	6.8935	6.652	6.465	6.794	6.6575	6.7195	6.6855	6.645	6.8115	6.422	6.817	6.595	6.699	6.6935
ANAPC15	7.467	7.682	7.57	7.803	7.985	7.209	7.789	7.18	7.752	7.732	8.069	7.992	7.319	7.963	7.46	7.524	7.474	7.479	7.927	7.995	7.232	7.394	8.001	7.276	7.326	7.943	7.813	7.497	7.922	7.782	8.145	8.034	7.951	8.169	7.494	7.399	7.431	7.427	7.66	7.587	7.471	7.69	7.636	7.495	7.635	7.459	7.642	7.571	7.534
ANAPC16	10.184	10.17875	10.3785	10.252	10.37475	10.10125	9.89575	9.9575	10.13975	9.8925	10.2545	10.02075	9.4275	10.22975	10.142	10.302	10.05175	10.2005	9.87125	10.22675	9.82625	10.0795	9.92225	10.1195	9.9	10.08525	10.1345	9.8145	9.6955	10.01725	10.10625	10.3815	10.104	10.286	9.8885	9.67625	9.906	9.93275	9.93375	10.13025	10.03075	10.27425	9.9785	10.3075	10.2005	10.02375	10.111	10.3105	10.5245
ANAPC2	6.952	6.865	6.912	6.793	6.745	6.644	6.735	6.547	6.727	6.537	6.863	7.064	6.453	6.776	6.645	6.71	6.684	6.746	6.619	6.873	6.767	6.511	6.666	6.804	6.332	6.902	7.021	6.634	6.55	6.837	6.887	6.637	6.93	6.746	6.791	6.688	6.778	6.598	6.48	6.682	6.633	6.647	6.694	6.685	6.601	6.634	6.575	6.722	6.778
ANAPC4	8.8275	8.6265	8.8305	8.744	8.8075	9.009	8.8745	8.924	8.9715	8.635	8.9655	8.5585	8.8065	8.8245	9.026	8.806	8.744	8.574	8.638	8.807	8.607	8.8405	8.65	8.7235	8.4645	8.2615	8.537	8.8475	8.5895	8.3225	8.691	8.5235	8.578	8.4085	8.6895	8.8155	8.688	8.7635	8.7635	8.839	8.706	8.852	8.673	8.765	8.842	8.789	8.8045	8.6465	8.959
ANAPC5	8.446	8.46966666666667	8.51483333333333	8.497	8.6155	8.35233333333333	8.46316666666667	8.31483333333333	8.61683333333333	8.23216666666667	8.40883333333333	8.2875	8.146	8.337	8.40333333333333	8.15516666666667	8.274	8.239	8.523	8.59333333333333	8.215	8.36916666666667	8.50083333333333	8.41683333333333	8.19316666666667	8.12883333333333	8.70783333333333	8.19233333333333	8.4485	8.05733333333333	8.38283333333333	8.372	7.91433333333333	8.406	7.98716666666667	8.432	8.60833333333333	8.11483333333333	8.04716666666667	8.21666666666667	8.03733333333333	8.52683333333333	8.22266666666667	8.246	8.78666666666667	8.249	8.1595	8.55916666666667	8.72516666666667
ANAPC7	7.6125	7.4625	7.287	7.565	7.2655	7.891	7.3775	7.7545	7.5375	7.6585	7.4715	7.714	7.4185	7.3005	7.5175	7.648	7.601	7.463	7.4875	7.389	7.6	7.612	7.483	7.5025	7.527	7.362	7.1125	7.5995	7.7315	7.2225	7.4825	7.4315	7.767	6.9755	7.52	7.524	7.7615	7.611	7.4755	7.4515	7.6665	7.526	7.3285	7.4725	7.7735	7.64	7.7625	7.8125	7.675
ANG	7.243	7.015	7.833	7.106	7.887	6.61	7.085	6.556	7.132	6.459	7.483	7.456	6.634	7.698	6.84	7.462	7.092	7.562	7.618	7.4	7.082	6.796	7.523	7.065	7.209	7.158	7.721	7.215	6.472	7.537	7.399	7.291	6.234	7.685	6.993	6.577	6.539	6.978	7.147	7.307	6.799	7.5	7.304	7.357	7.031	6.658	7.02	6.594	7.267
ANGEL1	5.64833333333333	5.45233333333333	5.58866666666667	5.608	5.48933333333333	5.49766666666667	5.67766666666667	5.63633333333333	5.51466666666667	5.52633333333333	5.31233333333333	5.51233333333333	5.61733333333333	5.57	5.75766666666667	5.59566666666667	5.63233333333333	5.599	5.49833333333333	5.543	5.68966666666667	5.65166666666667	5.529	5.775	5.61166666666667	5.51966666666667	5.49866666666667	5.67866666666667	5.77433333333333	5.56	5.54966666666667	5.568	5.69	5.41033333333333	5.59233333333333	5.472	5.453	5.649	5.68933333333333	5.55366666666667	5.66033333333333	5.60166666666667	5.68566666666667	5.72966666666667	5.633	5.59933333333333	5.66566666666667	5.54133333333333	5.38333333333333
ANGEL2	6.211	6.109	6.18833333333333	6.198	6.06166666666667	6.19633333333333	6.357	6.36466666666667	6.48866666666667	6.21666666666667	6.192	5.96666666666667	6.60966666666667	6.315	6.38366666666667	6.22633333333333	6.38533333333333	6.23833333333333	6.08066666666667	6.17066666666667	6.26033333333333	6.186	6.159	6.41966666666667	6.24533333333333	5.88866666666667	6.228	6.356	6.212	5.986	6.294	6.223	5.997	5.93233333333333	6.22033333333333	6.78433333333333	6.45433333333333	6.33066666666667	6.22633333333333	6.417	6.16666666666667	6.32766666666667	6.21566666666667	6.15933333333333	6.24633333333333	6.24266666666667	6.17366666666667	6.28666666666667	6.45066666666667
ANGPT1	4.74733333333333	3.78466666666667	4.798	4.34366666666667	4.71166666666667	4.92066666666667	5.076	4.926	4.37866666666667	4.654	4.252	4.574	5.50166666666667	4.97133333333333	5.042	5.69333333333333	5.06266666666667	4.95366666666667	4.713	4.49133333333333	5.214	4.49433333333333	4.97566666666667	4.468	4.986	4.272	4.778	4.78633333333333	4.61533333333333	5.17	4.601	4.52466666666667	4.78333333333333	4.569	4.70933333333333	5.06733333333333	5.16733333333333	4.97533333333333	5.406	5.231	5.18166666666667	5.51933333333333	5.04966666666667	4.87833333333333	4.887	5.40866666666667	4.49033333333333	4.152	4.85133333333333
ANGPT2	4.25925	3.83825	4.3515	4.07375	5.07725	4.6675	5.66225	5.65075	4.4905	5.137	5.13225	4.985	5.64075	4.52925	5.264	5.25125	5.76775	5.007	5.20675	4.5025	5.53925	4.7175	5.323	6.24	7.13625	4.47975	4.855	5.6535	5.57	4.8815	5.5075	4.7575	4.459	4.53225	5.097	5.72775	5.79675	6.302	6.34275	5.59125	5.5795	5.74725	5.1505	4.92625	5.51225	6.13375	4.357	4.40825	4.55625
ANGPT4	4.188	4.194	4.165	4.707	4.613	4.515	4.192	4.407	4.841	4.166	4.699	4.312	4.383	4.75	4.391	4.675	4.668	4.792	4.51	4.208	4.673	4.678	4.137	4.548	4.323	4.409	4.787	4.856	4.539	4.783	4.63	4.231	4.323	4.17	4.428	4.565	4.43	4.748	4.621	4.419	4.543	4.368	4.043	4.401	4.553	4.647	4.409	4.456	4.523
ANGPTL1	5.995	4.699	6.46333333333333	6.16366666666667	6.436	6.05	6.772	7.956	6.183	6.41766666666667	5.86566666666667	6.57	8.21	6.14266666666667	6.852	7.88266666666667	7.691	7.03066666666667	7.336	6.738	6.85766666666667	6.71633333333333	7.69033333333333	6.15133333333333	7.47233333333333	5.96333333333333	7.61366666666667	7.54466666666667	6.38966666666667	7.11033333333333	6.809	6.67133333333333	4.9	6.443	6.78366666666667	8.59033333333333	7.635	6.94266666666667	7.62033333333333	7.214	7.418	7.32866666666667	7.27333333333333	6.33533333333333	6.519	6.64266666666667	5.719	7.02933333333333	7.03366666666667
ANGPTL2	6.87633333333333	7.00066666666667	7.72933333333333	7.58833333333333	8.093	7.575	8.08966666666667	8.38866666666667	7.18733333333333	7.866	6.934	8.085	9.63866666666667	7.53433333333333	7.93833333333333	8.05133333333333	8.078	8.04533333333333	8.436	7.92966666666667	8.682	7.47966666666667	8.11833333333333	8.116	8.48566666666667	7.50133333333333	8.32833333333333	8.086	7.47933333333333	8.515	8.01966666666667	7.30666666666667	7.206	7.516	7.81566666666667	8.723	8.44733333333333	7.42233333333333	7.59733333333333	8.20866666666667	8.05433333333333	8.79	8.40466666666667	7.84166666666667	8.87466666666667	7.188	6.72266666666667	7.28633333333333	7.34
ANGPTL3	3.248	3.352	3.38	3.346	3.27833333333333	3.208	3.29633333333333	3.26333333333333	3.422	3.243	3.27133333333333	3.29666666666667	3.33333333333333	3.27366666666667	3.151	3.199	3.25866666666667	3.30966666666667	3.39033333333333	3.31	3.32733333333333	3.374	3.39866666666667	3.162	3.23466666666667	3.51833333333333	3.38433333333333	3.25633333333333	3.32133333333333	3.32966666666667	3.30466666666667	3.29133333333333	3.278	3.281	3.191	3.21066666666667	3.21466666666667	3.213	3.32866666666667	3.31366666666667	3.31533333333333	3.37133333333333	3.18066666666667	3.348	3.306	3.179	3.21	3.24533333333333	3.11766666666667
ANGPTL4	5.9195	7.2095	6.6455	6.9095	5.7555	7.283	5.9435	6.518	6.059	6.8145	6.1735	6.556	5.7	6.7585	6.611	6.486	5.903	6.6385	5.8095	5.6815	6.76	6.399	5.7545	6.5415	7.3575	7.3	5.7835	5.771	7.491	6.6325	6.3825	7.134	7.552	5.9095	7.0375	5.81	6.5265	7.026	6.796	5.972	6.4805	6.1905	6.2305	5.728	5.575	7.165	7.2465	7.2345	6.253
ANGPTL6	4.249	4.702	4.787	5.118	4.918	4.966	4.908	5.104	4.352	4.877	4.632	4.832	5.112	4.665	4.705	4.837	4.982	4.491	5.089	4.998	5.019	5.137	5.066	4.85	5.252	5.16	4.953	5.383	4.928	4.89	5.025	4.664	5.035	5.126	5.015	5.191	4.797	4.856	4.863	5.432	5.048	4.704	5.099	4.732	5.161	4.973	4.677	4.764	4.847
ANGPTL7	4.405	5.214	4.259	6.933	6.048	4.322	5.038	4.464	4.808	5.693	6.61	5.153	4.117	7.043	4.999	6.278	4.221	5.167	4.54	7.078	3.924	4.142	5.637	4.6	4.538	4.774	5.343	4.205	6.386	4.121	4.468	5.766	6.601	4.766	4.971	4.627	4.62	4.482	6.359	4.77	4.696	6.97	5.264	4.546	4.76	4.602	6.303	4.848	5.205
ANHX	5.384	5.479	5.5655	5.4505	5.517	5.363	5.5365	5.4815	5.4675	5.5935	5.5315	5.425	5.592	5.4535	5.567	5.4615	5.4365	5.5585	5.707	5.774	5.5825	5.5725	5.464	5.428	5.464	5.8525	5.6755	5.413	5.67	5.616	5.714	5.4845	5.5505	5.7425	5.542	5.489	5.4015	5.4585	5.6755	5.6035	5.5965	5.9925	5.6345	5.5285	6.126	5.598	5.549	5.306	5.3055
ANK1	4.63371428571429	4.53742857142857	4.68742857142857	4.542	4.81114285714286	4.78742857142857	4.93128571428571	4.77757142857143	4.578	4.88414285714286	4.63557142857143	4.82914285714286	4.97928571428571	4.82957142857143	4.70042857142857	4.76157142857143	4.50342857142857	4.66357142857143	4.75757142857143	4.69314285714286	4.86571428571429	4.85928571428571	4.61828571428571	4.67142857142857	4.69928571428571	4.86642857142857	4.62128571428571	4.94528571428572	4.67928571428571	4.80785714285714	4.88285714285714	4.80385714285714	4.91671428571429	4.80242857142857	4.748	4.80728571428571	4.509	4.70357142857143	4.74342857142857	4.57228571428571	4.76342857142857	4.76214285714286	4.83757142857143	4.70542857142857	4.66728571428571	4.73157142857143	4.68857142857143	4.66742857142857	4.60385714285714
ANK2	5.571	5.28525	5.76625	6.0885	6.3255	5.8745	6.095	6.517	5.8755	5.78175	5.374	6.0885	6.754	5.714	5.977	5.9615	6.19075	5.95625	6.17075	5.84675	6.07325	5.33325	6.207	6.0845	6.19025	5.5325	6.34675	5.77975	5.5365	6.29525	5.92175	5.56925	5.3405	6.03675	5.8575	6.47325	6.208	6.18975	5.9295	6.0925	5.86875	6.11925	6.18075	5.80375	5.798	5.961	4.92625	5.68975	5.9235
ANK3	7.8164	7.5726	7.707	7.9328	7.3372	7.6818	6.8042	6.8116	7.7642	7.2104	7.5048	7.1268	6.7492	7.7858	7.3514	6.9438	7.2576	7.3188	6.6472	7.5562	6.8254	7.413	7.18	7.1318	6.6324	6.8296	7.0652	6.792	6.9026	6.8146	7.0286	7.6394	7.3862	7.3064	7.0154	6.6966	7.0898	7.0598	6.7418	6.9186	7.1596	7.2456	7.0232	7.1606	7.1904	7.206	7.4974	7.2322	7.7766
ANKAR	3.574	3.65	3.5575	3.616	3.5775	3.507	3.77	3.6195	3.4975	3.495	3.556	3.5695	3.5945	3.6835	3.6145	3.5885	3.6615	3.5875	3.5955	3.6565	3.599	3.5895	3.458	3.6395	3.631	3.8315	3.5735	3.562	3.556	3.455	3.545	3.8205	3.64	3.3555	3.6775	3.43	3.518	3.624	3.5915	3.501	3.578	3.566	3.5415	3.5175	3.7005	3.583	3.5405	3.5365	3.51
ANKDD1A	5.1445	5.7425	5.4635	5.3845	5.3045	5.2895	5.67	5.468	5.206	5.4585	5.3805	4.7895	5.524	4.95	5.8345	4.9435	5.5445	5.194	5.8005	5.1685	5.4625	5.647	5.1775	5.4425	5.114	5.654	5.031	5.0215	4.795	5.315	5.0885	5.5835	5.4675	5.0105	4.959	5.867	5.681	5.6835	5.4635	5.528	5.5495	5.4995	5.2325	5.174	5.0345	5.112	5.527	5.957	5.3085
ANKEF1	4.754	4.997	4.6185	4.9315	4.5245	4.7395	4.6355	4.8025	5.046	4.9495	5.191	4.9615	4.8975	5.0155	4.9165	5.0565	4.7355	4.726	4.5935	4.6365	5.042	5.205	4.2625	4.7495	4.7115	4.4845	4.5975	5.1575	5.123	4.513	5.0835	4.864	4.8385	4.5105	5.0505	4.874	4.7165	4.8735	4.5365	4.664	4.694	4.762	4.8585	4.505	4.774	4.965	4.607	4.8775	4.884
ANKFN1	5.2085	5.4985	5.0175	5.5555	5.697	4.311	5.3835	4.89	4.9905	5.249	5.739	5.405	5.3995	5.0875	4.8645	4.809	4.9665	4.623	5.6905	5.316	5.4485	5.077	5.523	4.42	4.2755	5.0325	5.48	5.774	4.332	5.3855	5.839	5.139	4.414	5.4315	4.919	4.7885	5.354	4.6235	5.0095	5.163	5.023	4.751	5.1495	4.796	4.6355	4.5945	4.4905	5.349	5.312
ANKFY1	6.422	6.47575	6.39525	6.307	6.15525	6.65575	6.5755	6.7095	6.30575	6.55775	6.55825	6.3885	6.787	6.4155	6.591	6.5285	6.7145	6.3865	6.81925	6.30675	6.59675	6.8355	6.5065	6.76275	6.602	6.46925	6.4105	6.8265	6.4155	6.53775	6.444	6.381	6.4545	6.19275	6.6825	6.6205	6.36325	6.5115	6.55625	6.703	6.4665	6.4375	6.5345	6.44525	6.52	6.58575	6.59375	6.126	6.21525
ANKH	6.31914285714286	6.47757142857143	6.34671428571429	6.74728571428572	6.48514285714286	5.904	5.92671428571429	5.85342857142857	6.63928571428571	6.28742857142857	6.51757142857143	6.27714285714286	5.58157142857143	6.31171428571429	6.15385714285714	5.99657142857143	6.05214285714286	6.41542857142857	6.12242857142857	6.43428571428572	5.91171428571429	6.29271428571429	6.21185714285714	5.84157142857143	5.74628571428571	6.49885714285714	6.40857142857143	5.79914285714286	5.91728571428572	6.265	5.96942857142857	6.34571428571429	6.37328571428571	6.46685714285714	5.963	5.86557142857143	6.25228571428571	5.84742857142857	5.91342857142857	6.25442857142857	6.19328571428571	6.32814285714286	6.11057142857143	6.26785714285714	6.24242857142857	5.95542857142857	6.25885714285714	6.55742857142857	6.53
ANKHD1	6.978	6.859	7.371	6.74	6.758	6.796	6.302	6.679	7.18	6.05	6.791	6.136	6.318	6.499	6.781	6.389	6.529	6.739	6.434	6.967	6.376	6.677	7.359	7.055	5.985	6.094	6.194	5.76	5.805	5.617	6.405	6.883	5.412	6.183	5.82	6.976	6.506	6.369	5.78	6.14	5.911	6.348	6.064	6.569	6.992	5.989	6.603	7.565	7.512
ANKIB1	7.153	7.01733333333333	7.19033333333333	7.09866666666667	7.08	7.13233333333333	7.16	7.44866666666667	7.204	7.07833333333333	7.05933333333333	7.277	7.43233333333333	7.05733333333333	7.268	7.22833333333333	7.37466666666667	7.26466666666667	7.21633333333333	7.19533333333333	7.37833333333333	7.19833333333333	7.124	7.44566666666667	7.25433333333333	6.896	6.955	7.31866666666667	6.86533333333333	7.15266666666667	7.133	6.97566666666667	6.93666666666667	6.94766666666667	7.03933333333333	7.21333333333333	7.05833333333333	7.07066666666667	6.99366666666667	7.27833333333333	7.23633333333333	7.16333333333333	7.17433333333333	6.98066666666667	7.25166666666667	7.11466666666667	7.22633333333333	6.99666666666667	7.232
ANKLE1	3.544	3.557	4.206	3.504	3.693	3.531	3.831	3.741	3.592	4.015	3.683	3.81	3.725	3.677	3.444	3.646	3.556	3.675	3.493	3.882	3.713	3.729	3.757	3.802	3.697	4.048	3.653	3.425	3.653	3.59	3.642	3.704	3.533	3.963	3.753	3.526	3.53	3.437	3.427	3.81	3.609	3.669	3.721	3.769	3.82	3.576	3.558	3.652	3.688
ANKLE2	6.48466666666667	6.50666666666667	6.557	6.259	6.54066666666667	6.619	6.34433333333333	6.68533333333333	6.76966666666667	6.34833333333333	6.491	6.80566666666667	6.66266666666667	6.45166666666667	6.39033333333333	6.12266666666667	6.57533333333333	6.42766666666667	6.33266666666667	6.40633333333333	6.411	6.531	6.516	6.31966666666667	6.44633333333333	6.42933333333333	6.532	6.41	6.59733333333333	6.51233333333333	6.412	6.224	6.397	6.45633333333333	6.63933333333333	6.73866666666667	6.67133333333333	6.62666666666667	6.51633333333333	6.381	6.227	6.248	6.33833333333333	6.36933333333333	6.12033333333333	6.43566666666667	6.36866666666667	6.415	6.51533333333333
ANKMY1	4.46033333333333	4.58666666666667	4.542	4.65766666666667	4.51333333333333	4.48566666666667	4.43966666666667	4.56466666666667	4.59233333333333	4.457	4.80533333333333	4.652	4.36633333333333	4.56066666666667	4.41266666666667	4.42933333333333	4.626	4.59033333333333	4.675	4.63033333333333	4.553	4.54566666666667	4.41566666666667	4.52066666666667	4.57266666666667	4.61466666666667	4.628	4.532	4.50866666666667	4.59033333333333	4.85033333333333	4.52	4.73066666666667	4.57566666666667	4.371	4.536	4.44	4.49233333333333	4.40933333333333	4.44866666666667	4.27266666666667	4.50433333333333	4.53833333333333	4.46266666666667	4.46133333333333	4.65866666666667	4.611	4.50933333333333	4.60066666666667
ANKMY2	8.878	8.748	8.778	8.984	8.987	8.519	9.124	8.94	8.697	8.705	8.883	8.845	8.959	9.209	8.925	9.062	8.924	8.833	9.081	8.971	8.754	8.628	8.637	9.101	8.462	8.238	8.842	8.495	8.625	8.629	8.828	8.817	8.381	8.698	8.654	8.845	8.847	8.639	8.845	9.108	8.84	9.053	8.716	8.717	9.028	8.611	8.394	8.594	9.076
ANKRA2	8.143	7.76	8.069	7.771	7.947	7.953	7.81	8.277	7.907	7.817	7.981	7.485	8.176	7.871	8.151	7.858	8.008	7.69	7.757	8.064	8.059	8.083	8.113	8.334	8.102	7.705	8.053	8.381	7.922	7.735	7.884	7.72	7.629	7.424	7.985	8.428	8.155	8.075	8.135	7.991	8.041	8.057	7.686	8.014	7.628	8.197	8.307	8.057	8.587
ANKRD1	3.629	3.601	3.373	3.366	3.525	3.568	3.644	3.237	3.419	3.806	3.408	3.501	3.658	3.448	3.234	3.462	3.819	3.326	3.707	3.557	3.555	3.641	3.529	3.355	3.823	3.72	3.509	3.404	3.69	3.522	3.872	3.512	3.779	3.615	3.522	3.571	3.443	3.82	3.461	3.747	3.467	3.498	3.699	3.613	3.349	3.622	3.473	3.41	3.472
ANKRD10	6.19125	5.935	6.09375	6.149	6.2135	6.47775	6.56875	6.40925	6.04	6.19325	6.1725	5.95475	6.471	6.018	6.3465	6.168	6.226	6.08975	6.255	6.17625	6.11	5.9	6.27375	6.32425	6.14175	5.84825	6.09625	5.91075	5.96925	5.91425	6.08875	5.89975	6.1555	5.92075	6.27625	6.47775	6.226	6.1475	6.17625	6.0705	6.05575	6.34525	6.07	6.3475	6.354	6.04325	5.9825	6.02175	6.40025
ANKRD10-IT1	9.775	9.4235	9.706	9.674	9.7845	9.856	9.6225	9.8855	9.6515	9.3465	9.3035	9.04	9.3645	9.2825	9.6905	9.2805	9.3795	9.426	9.171	9.857	9.6105	9.4615	9.538	10.1485	9.3915	9.113	9.52	8.931	8.815	9.3175	9.1805	9.444	9.219	9.2465	9.189	9.5065	9.579	9.369	9.3325	9.3455	9.4225	9.6975	9.6	9.824	9.806	9.45	9.358	9.7945	9.724
ANKRD11	7.445	7.40966666666667	7.49133333333333	7.53433333333333	7.4705	7.33316666666667	7.25483333333333	7.39016666666667	7.6395	7.27416666666667	7.47583333333333	7.55616666666667	7.2515	7.46783333333333	7.41116666666667	7.40616666666667	7.515	7.42416666666667	7.32383333333333	7.45816666666667	7.43833333333333	7.4795	7.4015	7.49833333333333	7.36616666666667	7.21133333333333	7.348	7.38466666666667	7.2935	7.418	7.2635	7.32616666666667	7.16116666666667	7.14816666666667	7.24416666666667	7.12216666666667	7.37583333333334	7.40616666666667	7.27166666666667	7.42233333333333	7.14883333333333	7.34933333333333	7.284	7.325	7.50383333333333	7.44816666666667	7.34933333333333	7.38316666666667	7.467
ANKRD12	8.33225	6.995	7.72325	8.1305	8.31275	8.27125	7.95425	8.52575	8.183	7.751	8.1475	7.36525	8.01825	7.886	8.36825	8.07025	8.26625	7.23625	7.688	7.307	7.4125	7.26625	8.30325	7.52225	7.90075	6.50425	7.1435	7.65	7.7005	7.1595	7.7435	7.4595	7.13175	7.3205	7.474	8.16975	8.2705	7.9305	7.8075	7.3555	7.53	7.61225	7.54875	7.65175	8.08375	8.03775	8.0265	7.9335	8.481
ANKRD13A	8.47	8.6925	8.571	8.5835	8.61	8.15	8.0535	8.2245	8.691	7.927	7.9985	8.288	7.983	8.4805	8.159	8.0525	8.2705	8.43	8.2955	8.3325	8.0345	8.132	8.2325	8.3915	8.2825	8.0445	8.3695	8.0275	8.0485	8.01	8.277	8.3715	7.7465	8.178	7.7865	8.3555	8.2405	8.1565	7.8325	7.9965	8.0515	8.1635	8.351	8.287	8.346	8.0855	8.382	8.319	8.371
ANKRD13B	5.989	5.548	5.754	5.78	5.851	5.735	5.739	5.406	5.487	5.89	5.522	6.052	5.782	5.542	5.837	5.883	5.769	5.778	5.849	5.763	5.951	5.818	5.817	5.58	5.664	5.925	6.151	5.955	5.796	5.816	5.829	5.859	6.123	6.076	5.785	5.45	5.287	5.723	5.494	5.945	5.566	5.797	5.792	5.78	5.84	5.583	5.734	5.641	5.436
ANKRD13C	6.1388	5.9012	5.8628	6.134	6.092	6.1946	6.3074	6.1592	6.252	6.2256	6.2618	6.1398	6.396	5.8178	6.015	5.973	6.4222	5.904	6.1086	6.0972	6.019	6.1088	6.7092	5.9978	6.5058	5.5576	6.2336	6.5726	6.6734	6.3026	6.34	5.9528	5.6178	5.8644	6.2296	6.885	6.7014	6.5972	6.4932	6.0796	6.3118	5.9676	6.0266	5.8396	5.9106	6.2106	6.273	6.2746	6.2858
ANKRD13D	6.41766666666667	6.20466666666667	6.16766666666667	6.296	5.99433333333333	6.01	6.35366666666667	6.238	6.22666666666667	6.032	6.15233333333333	6.021	5.99266666666667	5.83833333333333	6.028	5.993	6.026	6.027	5.82933333333333	6.10033333333333	6.30933333333333	6.13633333333333	6.095	6.164	6.141	5.839	5.879	6.034	6.148	6.02566666666667	6.04866666666667	5.97666666666667	5.91666666666667	5.96766666666667	5.96033333333333	6.18233333333333	6.03833333333333	6.21866666666667	6.06266666666667	5.86733333333333	6.045	5.98733333333333	6.11	6.05066666666667	5.73833333333333	6.04966666666667	6.12066666666667	6.115	6.06
ANKRD16	6.401	6.6195	6.418	6.724	6.406	6.238	5.9725	5.656	6.791	6.1415	6.5285	6.5445	5.779	6.863	5.9375	6.346	6.3835	6.588	5.96	6.199	6.0895	6.1925	6.224	5.9915	5.9565	6.308	6.313	6.0145	6.475	6.331	6.6975	6.777	6.0545	6.632	5.8385	6.088	6.164	5.9405	5.8475	6.2535	5.8465	5.9915	6.253	6.338	6.3385	5.9955	5.907	6.5135	6.4
ANKRD17	9.201	9.2965	9.2925	9.2285	8.953	9.086	8.5155	8.9955	9.207	8.8025	8.805	9.1555	8.8375	9.0665	9.1115	8.92	9.0605	9.0925	8.7085	8.995	8.987	9.0735	8.811	9.07	9.025	8.8515	8.9035	9.0375	9.0275	8.829	8.735	8.7035	8.8065	8.605	8.824	8.744	8.85	8.946	8.83	8.9735	8.8815	8.73	8.9535	8.924	9.152	9.08	9.1075	9.0155	9.006
ANKRD18A	4.124	4.332	4.2645	3.909	3.989	3.6735	3.524	3.4815	3.9155	3.967	3.9985	3.853	3.485	3.9815	3.727	4.066	3.648	3.979	3.984	3.6565	3.7865	3.875	3.6655	3.958	3.875	3.8905	3.915	3.597	3.6005	3.8015	4.152	3.875	3.5925	3.6995	3.7865	3.63	3.625	3.6	3.6855	3.9815	3.6685	3.775	3.8255	4.0005	3.657	3.629	3.7635	3.7875	4.181
ANKRD18B	4.314	4.511	4.201	4.243	4.327	4.222	4.004	4.23	4.227	4.017	4.152	4.849	4.353	4.061	4.191	4.397	3.993	4.231	4.312	4.41	4.232	4.365	4.463	4.187	4.164	4.412	4.584	4.225	4.414	4.35	4.325	4.248	4.481	4.683	4.284	4.101	4.242	4.249	4.232	4.193	4.21	4.041	4.142	3.988	4.355	4.129	4.019	4.414	4.36
ANKRD19P	5.22	5.351	5.282	5.136	5.51	5.203	5.221	5.476	5.351	5.646	5.352	5.311	5.39	5.415	5.106	5.494	5.467	5.364	5.557	5.478	5.402	5.542	5.334	5.294	5.454	5.744	5.504	5.413	5.396	5.474	5.413	5.346	5.524	5.735	5.218	5.255	5.066	5.567	5.308	5.742	5.222	5.477	5.504	5.37	5.411	5.47	5.578	5.305	5.103
ANKRD2	4.497	5.103	5.021	4.776	4.786	4.636	5.227	4.807	5.235	5.085	4.926	5.141	4.651	4.716	4.582	4.899	4.695	4.737	4.881	5.433	5.129	4.842	4.678	4.554	4.982	5.385	6.151	4.893	4.533	5.084	5.449	4.943	4.89	5.68	4.596	4.573	4.338	4.697	4.742	4.944	4.912	4.425	5.065	4.535	4.599	4.482	4.593	4.826	4.514
ANKRD20A11P	6.405	6.33	6.382	6.097	6.216	6.162	6.524	6.204	6.449	6.378	6.587	6.322	5.971	6.418	6.549	6.395	6.246	6.375	6.406	6.259	6.738	6.504	6.453	6.217	6.023	6.37	7.132	6.252	6.103	6.547	6.736	6.584	6.69	6.766	6.287	6.392	6.096	6.565	6.669	5.968	6.231	6.358	6.253	6.295	6.129	6.199	6.314	6.615	6.546
ANKRD20A12P	4.4035	4.3955	4.5585	4.2635	4.388	4.441	4.5895	4.4155	4.2915	4.5565	4.423	4.4665	4.4445	4.4165	4.573	4.5175	4.675	4.3655	4.958	4.3295	4.4615	4.5765	4.6635	4.4905	4.6465	4.712	4.438	4.4295	4.48	4.8485	4.707	4.463	5.3845	4.6685	4.639	4.727	4.4935	4.4605	4.5005	4.4885	4.87	4.583	4.474	4.641	4.437	4.468	4.9405	4.529	4.7255
ANKRD22	9.588	9.4865	9.1185	9.364	8.6695	9.476	9.334	9.601	9.3125	9.5205	9.362	9.1085	9.5855	8.7965	8.9915	8.302	8.973	8.888	8.792	9	9.3255	9.5425	8.831	8.799	9.5475	9.818	8.7565	8.8465	9.905	8.8425	9.059	9.354	10.123	9.114	9.6795	9.6205	9.2855	9.812	9.5755	8.8535	9.2215	8.718	8.627	8.829	8.6465	9.0985	9.93	10.0595	9.231
ANKRD23	5.53	5.281	5.41	5.527	5.421	5.206	4.581	5.105	5.385	4.901	5.416	5.194	4.257	5.322	5.092	5.165	5.1	5.295	5.302	5.068	4.62	5.467	4.44	5.309	4.844	5.077	5.049	5.178	4.716	4.717	4.838	5.203	4.91	4.306	4.914	4.89	4.967	5.096	4.83	5.36	4.502	5.004	5.148	5.401	5.089	4.971	5.089	5.17	5.543
ANKRD24	4.426	4.513	4.60866666666667	4.38833333333333	4.50166666666667	4.43566666666667	4.485	4.42	4.34133333333333	4.53	4.43633333333333	4.465	4.43166666666667	4.36333333333333	4.49066666666667	4.479	4.53233333333333	4.375	4.42566666666667	4.382	4.58433333333333	4.608	4.347	4.44666666666667	4.45466666666667	4.63033333333333	4.51833333333333	4.58733333333333	4.606	4.26933333333333	4.778	4.34833333333333	4.38266666666667	4.38833333333333	4.556	4.37566666666667	4.54633333333333	4.47933333333333	4.52833333333333	4.356	4.26366666666667	4.384	4.49	4.18766666666667	4.46833333333333	4.411	4.53933333333333	4.4	4.54666666666667
ANKRD26	4.53	4.348	4.3635	4.4205	4.3735	4.4235	4.4865	4.6905	4.2925	4.6845	4.5415	3.9865	4.5795	4.3355	4.7745	4.6385	4.67	4.1705	4.1965	4.238	4.6045	4.7515	4.408	4.3425	4.456	4.323	4.384	4.59	4.472	4.0645	4.351	4.2335	4.5625	4.09	4.7755	4.449	4.472	4.695	4.5675	4.3915	4.708	4.424	4.453	4.3645	4.4765	4.5735	4.8765	4.757	4.543
ANKRD26P3	3.994	3.898	3.721	3.794	3.905	4	3.96	3.802	3.79	4.071	3.854	3.75	3.994	3.519	3.997	3.891	4.037	3.763	3.946	3.888	3.68	3.878	3.742	3.984	3.796	3.987	3.806	3.862	3.875	3.706	4.143	4	3.868	4.205	3.944	3.998	3.789	3.795	3.891	3.911	3.986	3.909	3.793	3.663	3.933	3.685	4.043	3.918	3.781
ANKRD27	9.162	9.018	8.948	8.993	8.761	8.87	8.537	8.817	8.905	8.683	8.951	8.658	8.712	8.866	8.978	8.522	8.77	8.981	8.501	8.746	8.703	8.86	8.237	8.763	8.675	9.045	8.625	8.796	8.399	8.288	8.556	8.593	8.932	8.559	8.83	8.563	8.593	8.552	8.538	8.902	8.743	8.624	8.663	8.845	8.505	8.446	8.725	9.006	8.747
ANKRD28	7.1105	7.08	7.045	7.30125	7.61475	7.4135	7.1795	7.35825	7.427	7.63675	7.45125	7.2425	7.3425	7.1315	7.28525	7.44775	7.39925	7.128	7.33175	7.01475	7.4215	7.20025	7.83825	7.5295	7.39725	7.2475	7.2825	7.242	6.8405	7.457	7.27825	6.98375	6.9035	7.353	7.454	7.6385	7.3695	7.39525	7.43525	6.7835	7.58375	7.09	7.094	7.32725	7.0345	7.3835	7.18975	7.28275	7.34525
ANKRD29	5.324	4.329	5.401	5.5895	5.751	5.3185	5.9975	6.557	5.168	6.0475	5.1495	5.476	5.6205	5.1975	5.8475	5.9675	5.405	5.312	4.875	5.6095	6.2135	4.9455	5.979	5.0915	4.9145	4.736	5.1985	5.6005	5.78	5.486	5.2645	5.271	5.825	5.009	5.6085	6.1265	6.856	5.9935	5.856	5.498	5.546	5.873	6.07	5.8305	5.8475	5.771	5.0885	5.4895	5.888
ANKRD30A	3.435	3.398	3.51	3.276	3.384	3.358	3.26	3.504	3.39	3.213	3.267	3.439	3.244	3.567	3.351	3.645	3.199	3.506	3.496	3.526	3.293	3.47	3.269	3.431	3.284	3.412	3.395	3.405	3.464	3.558	3.411	3.311	3.413	3.469	3.382	3.244	3.326	3.474	3.587	3.503	3.572	3.436	3.543	3.428	3.459	3.589	3.298	3.493	3.4
ANKRD30B	2.923	3.0405	3.141	3.042	2.9565	3.0905	3.1225	3.1515	3.107	3.072	3.2075	3.2195	3.107	3.205	3.1555	3.147	3.091	3.066	3.208	3.268	3.147	3.3015	3.2175	3.307	3.078	3.407	3.167	3.042	3.0795	3.28	3.0655	3.2215	3.0685	3.2395	3.2375	2.9785	3.093	3.139	3.0685	3.2875	3.0685	3.1465	3.173	3.182	3.2145	3.0185	3.185	3.128	2.9985
ANKRD30BP2	3.198	3.292	3.445	3.447	3.238	3.168	3.356	3.172	3.267	3.454	3.188	3.347	3.221	3.355	3.351	3.274	3.512	3.325	3.573	3.219	3.277	3.333	3.506	3.315	3.234	3.448	3.195	3.357	3.381	3.366	3.555	3.488	3.645	3.547	3.524	3.294	3.181	3.319	3.386	3.233	3.573	3.208	3.437	3.485	3.613	3.402	3.376	3.45	3.168
ANKRD30BP3	3.68866666666667	3.74566666666667	3.78066666666667	3.509	3.55733333333333	3.55966666666667	3.516	3.641	3.60666666666667	3.54533333333333	3.47066666666667	3.52866666666667	3.607	3.604	3.4	3.57633333333333	3.40466666666667	3.43033333333333	3.62866666666667	3.50333333333333	3.46433333333333	3.736	3.59066666666667	3.43566666666667	3.48966666666667	3.60766666666667	3.587	3.68	3.59466666666667	3.59766666666667	3.48033333333333	3.683	3.86633333333333	3.63566666666667	3.57733333333333	3.54233333333333	3.42833333333333	3.67333333333333	3.55466666666667	3.47766666666667	3.69533333333333	3.60333333333333	3.52866666666667	3.59266666666667	3.592	3.74033333333333	3.461	3.54133333333333	3.49566666666667
ANKRD31	3.187	3.243	3.315	3.235	3.137	3.236	3.279	3.185	3.252	3.278	3.332	3.275	3.758	3.184	3.458	3.29	3.309	3.398	3.324	3.311	3.232	3.42	3.175	3.281	3.454	3.376	3.292	3.181	3.467	3.539	3.145	3.422	3.339	3.268	3.376	3.244	3.311	3.471	3.522	3.155	3.331	3.123	3.306	3.344	3.438	3.427	3.134	3.198	3.276
ANKRD32	4.769	4.7005	4.6435	4.88	4.647	4.9035	5.197	5.037	4.6805	5.0175	4.8905	4.704	4.822	4.7415	4.919	4.6855	5.044	4.7425	4.881	4.924	4.8185	5.026	4.889	4.8655	5.134	4.431	4.6725	5.297	4.9395	4.4375	4.926	4.589	4.7725	4.447	5.3025	5.2685	4.896	5.076	4.9395	4.8665	4.832	4.665	4.8965	4.5885	4.6995	4.883	4.9865	4.7425	4.748
ANKRD33	3.476	3.812	3.586	3.746	3.772	3.754	3.818	3.712	3.775	3.941	3.802	3.679	3.908	4.051	3.667	3.741	3.968	3.744	3.928	3.709	3.691	3.543	3.971	3.923	3.816	3.776	3.775	3.92	3.722	4.115	3.939	3.852	4.037	3.908	3.927	3.964	3.595	3.759	3.692	3.798	3.966	3.822	3.78	3.845	3.747	3.824	4.016	3.857	3.451
ANKRD33B	7.904	7.235	7.652	7.681	7.07	6.998	6.547	6.637	7.307	6.657	7.303	6.724	6.379	7.228	7.447	6.778	7.446	7.266	6.82	6.794	6.527	7.041	7.146	7.223	6.613	6.885	6.92	7.127	5.716	7.078	7.566	7.218	5.991	7.026	7.081	6.585	6.449	5.744	6.282	7.051	6.289	7.236	7.076	7.01	7.55	6.228	6.589	6.419	7.128
ANKRD34A	4.491	4.728	4.764	4.4	4.597	4.575	4.717	4.607	4.482	4.726	4.602	4.623	4.74	4.589	4.364	4.37	4.583	4.569	4.688	4.661	4.741	4.899	4.794	4.334	4.475	4.947	4.557	4.69	4.691	4.753	4.91	4.793	4.712	4.64	4.744	4.568	4.508	4.66	4.639	4.533	4.683	4.662	4.52	4.624	4.515	4.704	4.581	4.467	4.469
ANKRD34C	3.584	3.648	3.776	3.638	3.494	3.62	4.112	3.727	3.579	3.93	3.651	3.956	3.422	3.731	3.614	3.611	3.58	3.608	4.208	3.448	3.896	3.888	3.84	3.853	3.432	4.006	3.756	3.551	3.877	3.701	3.846	3.656	3.973	3.819	3.768	3.791	3.922	4.008	3.877	3.776	3.826	3.787	3.787	3.687	3.774	4.257	3.602	3.397	3.602
ANKRD35	8.738	8.478	8.761	8.848	8.258	8.293	8.169	8.168	9.106	8.044	8.581	8.724	7.393	8.842	8.006	8.608	8.403	8.767	8.579	8.91	8.542	8.738	8.371	8.528	7.452	8.313	8.871	8.416	7.881	8.657	8.001	8.027	8.055	8.759	8.462	7.932	8.55	7.911	8.125	8.478	8.237	8.305	8.731	8.121	8.435	8.1	8.648	8.143	8.566
ANKRD36	5.1625	4.5945	4.773	5.006	5.314	5.2895	5.2045	4.894	5.1335	4.566	4.8185	4.9525	5.149	5.2515	5.159	5.155	5.104	4.996	4.999	5.053	5.051	4.464	5.198	5.323	4.8245	4.5575	5.0455	4.4465	4.8545	4.7985	4.773	4.545	4.416	4.659	4.6	5.2335	5.2645	5.071	4.689	4.9585	4.9945	5.1055	5.147	5.1325	5.24	4.814	5.129	4.9345	5.2795
ANKRD36B	8.661	7.985	8.257	8.274	7.74	7.995	7.93	8.119	7.845	7.549	8.046	6.844	7.216	8.063	8.346	7.931	7.547	8.169	7.29	8.1	7.864	7.927	7.435	8.549	7.526	7.453	7.37	6.587	6.88	6.849	6.768	7.704	7.644	7.297	7.455	7.522	8.007	7.531	7.122	7.711	7.567	7.959	7.58	8.225	8.003	7.491	7.983	8.311	8.426
ANKRD36BP2	3.98766666666667	4.06033333333333	3.94433333333333	3.98166666666667	4.14333333333333	3.88433333333333	4.114	4.10366666666667	3.87666666666667	4.068	4.03366666666667	3.922	4.00433333333333	4.04966666666667	4.182	3.78466666666667	3.81133333333333	3.85066666666667	4.12966666666667	4.01433333333333	3.866	3.67233333333333	4.12666666666667	4.132	3.90433333333333	3.84266666666667	3.978	3.89633333333333	3.968	3.83233333333333	3.96266666666667	3.842	3.913	3.945	3.77866666666667	4.13366666666667	3.99633333333333	3.97533333333333	3.78266666666667	3.896	4.172	4.13933333333333	3.896	4.00366666666667	4.018	3.785	3.95366666666667	3.78133333333333	4.134
ANKRD36C	3.857	3.759	3.608	3.683	3.864	3.833	3.942	3.883	3.805	3.917	4.058	3.434	3.857	3.745	4.255	3.988	3.968	3.753	4.087	4.161	3.718	3.765	3.972	3.775	3.689	3.91	3.837	3.898	3.78	3.817	3.974	4.028	3.402	3.842	3.891	4.182	3.931	3.826	3.811	4.022	3.678	4.192	3.815	3.819	3.854	3.775	3.622	4.019	4.513
ANKRD37	5.9395	5.8745	5.756	6.0415	5.853	5.568	5.882	5.796	5.622	5.7845	6.2155	6.3195	5.3425	5.9805	5.44	5.617	6.0355	5.545	5.9675	5.744	5.6735	5.4855	5.5715	5.223	5.9725	5.5055	5.948	5.5365	5.837	5.7925	6.1815	5.66	5.495	5.9155	5.6735	5.6505	5.6595	5.908	5.9775	5.6695	5.158	5.64	5.6015	5.6185	5.9345	5.772	5.396	5.667	5.888
ANKRD39	6.519	6.589	6.495	6.642	6.185	6.262	6.66	6.04	6.283	6.721	6.51	6.722	6.178	6.439	6.16	6.104	6.382	6.213	6.596	6.402	6.43	6.197	6.396	6.061	6.284	6.481	6.497	6.262	6.567	6.479	6.587	6.683	6.72	6.635	6.554	6.289	6.147	6.52	6.58	6.568	6.241	6.434	6.335	6.282	6.4	6.489	6.253	6.038	5.962
ANKRD40	5.89133333333333	5.932	6.10733333333333	5.85033333333333	5.901	5.99033333333333	5.70266666666667	5.85366666666667	5.70333333333333	5.843	5.68633333333333	5.794	5.82766666666667	6.05866666666667	5.80933333333333	5.941	5.89333333333333	6.07766666666667	5.764	5.90866666666667	5.9	5.732	5.64833333333333	6.031	6.061	5.87433333333333	5.81733333333333	5.80366666666667	5.69466666666667	5.91066666666667	5.92233333333333	5.828	5.74533333333333	5.73266666666667	5.731	5.71166666666667	5.79533333333333	5.84966666666667	5.81	6.042	5.80766666666667	5.83833333333333	5.87766666666667	6.158	5.869	5.72933333333333	5.66533333333333	5.65666666666667	5.701
ANKRD44	5.4224	5.0308	4.943	5.2756	4.863	5.3624	6.0542	5.6662	4.9564	5.3086	5.0924	5.0952	5.6728	4.9922	5.3288	4.9128	5.5898	4.9248	5.2452	4.9706	5.4728	5.2252	5.325	5.334	5.0012	4.9676	5.094	4.855	4.7882	5.1714	4.9536	4.783	4.9176	4.8074	5.6268	6.08	5.177	5.1368	5.1672	5.5948	5.2578	5.1202	5.4084	5.5378	5.2094	5.179	4.7482	5.0084	5.044
ANKRD44-IT1	3.338	3.332	3.17	3.323	3.509	3.479	3.434	3.273	3.332	3.237	3.596	3.593	3.266	3.327	3.221	3.378	3.351	3.192	3.537	3.377	3.324	3.522	3.602	3.22	3.356	3.499	3.197	3.206	3.299	3.148	3.323	3.358	3.42	3.671	3.231	3.316	3.318	3.05	3.365	3.479	3.37	3.312	3.31	3.224	3.394	3.292	3.341	3.468	3.201
ANKRD45	3.344	3.32	3.268	3.169	3.237	3.239	3.422	3.812	3.288	3.728	3.152	3.436	4.498	3.312	3.421	3.626	3.797	3.06	3.52	3.392	3.829	3.585	3.173	4.104	4.157	3.462	3.239	3.644	3.373	3.375	3.609	3.366	3.389	3.194	3.488	3.606	3.713	3.723	3.359	4.155	4.172	3.375	3.954	3.356	3.763	4.445	3.497	3.234	3.265
ANKRD46	7.864	7.743	8.066	7.934	7.724	7.692	7.047	7.566	7.705	7.405	7.688	7.706	7.564	7.967	7.595	7.938	7.535	7.997	7.112	7.421	7.259	7.465	7.066	7.439	7.4	7.593	7.6	7.632	7.408	7.254	7.816	7.778	7.811	7.601	7.545	7.85	8.188	7.511	7.447	7.735	7.743	7.441	7.905	7.653	7.624	7.723	7.818	8.087	8.186
ANKRD49	8.496	8.071	8.103	8.191	8.508	8.115	8.623	8.507	8.269	8.359	8.636	8.08	8.608	8.249	8.268	8.473	8.492	8.14	8.407	8.231	8.207	8.418	8.533	8.094	8.427	7.96	8.078	8.706	8.287	8.189	8.514	8.288	8.226	7.916	8.506	8.534	8.307	8.239	8.337	8.291	8.195	8.24	8.024	8.166	8.092	8.339	8.4	8.262	8.601
ANKRD50	6.78066666666667	6.70733333333333	7.197	6.525	6.62066666666667	6.173	5.78566666666667	6.00766666666667	7.05466666666667	6.155	6.88	6.466	5.964	7.18666666666667	6.62166666666667	6.54666666666667	6.752	6.91566666666667	6.30266666666667	7.06166666666667	6.324	6.419	5.94366666666667	6.313	6.532	6.20933333333333	6.441	6.45766666666667	6.26966666666667	6.26133333333333	6.23366666666667	6.65333333333333	6.09433333333333	6.44066666666667	6.148	6.12	6.49733333333333	6.18466666666667	6.327	6.73866666666667	6.26833333333333	6.54033333333333	6.614	6.65166666666667	6.64	6.51166666666667	6.523	6.42033333333333	6.73733333333333
ANKRD52	6.605	6.698	6.775	6.535	6.594	6.488	6.585	6.454	6.608	6.452	6.287	6.66	6.5	6.391	6.488	6.376	6.318	6.728	6.408	6.493	6.591	6.413	6.478	6.27	6.334	6.43	6.451	6.676	6.622	6.79	6.402	6.484	6.75	6.372	6.453	6.414	6.151	6.302	6.443	6.358	6.345	6.25	6.702	6.45	6.324	6.337	6.392	6.497	6.152
ANKRD53	4.8855	4.9435	5.047	4.811	4.992	4.8145	4.818	4.9035	4.979	4.79	4.8785	4.869	4.8835	4.966	4.8515	5.092	4.8525	4.986	5.0775	4.858	4.9545	4.992	4.9795	4.9425	4.857	5.233	5.025	4.829	4.85	4.967	5.0485	4.933	5.042	4.9855	5.0035	4.852	4.8275	5.0325	4.8605	4.7595	4.9045	5.0075	4.811	4.845	4.9245	4.873	4.8545	4.9105	4.834
ANKRD54	5.159	5.442	5.232	5.2415	5.0315	5.122	5.158	5.0555	5.1955	5.2735	5.194	5.28	4.9085	5.0735	5.1515	5.0855	5.0585	5.215	5.0305	5.265	5.1215	5.3205	4.942	5.034	5.2615	5.281	5.1505	5.2645	5.2525	5.1205	5.5175	5.423	5.4055	4.9725	5.262	5.064	5.142	5.114	5.143	5.202	5.28	5.092	5.27	5.1095	5.237	5.1025	5.351	5.318	5.2915
ANKRD55	3.989	3.901	3.708	3.915	3.674	3.886	3.678	4.319	3.659	3.868	3.786	3.888	4.062	3.702	3.805	3.999	3.967	4.015	3.682	3.771	4.125	3.677	3.647	3.632	3.922	3.658	3.755	3.844	3.693	3.628	3.929	3.737	3.996	3.802	4.132	3.78	3.635	3.757	3.67	3.912	4.013	3.695	3.864	3.651	3.705	4.017	3.876	3.711	3.695
ANKRD6	5.3525	4.8605	5.3465	5.504	5.424	5.019	5.9335	5.552	5.3965	5.018	4.706	5.4795	6.1145	5.5405	5.5675	5.658	5.4285	5.246	5.7735	5.957	5.429	4.7585	5.2675	5.1085	5.375	4.4585	5.4395	5.059	4.743	5.6655	5.357	5.389	4.7115	5.627	5.3225	5.9605	5.796	5.1905	5.1625	5.5895	5.3785	5.5525	5.2985	5.2105	5.284	4.914	4.615	5.4175	5.78
ANKRD60	4.741	4.984	4.668	4.411	4.531	4.632	4.6	4.626	4.91	4.819	4.785	4.775	4.671	4.795	4.775	4.786	4.762	4.718	4.424	4.793	4.546	4.89	4.812	4.845	4.789	5.007	4.79	4.878	4.91	4.764	4.881	4.585	5.07	5.033	4.617	4.587	4.498	4.674	4.71	4.68	4.845	4.74	4.82	4.54	4.631	4.765	4.637	4.78	4.498
ANKRD65	5.252	5.3885	5.0745	5.3085	5.115	5.263	5.1165	5.132	5.022	5.517	5.519	5.262	5.1265	5.157	5.228	5.285	5.235	5.2245	4.7685	5.159	5.3385	5.3525	5.0645	5.267	5.218	5.6315	5.0165	5.1675	5.2865	5.4325	5.101	5.432	5.6985	5.204	5.3375	5.204	5.3825	5.2045	5.2085	5.017	5.436	4.989	5.3265	5.221	5.028	5.3995	5.4365	5.557	5.155
ANKRD7	3.27	3.213	3.369	3.206	3.308	3.12	3.164	3.042	3.168	3.486	3.43	3.132	3.165	3.166	3.298	3.228	3.139	3.204	3.323	3.24	3.125	3.187	3.241	3.091	3.118	3.363	3.318	3.153	3.311	3.236	3.307	3.461	3.435	3.353	3.199	3.138	3.393	3.339	3.386	3.253	3.272	3.262	3.238	3.294	3.086	3.098	3.288	3.176	3.251
ANKRD9	6.73666666666667	7.06133333333333	6.76	7.014	6.678	6.72133333333333	6.35166666666667	6.39266666666667	6.69033333333333	6.547	6.712	6.87233333333333	6.71833333333333	6.83766666666667	6.55	6.64833333333333	6.50266666666667	6.638	6.431	6.65033333333333	6.51666666666667	6.329	6.84133333333333	6.53466666666667	6.814	6.88633333333333	6.701	6.49333333333333	6.85833333333333	6.72233333333333	6.73366666666667	6.72166666666667	6.86533333333333	6.60266666666667	6.59366666666667	6.22566666666667	6.41166666666667	6.68366666666667	6.577	6.36766666666667	6.31466666666667	6.64133333333333	6.50833333333333	6.48866666666667	6.5	6.70266666666667	6.643	6.91666666666667	6.598
ANKS1A	8.843	9.02	8.958	9.022	8.983	8.71	8.464	9.139	8.843	8.662	8.703	9.069	8.754	8.814	9.077	9.073	8.953	8.996	8.73	8.936	8.97	8.865	8.951	9.123	9.161	8.509	8.984	9.096	8.849	8.973	8.662	8.797	8.647	8.556	8.962	8.634	9.251	8.767	8.918	8.955	8.86	8.956	8.984	8.644	9.107	8.831	8.869	8.712	8.965
ANKS1B	4.0018	3.6604	3.8006	3.857	3.6522	3.8332	3.8012	3.7976	3.5844	3.7616	3.7296	3.6686	3.822	3.798	3.9812	3.8482	3.8832	3.7564	3.875	4.0032	3.9214	3.7792	3.831	3.887	3.7454	3.7218	3.6842	3.639	3.7672	3.817	3.7356	3.9544	3.9956	3.8908	3.7344	3.7652	3.773	3.7662	3.8108	3.8668	3.6814	3.8748	3.7866	3.708	3.8474	3.6408	3.9236	3.7622	3.9162
ANKS3	5.857	6.016	5.753	5.859	5.829	5.566	6.099	5.724	5.705	5.531	5.775	5.763	5.769	5.713	5.729	5.799	5.849	5.921	5.922	6.012	5.616	5.507	5.599	5.755	5.648	5.796	5.954	5.832	5.71	5.561	5.733	5.729	5.684	5.773	5.985	5.463	5.794	5.825	5.751	5.82	5.846	5.898	5.624	5.365	5.819	5.731	5.64	5.679	5.863
ANKS4B	4.085	4.161	3.971	3.98	4.083	4.009	4.22	4.052	3.989	4.303	4.135	4.53	4.474	4.177	4.03	4.198	4.013	4.026	4.169	4.206	4.225	4.383	4.429	4.164	3.973	4.455	3.93	4.315	4.281	4.012	4.421	3.942	4.37	4.179	4.217	4.311	3.941	4.401	4.101	4.251	4.113	3.896	4.353	4.049	3.91	4.164	4.145	4.046	4.062
ANKS6	4.736	4.74625	4.9065	4.87975	4.935	4.7235	4.81225	4.68875	4.73525	4.5145	4.71475	4.802	4.84	4.79675	4.64025	4.887	4.833	4.733	4.923	5.02425	4.94075	4.8055	4.88825	4.79575	4.91425	4.84375	5.053	4.811	4.75625	5.111	4.97925	4.94975	4.7115	4.91475	4.681	4.88875	4.641	4.9185	4.862	4.7365	4.8045	4.8775	4.73675	4.86125	4.68375	4.847	4.51625	4.7165	4.8155
ANKUB1	3.96833333333333	4.09233333333333	3.91433333333333	3.984	4.05766666666667	3.88666666666667	3.879	3.98033333333333	3.94866666666667	3.94933333333333	3.99166666666667	3.93233333333333	3.99133333333333	4.07266666666667	3.95266666666667	3.98833333333333	3.99766666666667	3.888	4.077	4.06266666666667	3.89333333333333	3.94633333333333	4.048	3.958	4.02666666666667	4.18033333333333	3.87133333333333	3.89033333333333	4.105	3.935	4.08866666666667	4.06366666666667	4.034	4.03666666666667	3.95933333333333	3.91133333333333	3.92466666666667	4.01033333333333	3.97	4.04633333333333	3.932	3.939	3.97933333333333	3.94833333333333	3.93433333333333	3.998	3.99666666666667	3.94433333333333	3.888
ANKZF1	7.805	7.576	7.865	7.579	7.66	7.232	7.631	7.475	7.523	7.64	7.901	7.342	7.238	7.607	7.376	7.362	7.451	7.603	7.675	7.674	7.547	7.574	7.249	7.546	7.787	7.678	7.732	7.57	7.476	7.479	7.546	7.639	7.698	7.282	7.664	7.428	7.521	7.765	7.666	7.421	7.449	7.501	7.342	7.466	7.592	7.63	7.473	7.597	7.923
ANLN	6.7145	7.3365	6.2505	6.982	7.654	7.43	6.568	6.4475	6.918	7.1635	7.725	8.2875	6.8925	7.64	6.433	6.5875	6.6775	7.105	7.4975	5.906	6.1525	7.2535	7.849	6.6265	7.1195	6.0935	7.055	7.5915	7.6895	7.169	7.1265	6.5575	6.918	6.936	7.667	7.0325	6.8245	7.7715	7.2005	5.9245	6.646	6.225	6.466	6.387	6.0445	6.6575	6.5815	6.513	6.805
ANO1	8.509	7.9065	8.004	8.1705	8.0545	8.508	7.564	8.006	8.3405	7.7065	8.452	8.774	6.1525	8.351	8.0805	7.5815	7.6105	8.2205	7.9425	7.76	7.303	7.629	8.3145	7.5445	7.8155	8.073	7.8815	8.5175	7.7675	7.8155	8.2675	7.913	7.862	8.111	8.2565	7.213	7.307	7.2895	7.4455	7.5405	6.988	7.9465	7.51	7.911	8.2335	7.661	8.111	7.7085	7.8155
ANO10	7.76	8.221	7.724	8.135	7.836	7.62	7.584	7.39	8.108	7.86	7.91	7.858	7.56	7.856	7.968	7.838	7.621	7.985	7.909	7.634	7.649	8.233	8.051	7.215	7.391	8.217	7.886	7.973	8.204	7.934	7.764	8.106	8.493	8.203	7.677	7.648	8.113	8.062	7.955	7.495	8.346	7.881	7.797	7.601	7.718	7.891	8.286	8.34	7.85
ANO2	4.2225	4.1895	4.34	4.0865	4.271	4.223	4.3255	4.0075	4.0695	4.112	4.0685	4.0035	4.243	4.0685	4.103	4.3695	4.3385	4.085	4.162	4.047	4.1665	4.1415	4.2875	4.1335	4.2045	4.4025	4.2105	4.2645	4.24	4.328	4.1575	4.055	4.339	4.202	3.9715	4.2385	4.192	4.1105	4.3385	4.211	4.068	4.1095	4.1015	4.142	4.061	4.2375	4.0815	4.175	4.2655
ANO3	3.847	3.718	4.202	3.81	3.764	3.852	3.782	3.812	3.652	3.851	3.834	3.859	3.735	3.805	3.885	4.355	4.014	3.645	3.721	4.138	3.795	3.577	3.524	3.953	3.545	3.613	3.818	3.616	3.576	4.039	3.589	3.754	3.77	3.6	3.714	3.467	4.267	3.55	3.914	3.661	3.907	3.515	4.065	4.228	3.694	3.739	3.558	3.499	3.643
ANO4	3.68433333333333	3.79	3.90733333333333	3.74166666666667	3.76833333333333	3.905	3.83166666666667	3.89133333333333	3.74566666666667	3.797	3.71233333333333	3.88466666666667	3.90833333333333	3.821	3.87466666666667	3.91966666666667	3.678	3.728	3.899	3.94566666666667	3.991	3.682	3.76233333333333	3.651	3.71566666666667	3.95066666666667	3.72366666666667	3.73033333333333	3.823	3.91133333333333	3.78	3.769	3.78066666666667	3.771	3.85566666666667	3.82766666666667	3.61566666666667	3.76866666666667	3.844	3.73933333333333	3.58766666666667	3.685	3.613	3.865	3.93033333333333	3.899	3.89666666666667	3.797	3.667
ANO5	4.616	4.285	4.359	4.37	4.035	4.287	4.173	4.282	3.821	4.226	4.148	3.89	4.597	4.396	4.415	4.723	4.453	4.064	4.064	4.133	4.346	4.277	4.144	4.152	4.39	4.001	3.986	4.349	4.147	4.443	4.493	4.325	4.269	4.236	4.409	4.277	4.199	4.042	4.098	4.308	4.523	4.304	4.24	4.34	4.194	4.208	4.225	4.129	4.456
ANO6	6.412	6.179	6.6245	6.614	6.33	6.61	6.5085	6.8045	6.4185	6.71	6.5145	6.4205	6.635	6.4025	6.55	6.846	6.468	6.661	6.666	6.3125	6.7685	6.466	6.4245	6.6905	6.7915	6.456	6.664	6.441	6.3425	6.6645	6.7305	6.5235	6.2535	6.383	6.5595	6.7705	6.597	6.727	6.649	6.5495	6.717	6.713	6.603	6.81	6.5115	6.1805	6.5775	6.5105	6.616
ANO7	5.829	6.222	6.109	5.969	6.055	5.938	5.84	5.643	5.879	5.951	6.183	5.893	5.891	5.947	5.851	5.918	5.871	5.892	5.924	5.941	6.048	6.271	5.933	5.746	5.828	6.196	5.879	6.014	6.301	6.269	5.83	5.974	6.103	5.703	5.904	5.981	5.741	5.961	6.08	5.702	6.138	5.939	5.864	5.788	5.79	6.134	6.152	6.042	5.931
ANO8	6.565	6.937	6.818	6.792	6.648	6.378	6.416	6.519	7.15	6.717	6.771	6.985	6.496	6.241	6.447	6.501	6.783	6.499	7.129	6.69	6.68	7.063	7.005	6.53	6.545	6.734	6.883	7.053	6.688	7.018	6.842	6.445	6.784	7.218	6.633	6.721	6.861	6.604	6.757	6.344	6.557	6.535	6.8	6.374	6.527	6.671	6.593	6.717	6.759
ANO9	7.672	7.577	7.576	7.606	7.224	7.281	7.055	7.203	7.649	7.531	7.629	7.398	6.51	7.289	7.046	7.304	7.189	7.122	7.221	7.399	7.271	7.556	7.317	7.238	6.83	7.48	7.488	7.305	7.341	7.105	7.443	7.26	7.42	7.516	7.274	7.148	7.317	6.737	6.819	7.383	7.161	7.199	7.1	7.325	7.119	7.133	7.299	7.269	7.314
ANP32A	8.51866666666667	8.04866666666667	8.45466666666667	8.601	8.53933333333333	8.01933333333333	8.63	8.17466666666667	8.11633333333333	8.22733333333333	8.50933333333333	8.51266666666667	8.44966666666667	8.45766666666667	8.31333333333333	8.39966666666667	8.357	8.48533333333333	8.07733333333333	8.94166666666667	8.176	7.696	8.43633333333333	8.46466666666667	8.01166666666667	8.04966666666667	8.58466666666667	7.859	8.19966666666667	8.45666666666667	8.29	8.276	8.096	8.36366666666667	8.26866666666667	8.67033333333333	8.43066666666667	8.43433333333333	8.24933333333333	8.66766666666667	8.11133333333333	8.59133333333333	8.541	8.566	8.537	8.175	7.911	8.23133333333333	8.75666666666667
ANP32A-IT1	3.702	3.523	3.548	3.841	3.585	3.429	3.884	3.52	3.389	3.573	3.556	3.431	3.408	3.294	3.492	3.428	3.501	3.291	3.531	3.347	3.38	3.293	3.644	3.71	3.499	3.377	3.577	3.247	3.212	3.547	3.579	3.521	3.696	3.824	3.75	3.773	3.766	3.64	3.442	3.581	3.606	3.801	3.57	3.686	3.877	3.391	3.441	4.146	3.656
ANP32B	11.782	11.748	11.7055	11.732	11.6805	11.6855	11.434	11.2875	11.6395	11.6555	11.619	11.5955	11.307	11.7015	11.5755	11.5385	11.5915	11.6185	11.388	11.6435	11.4125	11.4885	11.514	11.5725	11.545	11.7145	11.507	11.2375	11.4355	11.5385	11.487	11.7105	11.4215	11.6	11.432	11.3835	11.4795	11.536	11.2975	11.541	11.3595	11.628	11.338	11.666	11.432	11.462	11.507	11.729	11.7475
ANP32C	3.319	3.699	3.773	3.708	3.774	3.541	3.746	3.575	3.435	3.704	3.667	3.798	3.651	3.51	3.605	3.697	3.662	3.553	3.791	3.659	3.483	3.674	3.622	3.326	3.544	3.81	3.833	3.678	3.808	3.658	3.468	3.476	3.579	3.353	3.639	3.715	3.479	3.479	3.811	3.527	3.614	3.679	3.683	3.639	3.528	3.667	3.473	3.406	3.603
ANP32D	3.122	3.346	3.269	3.284	3.258	3.343	3.362	3.243	3.388	3.457	3.245	3.396	3.22	3.353	3.34	3.525	3.181	3.17	3.238	3.445	3.344	3.484	3.32	3.303	3.332	3.889	3.289	3.212	3.214	3.418	3.235	3.316	3.423	3.742	3.538	3.242	3.355	3.31	3.326	3.167	3.365	3.301	3.209	3.357	3.394	3.199	3.322	3.369	3.339
ANP32E	8.34066666666667	8.374	8.425	8.56466666666667	8.43366666666667	8.88266666666667	8.57833333333333	8.56266666666667	8.57	8.32466666666667	8.68466666666667	8.61466666666667	8.691	8.538	8.44233333333333	8.37833333333333	8.68	8.47533333333333	8.26166666666667	8.473	8.245	8.35166666666667	8.68033333333333	8.54833333333333	8.685	8.16666666666667	8.52966666666667	8.562	8.843	8.413	8.30533333333334	8.15066666666667	7.99633333333333	8.33766666666667	8.604	8.74533333333333	8.552	8.866	8.61633333333333	8.69466666666667	8.21833333333333	8.45366666666667	8.32733333333333	8.49533333333333	8.57466666666667	8.50066666666667	8.38233333333333	8.40466666666667	8.79766666666667
ANPEP	4.90933333333333	4.585	4.9	5.02633333333333	5.24466666666667	4.87433333333333	5.158	5.33266666666667	4.885	5.123	4.92833333333333	5.122	5.53166666666667	4.995	5.027	5.24133333333333	5.46933333333333	5.16333333333333	5.02	5.00233333333333	5.41433333333333	5.12433333333333	5.06733333333333	5.28066666666667	5.31533333333333	4.697	5.15266666666667	5.37033333333333	4.96133333333333	5.49233333333333	4.986	4.98933333333333	4.75533333333333	5.17266666666667	5.18066666666667	5.26866666666667	5.31333333333333	5.43433333333333	5.378	5.09466666666667	5.12833333333333	5.018	5.16033333333333	4.84166666666667	5.094	5.215	4.69466666666667	4.984	5.09166666666667
ANTXR1	5.70183333333333	5.896	5.98016666666667	6.067	6.0595	5.88833333333333	6.02783333333333	6.161	6.18566666666667	5.99933333333333	5.95833333333333	6.23916666666667	6.18516666666667	6.06066666666667	5.95716666666667	6.03133333333333	6.23783333333333	6.088	5.91266666666667	6.18533333333333	5.8825	5.69416666666667	6.0545	6.10216666666667	5.98266666666667	5.8345	6.07933333333333	6.02966666666667	5.93916666666667	6.13433333333333	6.1575	5.90883333333333	5.77033333333333	6.006	5.89233333333333	6.05116666666667	6.019	5.96483333333333	5.95516666666667	6.118	5.91766666666667	6.373	6.1245	5.95033333333333	6.48466666666667	5.9455	5.72633333333333	5.814	5.95916666666667
ANTXR2	6.09075	5.15275	5.95275	5.7695	5.92325	6.0095	6.458	6.35425	5.5825	5.79925	5.43925	5.888	6.58375	5.84725	5.9	6.20475	6.2075	5.81275	6.2225	5.67425	6.4155	5.502	5.88875	6.23275	6.5325	5.49425	6.29725	5.846	5.508	6.3175	5.7695	5.8825	5.381	5.68325	6.21425	6.7465	5.9605	6.2825	6.22025	6.07375	5.95225	6.31925	6.175	6.2275	5.9955	5.91825	5.2945	5.796	6.27825
ANXA1	7.9585	7.252	7.6575	7.723	9.0585	8.2275	8.3775	8.242	8.0075	8.8135	8.1645	8.2795	8.7615	8.2765	8.383	7.9365	8.03	7.943	8.187	7.76	8.018	8.3805	8.0765	7.8425	8.126	7.7585	8.0215	7.785	8.2695	7.541	8.345	7.858	7.293	8.004	8.44	9.725	8.3465	8.384	8.1615	7.856	7.6925	7.679	7.8265	8.6425	7.894	7.82	7.356	7.807	8.3305
ANXA10	3.614	3.907	3.93	3.83	3.93	3.89	3.911	3.988	3.962	3.907	3.629	3.916	3.95	3.498	3.91	3.758	4.098	3.837	3.723	3.954	3.863	3.872	4.033	3.682	3.809	4.025	3.846	4.096	3.772	4.117	3.511	4.113	3.829	3.789	3.764	3.746	3.89	3.741	3.771	3.663	3.816	3.75	3.99	4.063	4.176	4.038	4.074	3.926	3.882
ANXA11	8.50966666666667	8.09833333333333	8.67966666666667	8.29533333333333	8.57066666666667	7.98766666666667	8.02766666666667	8.032	8.30666666666667	7.71166666666667	8.02066666666667	8.157	7.96433333333333	8.29733333333333	8.17933333333333	8.539	8.10933333333333	8.58566666666667	8.288	8.28933333333333	8.18466666666667	7.91833333333333	7.891	8.25466666666667	7.99633333333333	8.006	8.52333333333333	7.70266666666667	7.80266666666667	8.372	8.01233333333333	8.35766666666667	7.525	8.24366666666667	7.76033333333333	7.99	8.06833333333333	7.99733333333333	7.96366666666667	8.314	7.896	8.25333333333333	8.16233333333333	8.43466666666667	8.214	7.81366666666667	7.55933333333333	8.05833333333333	8.389
ANXA13	4.223	3.733	4.161	3.736	3.778	3.883	3.883	3.696	4.157	3.612	3.592	3.741	3.878	3.961	3.809	3.766	3.704	4.143	3.772	4.228	3.779	3.92	3.82	3.687	3.795	4.359	4.116	3.967	4.003	3.978	3.646	3.757	3.877	3.968	3.712	3.762	3.779	3.997	3.754	4.072	4.004	3.8	3.759	3.848	3.685	3.935	3.863	3.611	3.876
ANXA2	10.606	10.7055	10.68825	10.65075	10.567	10.65475	10.632	10.76775	10.58375	10.554	10.529	10.89725	10.85125	10.68225	10.6905	10.615	10.56625	10.681	10.68425	10.575	10.7485	10.714	10.68125	10.62975	10.6395	10.798	10.7075	10.83375	10.6295	10.7535	10.7295	10.651	10.54725	10.529	10.695	10.602	10.6575	10.696	10.69825	10.728	10.64525	10.59025	10.7155	10.6065	10.63225	10.60775	10.70225	10.531	10.5545
ANXA2P1	4.918	5.242	5.093	5.154	4.868	5.152	5.103	5.513	5.603	4.581	5.616	5.704	5.463	5.332	5.293	5.344	5.127	5.102	5.142	5.225	5.493	5.132	5.835	4.944	5.394	5.718	5.535	5.86	5.804	5.219	5.245	4.995	5.042	5.656	5.313	5.656	5.656	5.496	4.933	5.198	5.378	5.582	5.085	5.345	5.185	5.651	5.566	5.45	5.495
ANXA2P2	11.674	11.614	11.849	11.747	11.715	11.606	11.705	11.768	11.687	11.587	11.691	11.823	11.9	11.715	11.728	11.688	11.502	11.729	11.912	11.628	11.847	11.76	11.83	11.503	11.671	11.821	11.933	11.94	11.591	11.889	11.761	11.694	11.688	11.623	11.786	11.729	11.713	11.726	11.743	11.758	11.718	11.594	11.867	11.697	11.618	11.597	11.77	11.542	11.658
ANXA2P3	4.672	4.858	4.851	4.889	4.5	4.708	4.89	4.645	4.965	4.681	4.833	4.686	4.723	4.943	4.59	4.895	4.639	4.803	4.839	4.793	4.798	4.925	4.848	4.459	4.648	4.703	4.765	4.828	4.809	4.996	4.948	4.886	5.023	4.962	4.866	4.408	4.446	4.615	4.577	4.853	4.797	4.62	4.508	4.56	4.614	4.763	4.814	4.767	4.513
ANXA2R	6.131	5.643	5.951	5.834	5.765	5.925	7.025	6.125	5.937	6.077	6.006	5.738	6.603	5.786	5.714	6.057	6.035	6.017	6.015	5.935	5.957	5.995	5.731	5.904	5.707	5.667	5.889	5.795	5.686	6.055	6.261	6.117	6.196	5.931	5.771	6.304	5.842	5.949	6.136	6.067	5.815	6.03	6.156	6.158	5.38	6.172	5.959	5.845	5.92
ANXA3	8.564	6.731	6.884	8.462	7.885	8.207	8.102	8.058	6.514	8.106	7.954	8.628	8.767	7.793	7.893	8.268	7.176	7.055	7.234	8.126	8.171	7.193	7.656	6.818	7.315	7.331	6.949	7.626	8.24	7.581	7.013	8.014	9.125	7.863	7.685	7.174	8.194	8.937	8.313	6.454	7.952	8.009	8.007	7.739	7.542	7.669	8.401	8.072	8.302
ANXA4	10.4525	10.0215	10.3035	10.534	10.343	10.4695	10.261	11.13	10.27	10.4355	10.432	10.53	11.004	10.387	10.302	10.4305	10.8695	10.3405	10.404	10.057	10.7075	10.6005	10.481	10.6735	10.6895	10.045	10.292	11.052	10.126	10.3975	10.2875	10.194	10.0895	10.1605	10.639	10.7275	10.615	10.367	10.5685	10.538	10.5265	10.2635	10.4055	10.2235	10.4475	10.5585	10.448	10.2355	10.525
ANXA5	10.545	10.462	10.706	10.766	11.04	10.814	11.214	11.474	10.556	11.001	10.527	11.311	11.72	11.209	10.924	11.374	10.83	11.201	11.143	10.711	11.399	10.643	10.985	11.152	10.689	10.544	11.034	11.149	10.48	11.186	11.047	10.68	10.293	10.747	10.964	11.273	11.405	11.069	11.096	11.411	11.093	11.022	11.062	11.221	10.972	10.881	10.226	10.75	10.918
ANXA6	6.131	5.7465	6.335	6.1725	6.4205	6.4035	6.764	6.5825	6.1395	6.341	6.046	6.3545	6.72	6.4985	6.4495	7.0765	6.322	6.3665	6.1595	6.229	6.6315	5.9025	6.281	6.6535	6.324	6.297	6.6245	6.061	6.2635	6.667	6.0385	6.3775	6.143	6.191	6.4195	6.457	6.726	6.3745	6.4795	6.5725	6.4415	6.502	6.629	6.9175	6.482	6.3645	5.8335	6.143	6.3775
ANXA7	10.505	10.467	10.5615	10.589	10.6855	10.843	10.894	10.882	10.589	10.5795	10.4025	10.73	11.118	10.6615	10.639	10.699	10.7495	10.5855	10.9165	10.62	10.8815	10.5215	10.9075	10.636	10.823	10.3235	10.7815	10.775	10.802	10.914	10.8915	10.4315	10.295	10.474	10.6575	11.067	10.8325	10.903	10.8715	10.808	10.5505	10.5705	10.8215	10.512	10.616	10.6915	10.7165	10.257	10.638
ANXA9	6.8215	8.4695	7.0385	8.337	7.362	7.9645	7.9405	8.064	8.5945	8.594	7.8225	8.3585	6.63	7.8085	6.8285	6.6475	8.6375	7.836	7.689	7.0275	7.5355	8.804	8.937	7.706	7.6565	8.38	8.424	8.5605	8.449	8.5155	7.9215	7.9635	7.8725	8.0225	8.6335	8.4375	8.8045	8.4265	8.6365	7.2645	9.0395	6.5905	8.315	6.899	6.386	8.322	8.309	8.1285	7.5025
AOAH	5.741	5.223	5.822	5.388	5.656	6.716	7.618	7.179	5.569	6.395	5.967	5.926	7.206	5.62	6.55	5.862	6.472	5.375	6.092	5.641	6.908	6.37	6.351	6.916	6.158	5.496	5.849	6.033	5.791	6.301	5.834	5.465	5.887	5.74	6.909	7.305	6.486	6.491	6.554	6.954	6.243	5.926	6.341	6.973	6.221	6.124	5.527	5.689	5.903
AOC1	4.514	4.278	4.027	5.087	4.486	4.256	4.621	4.817	4.477	4.206	4.296	4.545	4.585	4.594	4.205	4.246	4.11	4.724	4.184	4.682	4.489	4.399	4.6	3.883	4.478	4.384	4.327	4.158	4.276	4.573	4.337	4.657	4.751	4.45	5.019	4.684	4.329	4.572	4.403	4.217	4.223	5.585	4.301	4.574	5.067	4.257	4.239	4.628	4.936
AOC2	4.253	4.017	4.39	4.219	4.271	4.209	4.189	3.998	3.932	4.163	3.915	4.084	4.415	4.758	4.445	5.226	4.181	4.254	4.163	3.992	4.382	3.933	4.121	4.241	4.154	4.159	4.374	4.623	4.419	4.389	4.379	3.81	4.399	4.038	4.095	4.212	4.568	4.165	4.337	4.561	4.368	4.278	4.451	4.644	4.232	4.338	4.057	4.228	4.17
AOC3	6.917	5.233	8.775	6.168	8.04	8.727	6.885	7.249	7.252	7.246	6.828	7.435	6.671	9.078	8.407	10.093	7.173	8.618	6.469	6.815	8.885	5.607	7.368	8.165	8.279	7.456	8.734	6.697	7.473	9.366	6.749	7.228	7.428	7.303	7.053	5.988	8.507	8.013	8.088	8.894	8.502	8.785	8.137	9.557	7.328	7.09	6.58	6.872	7.958
AOC4P	5.808	5.772	5.89	5.783	5.979	5.991	5.952	5.904	5.905	5.821	5.865	5.882	6.174	5.869	5.969	6.049	5.932	6.032	6.309	6.153	6.023	6.005	6.044	5.854	5.74	6.273	6.088	5.935	5.849	5.98	6.131	6.097	6.178	6.645	5.775	5.755	5.707	5.866	5.856	6.105	5.766	5.986	5.892	6.031	6.069	5.858	5.76	5.684	5.797
AOX1	7.581	6.957	8.2335	7.701	7.299	8.1	8.01	9.2615	7.1765	7.8235	6.5925	7.6075	9.422	8.2305	8.379	8.6885	8.6685	8.2735	8.5235	7.3035	8.8005	8.545	7.372	7.661	8.132	7.571	8.1135	7.979	7.676	8.897	7.3145	8.027	6.0905	7.9205	7.79	8.338	9.131	8.616	8.8465	8.91	8.692	8.365	8.6905	8.6805	6.9635	8.125	7.2245	8.1115	8.1005
AOX2P	4.29	3.879	4.37	4.322	4.584	4.345	4.264	4.605	4.572	4.387	4.531	4.107	4.261	4.021	4.585	4.32	4.356	4.356	5.041	4.577	4.335	4.19	4.345	4.175	4.312	4.566	4.55	4.514	4.539	4.358	4.263	4.345	4.702	4.775	4.463	4.428	4.042	4.436	4.561	4.307	4.205	4.67	4.517	4.563	4.47	4.417	4.307	4.37	4.365
AP000230.1	4.428	4.452	4.196	4.49	4.704	4.37	4.579	4.628	4.219	4.919	4.73	4.63	4.654	4.313	4.618	4.439	4.4	4.476	4.774	4.546	4.652	4.81	4.737	4.109	4.617	4.433	4.511	4.416	4.62	4.596	4.517	4.64	4.616	4.428	4.414	4.42	4.361	4.475	4.452	4.478	4.642	4.405	4.602	4.818	4.551	4.653	4.768	4.321	4.381
AP000253.1	3.46	3.96	3.732	3.496	3.477	3.643	3.631	3.506	3.462	3.386	3.46	3.521	3.503	3.538	3.556	3.509	3.501	3.525	3.478	3.789	3.286	3.416	3.35	3.593	3.562	3.472	3.507	3.346	3.226	3.706	3.624	3.506	3.485	3.389	3.46	3.729	3.374	3.441	3.479	3.402	3.453	3.571	3.719	3.695	3.439	3.386	3.341	3.587	3.593
AP000265.1	3.869	4.065	3.922	3.989	4.082	3.905	3.891	3.759	3.877	3.786	3.836	3.879	3.963	4.019	3.818	3.915	3.709	3.97	4.098	4.097	3.813	4.071	4.008	4.021	3.872	4.141	4.039	3.912	3.752	3.953	3.994	4.152	3.894	4.072	3.814	3.726	3.731	3.732	3.8	4.026	3.802	3.824	3.909	3.535	3.616	3.862	3.879	4.143	3.7
AP000347.2	5.265	4.911	5.037	4.977	5.029	4.873	4.833	5.074	4.804	4.698	4.669	4.382	4.547	4.957	4.889	4.831	4.734	5.005	4.472	4.817	4.891	5.054	4.718	5.14	4.955	4.721	5.009	4.809	4.474	4.756	4.49	5.118	4.836	4.606	4.579	4.784	4.965	4.474	4.792	4.832	4.627	4.79	4.879	4.844	4.683	4.786	4.684	5.382	5.217
AP000462.1	3.939	3.627	3.925	3.777	4.068	3.986	3.665	3.799	4.101	3.816	3.865	3.846	3.84	3.991	3.939	4.069	3.672	3.972	3.74	3.644	3.895	3.813	3.93	3.768	3.898	3.889	4.303	4.169	4.254	3.745	3.557	3.794	3.759	3.827	3.837	3.914	3.785	3.87	3.615	3.669	3.983	3.812	3.941	3.754	3.998	4.116	3.697	3.604	3.775
AP000473.8	5.112	4.515	5.216	4.282	4.363	4.782	4.625	4.458	4.675	4.522	4.873	4.474	4.787	5.034	4.594	4.625	4.438	4.496	4.445	4.884	4.383	4.883	4.683	4.547	4.442	4.858	4.547	4.575	4.454	4.624	4.498	4.86	4.857	4.778	4.858	4.471	4.22	4.411	4.682	4.995	4.511	4.87	4.495	4.759	4.894	4.557	4.762	4.733	4.71
AP000525.9	4.583	4.949	5.335	4.781	4.77	5.359	5.701	5.378	5.093	5.058	5.386	4.829	5.516	5.098	5.184	5.477	5.316	5.165	6.295	5.271	5.542	5.467	5.29	4.996	5.489	5.275	5.451	5.052	4.838	5.7	5.912	5.578	6.135	5.691	5.11	5.398	5.699	5.68	5.31	5.441	5.46	5.742	5.718	5.634	5.928	5.602	5.074	5.292	5.312
AP000696.2	4.767	4.898	4.978	4.784	5.316	4.862	5.063	5.09	4.977	5.093	5.19	5.041	5.097	4.793	4.844	4.971	4.732	4.853	5.051	5.039	4.971	4.944	5.072	5.089	5.273	5.311	5.161	5.29	4.933	5.158	4.967	4.888	5.101	5.478	5.045	5.012	4.848	5.031	5.157	5.031	5.119	5.073	4.632	5.023	4.978	5.341	5.033	4.941	4.859
AP001063.1	5.412	5.411	5.425	5.236	5.409	5.393	5.573	5.324	5.125	6.02	5.585	5.506	5.594	5.321	5.447	5.487	5.444	5.164	5.676	5.704	5.639	5.251	5.347	5.695	5.392	5.849	5.57	5.438	5.04	5.552	6.011	5.47	5.669	6.687	5.262	5.536	5.215	5.258	5.435	5.638	5.482	5.792	5.639	5.304	5.698	5.58	5.484	5.334	5.408
AP001171.1	4.473	4.656	4.459	4.653	4.845	4.463	4.615	4.685	4.656	4.376	4.483	4.675	4.754	4.609	4.681	4.392	4.418	4.553	4.606	4.564	4.476	4.855	4.39	4.321	4.244	4.667	4.891	4.662	4.587	4.761	4.541	4.402	4.808	4.488	4.581	4.567	4.746	4.771	4.602	4.742	4.423	4.535	4.515	4.558	4.388	4.443	4.674	4.539	4.746
AP001189.4	3.634	3.687	4.01	3.899	3.91	3.611	3.688	3.77	3.94	3.91	3.982	4.248	3.802	3.959	3.955	3.664	3.734	3.901	3.662	3.614	3.65	3.755	4.056	3.754	3.903	3.852	3.938	3.863	4.008	3.952	3.86	4.13	4.013	3.868	4.227	3.796	3.853	3.99	4.106	3.628	4.036	3.68	3.808	3.794	3.576	3.908	3.963	3.801	4.029
AP001462.6	4.701	4.685	4.328	4.875	4.762	4.548	4.676	4.368	5.009	4.395	4.683	4.483	4.344	4.615	4.192	4.313	4.338	4.403	4.455	4.835	4.111	4.343	4.533	4.509	4.051	4.184	4.385	4.062	4.304	4.289	4.447	4.95	4.432	4.406	3.999	4.225	4.508	4.499	4.002	4.43	3.805	4.341	4.44	4.586	4.548	4.186	4.355	4.894	4.642
AP001605.4	4.51	4.912	4.791	4.837	4.709	4.583	4.745	4.62	4.756	4.915	4.951	4.608	4.666	4.81	4.621	4.481	4.689	4.871	4.581	4.476	4.568	4.818	4.83	4.59	4.542	4.629	4.625	4.718	5.07	5.069	4.718	4.743	4.936	4.625	4.672	4.677	4.641	4.658	4.927	4.773	5.021	4.846	4.726	4.874	4.527	4.657	4.935	4.588	4.746
AP001630.5	4.982	5.014	4.951	5.056	5.234	5.072	4.993	4.864	5.121	5.31	5.316	5.231	5.253	4.984	4.97	5.11	5.21	5.207	4.935	5.231	5.382	5.441	5.038	5.209	5.262	5.652	5.173	5.289	5.374	5.358	5.684	5.048	5.268	5.818	5.361	5.027	4.968	5.388	5.259	5.198	5.254	5.394	5.2	5.05	5.276	5.084	5.181	5.088	4.802
AP006216.10	4.026	3.876	3.948	4.026	3.873	3.858	3.759	3.76	4.194	3.857	3.576	3.811	3.961	4.155	4.118	3.867	4.203	3.975	4.33	3.959	4.189	3.735	4.121	3.824	3.721	4.081	4.078	3.834	3.923	3.731	4.001	3.881	3.535	3.639	3.849	3.59	3.668	4.04	3.818	4.291	3.584	3.857	4.135	3.768	3.839	3.806	3.799	3.763	3.658
AP006222.2	5.217	5.055	5.217	5.783	5.685	5.107	5.261	5.175	6.079	5.755	5.964	5.442	5.37	5.837	5.548	5.666	5.295	5.443	5.2	5.627	5.129	4.915	4.835	5.422	5.435	4.953	5.197	5.464	6.232	6.109	5.251	5.205	5.758	5.777	5.075	5.033	5.214	5.83	5.453	5.276	5.747	5.142	5.115	5.223	4.56	5.171	5.284	5.26	4.959
AP006547.3	5.831	5.755	5.924	5.765	6.064	5.795	5.957	5.959	5.887	5.73	5.892	5.745	6.109	5.968	5.905	5.884	5.727	5.981	6.068	5.869	5.967	6.162	6.016	5.841	5.755	6.137	6.195	6.005	5.927	6.126	5.664	5.759	6.231	5.992	5.981	5.881	5.869	6.096	5.977	5.7	5.87	5.92	5.799	5.91	5.789	6.076	6.23	5.948	6.077
AP1AR	4.70133333333333	4.765	4.75233333333333	4.753	4.661	4.734	4.68766666666667	4.68	4.81066666666667	4.68	4.68766666666667	4.983	4.78333333333333	4.738	4.447	4.67133333333333	4.78933333333333	4.711	4.65766666666667	4.55166666666667	4.64733333333333	4.573	4.98066666666667	4.724	4.87033333333333	4.66166666666667	4.65433333333333	4.667	5.132	4.46933333333333	5.05366666666667	4.61133333333333	4.54366666666667	4.92733333333333	4.79033333333333	4.78533333333333	4.71133333333333	4.83166666666667	4.63466666666667	4.72733333333333	4.694	4.74266666666667	4.64233333333333	4.54366666666667	4.657	4.75933333333333	4.84633333333333	4.776	4.687
AP1B1	7.817	8.226	7.817	8.012	7.942	7.758	7.857	7.913	8.098	7.873	7.691	7.862	7.957	7.945	7.642	7.694	7.836	8.022	8.011	7.843	8.028	8.018	7.724	7.888	7.746	8.397	7.908	7.936	7.942	8.166	7.816	8.144	8.17	7.952	7.826	7.588	7.957	8.142	8.052	7.779	8.121	7.549	7.886	7.671	7.37	7.9	7.996	8.15	7.654
AP1G1	8.10266666666667	8.27933333333333	8.04633333333333	8.30166666666667	8.093	8.40433333333333	8.318	8.27333333333333	8.27833333333333	8.34466666666667	8.41833333333333	8.17966666666667	8.219	8.25366666666667	8.199	7.85133333333333	8.163	8.25	8.01833333333333	8.07566666666666	8.055	8.27966666666667	8.07033333333333	8.23266666666667	8.29566666666667	8.39766666666667	8.19166666666667	8.103	8.26633333333333	7.90433333333333	8.04866666666667	8.19666666666667	8.42933333333333	8.18466666666667	8.58833333333333	8.33366666666667	8.33233333333333	8.258	8.21333333333333	8.13966666666667	8.256	8.22033333333333	8.027	8.08	8.31533333333333	8.09133333333333	8.39666666666667	8.18133333333333	8.26033333333333
AP1G2	6.448	6.535	6.3965	6.4575	6.195	6.2455	6.3015	6.4145	6.365	6.368	6.427	6.458	6.232	6.3485	6.236	6.1075	6.3935	6.145	6.2275	6.3725	6.286	6.6175	6.4995	6.4585	6.323	6.495	6.261	6.3305	6.4185	6.3415	6.372	6.2405	6.5695	6.4235	6.622	6.3005	6.187	6.343	6.4155	6.1805	6.262	6.265	6.324	6.142	6.24	6.541	6.4205	6.1665	6.2395
AP1M1	7.226	7.2905	7.1775	7.3055	7.3065	7.1905	7.756	7.4275	7.3895	7.2	7.163	7.706	7.5935	7.288	7.024	7.287	7.4325	7.3725	7.5325	7.2325	7.5265	7.0765	6.954	7.4595	7.1945	7.043	7.2895	7.388	7.2405	7.39	7.403	7.0665	7.1595	7.3705	7.328	7.424	7.378	7.2725	7.221	7.4425	7.2915	7.209	7.393	7.3075	7.3715	7.1285	6.767	7.233	7.1065
AP1M2	7.361	7.4	7.0705	7.414	7.16	7.146	6.6555	6.6195	7.351	7.136	7.1975	7.376	6.599	7.264	6.702	6.9295	6.7495	7.123	6.954	7.162	6.885	7.286	7.094	6.712	7.0135	7.5605	6.982	7.273	6.731	7.1235	7.0625	7.237	7.262	7.162	7.084	6.4595	6.5955	7.0435	7.033	6.6965	7.168	6.99	7.047	6.853	6.8955	7.225	7.391	7.194	6.814
AP1S1	6.77366666666667	7.54733333333333	7.08733333333333	7.46733333333333	7.121	7.15566666666667	7.554	7.395	7.37566666666667	7.84	7.58133333333333	7.53733333333333	7.69666666666667	7.10766666666667	7.48333333333333	6.69933333333333	7.138	6.31666666666667	7.44866666666667	6.82666666666667	7.252	7.235	7.20733333333333	6.88833333333333	7.17	7.26566666666667	6.97666666666667	7.49466666666667	7.61733333333333	7.07766666666667	7.68466666666667	7.46766666666667	7.35066666666667	7.584	7.62733333333333	7.26066666666667	7.14733333333333	7.21033333333333	7.23833333333333	6.73766666666667	7.36633333333333	7.35566666666667	7.46466666666667	6.56366666666667	7.701	7.35333333333333	7.47333333333333	7.086	6.82633333333333
AP1S2	7.91275	7.52125	7.43725	7.6935	7.76125	7.91275	8.34425	7.99325	7.5695	8.13225	7.90175	7.73925	8.15625	7.63825	7.8755	7.689	8.00275	7.632	7.7005	7.75125	7.83025	7.5635	7.6635	7.7675	7.456	7.4365	7.81675	7.5485	7.44425	7.57525	7.861	7.62225	7.49625	7.9465	7.98175	8.19175	7.878	7.438	7.535	7.89225	7.8035	7.647	7.82325	8.2635	7.5115	7.33075	7.43825	7.70425	7.544
AP1S3	3.9756	3.9712	3.633	3.8964	3.564	4.0964	4.1856	4.2626	3.6106	4.4452	3.8224	3.8578	4.7698	3.527	3.9862	3.6616	4.1706	3.479	3.8464	3.8634	4.0398	4.0978	3.7598	3.937	4.194	3.9576	3.5968	4.0644	4.5442	3.7722	3.823	3.8378	4.1356	3.7848	4.3328	4.3412	4.202	4.3946	3.9982	3.7436	3.9954	3.7466	3.9684	3.7804	3.7368	4.0394	4.162	4.0126	3.8942
AP2A1	6.094	6.46525	6.1785	6.2705	6.222	6.07475	6.2985	6.0575	6.27375	5.94875	6.012	6.23275	6.12675	6.054	6.2305	6.11725	6.1615	6.18675	6.1405	6.33925	6.3665	6.25025	6.2885	6.1925	6.1775	6.4785	6.189	6.21925	6.18775	6.239	6.18025	6.17275	6.15125	6.2395	6.17525	6.082	6.11875	6.1805	6.11625	6.09725	6.2255	6.228	6.18525	6.23225	6.15425	6.29625	6	6.1215	6.01875
AP2A2	7.64275	7.42725	7.44525	7.42625	7.40725	7.297	7.4625	7.938	7.39825	7.33325	7.38575	7.56075	7.52425	7.42275	7.36	7.431	7.5455	7.68125	7.47025	7.389	7.48	7.41475	7.357	7.4205	7.327	7.1165	7.40075	7.403	6.94125	7.546	7.35075	7.404	7.12475	7.514	7.572	7.223	7.477	7.32125	7.53675	7.53325	7.37175	7.38525	7.493	7.699	7.3685	7.41175	7.15725	7.35125	7.372
AP2B1	7.749	7.7905	7.994	7.7845	8.0115	8.0705	8.3865	8.0535	7.656	8.09	7.8795	8.293	8.383	7.9835	7.852	8.0995	7.6715	7.322	7.7665	7.8325	7.9425	7.549	7.7155	8.002	7.4765	7.7675	8.054	7.9805	7.714	8.0435	7.761	7.786	7.5345	7.8445	8.021	7.597	7.829	7.8375	7.948	8.045	7.927	8.06	8.0705	8.0315	8.2445	7.8285	7.6805	7.3635	7.658
AP2M1	9.933	10.131	10.169	9.971	10.048	9.877	10.324	10.011	10.07	10.048	9.965	10.289	9.888	10.125	9.817	9.985	10.033	10.023	10.107	10.169	10.206	9.966	9.988	10.189	9.948	10.188	10.251	10.087	10.1	10.312	10.203	10.014	10.01	10.21	10.138	9.907	9.859	9.979	10.039	10.215	10.078	10.187	10.231	10.17	10.213	10.115	9.687	9.819	9.77
AP2S1	9.636	10.4133333333333	9.72366666666667	9.70966666666667	9.66933333333333	9.52466666666667	10.1603333333333	9.70566666666667	9.69466666666667	10.0956666666667	9.738	10.0926666666667	10.0953333333333	9.664	9.755	9.52566666666667	9.59533333333333	9.67266666666667	10.0503333333333	9.70466666666667	10.03	9.94966666666667	9.81133333333333	9.766	9.84933333333333	10.3016666666667	10.0066666666667	9.97366666666667	10.4293333333333	10.0746666666667	10.015	9.932	10.3603333333333	10.102	10.085	10.0693333333333	10.0063333333333	10.326	10.108	9.70566666666667	10.1853333333333	9.66233333333333	10.039	9.733	9.70433333333333	10.3113333333333	10.0366666666667	10.0563333333333	9.46166666666667
AP3B1	7.0945	7.3205	7.1735	7.37	7.1845	7.0385	7.4095	7.1925	7.3705	7.2475	7.1695	7.244	7.4805	7.107	6.964	7.132	7.37	7.0485	7.47	7.1005	7.299	7.2265	7.397	6.875	7.267	6.898	7.463	7.4805	7.5755	7.269	7.264	7.1175	7.2375	7.268	7.458	7.3105	7.1145	7.3125	7.293	7.224	7.196	7.2795	7.277	7.0485	7.365	7.249	7.3725	6.909	7.0865
AP3B2	4.09	4.2255	4.099	4.0705	3.933	3.85	4.0545	3.897	3.985	4.028	3.9275	3.9215	4.0165	3.8275	3.841	3.983	3.835	4.003	4.1075	3.772	3.9325	4.0435	3.813	3.884	3.686	4.289	3.924	4.0805	3.7175	4.055	4.211	3.899	4.174	3.9665	3.989	3.828	4.116	3.848	3.9885	3.844	4.137	3.9275	3.8035	3.825	3.859	3.9705	4.0705	4.3805	4.0605
AP3D1	8.05466666666667	8.42166666666667	8.25133333333333	8.25666666666667	7.769	7.65133333333333	7.666	7.884	7.88233333333333	7.836	7.66933333333333	8.09933333333333	7.84866666666667	8.01133333333333	7.73866666666667	7.74	7.93766666666667	7.918	7.45866666666667	7.839	7.93666666666667	7.73633333333333	7.60466666666667	8.07533333333333	7.89733333333333	7.888	7.756	7.754	8.12333333333333	7.98	7.689	7.96766666666667	7.89933333333333	7.69633333333333	7.92466666666667	7.47166666666667	7.619	7.81733333333333	7.67333333333333	7.90233333333333	7.60033333333333	7.76733333333333	7.794	7.85666666666667	8.14833333333333	8.177	7.919	7.573	7.42033333333333
AP3M1	7.7965	7.8695	7.887	7.769	7.5205	7.4365	7.4135	7.4905	7.617	7.3005	7.5225	7.812	7.2845	7.6245	7.532	7.3275	7.4435	7.7185	7.3865	7.662	7.357	7.4865	7.251	7.4355	7.123	7.511	7.5265	7.554	7.249	7.1885	7.4235	7.483	7.421	7.37	7.4415	7.2905	7.486	7.1895	7.4095	7.7315	7.459	7.6335	7.582	7.713	7.5545	7.2385	7.477	7.7185	7.693
AP3M2	6.357	6.6415	6.266	6.218	6.4225	6.515	6.5275	6.5875	6.254	6.2835	6.369	6.277	6.1635	6.196	6.3065	6.2265	6.2355	6.155	5.948	6.189	6.103	6.2775	6.1625	6.283	6.4745	6.527	6.23	6.3555	6.251	5.9825	6.1585	6.372	6.2465	5.9345	6.3855	6.4605	6.4315	6.0935	6.201	6.434	6.151	6.251	6.2955	6.3725	6.2785	6.301	6.1945	6.653	6.3995
AP3S1	10.827	10.807	10.99	10.944	11.177	10.686	11.087	11.205	11.009	11.047	11.125	11.117	11.302	11.083	10.991	10.955	11.263	11.115	11.146	11.138	11.116	10.981	11.049	10.995	11.199	10.861	11.149	11.272	11.026	11.065	11.271	10.914	10.786	11.118	10.941	11.042	11.25	11.087	10.923	11.065	11.002	10.872	11.085	10.911	11.004	10.972	10.809	10.965	11.205
AP4B1	5.22633333333333	5.135	5.36966666666667	5.09	5.14833333333333	5.267	5.615	5.256	5.15666666666667	5.267	5.26866666666667	5.10766666666667	5.31333333333333	5.15633333333333	5.21933333333333	5.16366666666667	5.10733333333333	5.06633333333333	5.223	5.25966666666667	5.22233333333333	5.215	4.98566666666667	5.30333333333333	5.08566666666667	5.15433333333333	5.31866666666667	5.08766666666667	5.167	5.17466666666667	5.20633333333333	5.114	4.99766666666667	4.98966666666667	5.118	5.32733333333333	5.10666666666667	5.18066666666667	5.146	5.34633333333333	5.44433333333333	5.16533333333333	5.28333333333333	5.28833333333333	5.32533333333333	5.171	5.10366666666667	5.03466666666667	5.104
AP4E1	4.70975	4.70625	4.5685	4.97675	4.81075	4.7845	4.89975	4.85875	4.90975	4.90825	4.95825	4.754	4.94075	4.78725	4.70925	4.589	4.92625	4.69825	4.84425	4.83425	4.73475	4.92675	4.7785	4.80525	4.91225	4.74175	4.81675	4.7995	5.113	4.78925	4.73525	4.715	4.759	4.724	4.85075	4.89025	4.76175	4.9635	4.895	4.85375	4.864	4.7185	4.68325	4.56975	4.84925	4.94275	5.0185	4.6745	4.74625
AP4M1	6.265	6.521	6.114	6.198	6.065	6.354	5.981	6.242	5.972	6.405	6.543	6.26	6.126	6.169	6.114	6.117	6.182	6.229	5.667	6.271	6.342	6.366	5.951	6.042	6.314	6.647	6.153	6.566	6.296	6.064	6.395	6.589	6.509	6.147	6.534	5.677	5.991	6.132	6.215	6.359	6.115	5.972	6.15	6.038	5.83	6.309	6.528	6.006	6.16
AP4S1	5.5885	5.371	5.289	5.4055	5.46225	5.442	5.269	5.49325	5.58025	5.5675	5.61775	5.66	5.286	5.3235	5.4095	5.41975	5.5725	5.50075	5.331	5.41175	5.2655	5.5325	5.345	5.662	5.49975	5.3185	5.169	5.5495	5.64625	5.27125	5.45625	5.56225	5.55375	5.3025	5.49625	5.4725	5.746	5.43775	5.4055	5.4795	5.6095	5.305	5.54125	5.33225	5.34525	5.39225	5.56575	5.73825	5.6575
AP5B1	6.371	6.597	6.363	6.278	5.966	5.776	5.894	5.626	6.182	5.717	5.783	6.331	5.917	5.792	5.805	5.813	5.851	5.964	6.143	5.768	5.625	5.707	5.93	5.775	5.967	5.789	6.022	5.741	6.18	5.792	5.7	5.48	5.809	6.179	5.341	5.849	5.62	6.194	5.704	5.816	5.252	5.442	5.494	5.911	5.599	5.832	5.888	5.785	5.507
AP5M1	7.0936	7.2516	6.935	7.0658	6.8704	6.9776	6.9008	7.0654	7.0156	7.0108	6.9404	6.7878	6.8416	7.116	7.0264	6.8624	6.9894	7.0788	6.781	6.827	6.7366	7.0808	6.7294	6.8468	7.033	6.9564	6.798	7.202	7.105	6.5652	7.06	7.0248	7.1784	6.7248	7.0424	7.0514	7.1586	7.0336	6.949	6.9626	7.1874	6.9356	6.9952	7.0478	6.8836	7.0928	7.2916	7.323	7.2056
AP5S1	6.301	6.796	6.304	6.473	6.41	6.665	6.594	6.439	6.549	7.016	6.589	6.929	6.77	6.978	6.59	7.05	6.671	6.732	6.128	6.661	6.762	6.621	6.502	6.734	6.473	6.75	6.43	6.752	6.961	6.594	6.585	6.888	6.87	6.804	6.849	6.688	6.577	6.602	6.778	6.657	6.548	6.532	6.688	6.483	6.941	6.741	6.783	6.731	6.231
APAF1	5.38366666666667	5.11233333333333	5.18	5.278	5.244	5.226	5.37833333333333	5.60466666666667	5.15666666666667	5.24033333333333	5.28	4.94	5.43266666666667	5.19866666666667	5.43266666666667	5.199	5.39433333333333	5.347	5.014	5.28233333333333	5.18366666666667	5.288	4.971	5.53866666666667	5.50166666666667	4.94666666666667	5.10266666666667	5.29366666666667	5.25166666666667	5.01933333333333	5.34233333333333	5.06	5.13733333333333	5.015	5.48266666666667	5.548	5.32633333333333	5.55033333333333	5.30633333333333	5.62566666666667	5.37533333333333	5.22766666666667	5.327	5.514	5.22666666666667	5.507	5.28766666666667	5.027	5.36666666666667
APBA1	5.235	5.415	5.506	5.1935	5.338	5.2605	5.1095	4.8985	5.2505	4.59	4.967	5.382	4.8975	5.3175	5.1365	4.928	5.186	5.256	5.1795	5.3985	5.1125	4.789	5.108	4.878	4.814	4.751	5.2915	4.6755	5.042	5.2255	5	5.2325	4.65	5.1925	4.904	4.7785	4.7075	5.035	4.8025	5.0095	4.7855	5.0685	4.93	5.1895	5.3805	4.734	4.8605	4.8695	5.394
APBA2	5.5275	6.2635	5.672	5.848	5.843	5.651	5.91	5.6165	5.8605	5.909	5.896	6.0975	5.6565	5.9745	5.8465	5.9015	5.8415	5.76	5.735	5.989	5.773	5.8895	5.5955	5.6865	5.554	6.0905	5.917	5.766	5.694	5.656	5.691	5.567	5.83	5.8335	5.7445	5.7835	5.542	5.578	5.521	5.7855	5.673	5.5125	5.8635	5.734	5.7125	5.753	5.621	6.075	5.495
APBA3	6.363	6.022	6.193	5.951	5.826	6.113	6.185	6.244	5.9035	6.1745	5.8405	6.448	6.0395	6.072	6.2545	5.946	6.228	6.149	5.9285	6.1245	6.0205	5.9855	5.714	6.363	6.1575	5.6325	5.946	6.1665	5.715	5.8855	6.1315	6.1515	5.9735	5.9395	6.184	5.8585	5.831	5.704	5.846	6.216	5.8445	5.87	6.0705	5.833	6.1295	5.8875	5.7855	6.2925	6.07
APBB1	5.541	5.804	6.071	5.895	5.841	5.745	5.821	5.429	5.699	5.803	5.704	5.923	5.668	5.832	5.572	5.878	5.584	5.77	5.796	5.947	5.639	5.417	5.804	5.887	5.731	5.885	6.143	5.579	5.586	6.151	5.654	5.763	5.707	6.023	5.561	5.507	5.728	5.734	5.703	5.502	5.511	5.758	5.594	5.762	5.797	5.53	5.538	5.651	5.72
APBB1IP	5.46733333333333	4.79833333333333	5.326	5.03666666666667	5.73	6.06333333333333	6.34233333333333	6.07866666666667	4.981	5.466	4.91233333333333	5.393	6.46533333333333	5.68266666666667	5.53933333333333	6.39866666666667	6.129	5.615	5.96433333333333	5.11766666666667	6.15833333333333	5.36733333333333	5.10533333333333	6.262	5.56966666666667	4.976	5.48033333333333	5.23766666666667	5.18533333333333	5.932	5.44466666666667	5.27466666666667	4.86466666666667	4.882	5.774	6.26633333333333	5.98366666666667	5.78033333333333	6.13733333333333	6.40566666666667	5.88733333333333	5.32366666666667	5.73033333333333	6.37733333333333	5.08766666666667	5.532	4.80033333333333	5.033	5.228
APBB2	5.74542857142857	5.79385714285714	6.11542857142857	5.879	6.05028571428571	6.005	5.98957142857143	6.01485714285714	6.09528571428571	5.92585714285714	5.94228571428571	5.87571428571429	6.25771428571429	6.23185714285714	5.99185714285714	6.38428571428572	6.05971428571429	6.17214285714286	6.06328571428571	6.10171428571429	6.069	5.77871428571429	6.06214285714286	6.14271428571428	5.85371428571429	5.55942857142857	6.23428571428571	6.12057142857143	5.77071428571429	6.19271428571429	6.05771428571429	5.988	5.52414285714286	5.90571428571429	5.78957142857143	6.18614285714286	6.32	5.967	5.94385714285714	6.10671428571429	6.22114285714286	6.25842857142857	5.955	6.20285714285714	6.202	6.24928571428571	5.66914285714286	5.72657142857143	6.30257142857143
APC	6.106	5.8216	5.9872	5.9842	5.9876	5.761	5.999	5.9448	6.0394	5.7162	5.791	5.89	5.8916	5.9078	5.8874	5.6746	5.7392	5.8258	5.7746	5.8922	5.6254	5.8392	5.9116	5.841	5.9916	5.6432	5.7408	5.6874	5.6864	5.5226	5.73	5.8164	5.5058	5.7786	5.7078	6.109	5.9544	5.7456	5.6276	5.8312	5.8372	5.7248	5.6488	5.6534	5.965	5.7446	5.8038	5.9336	6.1384
APC2	5.182	5.029	4.9965	5	5.2775	5.0145	5.214	5.023	5.16	5.1865	5.0775	5.172	5.0155	5.125	5.0335	5.196	4.8385	4.899	5.504	5.186	5.265	5.3205	4.952	5.0785	5.1355	5.5185	5.139	4.877	5.0945	5.519	5.256	5.0775	5.1695	5.0865	5.26	4.935	4.94	5.153	5.0255	5.1375	5.177	4.846	4.7035	4.739	5.1635	5.0835	5.1915	4.991	4.9835
APCDD1	11.148	11.332	11.286	11.408	11.01	10.56	10.317	9.809	11.28	10.784	11.576	11.166	9.026	10.931	10.834	10.682	10.432	10.86	10.944	11.215	9.939	11.038	11.076	10.405	9.692	10.699	11.212	10.886	10.336	10.966	11.238	10.796	10.356	11.311	10.65	10.533	10.568	9.851	9.794	10.853	10.077	10.74	11.087	10.533	10.974	10.041	10.273	10.824	11.341
APCDD1L	5.482	5.285	5.305	5.514	5.282	5.02	5.933	5.774	5.169	5.167	4.881	5.361	5.822	5.466	5.531	5.255	5.049	5.446	5.332	5.319	6.186	5.36	5.001	5.025	5.238	4.987	5.35	6.013	5.197	4.946	5.605	5.14	5.077	5.209	5.276	5.133	5.396	5.257	5.445	5.524	5.103	5.341	5.549	5.353	5.456	5.272	5.573	4.98	4.942
APCDD1L-AS1	4.08033333333333	4.26733333333333	4.186	4.116	4.01666666666667	4.11666666666667	4.127	4.21166666666667	4.13866666666667	4.146	4.175	4.11133333333333	4.262	4.068	4.28	4.121	4.095	4.185	4.14533333333333	4.07733333333333	4.11633333333333	4.14433333333333	4.105	4.17133333333333	4.14833333333333	4.28	4.06633333333333	4.209	4.261	4.18866666666667	4.234	4.16866666666667	4.16466666666667	4.09866666666667	4.20666666666667	4.09233333333333	4.083	4.125	4.287	4.20733333333333	4.203	4.239	4.14266666666667	4.232	4.10433333333333	4.13766666666667	4.17366666666667	4.13533333333333	4.11166666666667
APCS	4.372	4.188	4.526	4.413	4.528	4.308	4.366	4.44	4.842	4.391	4.682	4.607	4.589	4.372	4.255	4.674	4.398	4.322	4.546	4.279	4.375	4.59	4.497	4.849	4.527	4.696	4.448	4.461	4.563	4.248	4.862	4.705	4.57	4.334	4.492	4.507	4.305	4.41	4.289	4.563	4.46	4.563	4.194	4.465	4.362	4.379	4.501	4.507	4.366
APEH	6.6525	6.8985	6.7685	6.7395	6.721	6.657	6.664	6.7175	6.7125	6.7505	6.6925	6.97	6.76	6.5855	6.606	6.7015	6.768	6.854	6.8065	6.8825	6.8995	6.909	6.631	6.651	6.723	7.235	6.746	6.877	7.005	6.921	6.756	6.846	6.9795	6.855	6.716	6.53	6.6785	6.6545	6.7855	6.7095	6.792	6.63	6.912	6.629	6.7255	6.852	6.7825	6.753	6.5025
APELA	3.711	3.277	3.308	3.631	3.45	3.406	3.4	3.363	3.909	3.959	3.401	3.625	3.873	3.455	3.472	3.229	3.858	3.51	3.267	3.608	3.506	3.716	4.26	3.423	3.084	3.827	3.765	3.177	4.433	3.587	3.644	3.405	3.533	3.522	3.699	4.675	4.169	3.439	3.435	3.933	3.356	3.708	3.623	3.272	3.684	3.113	3.137	4.008	3.683
APEX1	10.486	10.626	10.692	10.58	10.647	10.282	10.284	10.173	10.717	10.252	10.519	10.678	10.2	10.684	10.425	10.488	10.449	10.579	10.48	10.64	10.323	10.456	10.363	10.32	10.369	10.65	10.609	10.478	10.513	10.369	10.44	10.419	10.399	10.502	10.363	10.09	10.24	10.005	10.034	10.569	10.379	10.359	10.468	10.548	10.35	10.438	10.145	10.331	10.402
APEX2	6.767	7.143	6.8475	6.8365	6.695	6.447	6.5705	6.4925	6.9545	6.8195	6.7895	7.235	6.5	6.7655	6.472	6.4255	6.546	6.7145	6.569	6.808	6.677	6.618	6.653	6.63	6.6125	6.878	6.771	6.7165	7.0205	6.752	6.9525	6.8115	6.7935	6.938	6.667	6.7005	6.506	6.58	6.564	6.7095	6.4705	6.536	6.918	6.53	6.691	6.716	6.62	6.718	6.6
APH1A	6.591	7.052	7.03166666666667	6.895	6.819	6.867	6.81266666666667	6.60966666666667	7.11366666666667	6.68533333333333	6.97333333333333	7.05733333333333	6.74533333333333	6.96366666666667	6.762	6.71466666666667	6.88466666666667	7.00433333333333	6.448	6.83333333333333	6.55833333333333	6.652	6.61133333333333	6.79133333333333	6.69266666666667	6.85766666666667	6.81633333333333	6.70266666666667	6.91266666666667	6.70633333333333	6.92033333333333	7.01933333333333	6.875	7.20966666666667	6.77	6.821	6.84933333333333	6.60333333333333	6.59933333333333	6.70666666666667	6.45266666666667	6.63733333333333	6.72266666666667	6.613	6.79366666666667	6.64666666666667	6.87866666666667	6.888	7.06866666666667
APH1B	6.518	6.296	6.5555	6.5	6.919	6.349	7.0075	6.777	6.362	6.6065	6.489	6.312	6.924	6.7155	6.6795	6.9305	6.8845	6.8395	6.7535	6.8165	6.734	6.5345	6.235	6.7065	6.729	6.468	6.7735	6.73	5.935	6.7845	6.7755	6.6215	6.191	6.6485	6.423	6.784	6.8855	6.746	6.7195	6.954	6.7585	6.6985	6.8935	6.7905	6.546	6.821	5.9375	6.526	6.679
API5	7.6116	7.6666	7.5872	7.5778	7.4782	7.535	7.4962	7.5306	7.5018	7.376	7.5002	7.3954	7.4018	7.4456	7.3182	7.3016	7.4292	7.3294	7.475	7.4792	7.339	7.4592	7.6248	7.2456	7.4658	7.3746	7.402	7.4274	7.7472	7.3466	7.404	7.386	7.2826	7.29	7.4986	7.5322	7.439	7.4824	7.4828	7.474	7.3604	7.5218	7.3622	7.3342	7.6746	7.5606	7.5842	7.4714	7.5634
APIP	5.616	5.211	5.202	5.508	5.3565	5.6445	5.3925	5.447	5.3365	5.728	5.697	5.43	5.425	5.505	5.609	5.289	5.744	5.422	5.3875	5.21	5.1925	5.2705	5.4375	5.383	5.345	5.6825	5.344	5.4005	5.151	5.322	5.4695	5.7345	5.7	5.3885	5.5575	5.294	5.477	5.446	5.3845	5.475	5.6535	5.515	5.197	5.4115	5.4525	5.273	5.5375	5.611	5.4735
APLF	3.981	3.983	3.7325	3.906	3.9095	4.0225	3.5415	3.9365	4.127	3.943	4.1155	4.004	3.923	3.857	3.9955	3.902	4.1275	3.8675	3.9015	3.9865	3.9415	3.8465	3.6875	3.762	3.8855	3.752	3.8735	3.8785	3.7975	3.872	4.0595	3.7295	3.9225	4.068	3.7995	4.112	4.1965	4.1055	3.93	3.8385	3.8495	3.6645	4.121	3.787	3.8625	3.905	3.9735	4.0365	4.143
APLN	5.127	4.859	5.025	5.221	5.551	4.96	5.024	4.881	5.256	4.923	5.04	5.072	5.437	5.227	5.156	5.403	5.86	4.938	5.72	5.227	5.254	4.98	5.277	5.217	6.245	5.438	5.344	4.901	6.121	5.06	5.62	4.742	5.265	5.041	5.091	5.145	5.033	5.991	5.397	5.302	5.292	4.898	5.136	5.289	4.804	5.658	4.82	4.993	4.668
APLNR	6.241	5.999	5.769	6.208	5.446	5.665	5.842	5.451	6.187	6.216	5.524	5.869	5.529	5.886	6.273	5.348	5.933	6.166	5.646	6.589	6.699	5.115	5.285	6.661	5.415	6.018	5.921	4.657	5.785	5.924	5.528	6.364	6.509	5.951	6.569	5.406	6.135	5.093	5.36	6.877	5.752	6.602	6.731	6.902	6.737	5.632	4.86	6.303	5.676
APLP1	4.366	4.932	4.974	4.678	4.921	4.763	4.76	4.745	4.971	5.097	5.019	4.865	4.991	4.907	4.805	4.739	4.765	4.933	4.764	4.74	5.044	4.797	4.954	4.778	4.87	5.017	4.71	4.891	5.128	4.922	4.82	4.998	4.867	5.067	4.831	4.79	4.726	4.774	4.662	4.832	5.116	5.216	4.755	4.753	5.137	5.013	4.934	4.882	4.746
APLP2	8.72375	8.902875	8.936875	9.0385	8.97475	8.959625	8.861875	9.07425	8.813	8.8365	8.77525	8.96425	9.089875	8.952125	8.93125	8.996125	9.14125	9.0285	9.17175	9.089375	9.127375	8.967625	8.79575	9.213375	9.166625	9.087375	9.353125	8.997625	9.03025	9.299625	8.696125	8.853375	8.764375	8.93125	8.976875	8.636	8.922125	9.106125	9.123875	9.35675	9.087875	9.102375	9.095125	9.049	8.918375	9.039875	8.8965	8.819	8.8615
APMAP	10.111	11.336	9.832	10.627	9.39	10.337	8.896	9.232	9.933	10.72	10.384	8.989	8.569	10.462	10.959	10.027	9.197	10.961	8.75	9.564	9.244	10.728	8.869	9.131	8.882	11.393	9.034	9.123	8.922	9.378	8.635	10.697	11.323	10.175	9.469	8.3	9.777	9.703	9.469	9.561	10.291	9.859	9.663	10.347	8.818	8.894	11.051	11.266	10.126
APOA1	4.7465	5.1155	4.715	4.7045	4.915	4.8615	4.815	4.7075	4.7585	5.1505	4.8495	4.9345	4.8085	4.8755	4.8705	4.7735	4.7735	4.7805	4.5845	4.6435	4.7205	4.9485	4.831	4.7325	4.754	5.4945	4.823	4.7735	4.6075	4.7185	5.07	4.7935	5.258	4.965	4.765	4.5255	4.7585	4.799	4.7455	4.8825	5.629	4.897	4.8145	4.3965	4.5425	4.7335	5.0335	6.018	5.137
APOA1BP	8.904	9.431	9.084	9.107	9.296	8.831	9.177	8.704	9.225	8.978	8.979	9.41	8.811	9.229	8.826	9.053	8.944	9.127	9.281	9.332	8.736	8.979	9.053	8.849	8.847	9.654	9.336	9.108	9.094	9.3	9.32	9.345	9.306	9.233	8.961	8.624	9.022	8.869	8.872	9.194	9.077	8.939	9.269	8.97	9.055	9.01	8.973	9.263	8.885
APOA2	3.48	3.6135	3.491	3.5765	3.517	3.5085	3.64	3.5285	3.6945	3.7055	3.614	3.703	3.627	3.5255	3.382	3.548	3.6415	3.623	3.6445	3.5495	3.512	3.5845	3.517	3.589	3.5275	3.303	3.65	3.5265	3.48	3.685	3.7095	3.5295	3.606	3.541	3.423	3.525	3.4855	3.569	3.5285	3.493	3.437	3.6275	3.593	3.7035	3.5495	3.6385	3.494	3.504	3.4445
APOA4	5.059	5.159	4.965	5.148	5.379	5.208	5.242	5.162	5.05	5.3	5.305	5.42	5.116	5.174	5.233	5.147	5.013	5.263	5.171	5.423	5.1	5.339	5.051	5.077	5.148	5.655	5.194	5.194	5.198	5.323	5.199	5.299	5.374	5.327	5.408	5.021	4.97	5.145	5.118	5.253	5.314	5.166	5.05	4.909	5.035	5.117	5.394	5.057	5.141
APOA5	4.72	5.0865	4.898	4.8485	4.9175	5.0115	4.921	4.9315	4.9555	4.999	5.008	4.95	5.046	5.02	4.94	4.823	4.848	5.094	4.9045	4.866	4.7995	5.0035	4.912	4.917	5.007	5.287	4.9715	4.745	4.7905	5.0685	5.1635	4.832	5.137	5.358	5.0075	4.95	4.8075	4.968	5.1345	4.998	5.0545	4.754	4.9585	4.8825	4.9105	4.9445	4.836	5.0065	4.8695
APOB	3.964	4.286	4.099	3.974	3.9625	5.0085	4.373	4.06	3.7065	4.7975	4.0865	4.5785	4.8825	4.682	3.9395	5.9205	4.349	4.216	4.271	4.403	5.4665	4.2525	4.5395	4.7425	5.956	4.2475	4.237	5.3355	4.181	5.3795	4.44	4.1955	4.232	4.235	4.7915	4.1575	4.689	5.316	5.4505	4.322	4.6255	4.2515	4.7555	5.1955	3.8625	4.2975	4.114	4.097	4.489
APOBEC1	3.687	3.972	4.16	3.734	3.812	3.96	3.887	3.938	4.042	4.209	4.105	3.721	4.105	3.829	3.961	3.706	3.771	3.782	4.217	3.901	3.936	4.282	3.982	3.672	3.784	4.423	4.005	4.131	3.895	3.892	4.258	4.051	4.113	4.121	3.811	3.968	3.816	3.965	3.865	3.86	3.968	3.665	3.86	3.873	3.83	3.986	3.873	3.805	3.918
APOBEC2	4.63	4.712	4.86	4.6	4.815	4.484	4.947	4.762	4.764	4.797	5.274	4.803	4.792	4.651	4.753	4.799	4.546	4.669	4.915	5.31	4.62	4.892	4.658	4.703	4.425	4.97	5.022	4.802	4.837	4.401	4.241	4.878	5.341	4.61	4.763	4.404	4.563	4.86	4.93	4.606	4.944	5.068	4.804	4.908	4.812	4.476	4.576	4.763	4.8
APOBEC3B	6.742	5.597	4.355	6.637	5.513	7.645	8.271	6.961	5.547	6.808	6.038	7.7	7.377	5.644	7.075	5.414	7.067	5.064	6.366	5.465	8.266	7.532	6.81	7.375	6.95	4.802	4.168	7.445	6.659	6.192	6.314	5.801	5.961	5.72	7.559	7.059	6.473	7.165	6.326	5.489	7.286	4.553	6.382	5.875	6.612	7.927	7.163	6.629	5.058
APOBEC3C	8.457	7.843	7.637	8.531	8.125	8.456	8.54	9.048	8.073	8.615	8.39	8.237	8.812	8.073	8.407	7.918	8.789	8.206	8.407	7.981	8.927	8.44	8.184	8.889	8.236	8.073	8.122	8.659	7.821	8.239	8.5	8.171	8.491	8.325	8.423	8.351	8.287	8.473	8.558	8.573	8.331	7.92	8.811	8.552	8.174	8.229	8.57	8.242	7.739
APOBEC3D	4.665	4.927	4.885	4.975	4.729	4.882	5.006	4.751	4.946	4.821	4.801	4.835	5.183	5.202	5.008	4.943	5.04	4.966	4.904	4.581	4.62	4.801	4.862	4.927	5.179	4.943	5.163	5.096	4.975	5.349	5.319	5.124	4.97	4.914	4.874	4.937	4.867	5.062	5.071	5.03	4.945	5.261	5.016	4.855	4.948	5.111	4.988	4.905	4.945
APOBEC3F	5.0805	4.9995	4.9185	4.71	5.242	5.4445	5.221	5.583	5.075	5.2465	5.2895	5.4135	5.506	5.1745	5.1405	5.4485	5.4035	5.1065	5.22	5.18	5.263	5.625	5.085	5.1565	5.2065	5.6705	5.075	5.1855	5.1315	5.367	5.2705	5.1345	5.4825	5.2965	5.6505	5.233	5.084	5.2935	5.326	5.229	5.1145	5.024	5.301	5.1445	5.1565	5.2615	5.039	5.109	5.1105
APOBEC3G	6.538	5.556	5.748	5.655	5.75	7.0615	7.8165	7.566	5.698	6.799	6.144	6.292	7.6725	5.722	7.044	6.7285	7.188	5.6805	7.2115	6.003	7.1555	7.035	6.582	7.151	6.976	6.4445	6.128	7.3865	6.3845	6.5125	6.594	6.1825	6.3175	6.0235	7.6145	7.6455	6.5605	6.6915	7.1835	7.1635	6.926	6.4235	6.9775	6.703	6.455	7.2885	6.563	5.659	5.7495
APOBEC4	3.886	4.063	3.982	4.067	4.093	3.889	4.139	3.7	3.651	3.613	3.878	3.603	3.868	4.003	3.892	3.99	3.926	3.709	3.904	3.361	4.009	3.828	3.933	3.495	4.008	3.844	4.087	4.208	4.037	3.823	3.866	3.784	4.001	3.631	3.787	3.899	3.755	4.01	4.021	3.768	3.988	3.77	3.846	3.842	3.768	3.969	4.284	3.628	3.675
APOBR	5.793	5.445	5.346	5.399	5.197	5.489	6.339	5.502	5.273	5.533	5.589	5.333	6.132	5.116	5.346	5.22	5.616	5.37	5.537	5.296	5.815	5.659	5.382	5.711	5.647	5.473	5.428	5.159	5.288	5.437	5.63	5.56	5.197	5.466	5.918	5.804	5.218	5.562	5.633	5.85	5.427	5.264	5.623	5.857	5.347	5.301	5.014	5.315	5.134
APOC1	9.0275	9.5725	8.005	9.0395	7.5625	8.278	6.4375	7.9105	7.6785	9.5915	9.048	6.5625	5.8975	8.004	9.6285	7.975	7.4715	8.714	6.6285	7.083	7.601	9.402	7.3525	7.3185	6.506	10.207	6.7015	7.3515	6.755	7.05	6.3745	9.3175	10.3	8.896	7.8905	6.217	8.3585	7.7055	7.7895	7.735	9.107	7.875	7.3755	8.3635	6.209	7.23	9.014	9.09	7.9825
APOC2	4.226	4.543	4.4635	4.19	4.332	4.304	4.5155	4.375	4.4965	4.322	4.3195	4.386	4.44	4.3365	4.4	4.24	4.24	4.501	4.4135	4.3445	4.296	4.5395	4.2295	4.1405	4.4425	4.5295	4.2895	4.495	4.577	4.443	4.4425	4.4585	4.3585	4.4375	4.367	4.231	4.2565	4.591	4.624	4.608	4.5235	4.3775	4.0565	4.2765	4.346	4.4215	4.3615	4.343	4.321
APOC3	3.8765	4.0925	3.9785	4.1235	3.8275	3.9745	3.931	3.8355	3.989	4.1435	4.3085	3.954	4.0825	4.0375	3.8235	3.9555	3.993	4.06	4.019	4.015	4.224	4.0735	3.954	3.962	3.9925	4.0625	4.058	3.985	4.1995	4.0485	4.118	4.2435	4.259	4.2045	3.9995	3.9215	3.9055	4.0745	4.2	4.0525	4.3475	3.995	4.0815	3.922	4.096	4.0625	4.167	4.2415	3.9695
APOD	10.021	10.974	11.924	10.847	11.137	9.62	9.393	10.097	9.673	10.95	10.142	11.02	9.966	10.301	11.684	12.908	12.689	10.706	11.745	10.799	11.729	11.479	10.204	11.452	10.253	9.542	10.534	9.297	9.792	12.45	9.122	10.484	10.799	11.89	10.801	10.706	10.406	12.035	12.478	12.015	11.207	12.318	11.636	10.599	11.762	11.875	11.083	11.187	11.883
APOE	9.93366666666667	10.5586666666667	9.961	10.0486666666667	9.15733333333333	9.139	8.40966666666667	8.55466666666667	10.0986666666667	9.473	9.925	8.685	7.08066666666667	9.755	10.0863333333333	10.164	8.79233333333333	10.0306666666667	8.57566666666667	9.81	9.029	9.67466666666667	9.02533333333333	9.37566666666667	8.62166666666667	10.4746666666667	9.123	8.712	8.203	9.313	8.818	9.91466666666667	10.2413333333333	9.50566666666667	9.108	7.37033333333333	8.971	8.52166666666667	8.74033333333333	9.34166666666667	9.52833333333333	9.37466666666667	9.36	9.856	8.82433333333333	8.78866666666667	9.80166666666667	9.87833333333333	9.06433333333333
APOF	3.12	3.117	3.044	2.925	3.111	3.114	3.086	2.979	3.11	3.092	2.977	3.164	3.181	2.985	3.254	3.172	3.05	3.114	3.075	3.123	3.128	3.127	2.986	3.386	3.129	3.151	3.202	3.169	3.185	3.104	3.189	3.205	3.245	3.252	3.227	3.1	2.974	3.033	3.014	3.065	2.98	3.101	3.283	3.221	3.333	2.991	3.01	2.899	3.056
APOH	3.7735	4.0985	3.961	4.0255	4.084	3.8995	3.76	3.9665	3.8765	3.8685	4.008	3.9955	4.132	3.9155	3.864	4.08	4.006	3.8975	3.912	4	4.0085	3.9915	3.867	3.6715	4.096	4.138	3.984	4.168	4.274	3.9415	3.8875	4.0225	4.0085	4.163	3.9445	3.997	4.012	3.904	4.046	3.8115	3.9975	3.792	3.9255	4.03	3.7585	3.992	4.14	3.7985	3.746
APOL1	7.496	5.959	6.445	6.387	6.496	9.251	8.892	9.015	6.668	7.948	6.538	7.711	8.895	6.458	7.725	7.81	7.871	6.996	8.086	6.252	8.784	7.639	7.272	8.507	8.211	6.356	6.301	7.987	7.542	7.211	7.727	7.116	7.374	6.23	8.558	8.896	7.232	8.612	8.804	8.052	7.573	7.484	7.694	7.736	7.816	8.697	8.094	6.222	5.733
APOL2	6.8225	6.6545	6.7375	6.6925	6.723	7.8105	7.885	7.8885	6.9275	6.9535	6.6605	7.24	7.697	6.8195	7.2795	7.3145	7.4475	7.048	7.7725	6.9125	7.644	7.4385	6.888	7.606	7.576	7.201	7.0095	7.759	7.0245	7.2075	7.0765	6.7255	6.979	6.6335	7.6105	7.5775	6.859	7.482	7.6355	7.374	7.348	7.1185	7.41	7.164	7.2285	7.596	7.461	6.4085	6.413
APOL3	7.788	6.046	7.038	6.42	7.058	9.445	9.159	9.72	7.366	7.932	6.973	8.136	9.513	7.175	8.658	8.918	8.982	7.479	8.809	6.885	9.096	8.484	7.58	9.17	8.976	6.686	7.313	9.508	7.421	8.443	7.757	7.142	6.98	6.673	8.982	9.229	7.884	8.712	9.109	8.737	8.227	8.004	8.207	8.458	7.868	9.232	8.126	6.857	6.736
APOL4	5.402	4.661	4.981	5.08633333333333	5.10433333333333	5.79033333333333	5.83066666666667	5.885	5.043	5.89333333333333	5.396	5.45466666666667	6.02666666666667	5.12266666666667	5.44566666666667	4.641	5.39466666666667	5.13633333333333	5.435	5.37766666666667	5.76366666666667	5.38866666666667	5.02166666666667	5.31533333333333	5.45	5.19833333333333	5.379	5.306	5.43166666666667	5.724	5.12966666666667	4.76133333333333	5.403	5.321	6.167	6.13566666666667	5.519	5.95833333333333	6.20766666666667	5.26033333333333	5.311	5.37466666666667	5.60033333333333	5.489	5.47866666666667	5.86466666666667	5.205	4.889	4.95433333333333
APOL5	4.45	5.04	4.751	5.169	5.108	4.748	4.656	4.759	4.889	4.91	4.796	4.76	4.66	4.894	4.902	4.729	4.868	4.809	5.053	4.714	5.01	4.706	4.761	4.689	4.951	5.444	4.888	5.437	5.299	4.824	4.621	4.24	4.983	4.921	4.903	4.867	4.69	4.884	4.905	4.777	4.82	5	4.903	4.951	4.572	4.949	4.994	4.772	4.731
APOL6	6.362	5.1005	5.37025	5.39475	5.35925	8.36425	7.97575	8.23425	5.8055	6.745	5.67	7.397	8.46825	5.6595	7.4145	7.4425	7.53975	5.64125	7.45025	5.3465	7.95175	7.16975	6.58825	7.629	7.718	5.70775	5.89425	7.972	7.32275	6.77025	6.88425	5.9115	5.93525	5.06075	7.71625	8.59875	7.036	7.718	7.992	7.4465	6.63025	6.67475	7.2105	6.92025	6.83025	7.985	7.4985	5.216	5.181
APOLD1	5.778	6.682	7.259	6.243	7.983	6.807	7.135	7.187	6.824	7.268	6.607	6.928	6.914	6.972	6.894	8.683	8.863	6.849	6.966	6.257	7.699	7.017	7.638	7.988	8.068	7.181	7.506	8.05	7.003	8.214	7.623	6.459	5.896	6.545	6.726	7.099	7.882	8.379	7.655	6.518	7.39	7.138	6.961	7.319	8.325	8.375	6.142	6.892	6.753
APOM	5.997	6.618	6.1715	6.2725	6.4735	5.9835	6.2485	5.599	6.377	6.224	6.3195	6.4775	5.7615	6.6585	6.083	6.1885	5.978	6.1785	6.447	6.4975	5.833	5.8885	6.3155	5.814	6.0535	6.2395	6.1815	5.9755	6.365	6.51	6.639	6.4825	6.2415	6.751	5.8815	6.289	5.8965	6.135	6.0145	6.155	5.881	6.194	6.111	5.8155	5.8	6.117	6.3125	6.238	6.028
APOO	7.36	7.645	7.348	7.636	7.453	7.664	7.659	7.156	7.111	7.738	7.662	7.295	7.707	7.504	7.355	7.725	7.429	7.347	7.157	7.494	7.326	7.374	7.628	7.244	7.278	7.564	6.947	7.616	7.55	7.643	7.822	7.837	7.692	7.251	7.694	7.447	7.08	7.718	7.623	7.332	7.681	7.425	7.369	7.641	7.375	7.769	7.449	7.499	7.557
APOOL	7.06025	7.402	7.22325	7.27925	7.1175	7.3715	6.503	6.99175	7.12925	6.94075	7.178	7.315	6.91425	7.237	7.10175	7.1795	7.011	7.14525	7.04475	7.0145	6.87475	7.388	7.153	6.82425	6.92725	7.39325	7.0015	7.108	6.98525	7.1445	7.01375	7.11275	7.02625	6.91025	6.94875	6.56825	7.02825	7.09825	7.097	7.165	7.12725	6.893	7.14575	6.962	6.93	6.88075	7.4275	7.3415	7.08225
APOPT1	8.544	8.3705	8.4615	8.678	8.5555	8.2735	8.311	8.24	8.5375	8.1135	8.5585	8.183	7.9255	8.4725	8.3765	8.474	8.293	8.5025	8.2555	8.4235	8.347	8.3835	8.4905	8.535	8.0355	8.373	8.484	8.366	8.0995	8.37	8.1875	8.319	8.4635	8.2455	8.1305	8.138	8.2945	8.246	8.0885	8.2525	8.4285	8.509	8.336	8.6505	8.404	8.2435	8.415	8.459	8.4535
APP	10.0896666666667	10.0326666666667	10.2713333333333	10.387	10.118	10.1093333333333	10.088	10.387	10.1123333333333	10.2133333333333	9.94666666666667	9.94933333333333	10.272	10.2603333333333	10.2643333333333	10.1696666666667	9.94433333333333	9.2	9.56533333333333	10.097	9.98733333333333	9.53733333333333	9.77766666666667	10.22	9.83466666666667	9.62666666666667	9.91266666666667	9.74733333333333	9.93133333333333	9.87333333333333	9.709	10.2543333333333	10.1493333333333	10.083	10.0636666666667	9.92233333333333	10.318	9.935	9.89933333333333	9.87266666666667	10.117	10.148	10.192	9.986	10.1926666666667	10.0256666666667	10.04	10.2536666666667	10.4663333333333
APPBP2	6.7365	6.75425	6.97175	6.8265	6.78375	6.69875	6.7905	6.78275	6.9005	6.67675	6.84775	6.75975	6.7825	7.0005	6.796	6.946	7.0015	6.8345	6.62525	6.79025	6.57625	6.60175	6.6825	6.90275	6.89275	6.42725	6.724	6.894	6.68175	6.6465	6.743	6.7865	6.63025	6.676	6.8525	6.7555	6.96325	6.671	6.61075	6.9545	6.7685	6.8205	6.74275	6.852	6.81775	6.78825	6.76	6.94175	6.92875
APPL1	8.7215	8.9895	9.0905	8.796	8.814	8.3775	8.1685	8.3005	8.6465	8.258	8.809	8.748	8.0845	8.5495	8.272	8.5605	8.3355	8.4795	8.5475	8.75	7.9415	8.265	8.357	8.3305	8.467	8.3265	8.7595	8.552	8.6705	8.378	8.739	8.5595	7.997	8.5235	8.2475	8.264	8.4725	8.2485	8.19	8.3585	8.208	8.683	8.2545	8.37	8.7985	8.417	8.4005	8.627	8.9935
APPL2	9.273	9.44	9.182	9.521	9.323	8.808	9.038	9	9.366	9.281	9.516	9.179	9.005	9.031	9.151	8.902	9.088	9.081	9.096	9.383	8.805	9.488	9.58	9.003	9.357	9.018	9.172	9.11	9.362	9.219	9.323	9.097	9.257	9.097	8.857	9.218	9.3	9.139	9.053	8.676	9.346	9.071	8.807	8.714	9.019	9.294	9.308	9.376	9.065
APRT	8.952	9.427	9.1685	8.979	9.05	8.504	8.745	8.404	9.1985	8.8045	8.942	9.1975	8.4605	8.874	8.554	8.884	8.7485	8.885	8.8095	8.6305	8.3595	8.897	8.5975	8.4595	8.646	9	8.591	9.0805	9.1955	8.902	9.0985	9.154	9.146	9.256	8.937	8.798	8.767	8.6475	8.611	8.619	8.8555	8.6395	8.665	8.6655	8.8715	8.9565	8.44	9.272	8.729
APTR	5.481	5.3435	5.178	5.625	5.301	4.9275	5.2705	5.186	5.2645	5.073	5.241	5.197	4.908	5.3825	5.0715	5.1395	5.261	5.032	5.3885	5.611	4.931	5.176	5.0145	4.9265	5.109	5.162	5.2395	5.463	5.0345	5.0135	5.2545	5.406	4.9625	5.0415	5.1985	5.0265	5.099	5.0705	5.3135	5.1075	5.2455	5.2855	5.0955	5.303	5.2675	5.162	5.4585	5.191	5.425
APTX	6.683	6.811	6.67566666666667	6.65333333333333	6.56866666666667	6.648	6.60766666666667	6.68233333333333	6.50433333333333	6.68233333333333	6.63066666666667	6.64733333333333	6.64666666666667	6.53666666666667	6.621	6.34366666666667	6.77733333333333	6.43466666666667	6.42833333333333	6.62866666666667	6.63466666666667	6.64166666666667	6.481	6.55833333333333	6.74533333333333	6.66533333333333	6.49566666666667	6.90466666666667	6.53533333333333	6.451	6.61333333333333	6.69966666666667	6.651	6.433	6.779	6.584	6.531	6.65433333333333	6.57933333333333	6.58233333333333	6.65433333333333	6.39033333333333	6.84666666666667	6.53433333333333	6.56566666666667	6.47	6.719	6.688	6.512
AQP1	9.691	9.1235	9.5235	10.0265	10.3915	9.095	10.245	9.997	10.554	10.1105	9.675	10.505	10.346	10.2015	10.126	10.3055	9.265	10.7125	10.655	10.1875	10.2255	9.472	10.3775	9.869	9.218	9.839	11.1695	9.743	9.2365	10.4835	10.208	9.9545	9.6415	10.5995	9.595	10.493	10.4765	9.0985	9.607	10.228	9.7565	10.6425	10.4895	10.6365	10.6905	8.5	8.571	9.9775	10.061
AQP10	3.872	3.883	4.102	3.959	3.999	4.093	3.98	3.97	3.838	3.897	3.956	3.923	4.029	3.957	3.829	3.95	3.819	3.974	3.835	4.029	4.31	3.967	4.125	4.074	3.913	4.266	3.831	4.12	4.327	3.939	4.135	4.237	4.501	3.931	4.273	4.041	4.203	4.044	4.327	4.004	4.066	4.155	4.366	4.057	4.048	3.972	4.005	4.189	3.981
AQP11	4.439	4.718	4.977	4.603	4.572	4.841	4.157	4.945	4.669	4.627	4.407	4.3	5.06	5.081	4.984	5.406	4.927	4.991	4.47	4.634	4.706	4.383	4.71	5.686	4.708	4.884	5.102	4.874	4.37	4.841	4.267	4.374	4.651	4.275	4.95	4.397	4.596	4.648	4.633	4.921	4.574	4.761	4.909	4.961	4.806	4.644	4.616	4.483	4.676
AQP2	4.82633333333333	5.054	4.87066666666667	4.846	4.90266666666667	4.86233333333333	4.96333333333333	4.80766666666667	4.85133333333333	5.04833333333333	4.93433333333333	4.669	4.864	4.90566666666667	4.895	4.87966666666667	4.941	4.89066666666667	4.97133333333333	4.887	4.836	4.89133333333333	5.04866666666667	4.82133333333333	4.92	4.95533333333333	4.842	4.96966666666667	5.04233333333333	5.046	5.08066666666667	4.75666666666667	5.01633333333333	4.99866666666667	4.93066666666667	4.93233333333333	4.87833333333333	4.86433333333333	4.91866666666667	4.85133333333333	5.05666666666667	4.79233333333333	4.85666666666667	4.91933333333333	4.819	4.97033333333333	4.91233333333333	4.942	4.964
AQP3	10.9983333333333	11.4056666666667	11.347	11.1893333333333	11.2833333333333	11.719	10.831	11.3663333333333	11.1083333333333	11.5093333333333	11.35	11.5606666666667	10.622	11.2413333333333	11.1233333333333	10.761	11.1836666666667	11.2786666666667	10.9773333333333	10.827	11.5143333333333	11.611	11.6663333333333	10.6513333333333	12.235	11.1513333333333	10.6216666666667	11.741	12.0136666666667	11.149	11.5103333333333	11.006	11.2756666666667	11.1906666666667	11.691	10.716	10.8593333333333	11.467	11.327	10.3683333333333	10.769	10.781	10.9163333333333	10.608	11.6393333333333	10.9743333333333	11.4276666666667	10.669	10.7613333333333
AQP4	3.3568	3.3858	3.2222	3.4428	3.3098	3.1818	3.307	3.2574	3.3022	3.483	3.3678	3.3246	3.2632	3.319	3.3064	3.3372	3.3406	3.315	3.3198	3.4372	3.2448	3.3838	3.305	3.2176	3.272	3.4242	3.2168	3.3372	3.2026	3.4158	3.287	3.4514	3.6106	3.2582	3.306	3.1874	3.1314	3.2876	3.313	3.3104	3.2344	3.3486	3.3972	3.2154	3.2214	3.2584	3.3326	3.7336	3.6006
AQP4-AS1	3.308	3.4125	3.1915	3.341	3.2055	3.2075	3.7815	3.3105	3.255	3.529	3.4675	3.294	3.453	3.4365	3.257	3.3495	3.2935	3.3145	4.1415	3.2205	3.4	3.576	3.5495	3.3525	3.3015	3.82	3.3945	3.2555	3.3275	3.5725	3.414	3.234	4.065	3.65	3.5995	3.364	3.261	3.312	3.432	3.2145	3.5585	3.403	3.465	3.45	3.276	3.3685	3.5985	3.2395	3.268
AQP5	8.444	5.86	7.62	8.178	8.464	7.121	7.708	6.552	5.53	7.2	6.919	7.489	7.378	8.05	6.681	7.624	6.274	7.613	6.987	7.859	6.753	5.402	7.444	6.425	6.08	6.999	7.127	6.742	6.764	6.976	7.821	8.577	6.689	7.748	6.996	7.165	7.328	7.046	7.158	6.888	7.452	8.144	7.016	7.724	7.826	7.463	6.2	7.426	8.253
AQP6	4.9275	5.1275	4.8675	4.7755	5.0285	4.8965	5.1565	4.9615	5.0105	4.817	4.9545	4.9795	4.7705	4.9635	4.8925	4.953	4.951	5.127	4.9875	5.0655	5.126	5.1045	5.1065	4.722	5.173	5.1525	4.8905	4.954	5.049	5.1005	4.8965	4.9555	5.3245	4.9565	4.9495	4.943	4.876	4.8215	4.9115	5.0605	4.995	4.865	4.784	4.9445	4.9955	5.032	4.9995	5.0105	4.8975
AQP8	4.361	4.831	4.305	4.432	4.539	4.535	4.461	4.725	4.54	4.728	4.751	4.613	4.58	4.44	4.631	4.607	4.676	4.678	4.82	4.77	4.944	4.718	4.738	4.403	4.489	4.87	4.794	4.622	4.775	4.938	4.555	4.56	4.775	4.729	4.666	4.864	4.678	4.838	4.697	4.621	4.702	4.626	4.539	4.699	4.658	4.797	4.527	4.736	4.565
AQP9	8.001	8.353	7.756	8.14	8.237	8.315	6.985	7.183	8.999	7.855	7.756	7.409	7.337	7.962	7.224	7.538	8.229	8.053	7.118	8.021	8.104	8.306	7.003	7.837	7.914	8.066	7.672	7.674	5.984	8.036	7.267	8.139	7.325	7.829	7.584	6.565	7.354	7.834	7.743	7.863	7.882	7.179	6.761	7.634	6.832	7.621	7.282	8.49	8.21
AQPEP	5.314	3.525	5.213	3.815	4.954	6.416	4.999	7.854	5.05	4.205	3.969	3.96	6.461	6.265	5.02	7.224	6.671	6.143	5.648	4.856	6.277	4.322	4.058	6.116	6.302	4.464	4.821	3.599	4.25	5.852	3.833	4.681	3.848	4.312	5.101	4.399	7.002	5.797	5.107	4.924	5.871	4.005	5.855	5.205	3.489	4.661	3.884	5.412	5.642
AQR	6.4695	6.33825	6.42575	6.292	6.083	6.2315	5.837	6.0375	6.291	5.98825	6.079	6.0175	5.81975	6.2665	6.07925	6.119	6.03875	6.3625	5.91625	6.12725	6.13925	6.05925	6.10775	6.324	6.32375	6.29825	6.13625	6.27675	6.11375	5.888	5.8545	5.965	6.0895	5.81575	6.032	5.97275	5.898	5.97175	5.9645	6.1425	6.11675	6.212	6.2775	6.284	6.15375	6.1085	6.283	6.2675	6.1645
AR	7.5245	7.04025	7.32525	6.7725	6.6335	7.661	6.193	6.62375	6.78525	7.002	7.12025	6.57025	5.57075	7.257	8.19725	7.588	7.042	7.36575	6.14425	7.226	6.6915	7.3965	6.20325	7.64725	5.95	7.38825	6.8655	6.46575	6.2025	6.976	6.4455	7.2305	6.655	7.04175	6.83775	5.423	6.924	6.5945	6.54775	7.4985	7.01475	6.588	7.02975	7.39075	7.014	5.81325	7.29375	7.1975	7.043
ARAF	5.778	5.683	5.6505	5.7565	5.842	5.9725	6.2285	6.007	5.9625	6.0675	5.941	6.0355	6.1245	5.8495	5.7785	5.8035	5.9715	5.884	6.0875	5.8595	5.905	5.822	6.3275	6.0885	5.927	6.0675	5.781	5.9915	5.9705	5.9015	6.119	5.895	5.918	5.8925	6.241	6.293	6.143	6.0755	6.041	6.1035	5.82	5.937	5.8695	5.8135	5.7965	5.944	5.876	5.81	5.9255
ARAP1	6.50966666666667	6.60733333333333	6.58833333333333	6.65266666666667	6.50566666666667	6.32633333333333	6.71833333333333	6.584	6.546	6.63133333333333	6.64766666666667	6.77133333333333	6.64066666666667	6.64133333333333	6.565	6.655	6.62033333333333	6.64533333333333	6.65633333333333	6.73666666666667	6.74466666666667	6.67933333333333	6.555	6.68666666666667	6.46333333333333	6.62	6.716	6.54866666666667	6.377	6.74466666666667	6.75666666666667	6.59	6.49933333333333	6.78966666666667	6.66533333333333	6.416	6.387	6.48533333333333	6.40066666666667	6.677	6.44033333333333	6.69933333333333	6.66166666666667	6.596	6.692	6.462	6.25133333333333	6.48733333333333	6.36733333333333
ARAP3	5.449	5.246	5.3875	5.41	5.711	5.5145	5.391	5.4995	5.673	5.5485	5.327	5.2285	5.572	5.537	5.566	5.9345	5.6045	5.6345	5.2995	5.441	5.7795	5.63	5.553	5.681	5.5385	5.334	5.4875	5.6065	5.881	5.4525	5.5215	5.539	5.516	5.1315	5.608	5.495	5.6695	5.6065	5.598	5.5215	5.7535	5.6565	5.754	5.658	5.442	5.716	5.468	5.685	5.4705
ARC	4.069	4.377	4.183	4.514	4.72	4.204	4.778	4.621	4.46	4.561	4.608	4.727	4.701	4.455	4.505	4.186	4.443	4.711	4.285	4.471	4.254	4.454	4.979	4.319	3.999	4.56	3.993	4.744	4.679	4.796	4.488	4.467	4.399	4.093	4.282	4.264	4.526	4.466	4.451	4.306	4.651	3.993	4.749	4.638	4.324	4.489	4.276	4.151	4.263
ARCN1	9.431	9.484	9.526	9.498	9.578	9.539	9.544	9.438	9.39	9.47	9.513	9.633	9.445	9.436	9.435	9.432	9.41	9.492	9.349	9.539	9.478	9.282	9.526	9.445	9.491	9.477	9.612	9.487	9.43	9.493	9.49	9.335	9.57	9.465	9.498	9.609	9.476	9.35	9.411	9.603	9.358	9.594	9.551	9.441	9.702	9.373	9.278	9.411	9.571
AREG	3.94366666666667	3.78733333333333	3.52733333333333	3.82833333333333	4.362	4.16633333333333	3.771	4.319	3.65333333333333	4.617	3.91033333333333	3.85233333333333	4.90366666666667	3.75866666666667	4.28866666666667	3.78333333333333	4.012	3.62	3.64366666666667	3.98633333333333	4.68833333333333	3.87	4.19566666666667	3.947	4.558	3.926	3.343	3.882	4.41833333333333	4.062	3.66533333333333	3.985	4.51066666666667	3.594	4.21	4.126	4.61266666666667	4.68633333333333	4.331	3.47766666666667	4.25866666666667	3.868	4.065	3.80433333333333	3.98133333333333	4.07866666666667	4.493	4.642	3.939
AREL1	5.393	5.628	5.39733333333333	5.58733333333333	5.52566666666667	5.485	5.356	5.53566666666667	5.64266666666667	5.39366666666667	5.24833333333333	5.406	5.22466666666667	5.44166666666667	5.43833333333333	5.41333333333333	5.417	5.455	5.242	5.12233333333333	5.436	5.32866666666667	5.51333333333333	5.528	5.453	5.38	5.318	5.516	5.62833333333333	5.385	5.34366666666667	5.37433333333333	5.43766666666667	5.18433333333333	5.461	5.496	5.325	5.54233333333333	5.47366666666667	5.32233333333333	5.258	5.317	5.42866666666667	5.38066666666667	5.38433333333333	5.43133333333333	5.44	5.332	5.25433333333333
ARF1	7.548	7.518	7.55	7.41	7.524	7.393	7.214	7.424	7.325	7.104	7.048	6.94	7.256	7.46	7.336	7.117	6.972	7.423	7.156	7.247	7.398	7.099	7.167	7.412	7.098	7.471	7.169	6.805	7.067	6.836	6.836	7.365	7.151	7.125	7.012	7.073	7.279	7.328	7.045	7.09	6.977	7.238	7.235	7.345	7.219	7.211	7.062	7.248	6.968
ARF3	8.673	8.95966666666667	8.774	8.804	8.62566666666667	9.04566666666667	8.87366666666667	9.14433333333333	8.94533333333333	9.03333333333333	8.81333333333333	9.183	9.20466666666667	8.917	8.91	8.86566666666667	9.04166666666667	9.10366666666667	8.80766666666667	8.83066666666667	9.25766666666667	9.13866666666667	9.00133333333333	9.07433333333333	8.98766666666667	9.26966666666667	8.84933333333333	9.209	9.154	8.99266666666667	8.97533333333333	8.91366666666667	9.19966666666667	8.76466666666667	9.37266666666667	9.141	9.265	9.18466666666667	9.21233333333333	9.14866666666667	9.10166666666667	8.737	9.19933333333333	8.90133333333333	9.04566666666667	9.155	9.12533333333333	8.98233333333333	8.78066666666667
ARF4	10.135	10.094	10.1	10.366	10.225	10.4165	10.638	10.56	10.215	10.646	10.308	10.4695	10.7775	10.299	10.269	10.425	10.614	10.36	10.3115	10.5285	10.4925	10.2995	10.4705	10.377	10.453	10.228	10.337	10.328	10.5945	10.4585	10.516	10.2955	10.571	10.4215	10.575	10.78	10.813	10.558	10.517	10.659	10.5785	10.5355	10.564	10.2805	10.809	10.3755	10.2225	10.468	10.446
ARF5	9.304	9.614	9.377	9.422	9.516	8.936	9.294	8.872	9.486	9.313	9.323	9.791	9.015	9.385	9.163	9.129	9.178	9.378	9.433	9.445	9.203	9.241	9.171	8.991	9.098	9.572	9.349	9.462	9.363	9.467	9.73	9.577	9.413	9.786	9.168	9.001	9.101	9.098	9.094	9.158	9.14	9.14	9.496	8.997	9.305	9.107	9.197	9.351	9.053
ARF6	9.83266666666667	9.93466666666667	9.77633333333333	9.98733333333333	9.95266666666667	10.1673333333333	10.105	9.747	10.0716666666667	10.0553333333333	10.0976666666667	10.2433333333333	10.2236666666667	9.81166666666667	9.74533333333333	9.45766666666667	9.967	9.89933333333333	9.92433333333334	9.728	10.1096666666667	9.84933333333333	10.154	9.765	10.051	9.94566666666667	9.84933333333333	9.987	10.0666666666667	9.96966666666667	10.151	9.808	9.83933333333333	10.0823333333333	10.3006666666667	10.334	9.90766666666667	10.0383333333333	9.97933333333333	9.71	9.785	9.841	9.769	9.88433333333333	9.90466666666667	10.0323333333333	9.914	9.81966666666667	9.92633333333333
ARFGAP1	6.733	6.7435	6.7115	6.7605	6.7135	6.774	7.014	6.7895	6.663	6.9095	6.8125	6.7275	6.9135	6.72	6.8805	6.7105	6.7715	6.6635	6.7465	6.955	7.007	6.6895	6.6905	7.0045	6.7665	6.9475	6.961	6.81	6.728	6.812	6.8405	6.668	6.971	6.712	6.7855	6.7	6.6865	6.72	6.679	6.832	6.6975	6.759	6.911	6.6475	6.967	6.7255	6.6005	6.782	6.6735
ARFGAP2	6.367	6.738	6.6145	6.3455	6.5605	6.4585	6.3455	6.2615	6.5975	6.4485	6.4925	6.742	6.2975	6.503	6.2825	6.5765	6.4125	6.4955	6.6335	6.538	6.5355	6.805	6.549	6.4175	6.432	6.534	6.6735	6.5925	6.327	6.471	6.5415	6.545	6.384	6.4825	6.324	6.299	6.2435	6.31	6.539	6.424	6.255	6.484	6.5475	6.4265	6.5585	6.2855	6.3075	6.42	6.471
ARFGAP3	8.158	7.573	7.759	8.342	8.286	8.38	8.112	8.451	7.968	7.913	8.037	8.179	8.613	7.959	8.321	8.24	8.448	8.164	7.898	8.203	7.981	7.785	8.441	7.88	8.292	7.283	7.907	8.098	7.61	8.028	8.101	8.034	7.491	7.866	8.16	8.705	8.418	8.301	8.244	8.197	7.915	8.398	7.977	8.159	8.372	8.232	7.639	8.313	8.848
ARFGEF1	8.495	8.60533333333333	8.26033333333333	8.54366666666667	8.26933333333333	8.33466666666667	8.52633333333333	8.374	8.59333333333333	8.50266666666667	8.51933333333333	8.10266666666667	8.29366666666667	8.32966666666667	8.52	8.07666666666667	8.35666666666667	8.29166666666667	8.10666666666667	8.36366666666667	8.29433333333333	8.546	8.301	8.22666666666667	8.41433333333333	8.145	8.194	8.389	8.45466666666667	7.984	8.29866666666667	8.19466666666667	8.39533333333333	8.26833333333333	8.52366666666667	8.433	8.45266666666667	8.34066666666667	8.32733333333333	8.30366666666667	8.395	8.20666666666667	8.31066666666667	8.16066666666667	8.257	8.315	8.42533333333333	8.476	8.53033333333333
ARFGEF2	7.48925	7.48825	7.21725	7.573	7.37125	7.3175	7.30325	7.401	7.457	7.42175	7.42075	7.24175	7.16075	7.377	7.55475	7.254	7.4395	7.22425	7.3095	7.2385	7.33425	7.565	7.58625	7.38775	7.4725	7.48775	7.1475	7.50225	7.65225	7.2795	7.276	7.2025	7.43425	7.09375	7.35075	7.3945	7.35525	7.536	7.39275	7.22575	7.394	7.432	7.2215	7.29325	7.43825	7.5175	7.6595	7.32575	7.363
ARFIP1	8.5095	8.1715	8.1625	8.34	8.284	8.7625	8.3775	8.614	8.443	8.2715	8.5955	8.317	8.422	8.348	8.2595	8.3215	8.6025	8.3125	8.339	8.476	8.315	8.485	8.2135	8.316	8.449	8.2025	8.4065	8.648	8.3875	8.354	8.3705	8.278	8.1235	8.3385	8.507	8.2345	8.357	8.2535	8.42	8.4955	8.42	8.565	8.2315	8.375	8.6415	8.547	8.3965	8.2825	8.5175
ARFIP2	8.74	8.779	8.632	8.792	8.702	8.357	8.713	8.184	8.662	8.698	8.655	8.766	8.32	8.642	8.445	8.567	8.48	8.531	8.482	8.695	8.479	8.277	8.52	8.392	8.486	8.776	8.62	8.404	8.93	8.655	9.131	9	8.646	8.953	8.343	8.621	8.809	8.725	8.463	8.405	8.496	8.613	8.661	8.337	8.629	8.487	8.532	8.887	8.709
ARFRP1	6.392	6.7255	6.474	6.4065	6.332	6.579	6.583	6.809	6.5325	6.824	6.673	6.661	6.723	6.555	6.503	6.728	6.6735	6.839	6.41	6.5895	6.901	6.853	6.1795	6.715	6.7795	6.9745	6.3975	7.029	6.9285	6.508	6.621	6.9665	6.8945	6.42	6.895	6.254	6.5175	6.8025	6.7845	6.795	6.7605	6.6305	6.602	6.6955	6.5825	6.848	6.604	6.677	6.4325
ARG1	5.5025	5.89075	5.48425	5.5685	5.93775	5.534	5.9885	5.421	6.154	5.60125	5.42275	5.81025	6.03575	5.732	5.2285	5.404	5.65975	5.6485	6.0405	5.52825	5.6665	5.87575	6.6355	5.228	6.077	5.6375	6.26525	6.0785	6.984	6.19125	5.7915	5.30175	5.73875	5.88375	5.498	6.15475	6.1195	6.6105	6.36675	5.4805	6.2175	5.64825	5.63375	5.0045	5.60425	6.3025	5.75025	5.771	5.64925
ARG2	5.776	6.024	5.35	5.8845	5.4045	6.092	5.644	5.3095	5.7545	5.933	5.3775	5.492	5.659	5.699	5.4975	5.5285	5.792	5.9835	4.9755	5.45	4.948	5.566	6.353	5.498	5.6505	6.7615	5.527	5.742	6.3015	5.431	5.208	5.7645	6.234	5.094	5.717	5.628	6.608	5.959	5.5455	5.5755	6.3595	5.2395	5.994	5.7705	5.029	5.421	6.366	6.1855	5.6025
ARGLU1	8.07675	7.3935	7.86475	7.9525	8.04875	8.17975	8.164	8.17925	8.11725	8.02225	8.18975	7.7275	7.8515	8.04075	8.37625	8.04375	8.033	8.01725	7.95075	8.27875	7.97325	7.682	8.2465	7.97025	7.9355	7.29075	7.82125	7.73475	7.71125	7.725	7.81775	7.7445	7.953	7.6005	7.9195	8.31175	8.261	7.97925	7.838	8.02075	7.92725	8.217	8.06825	7.9645	8.15675	7.853	8.06925	7.76475	8.42775
ARHGAP1	7.11825	7.295	7.288	7.156	7.17375	7.07425	7.199	7.119	7.104	7.04025	7.0025	7.208	7.15675	7.206	7.085	7.11375	7.15925	7.0485	7.27875	7.20625	7.297	7.24625	7.00175	7.16225	7.295	7.09375	7.44075	7.1185	7.18975	7.445	7.07275	7.28	7.0005	7.14725	6.919	7.15675	7.12	7.06125	7.2495	7.07275	7.18125	7.29675	7.21675	7.12	7.51125	7.307	7.11625	7.1045	7.178
ARHGAP10	6.563	6.442	6.33	6.619	6.676	6.304	6.436	6.511	6.262	6.693	6.229	6.547	6.595	6.405	6.355	6.733	6.519	6.377	6.247	6.308	6.599	6.489	6.422	6.548	6.416	6.17	6.386	6.316	6.475	6.646	6.617	6.533	6.558	6.752	6.419	6.345	6.437	6.105	6.456	6.454	6.652	6.136	6.355	6.547	6.049	6.454	6.532	6.674	6.206
ARHGAP11A	3.54	3.861	3.749	3.891	3.758	4.046	4.204	3.852	3.724	3.966	3.67	4.057	3.776	3.995	3.875	3.882	3.514	3.966	3.493	3.468	3.509	3.915	3.878	3.673	3.799	3.43	3.584	3.987	4.085	3.653	3.795	3.801	3.953	3.987	3.89	3.818	3.642	4.002	3.814	3.52	3.722	3.565	3.715	3.684	3.51	3.938	3.932	4	3.697
ARHGAP12	8.204	7.615	7.939	8.299	8.079	7.97	8.217	8.387	8.098	8.132	8.171	7.627	8.814	8.037	8.432	7.989	8.338	7.99	8.473	8.29	7.951	7.852	8.208	7.915	8.23	7.627	8.225	8.157	7.875	7.636	8.168	7.861	7.164	7.829	7.946	8.592	8.393	8.035	8.084	8.209	8	7.914	7.954	7.914	7.639	7.818	7.598	8.31	8.711
ARHGAP17	8.671	8.382	8.449	8.406	8.655	8.471	9.047	8.621	8.328	8.584	8.386	8.508	8.964	8.539	8.807	8.517	8.408	8.466	8.521	8.668	8.909	8.477	8.231	8.915	8.558	8.335	8.617	8.203	8.257	8.358	8.595	8.436	8.338	8.412	8.455	9.076	8.73	8.553	8.491	8.869	8.423	8.488	8.659	8.864	8.428	8.357	8.1	8.641	8.705
ARHGAP18	7.34166666666667	6.592	6.90733333333333	7.37266666666667	7.29233333333333	7.216	8.11733333333333	8.10866666666667	7.08733333333333	7.52733333333333	7.26	7.399	8.31333333333333	7.041	7.517	7.408	7.929	7.26566666666667	7.72766666666667	7.37233333333333	7.71966666666667	7.32633333333333	7.21666666666667	7.513	7.142	6.76766666666667	7.449	7.37633333333333	7.44066666666667	7.462	7.60533333333333	7.53933333333333	6.81233333333333	7.326	7.58733333333333	7.97333333333333	8	7.749	7.79566666666667	7.708	7.655	7.42033333333333	7.65233333333333	7.61666666666667	7.42733333333333	7.64266666666667	7.18333333333333	7.27133333333333	7.49633333333333
ARHGAP19	6.22033333333333	6.24966666666667	6.029	6.19	6.15566666666667	6.008	6.08166666666667	5.915	6.09233333333333	6.24833333333333	6.28533333333333	6.19233333333333	5.82533333333333	6.25666666666667	6.03066666666667	6.104	6.09333333333333	5.99333333333333	6.072	6.234	5.90733333333333	6.05933333333333	6.07066666666667	6.096	5.949	6.02666666666667	6.06433333333333	6.03866666666667	5.98033333333333	6.05466666666667	5.83366666666667	6.23233333333333	6.23633333333333	6.34533333333333	5.989	5.78333333333333	5.84233333333333	6.058	6.04833333333333	6.13533333333333	5.96	6.003	5.92766666666667	6.079	5.85266666666667	6.00033333333333	6.16033333333333	5.92933333333333	6.00133333333333
ARHGAP20	4.9075	4.572	5.1665	4.7105	4.916	5.556	5.047	5.2925	5.0825	4.834	4.6405	5.1225	5.6965	5.567	5.295	5.9065	5.323	5.2565	5.385	5.163	5.4095	5.0375	4.93	5.244	5.0855	4.8165	5.3505	5.0305	5.095	5.4755	4.9775	4.9915	5.0335	5.0425	5.503	5.5605	5.395	5.25	5.5915	5.999	5.4055	5.5185	5.281	5.629	4.8825	5.314	4.7665	4.8095	5.1
ARHGAP21	7.0945	6.6395	7.0745	7.2795	6.96	7.193	7.299	7.4235	6.956	6.9855	6.7095	6.881	7.7335	7.092	7.263	7.279	7.302	7.2585	7.4675	7.394	7.536	6.595	7.058	7.163	7.015	6.497	6.897	6.8275	7.1165	7.01	6.924	6.8795	6.278	6.645	6.857	7.139	7.3865	7.063	7.127	7.266	7.004	7.352	7.1125	6.9545	7.3085	6.8035	6.6465	6.951	7.04
ARHGAP22	4.1515	4.006	3.9705	4.4475	4.0155	3.88	4.599	4.1775	4.096	4.158	4.137	4.2125	4.4655	4.1245	4.175	4.0705	4.2685	4.2295	4.5145	4.2095	4.5595	4.3245	3.958	4.2245	3.958	4.0055	3.9535	4.0645	4.0785	4.172	4.2745	4.22	4.168	4.1905	4.3345	4.2695	4.1525	4.2965	4.065	4.43	4.3705	3.993	4.297	4.2345	4.2775	4.009	3.977	4.1605	3.8565
ARHGAP22-IT1	4.191	4.312	4.554	4.261	4.2355	4.186	4.259	4.234	4.2535	4.2985	4.238	4.111	4.259	4.149	4.3305	4.398	4.301	4.2345	4.276	4.4385	4.327	4.266	4.1785	4.333	4.321	4.743	4.346	4.319	4.307	4.342	4.2445	4.3145	4.3435	4.3245	4.2915	4.3645	4.1045	4.239	4.2925	4.2505	4.188	4.3805	4.315	4.3105	4.2835	4.3355	4.3955	4.2655	4.226
ARHGAP23	6.14525	6.33225	6.22975	6.10475	6.155	6.00075	5.89475	5.88925	6.33375	6.18525	6.30325	6.3445	5.7895	6.19275	6.039	6.03875	6.16775	6.055	6.34075	6.21075	5.992	6.2455	6.04425	6.07175	6.2035	6.44525	6.33075	6.03575	6.31925	6.07875	6.1795	6.053	6.28225	6.5205	6.11275	5.7435	5.9825	5.98025	5.906	6.14475	5.81775	6.0605	5.87575	5.94425	5.9735	6.025	6.01725	6.24	6.20875
ARHGAP24	5.07025	5.72125	5.35825	5.4395	5.75975	5.44975	5.61875	4.9525	5.73275	5.3715	5.77425	5.8745	5.508	5.667	5.2375	5.24075	5.7545	5.613	5.587	5.4465	5.25475	5.477	5.89525	5.43575	5.38175	5.32225	5.5115	5.43175	5.10575	5.385	5.57275	5.37425	5.38475	5.6425	5.25975	5.5465	5.3305	5.26325	5.362	5.405	5.374	5.47575	5.279	5.511	5.428	5.4065	5.1905	5.301	5.3285
ARHGAP25	6.06733333333333	5.646	5.66466666666667	5.68666666666667	5.72933333333333	6.298	6.83133333333333	6.57	5.79266666666667	6.35533333333333	5.81866666666667	5.68133333333333	6.706	5.59333333333333	6.10433333333333	5.97033333333333	6.11466666666667	5.956	6.139	5.56833333333333	6.53166666666667	6.30933333333333	5.78933333333333	6.40666666666667	6.355	5.95533333333333	5.64466666666667	5.9	5.94833333333333	6	5.918	5.782	6.10233333333333	5.54733333333333	6.44866666666667	6.536	5.966	6.39	6.41533333333333	6.46833333333333	6.24433333333333	5.659	6.015	6.154	5.533	6.25233333333333	6.013	5.737	5.52766666666667
ARHGAP26	5.513	5.05825	5.19425	5.5785	5.24025	5.4445	5.65775	5.754	5.40225	5.453	5.23325	4.886	5.581	5.08375	5.17775	5.35325	5.5065	5.31275	5.13725	5.0915	5.44125	5.27025	5.108	5.3855	5.29925	4.897	5.03025	5.128	4.98725	5.4895	5.26075	5.48775	4.89	5.04625	5.227	5.452	5.45	5.5255	5.64475	5.4255	5.777	5.139	5.42925	5.3405	5.1	5.40325	5.0655	5.1205	5.259
ARHGAP26-AS1	3.693	3.786	3.632	3.615	3.822	3.502	3.945	3.674	3.909	3.546	3.955	3.706	3.561	3.959	3.673	3.931	3.684	3.927	3.989	3.587	3.702	3.693	3.893	3.725	3.82	3.959	3.847	3.688	3.912	3.937	3.559	3.67	3.892	3.551	3.797	3.953	3.674	3.848	3.662	3.652	3.902	3.844	3.804	3.6	3.613	3.735	3.746	3.942	3.938
ARHGAP27	5.4128	5.3904	5.2214	5.241	5.1934	5.139	5.5728	5.2788	5.2424	5.4606	5.4798	5.5104	5.612	5.213	5.1818	5.1406	5.4308	5.1532	5.6786	5.3826	5.5912	5.4182	5.5978	5.443	5.4528	5.318	5.3558	5.3008	5.621	5.3378	5.4766	5.3592	5.291	5.5002	5.4738	5.5056	5.1442	5.3472	5.468	5.377	5.3698	5.3326	5.3534	5.169	5.361	5.4432	5.2454	5.1098	5.1068
ARHGAP28	4.45366666666667	4.30066666666667	4.25666666666667	4.64266666666667	4.328	4.349	4.36966666666667	4.437	4.73266666666667	4.71966666666667	4.51366666666667	4.864	4.75966666666667	4.60366666666667	4.85633333333333	4.47466666666667	4.50766666666667	4.50633333333333	4.44766666666667	4.81966666666667	4.47633333333333	4.74033333333333	4.358	4.50066666666667	4.105	4.36133333333333	4.20733333333333	4.11566666666667	4.99833333333333	4.31533333333333	4.082	4.599	5.67566666666667	4.49033333333333	4.80033333333333	4.36	4.86466666666667	4.85533333333333	4.86866666666667	4.40033333333333	4.76266666666667	4.735	4.69666666666667	4.48	4.58433333333333	4.78	4.91333333333333	4.51666666666667	4.37266666666667
ARHGAP29	6.09725	6.50675	6.27375	6.65225	6.59475	6.24275	6.16	5.97375	6.701	6.391	6.31975	6.16525	6.39175	6.49775	6.22325	6.27875	6.28525	6.128	6.33475	6.871	6.46025	6.514	6.5905	6.4295	6.41925	6.13825	6.57775	6.08375	6.31025	6.47825	6.4955	6.13575	5.5235	6.2875	6.099	7.069	6.60225	6.12225	6.108	6.12475	6.07025	6.3255	6.1805	5.92075	6.3635	6.143	5.93675	6.13825	6.18075
ARHGAP30	6.8175	6.47	6.446	6.695	6.5035	6.913	7.6085	6.902	6.6635	6.752	6.586	6.741	7.169	6.0935	6.7555	5.99	6.851	6.3715	7.1405	6.442	6.9925	6.7435	7.0765	6.696	6.4035	6.165	6.7085	6.0375	6.564	6.6115	6.993	6.2915	6.26	6.8275	7.065	7.2725	6.46	6.7655	6.733	6.8425	6.2915	6.437	6.68	6.7905	6.5925	6.691	5.857	6.35	6.371
ARHGAP31	5.514	5.289	5.278	5.3295	5.3005	5.212	5.573	5.3525	5.4185	5.449	5.4715	5.793	5.623	5.277	5.26	5.523	5.53	5.384	5.485	5.477	5.453	5.334	5.3855	5.496	5.2515	5.0875	5.405	5.4755	4.9265	5.5105	5.4995	5.08	5.1515	5.5765	5.6605	5.502	5.3025	4.94	5.4585	5.423	5.325	5.3345	5.307	5.491	5.6155	5.1915	4.9145	5.1295	5.209
ARHGAP32	7.31	7.8225	7.463	7.589	7.308	6.982	6.68625	7.00525	7.424	7.2195	7.43325	7.214	6.803	7.3525	7.05925	6.68	6.78775	7.2155	7.04325	7.248	6.9345	7.01675	7.08225	6.71875	6.6065	7.239	6.8475	6.773	7.8065	6.74775	6.921	7.30975	7.51225	7.281	6.88825	6.72	7.3595	7.0255	7.013	6.68675	6.73625	6.85075	6.832	6.7635	7.02075	6.76225	7.53725	7.622	7.36225
ARHGAP33	5.40466666666667	5.39033333333333	5.51033333333333	5.35233333333333	5.431	5.15833333333333	5.529	5.36966666666667	5.41066666666667	5.32866666666667	5.41733333333333	5.46766666666667	5.354	5.398	5.55966666666667	5.41933333333333	5.312	5.415	5.54333333333333	5.48233333333333	5.33966666666667	5.45166666666667	5.462	5.04666666666667	5.143	5.379	5.65	5.42166666666667	5.424	5.48033333333333	5.50366666666667	5.23066666666667	5.24166666666667	5.55433333333333	5.326	5.30966666666667	5.22066666666667	5.16233333333333	5.41	5.361	5.52566666666667	5.562	5.40066666666667	5.326	5.47766666666667	5.217	5.46066666666667	5.309	5.36166666666667
ARHGAP35	6.4496	6.6132	6.3984	6.5344	6.4248	6.1752	5.9454	5.9922	6.3688	6.0184	6.0836	6.6072	6.0778	6.33	6.4198	6.3732	6.3594	6.3716	6.3412	6.4774	6.4942	6.1406	6.2868	6.2588	6.2852	6.2554	6.369	6.3266	6.3522	6.6282	6.1838	6.1326	6.0368	6.1212	5.9868	6.12	6.197	6.34	6.1312	6.379	6.0042	6.3956	6.1246	6.3324	6.3824	6.396	6.4826	6.043	6.3462
ARHGAP36	3.481	3.734	3.436	3.214	3.198	3.448	3.524	3.308	3.198	3.281	3.312	3.393	3.155	3.305	3.167	3.319	3.327	3.219	3.292	3.454	3.132	3.151	3.195	3.207	3.285	3.591	3.239	3.364	3.408	3.338	3.279	3.425	3.266	3.66	3.333	3.203	3.298	3.191	3.365	3.331	3.286	3.286	3.077	3.417	3.498	3.28	3.366	3.303	3.314
ARHGAP39	5.064	5.001	4.678	4.828	4.752	4.804	4.547	4.845	4.832	4.84	5.137	4.798	4.591	4.691	4.798	4.876	4.692	4.858	4.758	4.923	4.503	4.817	4.766	4.725	4.945	4.901	4.879	4.847	4.708	4.781	5.045	5.072	4.907	4.935	4.893	4.762	4.669	4.722	4.717	4.656	4.678	4.733	4.934	4.795	4.836	4.798	4.708	4.946	4.76
ARHGAP4	6.075	4.919	5.452	5.223	5.654	5.675	6.234	5.736	5.155	5.758	5.651	5.485	6.049	5.429	5.758	5.604	5.832	5.38	5.618	5.286	6.059	5.502	5.549	6.101	5.625	5.7	5.361	5.182	5.239	5.836	5.533	5.302	5.509	5.442	5.833	5.848	5.514	5.634	5.707	5.941	5.531	5.467	5.475	5.963	5.207	5.633	5.309	5.28	5.531
ARHGAP42	4.16266666666667	4.42366666666667	4.168	4.41866666666667	4.309	4.44833333333333	4.479	4.21166666666667	4.243	4.21666666666667	4.256	4.50533333333333	4.30633333333333	4.27033333333333	4.27333333333333	4.52533333333333	4.347	4.27333333333333	4.533	4.35333333333333	4.358	4.17366666666667	4.45033333333333	4.35833333333333	4.22133333333333	3.958	4.41333333333333	4.311	4.31166666666667	4.329	4.27666666666667	4.42766666666667	4.21966666666667	4.30633333333333	4.28166666666667	4.19933333333333	4.10266666666667	4.28933333333333	4.34166666666667	4.44966666666667	4.237	4.36133333333333	4.3	4.43033333333333	4.33233333333333	4.296	4.28266666666667	3.994	4.24166666666667
[truncated: 20,586 more rows]
[truncated: 3 more columns]
