# Supplementary material for: Explore the shared molecular mechanism between dermatomyositis and nasopharyngeal cancer by bioinformatic analysis
Source: PLoS One. 2024 May 16;19(5):e0296034. doi: 10.1371/journal.pone.0296034 (PMC11098312; doi:10.1371/journal.pone.0296034)
Supplement: S3 Table — (XLS) [file pone.0296034.s004.xls]

geneNames	GSM312896	GSM312897	GSM312898	GSM312899	GSM312900	GSM312901	GSM312902	GSM312903	GSM312904	GSM312905	GSM312906	GSM312907	GSM312908	GSM312909	GSM312910	GSM312911	GSM312912	GSM312913	GSM312914	GSM312915	GSM312916	GSM312917	GSM312918	GSM312919	GSM312920	GSM312921	GSM312922	GSM312923	GSM312924	GSM312925	GSM312926	GSM312927	GSM312928	GSM312929	GSM312930	GSM312931	GSM312932	GSM312933	GSM312934	GSM312935	GSM312936
A1BG	4.971507772	4.960639906	5.350613371	4.958115219	4.715151959	5.249257028	5.589940273	5.514298844	5.04880664	4.745912991	4.594579287	5.763100044	4.608980295	4.808549581	4.372747798	4.828314306	4.565663019	5.075199622	4.68496818	5.0516526	4.875858272	5.590075094	4.690267153	4.863141636	4.972564	4.737074875	4.888684015	4.996629532	4.765148267	5.235908241	5.061970271	5.152559788	4.785749162	4.651622925	4.869076469	4.621553485	4.63405361	4.547828463	4.766905464	5.050784372	4.517890101
A1BG-AS1	5.626389687	5.429230011	5.628627461	6.020837247	5.741629236	5.816546643	5.945532516	5.940495631	5.954439741	5.703903277	5.625972095	5.87956319	5.443495969	5.392023957	5.546665289	5.735306362	5.848786415	5.747626594	5.464460903	5.685539692	5.599872211	5.894369574	5.746135554	5.757350445	5.810757272	5.494587159	5.532867491	5.851412139	5.156147165	5.634860928	5.996879785	6.068799612	5.12647681	5.549961587	5.769043293	5.570669432	5.700878801	5.729640581	5.511313711	6.14946822	5.496542733
A1CF	6.011450017	6.109571	5.493496693	5.444134705	6.038895141	5.490679303	6.3438075245	5.5857747975	5.387126554	5.6916728525	5.620337399	5.770686899	5.4971025385	5.7997436455	5.3766979965	5.7477596075	6.0984402675	5.497023881	6.012741927	5.411956194	5.535905503	6.0952786945	5.7221888125	5.4824700285	5.5832416125	5.7813594345	5.56479485	5.733307705	5.575748776	5.50171916	6.0675209155	5.5625754555	5.5187615735	5.692405018	5.532217693	5.701090704	5.673695564	5.36418579	5.543419948	5.8158113055	5.6739066185
A2M	6.9542692245	7.2486212385	7.541289444	7.9640065355	7.518569284	7.768523018	7.0580435585	6.873026747	8.136091154	7.5850839265	7.6812826675	8.1754796165	8.194774663	7.583221916	7.2824066865	7.5454147565	8.015912703	8.0625956115	7.384331565	8.3125618605	7.9935797835	7.714258403	7.85306928	7.3769248545	7.7039780325	8.1357079505	7.6886012925	8.0363750365	7.52790314	7.387021749	7.728154744	7.95902116	7.76309958	6.7934064625	8.446402878	7.3286859085	7.9071290505	7.339902431	7.64422055	7.4837508705	7.653810156
A2M-AS1	5.494800795	5.262445319	5.742974801	5.587537858	5.846972047	5.689152533	5.933963217	5.44246842	5.946154159	6.012763709	6.277171851	5.843727478	5.809680512	5.31562696	5.575682557	5.899628937	5.883445313	5.368230076	5.447544698	6.440081288	5.82920937	5.419195777	5.488894981	5.211348338	5.351703276	5.896558517	5.328749161	5.489234485	5.361959072	5.125650493	5.504699693	5.426852779	5.54227679	5.575682557	6.087495665	5.564044025	5.428337144	5.662672399	5.552839027	5.98066987	5.47599614
A2ML1	8.8572845675	7.781929651	6.0359565045	5.8988038925	6.661936273	6.651231387	7.572316179	6.329094083	6.321074182	6.98853094	5.7544558345	6.437199495	6.0499750845	7.195807783	6.2242817965	5.962807936	6.436662688	6.4184183655	6.3407993075	6.0193595255	5.756690557	6.084029111	6.8154677425	6.677632904	7.01913817	7.272717189	7.1905853385	6.295660832	7.3215110155	5.770772312	6.572682492	6.198299798	5.898795684	6.9851640505	6.0463284545	6.8940182715	5.817248289	6.8250239225	7.185371945	6.361739119	7.535556844
A2MP1	6.799126071	6.869123501	6.40161394	6.10229376	6.911555157	6.583204882	6.828205346	6.750441443	6.595533822	6.590568312	6.329467877	6.999819225	6.855955384	6.582397691	6.302211776	6.629299063	6.765833552	6.419133223	6.629299063	6.61312716	6.778504107	7.095044399	6.634781537	6.542176761	6.521564363	6.502403629	6.454833811	6.707562446	6.795381109	6.426863844	6.795022493	6.519507899	6.743845014	6.664990012	6.949728645	6.252080072	6.550196646	6.241314527	6.695968199	6.197730434	6.556880516
A4GALT	5.747213925	5.886708405	5.287488735	5.848424385	5.64051521	5.528889893	6.135576556	5.765839809	5.370110531	5.351559653	5.025777166	5.499773512	4.944830776	5.311057666	4.697251115	4.891692586	5.36169354	5.731427267	4.991577635	5.192434745	4.891963672	5.644465954	5.542988114	5.447505293	5.107050817	4.811760719	5.601226936	5.299022314	4.693544594	5.071235795	5.694114141	5.236621908	4.733295708	5.204417358	5.147228774	5.35115567	4.985838178	4.988388316	5.211976438	5.647635883	4.897074632
A4GNT	6.133886997	5.73784529	5.89596772	5.341709396	5.649884524	5.806567817	6.030960093	5.697963553	5.764966533	5.764736115	5.531440696	6.15566564	5.937042456	5.878180179	5.620394502	6.235703997	5.62348984	6.195894757	5.88443575	5.699541895	5.789490646	5.793496333	5.635163665	5.632954622	5.764736115	5.747602094	5.696325241	5.76738915	5.878403714	5.907490183	5.723522795	5.760421987	5.841132651	5.688675623	5.831448298	5.526287657	5.780809424	5.528114089	5.764736115	5.644551385	5.771913482
AA06	6.30435838	5.985498696	6.034480643	5.595494204	6.018529311	5.950460685	6.623792091	6.341641462	5.851142028	5.952258811	6.102376804	6.281684048	5.595273088	6.180226998	5.649110612	6.002904046	6.243732868	5.987466669	6.174883077	5.937587756	5.887920142	6.592044826	6.133505517	5.96004664	5.988809923	5.891313018	6.023788357	6.218870241	5.812511091	5.736600135	6.401349284	5.594870231	5.916303493	5.831723054	6.036034713	6.065341628	5.79830046	5.782641287	5.978418406	6.1034725	5.919020868
AAAS	7.623703573	7.316042686	7.614008267	7.716194493	7.436419903	7.768172457	7.926532633	7.810851977	7.618094518	7.630241953	7.889617158	7.916334249	7.808975438	7.44755049	7.298380473	7.448411695	7.560620484	7.997027268	7.593394706	7.617624058	7.628942662	7.959635355	7.627036208	7.446279636	7.850163803	7.550331265	7.662858648	7.441355363	7.664753876	7.68761267	7.58356899	7.56967981	7.804308927	7.425526829	7.631184804	7.478615252	7.373192379	7.619695896	7.733483295	7.711799736	7.635102485
AACS	8.749229637	8.844036301	8.701391062	8.500701872	8.639314378	8.699315258	8.265387652	8.362531293	8.900019955	8.652905473	9.436446057	8.465576254	8.775223987	8.758048024	8.269000954	8.130528469	7.141030623	8.968089723	8.582075897	8.835819684	8.738855554	8.745854763	8.997262345	9.321510969	8.91006502	8.13450166	10.69158415	9.935199742	8.598834219	8.555074612	8.535499782	8.872296072	6.803511832	8.872361275	8.166382819	10.2032073	10.32779393	10.34839199	8.592639936	9.310894029	8.037534716
AACSP1	4.899272866	4.883781778	4.449554776	4.717785984	5.172154338	5.097329996	5.082131146	4.681042857	4.809659392	4.957991604	4.889656557	4.754852427	5.273850809	4.822240908	6.774187758	5.268114656	5.317953795	6.016819001	4.94719621	6.241438816	9.873080018	5.874502652	6.664680767	5.030753627	6.12868685	5.019296024	5.945462559	5.613406637	6.077624832	5.355260488	5.850454854	7.902994371	5.120838447	4.770223811	5.88463387	7.430130352	4.955172905	4.87600458	4.866491443	6.541180311	6.93888237
AADAC	10.02239289	7.959878284	7.423199108	7.174979733	9.688145963	7.494294393	9.048185474	7.434779022	7.732859692	7.639215193	6.151645308	8.250081092	7.317355344	6.242496034	6.459534526	5.884403879	9.180628621	10.30070051	6.845860861	6.954461047	6.990710646	6.453128631	6.829664127	6.593575656	6.305394435	9.80713919	9.371321919	6.583157529	6.726627953	7.962541771	6.542883278	7.482584595	8.807735631	6.491538243	6.502044274	6.880490804	6.512167431	7.193458245	6.976775582	7.827497815	6.968336382
AADACL2	5.23492825	4.514779026	4.361986446	4.45794467	4.231805784	4.020902119	5.055253798	4.106720345	4.143669667	4.328662238	4.01026477	4.041530885	4.128828572	4.077588082	4.226341961	4.071545788	4.620071879	4.13207763	4.154015588	4.341633764	4.027438266	4.225374403	3.966883249	4.138507106	4.179073845	6.196066273	4.166395213	4.121360536	3.988076046	3.83537115	4.061429545	3.968443625	4.277440014	4.017672216	4.132330166	4.314559703	3.978876948	4.023781509	4.325816872	3.998904415	4.299421644
AADACP1	5.918132894	6.892763094	6.278721993	6.802345653	6.17815936	6.543415446	5.650052948	5.722716616	6.18177159	6.520205234	5.349718154	5.777485564	6.358017339	4.967690712	5.105921241	5.325540413	6.719144319	5.632935865	5.320023538	5.351162499	5.25189627	4.873243424	4.914509854	5.459141704	4.899725599	5.968239306	5.466761726	4.534111736	5.917550951	6.666773252	5.025579153	5.825667038	5.374843474	5.353780837	5.172105032	5.250958136	5.191844465	5.555386609	5.409703038	5.654449372	4.654338891
AADAT	6.982808127	7.12620688	7.043837891	7.997341308	7.054616269	7.700052202	7.212274564	7.165016749	7.221636947	7.17446091	6.594075115	6.960700297	6.755236621	7.049535861	6.822783274	7.047652707	7.138971233	7.078155232	6.707325746	6.877654155	6.77705508	7.292523141	6.794602195	7.176660743	6.799458787	7.340869718	6.982881454	6.932229395	6.842664665	6.781385143	6.955440121	7.178118333	7.485619524	6.619119724	6.863677869	6.670517073	6.667241012	6.572417241	6.851768872	6.945456198	6.876036168
AAED1	6.272404003	6.125277326	7.21443422	7.888196011	6.860952231	7.369746682	6.84161365	6.669694414	7.02627011	6.527559156	6.903951021	7.018156189	7.295899594	7.143816903	7.248358376	6.630300302	7.746004005	6.649098636	6.76439913	6.975371484	7.103890816	8.191448272	6.609075079	6.426265614	6.431479819	6.347200755	7.305484752	6.481185802	6.909878476	6.861675662	6.205846377	7.113306578	6.583889409	6.610732433	7.078863787	7.096478885	6.426555145	6.392095755	6.90351373	6.615948994	6.74209106
AAGAB	6.83098868333333	6.87245976533333	7.04467079033333	7.51682840366667	6.963537675	6.84664765433333	7.00038815433333	7.34386242266667	7.000969357	7.12271179266667	7.299776472	7.15119320866667	7.45450420233333	7.26914325833333	7.639462997	7.09832084233333	7.72597523766667	7.25382321	7.24409377366667	7.25724215833333	7.28697876166667	7.47893116633333	7.112764298	7.192291363	7.27658166566667	7.33847481	7.12478144466667	6.86352626833333	7.17805173166667	6.961787669	6.41617855233333	7.09996915233333	7.00869341633333	7.34439927766667	7.17869720466667	7.007828024	7.61128799166667	7.590919397	7.33300926	6.80322262766667	7.38362343933333
AAK1	6.92863332271429	6.81064113442857	6.94461624471428	6.57584909085714	6.98336298814286	6.83655476128571	6.83480926285714	6.797969975	6.80320755171429	6.89116670614286	6.57491272714286	7.01226847471429	6.84931706014286	6.84239405671429	6.84245912471429	7.033785952	6.71283976928571	6.90471415814286	6.82695770885714	6.96986709671429	7.21119864114286	6.56909806157143	7.04159246914286	6.99957887057143	7.04532133371429	7.06910790985714	6.73696559214286	7.15884882985714	6.76696644457143	6.80554355671429	6.96837196414286	7.01112933157143	6.76088471542857	6.99440900185714	7.14525620457143	6.75480694614286	6.37634494828571	6.92380053542857	6.82950111328571	7.10936813828572	6.65776604
AAMDC	6.24772970266667	6.258880161	6.30606865366667	7.035047132	6.230664155	6.444379541	6.29133622066667	6.44191522233333	6.05283517833333	6.319593531	6.67876865933333	6.48885176833333	6.211501075	6.83271967533333	5.99396194866667	6.187725734	6.02018464233333	6.13911399833333	6.07610352733333	5.993785141	5.810124281	6.49782201866667	6.21475035266667	6.073084312	6.53513787866667	6.31661330333333	6.00672177233333	5.98878263466667	6.310173645	6.40932024466667	6.15696079166667	6.36252628066667	6.19170064633333	6.24439282766667	5.97540829633333	5.98858296833333	6.39534428433333	6.03586770733333	6.412554242	6.20419836733333	6.05163431766667
AAMP	8.089978534	8.207702201	8.174413104	9.008297785	8.120672462	8.454046901	7.956304161	8.463743251	8.366834118	7.975171259	7.929487703	8.587480885	8.612490751	7.903708583	7.298351291	7.883849538	7.892989338	8.668560445	7.348583546	8.099937196	7.928108366	8.471131949	8.16449144	8.212067216	8.781351113	8.40189045	8.647918424	7.945905692	8.559389471	8.488000542	8.207702201	7.976271015	8.376412383	8.130544806	8.096717518	7.972035767	8.257073349	7.982443169	8.337357195	8.168994756	8.207702201
AANAT	6.167158353	6.133010703	5.627262284	5.327205719	5.606800923	5.679459553	6.167410574	5.959754937	5.665661856	5.64066619	5.64066619	5.82772117	5.435422885	5.64066619	5.421392237	5.533304633	5.74416804	5.96995394	5.478058949	5.468338295	5.615949885	5.763545933	5.594719454	5.64066619	5.773996886	5.628821461	5.534879945	5.82574178	5.588004934	5.700930384	5.551427719	5.434083779	5.594719454	5.614245926	5.813917261	5.795188238	5.510907787	5.374516361	5.590657308	5.904848314	5.655955401
AAR2	8.293138826	8.373647489	8.572099915	8.487295289	8.324138437	8.477244187	8.357545134	8.644932793	8.614049373	8.40528046	8.692333887	8.667013021	8.66341835	8.694067812	8.787467944	8.480520032	8.501731137	8.399671726	8.554163279	8.588520258	8.58173091	8.637681159	8.52524895	8.472121078	8.818294938	8.428300131	8.848085221	8.423660103	8.801260494	9.072945056	8.323099966	8.63541725	8.811916287	8.470816088	8.610902748	8.324138437	9.126463475	8.38195868	8.78055737	8.357035518	8.474212661
AARS	8.482750553	8.480285425	9.075549846	9.305487486	9.034543428	9.215055478	8.85168241	9.374549178	9.18262241	9.023021336	9.272878104	9.026035671	10.06863595	9.74664445	9.801587324	9.348175529	9.63015816	9.818499429	8.873758172	9.245517074	9.395950861	9.915524974	9.151820704	9.726099393	9.464483464	9.717793867	9.914596974	9.018993108	9.380037964	9.645028539	9.257144217	9.40089184	8.93252419	9.029509408	9.702665995	9.727655151	9.297797731	8.753480461	9.294342824	8.565839852	9.320278207
AARS2	7.7566703945	7.5518495145	7.695016508	7.4169515905	7.376164028	7.728456312	7.562117533	7.7202785285	7.676483443	7.5285719725	7.6318677945	7.69855338	7.5119658925	7.336058023	7.9326173055	8.1250855795	7.2844938975	7.8097788525	7.5648689475	7.811787652	7.1738756195	7.7628062195	7.90801278	8.4655485975	7.8356249145	7.9344963265	7.750370861	8.340430704	7.4165174175	7.905007876	7.704798728	7.6683297845	7.522852263	7.892498501	7.594650245	7.473725031	7.744310415	7.511658094	7.507909013	8.273188969	7.666477062
AASDH	7.2581905755	7.5625693345	7.271126158	8.194317091	7.5114404365	7.0766816025	7.1423091595	7.784664165	7.8097673295	7.422921085	7.5975050285	8.0247953565	7.647445655	7.61394665	7.7501171375	7.514297518	7.9344381095	7.384489802	7.4580284	7.4324491135	8.193763634	7.263114759	7.298978425	7.454912647	7.4972556665	7.511252963	7.552192448	7.2154281725	7.9947731375	7.9410702145	7.3573862585	8.328376392	7.5522975575	7.5050599725	8.104660347	7.4747321685	8.1371145125	8.4118014465	7.8490381645	7.481829528	7.5617691105
AASDHPPT	7.08742020566667	7.39559642066667	7.60022085733333	7.899421262	7.463120677	7.413123859	6.95479630166667	7.395871421	7.67299292166667	7.52913200566667	7.642977151	7.12761516566667	7.55011146633333	8.17554222566667	8.580232488	7.41911831166667	7.99406340066667	7.41454418366667	7.767700949	7.48865521366667	7.74628354466667	7.73107177433333	7.37073072266667	7.06327841666667	7.38696226533333	8.01230320433333	7.37341930166667	7.20006079866667	8.37297472566667	8.226418565	6.83569518666667	7.67886610266667	8.058673502	7.43645369966667	7.48770877466667	7.143052708	7.88131671633333	7.96166985233333	7.70503173	6.620429508	7.495744909
AASS	4.9272768255	5.085080106	5.0446914785	5.835972047	5.3243332205	5.2023917205	5.425481078	4.99209175	5.0527446265	5.2121177715	5.5101746595	4.705034247	6.485685004	5.025217032	6.232035205	5.2903955535	5.098698417	5.96564271	4.7113990015	5.567198984	5.4968141705	4.9627647865	4.9475845365	5.1608485965	4.708604193	5.6642145675	4.9377279075	4.8566033045	4.8681417435	4.990357478	4.9155637675	5.303991829	4.7936210775	5.1461605225	5.2874972445	4.836066066	5.8234262085	5.088887086	6.209323983	4.607960997	4.910691898
AATF	7.911470088	8.360544231	9.071826451	8.552693853	7.950391026	8.903472755	8.347563405	9.031531374	8.722214189	7.488792103	8.836993935	8.6194221	9.795252449	9.066031247	9.377182079	8.400117051	8.929178895	8.749564024	8.942485131	8.684136005	9.002253513	9.268225356	9.25324815	9.254673012	9.326854875	9.174477335	9.297249062	8.432717452	9.768981561	9.192033423	8.731034002	9.005402143	9.554148372	9.065930564	8.776425687	8.701487958	9.449975818	8.986455343	9.767771137	8.462976409	9.251089648
AATK	8.013102086	7.613389938	7.85496306	6.934942826	7.679521959	8.113890892	7.872534838	7.993278151	7.827015032	7.587228699	7.57475377	7.921293724	7.619455075	7.965620058	7.288372489	7.652915576	7.609366038	7.973648399	7.751378249	7.818169529	7.912312222	7.897548118	7.575454675	7.126142748	7.378273971	7.702268976	7.749798144	7.856225824	7.659128886	7.918802967	7.584773599	7.709085871	7.616674384	7.433949126	7.731698694	7.426637367	7.681016718	7.293419519	7.809927198	7.871391666	8.163718903
AB488780	7.599305484	7.739838142	7.524728832	7.236053687	7.678711784	7.761750461	8.366073211	7.480272037	7.46177528	7.741077242	7.548972694	7.574985756	7.313274913	8.049168965	7.236867746	7.845009018	7.537354904	7.479187231	7.477828163	7.522650127	7.813962163	7.66532028	7.506902572	7.580507632	7.24459023	7.516260889	7.485726065	7.337310464	7.384841349	7.564406515	7.689978588	7.437418459	7.568518474	7.426104237	7.491149375	7.311066072	7.413713701	7.283760915	7.257795983	8.022763447	7.647070355
ABAT	7.107730773	7.95707411966667	7.76756745	7.65698810033333	7.265751	7.345106044	7.56693688566667	7.62008228666667	7.333355776	7.516976446	6.68147627466667	6.796972762	7.30619144266667	5.98314799233333	8.17852597466667	6.98860599366667	6.25341711833333	6.986348419	6.36990883666667	7.102056675	6.773225884	7.31084774066667	6.350409622	6.28993614133333	6.14038282833333	6.201856682	6.35094233033333	6.79161619	5.314577224	5.96685217833333	7.14457883066667	6.414370884	5.58523967466667	5.85686318166667	6.78282406433333	6.67251839533333	7.49354392533333	6.61138770733333	6.215238152	6.96088644266667	6.45981090266667
ABCA1	6.84362258475	6.75976717975	6.45177615825	6.81453194075	6.718775648	6.3522749055	6.6347402	6.2318088385	6.99927202425	6.9286071515	6.62585986875	6.67480110075	7.225446259	6.868244452	6.760726058	7.0232197785	7.28975675975	7.302901323	6.72459672125	7.4157628895	7.036746726	6.5207750595	6.97599971225	7.460837239	6.671030328	7.250424347	6.56522805175	6.79173274625	7.4432294375	6.92464569875	6.1206832765	7.035819447	6.79128927725	6.7916981675	7.057382849	6.554205793	6.7847976045	7.2575899965	6.86553502275	6.7481374615	6.659120073
ABCA11P	5.979031768	6.451429838	6.27261489	5.785509843	6.239677468	6.21464289	6.200439433	6.170681507	6.519996627	5.793966271	7.349036148	6.195176991	6.830654349	6.451429838	6.946023657	6.409550437	5.914616597	6.451429838	6.662988055	5.884119024	7.338532043	5.851299651	6.086225738	6.18177159	6.071268358	6.928309741	6.351259979	6.808962315	6.697222709	6.952518627	7.031848827	6.971808288	7.518246417	5.96051732	6.2789346	6.615337709	7.542394044	6.913978132	6.95004843	6.516205822	6.930826686
ABCA12	7.850334759	5.726630001	5.166452076	5.380921874	5.223274307	4.966594198	5.263301874	4.93782623	5.148375679	4.891009942	6.549453898	4.572017242	8.156002666	4.583233741	4.641310032	5.066610392	4.667940722	4.851788485	4.723208304	4.735558853	4.46965944	5.724286112	5.727649705	6.707527045	5.496700584	9.232527495	4.937438407	5.126306646	5.703857715	5.298758658	5.27116615	4.901813962	4.728680968	6.537450918	4.631923885	4.435964688	6.20635312	4.878134195	5.400098419	4.57906505	6.024277793
ABCA13	5.634807298	7.17516014833333	7.394507121	9.64888580266667	7.462885332	7.411464188	5.97931127933333	6.548985493	7.54101130033333	7.64638530033333	5.93264664833333	4.08179615566667	6.56999707533333	4.176685433	3.79124565933333	4.39773577	3.46086756066667	5.37127706633333	7.520938129	5.78648356133333	5.514688416	3.51089209933333	5.385852927	7.15370867066667	5.31333035466667	6.62138085733333	6.23626094466667	3.759096494	6.47838421433333	5.868686245	5.62358025666667	3.984602391	3.821589884	7.39495607733333	4.20180695866667	5.01372611833333	6.00454295866667	7.43373004266667	7.43324177266667	6.08903365333333	5.97195882966667
ABCA17P	5.02395239	4.756578008	5.154806539	5.223567974	4.452968714	5.467692237	5.510813758	5.293782393	5.065110493	5.019067659	4.961060974	5.35492046	5.178411305	4.535243516	5.72765702	4.859368184	8.286950694	4.921387261	5.150997561	4.837593769	5.820504616	5.202100678	5.346168972	5.031157889	5.181125792	5.143039294	5.736647927	5.590944909	5.57896111	6.807824203	4.847625064	6.943226821	5.239710832	5.123699097	6.649585017	7.453071089	5.46704754	5.661490574	5.372219575	5.564755029	5.726734654
ABCA2	6.050051231	5.75117780133333	5.76470875666667	5.99509328466667	5.93596907533333	5.98496081066667	6.08339178466667	6.08645357333333	5.91486634933333	5.94889318533333	5.72346803133333	6.15724828	5.78518711733333	5.86800457166667	5.603451263	5.937270562	5.906384334	6.00739751833333	5.675676171	5.97468546333333	5.855108593	6.08139754733333	5.864956414	6.07966339166667	5.81944565766667	5.826551816	5.95907436866667	5.99640684066667	5.914569935	5.84261193333333	5.98752528533333	5.921556446	5.841351497	5.81681823733333	5.881670593	5.87636414333333	5.825043698	5.89482765466667	5.88283195833333	5.86246556433333	5.841251231
ABCA3	7.848793272	6.081000392	7.320745145	7.409483045	6.780429943	7.257355101	6.123418403	7.086163598	7.74229023	5.796033443	6.455703553	8.497456569	5.932165267	6.691436816	8.252957369	7.40578902	7.290712013	7.684626984	7.313211958	8.044297958	9.044294655	9.246823685	8.862977765	9.431525278	7.699509281	5.220198327	8.838808824	9.329514466	8.754242605	8.656134409	8.576373151	8.25936586	6.921263687	8.864337444	8.185594892	9.573035757	6.979472808	8.171155599	8.416809796	10.30740506	8.919858446
ABCA4	6.156605701	6.1076234015	6.0717599555	6.0848021615	6.2875813715	5.9900524525	6.534337698	5.9740544155	5.939918866	6.1908646795	5.944710984	6.300244383	6.175942317	5.9936283395	5.774889431	6.0072606315	6.417123639	6.0393691495	6.0218758805	5.924933793	5.9036862455	6.26112786	6.1963879245	6.0675301745	6.0010693915	6.0382377355	5.948954722	6.075864805	6.1636575605	5.9255980655	6.059644592	6.0505460715	5.9852705045	5.9368587005	6.033169172	5.9998059915	5.947263726	5.8543665235	5.998504405	5.924765131	5.8819283445
ABCA5	5.6330231755	6.0062641875	6.840272227	8.2256898565	7.127811317	6.96022684	5.4811814445	5.606598517	6.4709773305	7.0672912655	7.259486669	5.142441175	6.4819626105	5.1041697735	6.067726287	5.6278862055	4.4317546035	5.8766394225	5.846486057	6.3288562705	6.006112464	4.674412276	6.7283309875	5.5132379375	5.514441265	8.1967151015	5.0352059445	7.1913870385	6.678380105	5.140443555	5.8533085865	5.808117616	4.7338809825	7.135521928	5.8716665695	6.265127038	5.2236905035	6.0427339815	6.033588313	6.409125503	6.0245043985
ABCA6	5.460730301	5.737995472	5.04636359	4.917423147	4.810327607	5.129639675	5.258831486	5.001615613	5.057610864	5.468565397	4.834798595	5.245517595	4.744531648	4.658227118	5.101048584	5.157430447	4.66160563	5.047596651	5.228988623	5.209102817	4.884267866	5.280484954	4.938864694	4.875344045	4.780224308	4.998394653	4.761975629	6.076701512	4.869065275	4.736493116	6.01075687	4.841002423	4.528442984	5.001615613	5.145690389	5.280446557	4.837098479	4.485962457	5.020850288	5.825420587	4.942355805
ABCA7	6.025837594	6.510540145	7.520552573	8.278707458	5.96098908	7.865198031	7.213195322	6.899146417	7.48660605	6.320607532	5.459691762	6.523502545	6.399053512	5.378042969	5.30780829	7.067191193	6.081891297	6.747422776	5.628505874	6.805999793	6.294154434	6.070457734	6.242414081	7.069866298	6.223832529	6.483530505	6.294955789	7.039483517	4.702515323	6.188051631	6.993848583	6.2914933	5.340321117	5.593041541	6.469917663	6.049055007	5.817015275	5.847786834	5.702984083	7.641701924	6.470478365
ABCA8	4.894887539	5.02774747633333	4.72587048733333	5.029754563	4.86016324033333	5.35985541766667	5.64684090466667	4.60676965433333	4.731421105	4.921367869	4.66925953233333	5.104241739	4.602483304	4.63402049	4.49697685766667	4.667950438	4.84070323566667	4.637792942	4.565186942	5.08335453266667	4.76400010066667	4.76362503166667	4.71835976766667	4.51705120266667	4.58843309233333	4.52886095533333	4.47695296366667	4.49560697766667	4.69451642866667	4.70609666	4.49828076766667	4.73020654566667	4.73898570033333	4.66469018966667	4.88462610466667	4.746448177	4.539427639	4.63416820466667	4.471148536	4.71703300566667	4.75698594533333
ABCA9	4.32669997066667	4.24804175333333	4.190635366	4.371071351	4.40757842833333	4.17364424366667	4.465010706	4.18148545033333	4.22169231266667	4.28910692866667	4.14351315233333	4.53866427166667	4.10059384866667	4.165804233	4.21688598	4.169663631	4.24324121966667	4.19931171466667	4.393007866	4.27652970033333	4.33894862733333	4.38861692733333	4.26564696833333	4.03299396733333	4.10454628766667	4.171823414	4.16568865533333	4.38423613433333	4.18805827066667	4.11190444666667	4.086458063	4.221292816	4.13124176766667	4.24146733066667	4.328001744	4.31398369366667	4.24935020933333	4.142795796	4.18067685266667	4.34173797166667	4.230955135
ABCB1	5.3858055465	5.7207074625	5.8889824465	5.473614026	5.699760903	5.9795095145	5.5873125995	6.2537529195	5.7528053805	5.2829414405	4.848515937	5.486418475	5.053022777	5.034748645	5.2403052725	5.503117382	5.072229567	6.0000055335	5.2111749105	6.3402761055	5.777699203	5.210957933	5.146528167	5.303615228	5.253360804	5.500238157	5.244499209	5.4661946465	4.9855336495	5.095067641	5.8932275635	5.2863366205	4.8250348545	4.9074687925	5.2242715525	5.535851552	5.223973049	5.275715484	4.8865366055	5.416142977	5.238909527
ABCB10	7.100687659	7.205221307	7.912372124	9.210913462	7.535518502	7.821697483	6.386067333	7.232952535	7.853003467	7.319755113	8.356727653	6.976680395	8.513045918	8.725169494	8.650117326	8.357236116	7.433485306	8.109544572	9.517439873	8.352070172	8.205602662	8.659701844	9.498168703	9.259630893	7.704495171	8.61222572	8.437472402	7.994624942	8.739007482	8.484645972	7.630761747	7.915957576	7.921634334	8.302385033	7.93686674	8.096416888	8.285512566	8.240262581	8.421005496	6.724474662	8.962078634
ABCB11	4.423298478	4.7311307485	4.245738675	4.8140601515	4.571406648	4.3640311235	4.7892181415	4.3969869765	4.392220216	4.3829437245	4.189405235	4.4753930955	4.2871802625	4.2932311925	4.2932312265	4.579536062	4.430011412	4.4563806765	4.460253919	4.23763395	4.069508143	4.5775664915	4.41248815	4.334186294	4.2415790035	4.3001149765	4.33779827	4.332368921	4.211047133	4.1266020875	4.78134925	4.1226884415	4.237320111	4.2698721895	4.236075986	4.327194027	4.228877133	4.202527815	4.2421488805	4.748353132	4.576044796
ABCB4	6.243940479	5.677994992	7.166475664	5.64125891	6.2034529785	6.2369916695	6.3477260915	7.6910665125	6.4677903925	5.4308971445	5.3442765455	6.068041784	5.519629581	5.35508848	5.5070215795	6.8666182675	5.860799838	6.8516409785	5.6850297035	6.232911658	6.395661311	5.843719909	6.080635156	5.811611758	5.7419364275	5.7962149775	5.4482733325	6.185281888	5.5083258975	5.637132179	7.251327357	5.795043059	5.444509048	5.5038097965	5.829436311	5.6224588755	5.6207185745	5.435902503	5.5278119235	5.933861099	5.3651321135
ABCB5	5.26973333125	5.09964895775	4.9946887245	4.717764556	5.082643057	5.09222780475	5.43318184575	5.08454616975	4.937519906	5.05820835325	4.9145013235	5.35033680175	5.10250182125	5.2055914835	4.89604641575	5.1396860395	5.16331041225	4.96281019125	5.2229578665	4.989839238	5.0496189235	5.39886830925	5.23411077525	5.18171590775	5.1285895005	5.08933098575	4.966916708	5.17058199475	5.1527959315	5.00803632775	5.09149134525	4.98352451925	5.03243874275	4.9483283955	5.15630963075	4.89475163625	4.8453770115	4.843837617	5.09064062075	5.136750611	4.917417033
ABCB6	6.343904041	6.1514038285	6.225063955	6.4507497965	6.1973814165	6.1449349455	6.4055787185	6.6873332665	6.0845294175	6.2750623695	6.4185901195	6.2632118875	6.148949883	6.103364851	6.1379557315	6.1265410485	6.0144029375	6.0715816385	6.076105096	6.106294865	5.7721015155	6.6038282345	6.419376892	6.9037998515	6.233655882	6.074462697	6.201915873	6.274182548	6.107679349	6.4279190345	6.578070802	6.185492792	6.4123073115	6.1259812795	5.9368058865	6.319653219	6.203033284	5.711917089	6.5000465755	6.4305681075	6.5296119685
ABCB7	7.040485565	7.238370466	7.613473659	7.609022061	6.69401531	7.338013021	7.313327627	7.87357715	7.512712968	6.724103973	7.541020261	7.164568794	7.649402561	8.176667338	8.310493297	7.187968592	7.818783189	7.723230305	7.839648129	7.704380417	7.48351076	8.503566023	7.636700784	7.510086447	7.510197184	7.477960965	7.271480596	7.050662046	7.835623068	7.551835279	7.361491086	7.510197184	7.173752527	7.060237469	7.106493633	7.830659356	7.937669431	7.162838827	7.973853648	7.053763972	7.626864852
ABCB8	6.5060718195	6.190149578	6.4017551735	6.4203343565	6.254636972	6.483245513	6.502442269	6.4643949535	6.2947309435	6.0314895535	6.032966342	6.607119226	6.3170227175	6.3917234915	6.2263824335	6.3582205	6.117476656	6.260781419	6.1173412045	6.2198255405	6.249646695	6.5942161885	6.4757895625	6.536423392	6.397414334	6.3549284375	6.200086456	6.506936205	6.3470711495	6.3940630175	6.0923212395	6.34547737	6.284159286	6.058407514	6.3610894665	6.1085529285	6.332302656	6.057427702	6.2862942765	6.2657026025	6.1673093755
ABCB9	6.76825819966667	6.51551981666667	6.03532126233333	5.79910359233333	6.60416246233333	6.06758237933333	6.764541438	6.40242012433333	6.10497363333333	6.57113764033333	6.39282332666667	6.49052289566667	6.04059101766667	6.40236531933333	6.42522208066667	6.64140502933333	6.55716921066667	6.46213404833333	6.55568483666667	6.25964822466667	5.947377156	6.68544340833333	6.37359214766667	6.48977119933333	6.133678441	6.29171725233333	6.55218898066667	6.73410448433333	6.10994848233333	6.072561098	6.55483592533333	6.13778743466667	6.16626919866667	6.50567641566667	6.211644005	6.60119100666667	6.21666513533333	6.29720485466667	6.35878086633333	6.90256264866667	6.42239689133333
ABCC1	8.4847025185	7.3681914115	7.918511866	8.2205913235	8.159426851	7.9988267855	7.92726804	7.832053757	7.946128075	7.99015365	8.830614211	7.9647316575	8.071437833	7.7925982365	7.8667634555	8.1461228275	7.721612359	8.361626319	8.1212623905	8.516079919	8.7842608775	7.2142610145	8.4577807455	9.4997838285	8.5825036595	8.182521637	8.351624749	8.211381917	8.851485397	8.206191857	8.1743561985	8.2897082885	8.287843936	9.1490529595	8.6372646115	8.0627601535	7.9152312615	8.4364564605	8.973841467	9.026078113	8.3568940315
ABCC10	7.9636053705	7.9712851405	8.761315249	8.4836739025	8.23251789	8.8434998295	8.196423661	8.149227659	8.5925679385	8.1424836905	7.5828001905	9.0230027775	7.385470815	7.9813679505	7.7968909645	8.3674476375	7.786611453	8.331295889	7.6684021555	8.7170272035	8.0495294715	8.1704746335	8.2401920655	8.7821076415	8.8905637945	8.322014629	8.10228952	8.5570410805	8.1130605915	8.2602956075	8.7588104495	8.545157407	7.7002654855	8.034494815	8.2159071705	8.4519525365	7.5298546555	8.336967889	8.476068501	9.4989709015	7.631838027
ABCC11	6.743758705	6.7455344645	6.3538821275	6.1160649	6.5856499255	6.4011704035	7.034038981	6.378835911	6.3588435395	6.5865092835	6.2897470985	6.675186283	6.438795576	6.579179617	6.1894497435	6.4724885105	6.6899482785	6.446743307	6.550006242	6.4684778715	6.4613612405	6.6156668235	6.4457421575	6.4044700755	6.4271447835	6.455075497	6.322930828	6.629338521	6.4496109385	6.3914247415	6.6825841405	6.4818897465	6.3326295645	6.6624727515	6.433137525	6.3988882515	6.2400555965	6.3120870445	6.4060053255	6.712768691	6.4654219975
ABCC12	6.1492212765	6.1080894805	5.9427369235	5.9783101385	5.983234093	6.115660734	6.4941057195	6.0209576535	5.9537487475	5.9848843185	5.7664521285	6.3223808615	6.0486278845	6.0116012545	5.886251139	5.8676060105	6.029922832	6.062756342	5.973340332	5.9606143925	5.8793084775	6.1390283525	5.910848783	6.048144788	5.9701615815	5.883916015	5.870616441	6.1058294765	5.843556938	5.8632715205	6.0392223785	5.942387249	5.927034863	5.904105889	6.0741346105	5.9032649945	5.815455783	5.743987556	5.972335882	6.080309956	5.9130262965
ABCC13	5.524000491	5.5163027115	5.240614359	4.88285456975	5.51479360925	5.2838200065	6.265588235	5.300856629	5.128328056	5.54423792425	5.10727926075	5.382582807	5.30667323925	5.32875302625	5.2641711325	5.4026349175	5.68796033775	5.257802325	5.4210491355	5.151441896	5.28872482275	5.52087337775	5.30073872225	5.3479041485	5.33701168125	5.3701370015	5.30496876125	5.548069676	5.40357182375	5.22363008	5.4668040455	5.240372455	5.2437363915	5.44857578025	5.32133414725	5.317481755	5.20796282275	5.1452424505	5.29893038025	5.50060427625	5.28857623875
ABCC2	5.809166458	5.534508343	5.616021211	6.130681076	5.761073468	5.5757661	6.543777781	5.841947016	5.426967395	5.83628761	5.169082799	5.881289765	5.648326188	5.595381655	5.256750074	5.615079155	5.796736408	5.589215071	5.318661249	5.3510489	5.268850961	5.878345941	5.706670577	5.648267701	5.507394325	5.480305131	5.401502531	5.703896023	5.292470148	5.367982236	5.690303961	5.448981618	5.265195908	5.326062056	5.558958588	5.254419879	5.307435366	5.324527837	5.296038802	5.393002482	5.412651416
ABCC3	6.6741505594	6.56110135	6.6756923818	6.5502271188	6.9090356986	6.6860329594	7.2007382198	6.699402585	6.6586411344	6.8729914006	6.4093246878	7.0257387492	6.2677949372	7.4154474844	6.0955625976	6.8563124308	6.7307075798	6.7497389946	6.3833893222	6.8614152736	6.5357675302	6.609481129	6.6493034484	6.5700774778	6.5240513442	6.4248657578	6.5621196914	6.9824166832	6.5058365238	6.4353053358	6.7591708196	6.5700491036	6.3634084606	6.3863579416	6.7557910124	6.429557043	6.369066068	6.3139142044	6.390009234	6.7827060306	6.698412375
ABCC4	6.0525607935	5.733062071	5.97022018775	5.8162845895	5.67260997875	6.1217818465	5.38531184075	5.7923924505	6.198076218	6.088605676	5.6880815325	6.07128023325	5.90832778125	5.73325793775	6.5560274475	5.72907408475	6.33084045275	6.411138448	6.461859318	6.350341381	6.1410554515	6.06012685525	6.1965135755	6.061156641	6.16892082375	6.42976332425	6.4497129025	6.27233430025	6.146991907	6.02519524125	5.88796648625	6.191254358	6.3122681245	6.1343686285	6.0444701455	6.28400489225	5.8930346035	6.8446122995	6.124715126	5.98762172875	6.61754287175
ABCC5	6.63264441566667	7.35524378233333	7.21354341933333	7.512512243	7.15470669566667	7.49733066433333	6.987654986	6.77469726033333	7.096514606	7.21592830166667	6.92160876833333	7.01238053166667	7.273077991	6.411691311	6.940741949	6.903289359	6.51244411066667	7.28669899366667	6.946883739	6.947596498	7.89102776266667	6.424131375	7.29158112433333	7.87758731166667	7.77094445633333	8.827228138	7.29322302466667	7.525389318	7.511014713	7.11469358866667	7.23977064	6.695274867	7.077611859	8.18085826266667	6.88491943933333	7.64955826166667	7.467450519	8.80902650533333	7.58238647266667	7.87905315933333	7.11206019833333
ABCC6P1	5.116646609	5.177480541	4.919289927	4.942151321	5.335971511	4.96552801	4.755540796	4.990061761	5.081769191	5.014809068	4.69069362	5.000267596	5.051660054	4.997187363	4.846618767	5.091283098	4.891218862	5.119001532	5.081120472	4.913704157	4.787520328	5.028491748	5.03482906	4.887454602	4.866589543	5.099403896	4.947372928	4.991577635	5.037593139	4.968697345	5.178952209	4.952351799	4.78837464	4.885381829	4.978310786	4.849425713	4.800206546	4.723671516	5.065675226	5.173202223	5.276578052
ABCC8	6.2144826775	6.081900922	6.009764149	6.0867606245	6.0068905395	6.0695537015	6.6442607795	6.4132456185	5.947402809	5.9364461425	5.8698799355	6.3358317475	5.916114206	6.121790223	5.598902359	5.8415521335	6.544913858	5.8907992705	5.985646669	6.032357907	5.896634742	6.3190346905	6.102131598	5.8316402955	5.9942646675	5.8133239775	6.00476139	5.9239334265	6.019571497	6.0116062365	6.330029486	5.824195082	5.9706070805	5.853866103	5.967130623	5.8558308785	5.741078952	5.957395715	5.9294149595	6.1221059035	6.073029398
ABCC9	5.0117555876	5.001199694	4.917871824	4.5300464746	4.917378048	4.8970206316	5.081392076	4.8347522986	4.8037423288	5.2050866466	4.8205697554	5.2653245128	5.0571110244	5.0949499708	4.914144125	4.9191564744	5.0950489812	4.7969312664	5.0573632802	4.8844543538	5.1859111638	5.132752983	5.1226879756	4.9966836558	4.7510968678	4.9855510182	5.0306165538	5.0176470662	5.0239508878	4.8688941916	4.983399572	4.8988729012	5.0546847268	4.9365905134	5.0731895092	4.986460391	4.889351121	5.1419679086	5.1577646864	5.3402741444	4.9760985084
ABCD1	7.07164989	6.706183997	6.663057183	6.263521842	6.599158742	6.412715284	7.029445458	6.933277911	6.402390778	6.631449229	6.318593634	7.226106846	6.580675641	6.975352922	6.508704727	6.963158174	7.364554876	6.723423555	7.070431672	6.783498144	6.363671013	7.100356785	6.890517139	6.719977394	6.560827415	6.955431639	6.719977394	6.825876322	6.64395427	6.613463016	6.809715526	6.839130974	6.459221691	6.463325518	6.961561373	6.479905472	6.575396405	6.551775135	6.704477726	6.759866688	6.845013251
ABCD2	4.022622516	3.770941506	3.94723994	4.139887784	4.263456997	4.156141314	3.989169584	3.96245302	3.977229952	4.282997334	3.650324223	4.250469572	4.171913181	3.988485999	4.080428699	3.99733756	4.022622516	3.938033524	4.19295848	4.404065351	4.018199407	3.812975628	4.057451307	4.036498226	3.925843476	4.185185842	3.89550248	4.282388876	4.1235419	4.001977859	3.994415124	4.024356772	3.94394592	3.967917793	4.416621693	4.171976106	3.810677389	3.937024792	3.893490004	3.923632938	4.105279989
ABCD3	7.839356659	7.7456005435	7.861614064	8.451327014	7.7664193815	7.6877102285	7.6021536235	7.176895241	7.814709351	7.755746687	6.910665973	6.7189524935	7.5898680605	7.1497624765	7.3720607565	7.179947336	8.221317721	7.342209946	7.218831273	7.435990638	6.702710602	8.544760298	7.2528589705	7.168788101	7.071185911	7.124153121	7.4559446245	7.611422688	7.0784848925	7.1146226375	7.138071671	6.9784985855	7.604919265	7.533688878	6.7576369265	7.829319527	7.227686194	7.532277149	7.167616135	6.915968169	7.159904533
ABCD4	7.191170144	7.685506825	7.619109966	7.114019301	7.3328422775	7.580351444	7.262054618	7.235812619	7.567885962	7.3308777645	7.188035636	7.1820049995	6.773820424	6.9793548215	7.1257225775	7.30676589	6.747682067	7.5874218405	6.9219158575	7.38312927	7.179002852	7.2017752425	7.176033192	7.673230628	7.151133841	7.0937984855	7.4635647895	7.4313224765	7.0447348115	7.2022998795	7.4332804835	7.451788618	6.972823924	7.0660203815	7.2691960945	7.295096859	7.2627066995	7.470029382	7.044358469	7.508070228	6.9676663525
ABCE1	8.0770489065	8.381791465	8.6437030165	8.347978958	8.221618425	8.178144198	7.397976646	8.25148093	8.3733109315	8.7202908985	9.54230346	7.988987396	9.4225931375	9.6100515715	10.36806719	8.8329595025	9.6261622465	8.886339939	10.2197746795	8.709882523	9.542392225	9.3864654195	8.9268811	8.875471594	9.2923905385	8.912669645	9.2087778795	8.7327924895	9.5033025325	9.6540243575	8.477991956	9.010188896	9.8734505945	9.0666963905	8.7430292345	9.4587582105	10.156298115	9.5234597915	9.5229565315	7.8830807625	9.5036098505
ABCF1	9.324778287	9.422618817	9.688666619	9.75250503	9.336046392	9.794208906	9.380818852	9.952533759	9.654057983	9.335444862	9.797564345	9.851438822	11.27949747	9.984861696	9.125229957	9.429403506	9.315979531	9.704278359	9.696265807	9.635367485	9.744943816	9.701726389	9.341038004	9.792446659	10.15792492	10.10726546	9.89840014	9.710686826	9.717416012	9.661449135	9.527590594	9.256188438	10.27704075	9.898956948	9.759025973	9.29885556	9.856985769	9.433131197	10.02563855	9.994444654	9.694118059
ABCF2	6.4843855982	6.2545845902	6.7020232426	7.0314236788	6.5273305898	6.629914698	6.6727499172	6.865477438	6.673437782	6.289039782	6.570494702	6.672932796	6.9309778744	6.7036697056	6.5789656908	6.5540436674	6.7811517714	6.834989386	6.532521579	6.612645891	6.659445973	7.0759374868	6.790804264	6.872207196	6.9402668718	6.8728017492	6.8456447062	6.6008889132	7.301608202	7.1707532848	6.6988700914	6.6178389226	7.4804565848	6.6965713618	6.6832034776	6.4870190472	6.7641240646	6.6497075212	7.0878760572	6.800183613	6.6725765194
ABCF3	7.057024227	7.070257546	7.139166429	7.320855961	7.12936859	7.12740164	7.507394002	7.204409463	7.11898869	6.929540063	6.946447555	7.302783747	7.059734093	6.963509354	6.675401967	6.91321593	7.294419021	7.08958857	6.863271959	6.904314828	7.052317748	7.511923138	7.115054529	7.085054805	7.068655594	7.331801258	7.151013606	7.104779138	7.133582121	6.982629591	7.335398051	7.069279999	6.94945522	7.11003176	7.070257546	6.9590555	6.981956979	7.093349591	6.974548417	7.151289014	7.094037993
ABCG1	7.10113429475	7.55220675525	6.95900052025	7.33076343075	7.34042295675	6.4674519025	6.60236425025	7.2437272285	7.29865014875	7.180100113	6.29130166925	7.27812347825	6.81234089625	5.929197668	6.66599165425	7.0670256465	6.45755764525	7.57064870975	6.77586811	7.59987383775	7.3871293915	6.564587715	7.46797316575	7.6808286885	7.166438396	7.0311587585	6.833907722	7.1389910575	8.0217998235	7.2455482015	6.90768183325	7.821327053	6.95748593525	7.42955699775	7.6914827795	6.74104499525	6.99307530325	8.092244654	7.29064469975	7.84069219625	6.6191126425
ABCG2	6.944433713	5.986572983	6.826076737	6.320311631	7.099145802	6.899027636	7.526179952	6.319712181	7.600548988	6.239920835	5.612162656	7.910549397	6.228151167	6.057916864	5.993371825	6.327475089	6.311113949	6.699810444	6.335971752	6.744802221	6.747497862	9.640786814	6.080733504	6.091311224	5.963714793	6.24150571	6.254353288	6.337451732	6.13311676	6.176670246	7.801896909	6.697252399	6.469920297	5.881777906	6.979269397	6.51920167	6.840616501	6.527132311	6.081180569	6.091516903	6.636500549
ABCG4	6.344017278	6.300846908	5.592996166	5.470243809	5.97851303	6.047992021	6.292537158	6.164940093	5.944733487	6.209373165	5.839640752	5.793701783	5.381265331	5.793701783	5.340836587	6.080187719	6.041812166	5.538786989	5.894852458	5.830890091	5.660576039	5.965494136	5.617604788	5.771178881	5.76126734	5.566144619	5.427036201	5.905359759	5.608271353	5.583676155	6.008165874	5.624210276	5.514057419	5.867789905	5.847813196	5.807084653	5.550219969	5.728984474	5.696351755	6.177129142	5.992698896
ABCG5	5.476553878	5.158467971	4.846806628	4.303836943	5.162621817	5.186718726	5.79160973	5.161051917	4.845397811	5.189782594	4.843951304	5.455223848	5.282579004	5.210597934	5.15372716	5.117436138	5.488295132	5.089730764	5.011383533	4.975756074	4.884949649	5.423495812	4.9349102	5.045226824	5.041143982	5.165779301	4.964008923	4.703407499	5.118860363	4.832958266	5.089730764	4.839149545	5.18432333	5.116888872	5.032176804	4.744082467	4.906575366	4.733299158	5.159926422	5.225581442	4.974317116
ABCG8	5.460329397	5.226286951	5.39293365	4.989943832	5.359702269	5.308706601	5.369682453	5.468961533	5.478230124	5.304050723	5.28058106	5.91120207	5.349962721	5.283927276	5.134591387	5.269808698	5.06145018	5.290590855	5.349822105	5.39678788	5.163948966	5.329477423	5.471901267	5.400619327	5.263666962	5.32923461	5.344163827	5.440450136	5.342924915	5.258487367	5.365193847	5.096757543	5.169010123	5.335101352	5.327322984	4.962715392	5.415940847	5.100742156	5.626722232	5.475382023	5.211828128
ABHD1	7.08260866366667	7.02791188133333	6.425993869	5.741863643	6.898853053	6.499804218	7.21394415233333	6.70082913066667	6.41099623866667	6.65764784166667	6.29431848166667	6.94781891166667	6.402934694	6.692243793	6.32451447933333	6.70986595866667	6.87847991366667	6.43298039833333	6.882026553	6.35472175166667	6.35435898266667	6.91158892166667	6.704434738	6.62215173966667	6.71372634166667	6.620807219	6.513155	6.850908483	6.44514353533333	6.48006899733333	7.037290984	6.48880425833333	6.539352534	6.58278879866667	6.54248398	6.467714333	6.502395986	6.36273341533333	6.4576828	6.868751537	6.75714757066667
ABHD10	7.1921839295	7.554135414	7.9414548595	8.2005042105	7.549016825	7.9850397345	7.6453366385	8.084765228	7.844125915	7.730357324	8.427987185	7.5726262015	7.8986516635	7.5486343905	8.0802008285	7.720670201	8.975352824	7.5791901955	8.187231654	7.73184024	7.846788811	8.83900162	7.6172083015	7.934450545	7.2929153295	8.267956048	7.8978173555	7.591512567	8.3092764375	7.933805358	7.443902748	7.2821674485	8.9197641335	8.015927685	7.7463147245	8.3866620415	8.542083334	8.368620236	8.4336892615	7.046696036	7.8824378015
ABHD11	7.42824578333333	7.504616883	7.34156373466667	7.477678469	7.28871606366667	7.522364798	7.56173517266667	7.49020364966667	7.30386556266667	7.29142470766667	6.76747637266667	7.30238444166667	7.16357454533333	7.17059330833333	6.825429783	7.08644302033333	7.07220725933333	7.66248989833333	6.807169865	6.85063732866667	7.08781261433333	7.45354377333333	7.310369324	7.23703240633333	7.04707712366667	7.402203996	7.43686135366667	7.14278522133333	7.16873128466667	7.375023143	7.052011533	7.20094184833333	7.02881360533333	7.16948401266667	7.25338959566667	7.067742844	6.93877332166667	6.83181496633333	6.99005429466667	7.26588825833333	7.12920386233333
ABHD12	8.30439658166667	7.24457096733333	6.949884745	7.131758217	6.88891426133333	7.09742630466667	7.04410006733333	7.12876237166667	7.39015348066667	7.00070350666667	7.07660273566667	7.37679386466667	7.25101030133333	7.35730602833333	7.27204131933333	6.80910014566667	7.62973370366667	7.062183616	6.74257196433333	7.21990548066667	6.44270953166667	8.25778550133333	7.990654367	7.53117163033333	7.93320354233333	7.38271361633333	8.492079095	7.682266487	7.63677918866667	8.41907678566667	7.34905323233333	7.483618933	7.498034207	7.09575408533333	6.86820884166667	7.51976367466667	7.310851881	7.117140922	7.37802366733333	6.99371592266667	9.11573019066667
ABHD13	5.075243569	5.313610996	5.531944865	5.530480212	5.0169895565	5.3561258665	4.746703297	5.6995483015	5.752673177	5.022959115	5.004260047	5.069422064	5.104492767	5.426911944	6.27676532	5.128043981	4.5743777455	5.448412448	5.696993932	6.2298960555	5.496953757	4.9397655775	4.708289351	4.8203209605	5.306426931	4.876248425	5.466001177	5.241841303	4.9027174125	5.0407658405	4.9850127045	5.5986442985	6.0758376145	5.3213366	5.5056385315	5.1000670615	5.4905045195	5.657228706	5.3040617545	4.8023191415	5.114720126
ABHD14B	7.028143094	7.131903004	8.165474361	7.259625661	7.517705018	7.512073016	7.86348136	7.792252125	7.425576648	7.16713851	6.334200786	7.427179969	6.789034663	6.987749822	6.802713641	7.059064361	7.000652803	7.059242035	6.460750144	6.906814667	6.95020093	8.104829948	6.692523195	6.629216655	6.68134497	6.699373951	6.876701123	6.873261542	6.773996951	6.624552342	7.26918142	7.134881882	6.768401493	5.996365618	7.036837906	6.262220279	6.606752774	6.467578092	6.436388702	6.96337391	6.821577418
ABHD15	5.951238996	6.076783559	6.519445808	7.029607345	5.960917581	6.319661568	5.831151769	6.009098253	6.274446821	5.934385564	5.432573483	6.148421885	5.425209021	5.932744831	5.609629148	6.140778493	5.159265601	6.367741958	5.27779986	6.090571226	6.017176316	5.724468199	5.474991556	6.108181457	5.549471567	5.71116268	5.990072332	5.675671104	5.783099848	5.270834253	5.889205489	5.892706049	5.374557007	5.41959848	5.791161774	5.831715037	5.354669588	5.463580274	5.115287989	5.906613079	5.836860105
ABHD16A	6.927760576	7.089764629	6.7392729225	7.0726580025	6.6964854965	6.978279631	7.013939496	7.1842458515	7.007552904	6.811252174	7.086642014	6.8953384875	7.5175883185	7.008546883	6.4910992855	6.8672822475	6.5034268335	7.121726539	6.723105284	7.0628563875	6.7668217015	7.0377926305	7.1119561045	7.3453353885	7.026008561	6.880708268	7.296329831	7.030168573	6.701199258	6.928971468	7.1053995995	6.95401465	6.9412713355	6.959635773	6.7386176215	6.860040192	6.996508469	6.8872900525	6.9519759265	7.1290088045	6.759514883
ABHD16B	4.557033119	4.402911449	4.411261776	4.039262967	4.354766504	4.445938569	4.696930816	4.787499338	4.243971387	4.218850427	4.436623925	4.59372699	4.552729644	4.697518424	4.139801376	4.465279642	4.143491204	4.373240218	4.177221242	4.620275579	4.250674741	4.900231975	4.58177802	4.268076179	4.697836827	4.286647504	4.36778803	4.757580048	4.449260406	4.385307192	4.660351215	4.446386043	4.364259904	4.212935594	4.278750108	4.049844407	4.215730321	4.411261776	4.372327517	4.041840505	4.448605684
ABHD17A	7.777852111	7.621323522	8.586488821	8.029892558	7.489353276	8.373572822	7.955553287	8.398121623	8.384496356	7.310753931	6.878974014	8.47283844	7.897243512	7.736233137	7.317242492	7.806112008	7.719630706	7.897243512	7.026347176	8.320091847	8.223264167	8.187101346	7.637555925	7.753570455	8.033985179	7.875031466	8.271871235	8.080657975	7.70420896	8.38837463	7.667609435	8.400386065	7.800180216	7.489681168	8.410481885	6.98713006	7.466834945	7.569254974	8.362624109	8.05587733	7.718501003
ABHD17B	7.43459480833333	7.36813425666667	6.77899384766667	7.14913318333333	7.12701021833333	7.071243597	7.05273195733333	6.92725639966667	7.08859717933333	7.26872035433333	6.72356623466667	7.03357702666667	6.914057402	6.57694324133333	6.75801404833333	6.89641935	6.89759467866667	6.63191901433333	6.59063127933333	6.749205227	6.86875310533333	6.7731186	6.579444329	6.77910657066667	6.45090381533333	7.17520565033333	6.90196230066667	7.02074757233333	6.72426185566667	6.68522310166667	6.60253615733333	6.565815962	6.538052549	6.74865995566667	6.73979687333333	6.54819229	6.73868131966667	6.98352537466667	6.75867130466667	6.84066756933333	6.64464193466667
ABHD17C	9.377877682	8.863072366	8.357916789	8.68801909	8.85766602	8.652741416	8.471677439	7.725641687	8.502415392	8.784178253	8.442682421	8.205454365	8.898301413	7.487245051	8.900766929	7.613888338	9.340808756	7.737413446	7.891399935	8.231167128	8.155474659	9.007726565	8.228580245	8.653974983	8.48908431	7.942406351	9.225984675	8.69968333	7.924462039	8.339739798	8.532694218	8.148883561	8.462837764	9.053774102	7.55777573	9.775049344	7.900695778	9.209488227	8.470900568	8.247010178	9.228316657
ABHD2	7.5663054295	7.57881997166667	6.98179908966667	8.45068771066667	7.6533780515	7.2956717565	7.0632140145	7.10620419933333	7.39801130383333	7.13412254833333	6.7122622955	6.99873351	7.59613974383333	6.61077008833333	6.76065128783333	6.89190374283333	7.21641590366667	6.80915926066667	6.6118954405	7.30168312416667	6.91420624966667	6.72745824216667	7.14694454166667	6.69583570466667	6.64712053466667	6.80101256433333	7.86776483066667	7.16253347233333	6.466906135	6.5242397365	6.489247948	6.8150326575	6.42308345666667	6.55346392866667	6.8524469825	6.48580421616667	7.54538067533333	7.7103278575	6.526613234	6.33794490116667	8.43044338083333
ABHD3	9.581171274	9.142341962	8.79200256	8.951821228	9.245986932	9.096735435	8.325377708	8.957516133	9.144923197	9.083432612	9.410614725	8.297107442	9.560577005	8.894869173	9.396592364	9.38479755	8.824866031	9.362264506	9.638430116	9.743815741	9.701638322	8.444389921	9.646196884	9.773049208	10.08320348	9.315461359	9.971803741	9.825492552	9.353403029	9.91678863	8.986571653	9.679739868	9.914158187	9.162222502	9.577646147	9.815364766	10.32227889	9.19690285	9.464459324	8.891969754	9.046733199
ABHD4	7.494056799	7.1760358005	7.298074814	7.0145246705	7.1391494285	7.167567398	7.4473418975	7.0794496345	7.2292786765	7.1458517035	7.017139902	7.420719717	7.215629641	7.054548718	6.835280586	7.0655374675	7.063921179	7.2016465395	6.8280093665	7.082215841	7.0802704155	7.175785158	7.118513384	7.115698428	7.131998678	7.1253978585	7.459242258	7.2260095635	7.053690319	7.2275309785	6.9769470085	7.026605003	6.778975014	6.8416541165	7.198526082	6.9660344215	6.7436082975	7.080228989	6.933352973	7.0725906465	7.270961438
ABHD5	6.83514711725	6.126266237	5.681228264	6.37082230375	6.207332855	5.51317348	5.46814372775	5.469576076	5.90561234575	5.977109274	5.770886729	5.442586293	6.09582815875	5.8359443655	6.1919309475	5.40137828125	5.67451151075	5.40625852025	5.481624679	5.47271138225	5.503538729	5.99391534925	5.60202591275	5.61083356525	5.58848048925	5.716914148	5.3415180025	5.331401108	5.75893598375	5.47187450775	5.524025388	5.2038934885	5.34297669375	5.70109776175	5.4474525795	5.195768841	5.3902924165	5.61022725625	5.58267051	5.529739203	5.3120995755
ABHD6	5.949874638	5.76733741475	6.27637283	7.247798806	5.981791757	6.431964641	6.31697554975	6.2972882975	6.31605236175	6.16267700425	5.309340144	5.886843646	5.5409403285	5.28074321525	5.08542162575	5.742461858	5.6632745845	5.9689240395	5.32638463	5.84080666775	5.3614566015	5.4568471	5.53045838775	5.54994633	5.31198731525	5.49831881725	5.3400514525	5.609740668	5.1847602915	5.4491519425	5.65797218575	5.37977895525	5.09883225625	5.24609623275	5.50236801225	5.53945892275	5.3292349405	4.99194669525	5.23293508125	5.8014428805	5.07985382325
ABHD8	5.507931903	5.876390379	5.691250087	5.470243809	6.060369488	5.733063429	6.568668087	5.516371182	5.432607411	5.506815499	5.070173547	5.881009686	4.935667775	5.257679591	5.069886296	6.169491549	5.62348984	5.630709305	5.186988888	5.347129642	5.078902565	5.918791471	5.652496668	5.502004086	5.479690256	5.464976621	5.636019118	5.532981678	5.201447127	5.484336014	5.848134686	5.392075882	5.348733956	5.549355064	5.445697432	5.245356955	5.533748395	5.121543344	5.300665308	5.958147199	5.260800546
ABI1	7.489380561	7.62820201366667	7.56123574633333	8.09091830166667	7.42359820566667	7.59400459433333	7.22157622633333	7.32157631833333	7.577833921	7.480619042	7.08719702833333	6.918167751	7.677410958	7.49184109733333	7.56100944666667	7.17465592666667	7.228821521	7.51440234066667	6.94958091133333	7.377462087	7.72498514866667	6.80339601566667	7.137811637	7.239086002	7.48404031033333	7.78199522333333	7.19943250433333	7.40695143	7.96911078066667	7.22999689633333	7.17911766033333	7.46967732566667	7.36781320733333	7.335391209	7.32630958433333	7.62188750266667	7.25917410966667	7.82082951066667	7.734461102	7.22197803666667	7.13912164033333
ABI2	7.30417896642857	7.35281519028571	7.38589727242857	7.72636350785714	7.38427912771428	7.64444031957143	6.95425620314286	7.22231520457143	7.34028155928571	7.73808858842857	7.97040503871429	7.40939422457143	7.866219922	7.59249732428571	7.61225062542857	7.35945573528571	7.19565817871429	7.29552327157143	7.62106532771428	7.45445766542857	7.65053374128571	6.99154462985714	7.452272221	7.40532818914286	7.31813710685714	7.46061293671429	7.298657076	7.32893559957143	7.612735903	7.45492347585714	7.51689557528572	7.36415207471429	8.10495193557143	7.50903266228571	7.37207064928571	7.702729243	7.91474360614286	7.58232309671429	7.63556873214286	7.53491356985714	7.50398733614286
ABI3	7.761532747	7.85679098	7.893404129	6.830456604	7.857494252	7.589717236	7.678518813	8.155013252	7.682418751	7.552869868	7.401934023	8.15157667	7.162194518	7.539910639	7.068568411	7.830873674	7.798753591	7.677288195	7.624917893	7.959336024	7.669335119	7.565997428	7.66223663	7.487014329	7.556989736	7.493351556	7.6273149	7.957334782	7.233469821	7.660319937	7.930300702	7.656828264	7.460832321	7.617928908	7.986105771	7.438414529	7.349282734	7.222903622	7.520959834	7.908454677	7.693026059
ABI3BP	6.25280695633333	5.90602922066667	6.44993868066667	6.341720302	6.49805989933333	6.52155405833333	5.892494727	5.74416757633333	7.10163298466667	6.444863478	4.46367821866667	6.006530002	5.11723558433333	4.941278383	4.94694970033333	6.228865792	5.12719266166667	6.56561769466667	4.710315063	6.779671911	6.47277456566667	4.84349715333333	5.372976762	4.590309195	5.01944001466667	5.83554601533333	6.307403357	6.17839921033333	4.71277286533333	4.676181645	6.49710901466667	4.89217225633333	4.58940723633333	4.58526308266667	6.598714819	5.46890508966667	5.91881587933333	6.66964155333333	5.392450478	6.413162953	6.70300906366667
ABL1	7.531716481	8.369970524	8.610632718	8.682211667	8.261796252	8.322781452	7.887992552	8.137786382	8.497695203	8.030744054	9.414690343	8.860741063	8.305902324	7.897779521	8.081416087	8.181850796	8.024698801	8.175631463	7.637753359	8.557530977	8.473103837	8.655620116	7.825758978	8.251306841	7.646338872	8.973975954	8.810184919	7.91671553	8.303034252	8.346479582	8.466000171	8.179033687	8.17501265	8.18747795	8.646093211	7.906930674	8.676964764	7.831660003	8.516666491	8.643042155	7.887792931
ABL2	6.57774004366667	6.58867674433333	6.835044118	6.606807954	6.76017610733333	6.65492370966667	6.58464429833333	6.81418367833333	6.741304724	6.73900657133333	7.05922911133333	6.704968719	6.95201	7.85378340233333	6.781885353	6.75628961866667	6.86234255533333	6.66788975533333	6.805816454	6.84619798833333	6.94363697766667	6.863404211	6.853728002	7.064310226	7.03697672833333	7.10269858466667	6.72189734166667	6.64989056066667	7.07128864366667	6.96825923133333	6.63874784966667	6.734742222	7.010325822	6.699506134	6.895806871	6.49725971966667	6.73108462433333	6.63456099566667	6.84600078766667	6.674752529	6.58099890233333
ABLIM1	9.385256699	9.277367753	9.0606320515	9.955074168	9.1942613825	9.061119486	9.483102036	8.7119875815	9.1208599225	8.768663119	8.5723523195	8.4505151125	9.573436397	7.654936731	7.5365707365	8.2326795765	8.717301072	8.520712769	7.819069381	8.3932491025	9.3981939535	6.8217722595	8.3577873515	7.996820342	8.2799196505	8.206663973	8.5937505245	8.189796959	8.1743861415	8.443108192	8.305662515	8.363636052	7.0171782225	8.2846359815	8.498444811	7.286154227	8.4758565015	8.3834313045	8.583990393	7.7108564795	8.3911839885
ABLIM2	6.928456852	6.753680805	6.4742286736	6.2230020436	6.642626976	6.6064519876	6.8294888986	6.733385206	6.623795113	6.6516465752	6.5382570762	6.8611385616	6.5346297826	6.8146631404	6.6063660774	6.8582671264	6.5485228128	6.6686922494	6.7968399764	6.5448378204	6.643596245	6.662789486	6.7751783838	6.5856229286	6.65039395	6.6008624334	6.7523230868	6.6751266776	6.9903328164	6.6429985854	6.7723085764	6.6557005484	6.5375157926	6.9719982642	6.7257521318	6.8136678458	6.321681572	6.4962932346	6.7582890496	6.822490531	6.6215200814
ABLIM3	8.52075158	7.870586307	7.282982197	8.224967435	7.854824647	7.140240442	7.946430093	7.457496857	7.0301329	7.011618923	6.94022564	7.339290388	6.889997548	6.803801889	6.788899108	7.18797689	7.404808336	7.141468136	6.775565029	7.078334465	6.711013872	7.464271646	7.108773436	7.050569728	6.995393705	7.023598683	6.928752796	7.208985594	6.787832788	7.061135397	7.468618548	6.903906905	6.679059459	6.823452646	6.953023228	6.914316875	7.078334465	6.924165156	6.926013763	6.801248408	6.851295251
ABO	5.7743661245	6.1342083675	5.304799104	5.2492635285	5.925766446	5.5427701925	6.12934167	5.79979658	5.43574695	5.5554377255	5.2729389185	5.7982682925	5.2400146875	5.466083744	4.859123539	5.5525289765	5.840720624	5.459572436	5.5993476525	5.642495851	5.178978296	5.855151386	5.313177191	5.0835266745	5.388557932	5.518370181	5.4776036305	5.501376372	5.480002722	5.3615516845	6.2578853825	5.27995287	5.257725223	5.617451867	5.299522197	5.7336357425	5.176398884	5.131333704	5.3762819805	6.08973391	5.3812431825
ABR	7.4706097835	7.703312481	7.4958937015	7.8007883425	7.4598058785	7.6878282315	7.7376131745	7.371037692	7.685745968	7.5297874575	7.280888804	7.4986932885	6.9555517665	7.293223552	7.345776798	7.4810211355	7.2152772315	7.7640966365	7.0440205335	7.654599067	7.528801962	7.8735981995	6.9474747835	7.4920645275	7.194323004	7.165910098	7.4081749765	7.4106287685	6.800956053	7.0302389265	7.601521991	6.9449421315	7.1974155775	6.775224999	7.2277798145	7.8883689245	7.307784182	7.33808614	7.4681445835	7.8483929935	7.6071119815
ABRA	4.2360055775	4.343969947	4.2286873085	4.111699885	4.2976560815	4.109742439	4.547860958	4.2882027365	4.030581474	4.176580076	4.0854335985	4.402734744	4.20609449	4.3966233755	4.250292495	4.3578172875	4.430048828	4.1766465795	4.399396243	4.0957111475	4.269551621	4.531072213	4.403168572	4.346221196	4.1912700775	4.27669638	4.195526112	4.48093296	4.2655460975	4.1397497555	4.1857001175	4.207154532	4.296410515	4.2361617315	4.217188576	4.26397526	4.1273007025	4.23975943	4.2744132165	4.3527262525	4.1613727685
ABRACL	9.377497093	9.309840369	9.623603266	9.36504553	9.195463249	8.854483833	8.557516614	9.418762681	9.361530589	8.976525115	9.864895341	10.34664426	9.119898878	10.5795571	9.950345469	9.938868147	10.24349131	10.09828599	10.33834887	9.586629644	9.982246821	10.74152173	10.23362389	10.03173222	10.59335368	10.90498538	10.1930297	9.97028303	10.28664262	10.82260754	8.963161686	10.15751109	10.29731324	10.90480482	9.97028303	10.02803918	9.290956492	10.6926798	10.92124346	8.591776072	9.748101813
ABT1	7.982509015	7.938376183	8.449730972	8.483988026	7.899130068	8.093237827	7.682552361	8.633917138	8.490219584	7.959770384	8.005395347	8.874886299	7.864142145	8.379732468	6.947852876	7.855303842	7.885567692	8.601988149	7.177309004	8.07880037	8.174750492	8.039292298	7.882818832	8.193122824	8.050909656	8.373857648	8.42628172	8.018556725	8.277543261	8.132723669	8.20867926	7.924766584	7.9715887	8.116549409	8.061194872	7.481462245	8.299657168	7.986136102	8.421022855	7.696857013	8.192708323
ABTB1	6.1515507432	5.9062962556	5.8772057316	6.030827993	6.0125381312	6.025960927	6.2065511272	6.1270787732	5.8612397582	5.9427548964	5.8475629332	6.3545539214	5.8157674184	5.9417619424	5.8284103608	6.0432067926	5.9339025716	5.9924403704	5.788850823	5.8827102698	5.7970405258	6.1153079558	5.9755549608	5.9402703206	5.9741951076	5.9529937902	5.8399441628	6.0480577576	5.8047647872	5.7553949488	6.135322103	5.9090139574	5.7406940808	5.8805648516	5.8831649352	5.8340156418	5.560950158	5.7223738842	5.8013038554	6.0176635064	5.7546408068
ABTB2	6.620539079	6.129934539	6.2350866525	5.744877887	5.89890087	6.0457245945	6.4938549245	6.154876428	6.28340225	6.0274740445	6.054972481	6.4842043925	6.063590165	6.219215153	6.3781524285	6.2685867105	5.9507059995	6.309849806	6.4250632795	6.0964213785	6.2589569585	6.5874123985	6.5588968245	6.5046632555	6.4258926065	6.308243412	6.632780134	6.2131977835	6.603868426	6.6100176335	5.945617236	6.0345721815	6.3746170625	6.5846787015	6.5129469015	6.348321926	6.0936618055	6.310939195	6.992013926	6.5104843015	6.1952325825
AC000111.3	3.027473025	3.203789344	3.041185133	3.148768575	3.142935171	3.071075914	3.278508163	3.177331936	3.009971414	3.239776029	3.149384973	3.144794332	3.057635853	3.157104171	3.154762128	3.346992626	3.215501711	3.117067707	3.148197197	3.003639387	3.011041004	3.201539661	3.079326576	3.089983355	3.192204259	3.052559076	3.076119012	3.06181262	3.127564949	3.044685267	3.270153607	3.000366284	3.116073972	3.122708096	3.171555198	3.109151747	3.125913791	3.034279132	3.113627552	3.274092494	3.125978058
AC002059.10	8.077880017	8.002514969	7.539634368	6.677187094	7.877712229	7.592663085	7.657240521	7.599305484	7.441512172	7.872349544	7.564435377	7.93404726	7.523515223	7.609839411	7.414398118	7.837478919	7.740897357	7.601581581	7.790002774	7.672645698	7.53344949	7.81895508	7.384463025	7.608740037	7.55767558	7.513951328	7.565765756	7.905551623	7.641457916	7.486745025	7.860549372	7.434721156	7.470761157	7.771262044	7.55767558	7.456694168	7.645232761	7.401194483	7.473335688	8.369248354	7.629623379
AC002064.5	6.402720519	6.123324049	5.906805182	6.277460239	6.10816979	5.795640986	5.399756426	5.778599689	5.874108417	6.237590797	6.027299457	5.977932126	6.005749534	6.239159604	5.803843288	6.153033712	6.244049476	5.799664328	6.152050785	5.873553049	5.912538021	6.23030142	5.772561168	5.753847763	5.631435158	5.946518066	5.892717336	6.336243295	5.85633822	5.751140962	6.255875375	5.822916774	5.879483865	6.087879339	6.146535652	5.916299866	5.864512726	5.935957493	5.872852143	6.081343509	5.85688109
AC003973.4	5.563467763	5.58331866	5.587444774	5.445664766	5.546258818	5.58635444	5.264994085	5.566938628	5.488903349	5.57960426	5.342160238	5.531922193	5.482362563	5.632672835	5.461853563	5.352341729	5.401817036	5.444297296	5.457227678	5.35834936	5.557804324	5.480042186	5.41658753	5.691882418	5.460330677	5.381169151	5.178303619	5.457227678	5.558104547	5.450292644	5.16426287	5.766189527	5.349539402	5.167829283	5.606952828	5.31706952	5.114893671	5.233817946	5.400098419	5.366181155	5.304845406
AC003989.4	6.759719189	6.664499233	6.468337933	5.885945719	6.698996332	6.42038775	6.254605969	6.78559541	6.44661377	6.68611356	6.310065551	6.944715593	6.511104661	6.879892483	6.146532488	6.579064514	5.915676348	6.397231195	6.382702456	6.302675396	6.424108214	6.791297419	6.675257272	6.673114303	6.615382656	6.331993717	6.445397928	6.470558901	6.470883517	6.35685852	6.505793038	6.566775229	6.260605145	6.332135655	6.52347245	6.434770753	6.304633803	6.009548637	6.393116437	6.47142124	6.346790718
AC004692.5	8.611416333	8.321707558	8.786709102	8.646354778	8.270160596	8.815590226	8.25653723	9.465204271	8.775009406	7.981492852	8.542253198	9.24832977	8.591454581	8.450096626	7.889203645	8.725623362	8.63785407	8.718538456	7.967616073	8.410176063	8.673392284	8.996283863	8.415503586	8.905182182	9.221553244	8.066267092	8.994233157	9.205999197	9.542281079	9.521793882	8.563175709	8.96573022	9.270424269	8.47722765	8.575640401	8.267228541	8.76818506	8.103043348	8.500315018	8.421191515	8.367897907
AC004941.5	6.544608605	7.469235875	7.220065122	9.131156475	7.536024923	7.345291223	7.307092544	7.371403758	7.701926491	7.322131584	8.168900438	7.466176926	8.580133915	7.503441199	7.701442575	7.951214521	8.169155296	7.950355529	7.333399264	7.603632293	8.157976543	7.775555392	8.01726312	7.695513589	8.10065202	7.886939175	7.803211803	7.577044473	8.344004472	8.337796439	6.951925701	8.111077297	8.469650422	7.950270668	8.171193587	7.022447914	8.862006155	7.863825815	7.9858834	7.093522788	7.540920845
AC005162.4	7.065557617	6.850704644	6.651086306	6.345445748	6.96629902	6.651314541	7.249197619	7.127904889	6.731750098	6.933579206	6.565384084	6.702132973	6.49615771	6.901162311	6.529679687	6.883499933	6.916609237	6.61384638	6.758211191	6.74942234	6.681584659	6.879769811	6.878720571	6.638747693	6.827891485	6.817381146	6.694401178	6.963135938	6.516778299	6.664312513	6.87800428	6.653496706	6.496021049	6.78748169	6.662057553	6.635561188	6.658071997	6.794214149	6.650750957	7.290247848	6.815710839
AC005224.2	6.517760281	6.226558593	5.966166756	4.966585077	5.966959156	5.590201714	5.397784178	5.73717545	5.738242628	6.173362116	6.407529235	5.998563589	5.608446239	5.801665536	6.559028297	6.190806411	5.817242474	5.888560626	7.113709118	6.06823725	6.124013524	6.533405306	6.171332413	6.71384579	6.165875117	6.180195637	5.873049269	6.477888258	6.018944929	6.190454553	5.72928032	5.812658251	6.345616028	6.249201579	6.307743579	5.904367327	6.525793137	6.106487833	6.190454992	6.348631777	6.308597959
AC005256.1	6.590954955	6.214651214	6.062089859	6.011550734	6.267650072	5.783845079	7.311197089	6.045037537	6.199644222	6.607543636	5.948513235	6.688668499	5.735888012	6.160553975	6.025595866	6.337254203	6.294034388	6.467394136	5.998081898	5.881878364	5.768467246	6.418490036	6.133336692	6.050562688	6.015422669	5.936586855	5.921583344	6.506420414	5.859368186	5.356388418	6.681327548	6.317705213	5.52674873	6.063103591	5.802983674	6.068620928	5.898157919	5.814265986	5.554800886	6.699069502	5.669629403
AC005306.3	6.34365128	6.32218567	7.274399085	5.656887906	6.646405127	6.732972399	6.524661821	6.952700878	6.619480243	6.232765985	6.562140812	6.581030891	6.192669664	6.171955075	6.87461761	7.064378793	6.302864873	6.460265129	6.214529987	6.601132625	6.207111521	6.398825174	7.050252747	6.985943378	6.515505475	6.404233059	6.720375911	7.534898077	6.244242619	6.641532038	7.09113785	6.821006646	5.989822794	6.531222659	6.456608366	6.723727573	6.709792228	6.569540159	6.600856628	7.924597755	6.493790361
AC005498.3	4.830403486	4.601840439	4.829058345	4.688099641	4.910277652	4.863237899	5.059109009	4.909379757	4.826869592	4.594282314	4.719189351	4.904581566	4.86868044	4.80347216	4.554336561	4.67458265	4.894941512	4.630173969	4.641273811	4.58159268	4.782804658	5.055788833	4.610958102	4.717495045	4.757653669	4.626569198	4.494306158	4.409770001	4.950138835	4.846925737	4.796260315	4.393903657	4.632058747	4.504530331	4.909689202	4.665361549	4.61554395	4.417708034	4.71136461	4.967500607	4.732527303
AC005523.2	7.448678956	7.336657545	6.960473969	6.645912998	7.652821316	6.96752238	6.894425332	6.776074535	7.414333664	7.124227348	7.004335076	6.964511181	7.156670573	7.125264167	7.098684828	7.127397212	7.067274366	7.222231317	6.956308133	7.112028445	7.36522525	7.220939373	7.185828336	6.985788347	7.322991525	7.223137807	6.907348926	7.593686582	7.208967742	7.86957342	6.462440436	7.286778831	7.23846311	7.532583119	7.245194723	6.807671768	7.239035988	6.723491806	6.970335539	7.591975161	7.304697418
AC005523.3	5.783580509	6.009535612	5.159193372	5.080451	5.710941586	5.602200638	5.73099286	5.821753812	5.493910121	5.479453392	5.264280836	6.007775844	5.507442227	5.420669362	5.082749864	5.573787662	5.175022016	5.435036795	5.44878028	5.453856622	4.879521648	5.624192098	5.686544924	5.46056926	5.479453392	5.645724564	5.361906818	5.707573479	5.315661	5.485549958	5.722118398	5.6071984	5.208000316	5.371125581	5.233511411	5.533346569	5.576613094	5.086225663	5.322220297	5.651118675	5.357370559
AC005537.2	6.222612198	6.204895573	6.106423772	5.678008035	6.045424901	6.144234837	6.341757705	6.039446689	6.080856805	6.349808178	5.998618974	6.383443357	6.192322612	6.127155974	6.075848855	6.160712487	6.230743739	5.796215995	6.441388425	6.055601336	6.193124541	6.307999418	6.007788561	5.941598961	6.099012757	6.018745247	6.113358439	6.181377599	6.195719758	6.027455944	6.20755081	6.127155974	6.107663149	6.225662586	6.303103442	6.078145744	5.775815762	5.876075578	6.338649182	6.251680788	6.091967605
AC005592.3	5.708778528	5.542912792	5.448743912	5.505356135	5.250228619	5.352795311	4.979727636	5.176476691	5.193034879	5.685712885	5.392006735	5.597748519	5.823996885	5.360938701	5.506093317	5.288236438	4.983535512	5.151776279	5.842154189	5.442744284	5.664164262	5.436673075	5.054638681	5.195292672	5.445652206	5.588391426	5.473580213	5.296163323	5.760134608	5.432083899	5.375188764	5.478759858	5.436673075	5.521903589	5.6727323	5.43318949	5.316171679	5.507752068	5.628410884	5.436673075	5.609231747
AC005606.14	5.345379305	5.274158648	5.217564764	5.597198161	5.0609621	5.190584487	5.488155208	5.261810581	5.231774316	5.236882754	5.196436833	5.447028872	5.195399649	5.035402033	5.193610194	5.142092802	5.138951375	5.124374475	5.059183684	5.04807829	5.220682095	5.318445771	5.3323262	5.425220401	5.456173983	5.016830984	5.121515233	5.252665449	5.250100327	5.10270475	4.966255987	5.378255144	5.158558417	5.142998519	4.941591242	5.455846251	5.340726328	5.147661798	5.291287457	5.056495372	5.259334059
AC005785.2	7.237295398	6.944373053	6.738836755	7.14669381	7.148020606	6.848181733	7.224650954	7.233700598	6.620293826	7.068526731	6.791890324	7.044874348	6.966054387	7.046766698	6.410954765	6.993984188	7.01712478	6.740113787	7.143492467	6.870195786	6.800294712	7.369151085	7.067874428	6.656068704	6.952984916	6.970462518	6.927968236	6.953616701	7.030415078	6.846901923	6.824294586	6.792908041	6.822966749	6.79026889	6.881002589	6.528048319	6.853866204	6.763718062	7.07626853	7.280716281	7.056748073
AC005838.2	6.357087652	6.527479034	5.944087578	5.98550873	6.467170907	6.035983381	6.418030486	6.008457057	5.932041423	6.484777862	5.911702965	6.32564683	5.920532862	5.99311069	6.463856251	6.397143952	6.022173072	6.110900193	6.158329643	5.910118091	6.149550139	6.37253692	5.940923502	6.098439696	6.077305521	6.082251242	5.947260687	6.663351487	6.144233476	6.067787417	6.426946369	6.11191542	6.16903957	6.333192869	6.148571526	5.83546753	6.050172899	5.979371483	6.226688772	6.719478265	6.107661143
AC006026.13	6.037045374	5.5991249	5.982934826	6.327759376	5.900546736	5.864306473	5.807903734	5.53683152	6.500295585	5.835563276	5.338058188	5.687046905	5.312866012	5.530933744	6.443788477	5.53683152	5.088632034	5.508197851	5.363061534	5.252224844	5.413001981	5.315050647	5.511509619	5.410925547	5.30999323	5.187714623	5.561237144	5.499297298	5.050031214	5.101847513	5.18991214	5.382826733	5.233567041	5.469080032	5.346607466	5.374754406	5.440760175	5.362626678	5.133562025	5.410245212	5.061538581
AC006129.2	4.404973844	4.66102583	4.290423212	4.471622858	4.482345714	4.229821644	4.239137081	4.81851545	4.628609427	4.185792358	3.970775776	4.478236999	4.067070113	4.085971835	4.044949745	4.292584502	4.114215462	4.022724351	4.23834548	4.297847683	4.415813923	4.215309834	4.160946711	4.034294544	4.179404771	4.117129296	4.072284458	4.110336233	4.185225073	4.048222746	4.273035919	4.182125473	4.050144106	4.109060769	4.263746858	4.285429388	4.046221322	4.078874009	4.069749963	4.608302272	4.173406742
AC006538.1	4.2861395	4.395047439	4.151083192	4.484030487	4.098402121	4.214884743	5.648107958	4.494266794	4.187357563	4.958765171	4.203506169	4.429797284	4.149619709	4.345974881	4.357143111	4.200646581	4.531300241	4.34255304	4.445492794	4.212453622	3.982524432	4.471353778	4.549954298	4.493032808	4.319777898	4.411703761	4.321263858	4.211368606	4.222951653	4.307151695	4.424078262	4.191067774	4.213257375	4.157407352	4.291742641	4.392832854	4.275191479	4.364300771	4.228830517	4.458386596	4.255867111
AC007292.3	7.088276133	6.428671446	6.821472766	6.993771576	6.791678578	6.695270251	7.082838315	7.04087242	6.836087604	6.707867019	6.58674248	6.759660922	6.685368859	6.709805103	6.679289608	6.981260923	6.615567165	6.85705921	6.769726686	6.841501376	6.689550851	7.027013753	6.758647385	6.738106254	6.751058776	6.505306539	6.670196394	6.879516118	6.996668313	6.846461768	6.843309071	6.636604748	6.615567165	6.668160986	6.780991438	6.588829595	6.547374978	6.451467758	6.755406385	6.739524254	6.57049723
AC007349.5	3.974898604	3.926311369	3.725923821	3.626688296	4.026269163	3.971326157	3.918103455	3.816190846	3.853881039	3.936592393	3.701172471	3.890879346	4.095493437	3.99994016	3.744619753	3.927345567	3.88318415	3.845791706	3.831814095	3.737727928	4.027995024	3.982727586	3.921743001	3.754963286	3.814669926	3.789012162	3.743690849	4.120635385	3.837287773	3.889556314	3.82920094	3.717066604	3.777923938	3.961197128	3.851720855	3.819328959	3.678577614	3.830295097	3.935553709	4.255545174	3.745433239
AC007362.3	5.27271870233333	5.22486402733333	5.28159957233333	5.21550727566667	5.388002793	5.26055284833333	5.808383263	5.22730908	5.141515844	5.28621148633333	5.14134688633333	5.44269042833333	5.22834890466667	5.282070232	5.04081775033333	5.10475223333333	5.356414048	5.29740744133333	5.06391623066667	5.18556847733333	5.22016298466667	5.40587586666667	5.21907170066667	5.23493947433333	5.14694566733333	5.31759944166667	5.06554004766667	5.26741764733333	5.187644694	5.134619178	5.27203350466667	5.181858664	5.20605199166667	5.26092963733333	5.269869461	4.978005488	5.068733715	5.04934864166667	5.156493035	5.48311624566667	5.07319997266667
AC007365.3	6.203563389	6.492946349	5.922076277	5.776659779	6.586317392	6.361615152	6.212131601	6.306100802	6.311257657	6.357856358	6.09027255	6.428177704	5.968285729	6.277409982	5.892101959	6.197437839	6.238338088	6.324321629	6.028755486	6.070709099	6.053611867	6.544725109	6.145591887	6.293031416	6.105213095	5.957980545	6.182713402	6.274183883	6.044320935	6.088603861	6.626535248	6.297830693	6.047002562	6.214987443	5.815599003	6.638021282	5.913812419	6.170535031	6.187067579	6.70112293	6.194104839
AC007389.3	8.422200353	8.709856108	7.667087693	7.459098553	8.352588724	7.926602036	8.958789608	8.089436934	7.821443205	8.110773305	7.607436248	8.310195074	7.674984069	7.917503899	7.665063931	8.085104554	8.491024525	7.813137785	8.341697787	7.665586324	7.67665426	8.354292793	8.132493838	7.921324741	7.869476352	8.025915818	8.033282732	8.211876802	7.905896534	7.803157824	8.689498355	7.769665644	7.989663549	8.073147683	7.916755411	8.114095359	8.040199566	7.725028241	8.093115765	8.83058008	8.334752461
AC007401.2	5.761029192	5.303651584	5.794731418	4.953737833	5.666551954	6.098120258	5.568077912	5.647254823	5.401673868	5.451631222	5.572816435	5.555130733	5.389952937	5.386066696	5.383710689	5.591902721	5.228724208	5.57551883	5.372809874	5.662174471	5.632461165	5.107016911	5.662982757	5.310502032	5.466845511	5.354553123	5.342365521	5.481268428	5.451515876	5.384171776	5.487674402	5.492542282	5.27639192	5.479968977	5.550831417	5.285025512	5.237739202	5.436673075	5.361577627	5.57391213	5.480631528
AC007680.2	5.76390157	5.398328582	5.753867151	6.046801722	5.752609588	5.800512014	6.315128842	5.928956135	5.721058551	5.851373724	5.589147044	6.105905964	5.785995569	5.595132933	5.628721726	5.655892261	5.981524686	5.652087614	5.743130748	5.677495529	5.958637098	6.048055117	5.743130748	5.662327393	5.735539378	5.722432188	5.68954089	6.005068573	5.905018762	5.778845807	5.381950389	6.020885591	5.834216346	5.597501434	5.805531095	5.736440409	5.724409897	5.540816294	5.753867151	5.743130748	5.721294615
AC007787.2	6.573265852	6.427360501	6.514757131	6.578539053	6.597563003	6.700183846	6.919112073	6.462417039	6.444977737	6.388180833	6.35610451	6.912154588	6.734733022	6.472383207	6.051924516	6.245768115	6.343257156	6.462936171	6.226347215	6.321238653	6.680950644	6.686126219	6.588267679	6.635328585	6.571141088	6.580555449	6.370059353	6.474252277	6.721963586	6.492164317	6.444341842	6.621330992	6.381127699	6.320893253	6.567212699	6.164158023	6.258942879	6.098483953	6.387750683	6.444573867	6.233409227
AC008088.4	6.300803681	6.441909809	5.783175163	5.746264375	6.078241605	5.972363601	7.213195322	5.963362564	5.963362564	6.105042123	5.88267993	5.942204983	5.93528047	5.766002994	5.842751969	6.158986897	6.798182272	5.889271946	5.963362564	5.825875915	5.957601715	6.306667934	6.182570579	5.963362564	6.037969709	5.997702936	5.76414394	6.151150581	5.878403714	5.748923255	6.447574754	5.984446427	5.801388662	5.8538988	5.829059711	5.994033545	5.885987181	5.783454521	5.988806254	6.330388187	5.884654421
AC008746.12	5.631493093	5.850816954	6.153603632	5.563633941	5.836067614	6.205821742	5.964705943	5.891767941	6.469755981	5.791505529	6.033212803	6.068718738	5.990889176	5.889194649	5.935083081	6.281661237	5.935079897	6.051171602	5.525187784	5.817348004	6.528352504	6.084317648	5.736284809	6.356163991	5.906408528	5.974216228	5.657123027	5.796019262	5.880579178	5.854343064	5.847311375	5.910775723	5.632354644	5.969861731	5.937796782	5.847108171	6.320468532	5.455223848	5.776224049	5.481152982	6.13906454
AC008753.4	5.355468752	5.084598725	5.310673858	5.821066139	5.097152208	5.191844465	4.782804658	5.433511265	4.937670544	5.373077636	5.327266305	5.302332087	5.1473273	5.41384539	5.639135291	5.304256169	4.585376339	5.214069387	5.719840053	5.260764966	5.177829973	5.701674164	5.373525359	5.212198946	5.342262751	5.111836272	5.312137225	5.352888758	4.670317933	5.086544662	5.088855867	5.515913615	5.00571411	5.104076838	4.882426018	5.117342291	5.351710247	5.286591125	5.09110322	5.203432383	5.298935156
AC009120.6	7.686887481	7.27619336	7.872971967	7.694634605	7.45227007	7.721166656	7.365424496	7.651568225	7.600431065	7.372771586	7.636134704	7.226236848	7.654647737	7.659127541	7.180138703	7.71672921	7.221026433	7.51943526	6.715471098	7.80303198	7.731743237	7.382467842	7.237706953	7.66503464	7.262187803	7.223814216	7.251088074	7.73780498	7.248491268	7.304756242	7.913988178	7.679417273	7.171273132	7.307766754	7.568098214	7.576882696	7.226656449	7.029521596	7.099745857	7.521701935	7.332991934
AC009133.15	5.63097126	5.679655038	5.590772547	4.857069759	5.219446325	5.183074483	6.055719329	5.577520121	5.038056379	5.209291558	4.943787146	5.946996792	5.063224651	5.500585228	4.947462396	5.521991942	6.021859062	5.505965217	5.371758816	4.763605625	5.088566141	5.826819307	5.299618205	5.237271579	5.49296086	5.125314722	5.355634963	5.479861606	5.362403284	5.07667223	5.720225726	5.153766641	5.33700526	5.275290838	5.078437271	5.113422044	5.286991344	5.059844559	5.195313011	5.60641475	5.246518791
AC009502.4	8.245420164	7.97877509	7.872784947	7.574907878	7.94101086	7.967315682	7.840236886	7.950370536	7.872358771	7.853713509	7.665544923	8.125250375	7.897446264	7.834182759	7.58108277	7.75776116	7.754646113	7.84834883	7.907349175	7.841330955	8.152407226	7.901312583	7.813937652	7.622412631	7.656543238	7.767549891	7.751256953	7.830835507	7.86002881	7.731098765	7.895619008	7.625984966	7.806376582	7.887220521	8.032549752	7.493070208	7.544878622	7.71179694	7.889465985	7.947598939	7.859731622
AC010145.4	6.982269681	7.3789931	6.429178596	6.21065401	7.054616269	6.400700989	7.935383088	7.072215145	6.2792106	7.040159988	6.369420251	6.844190015	6.56524051	6.875369586	6.61442235	7.110849829	7.40238497	6.79336599	7.002053184	6.766555318	6.269970582	7.388271439	6.493999346	6.52723264	6.847916423	6.946078001	6.890958393	6.961908588	6.798708096	6.742132488	7.530701158	6.381971778	6.703781866	6.87847432	6.682302975	6.808077222	6.80369496	6.612256455	6.948895928	6.990099814	6.851941921
AC010524.4	7.2274960495	6.986298937	6.7126336375	5.82001879	6.9092598265	6.480897442	6.6981291455	6.7254843095	6.765012937	6.9765683205	6.5677090915	7.285060981	6.724447674	6.8533573255	6.940151784	6.9356207815	7.0175879765	6.5774030395	7.2167979305	6.7580899045	6.749803549	6.8014787195	6.8972282435	6.730190742	6.703139423	6.713320323	6.8437714685	6.960937373	6.8237572865	6.700961427	6.99575405	6.707618621	6.7761185215	6.9030152845	6.982001303	6.3720454365	6.8089932	6.6531831535	6.9836622825	6.9715693775	7.2786033155
AC012065.7	7.060659152	6.378113362	7.293744756	6.054913715	7.085555617	6.947387878	6.912040029	6.906300179	7.058922183	6.794254977	6.674126979	7.042005448	6.250973508	6.579101741	6.192019621	7.23176334	6.727496438	6.875191666	6.628905734	6.753220376	6.826296502	6.739769665	6.777963334	6.69827938	6.575441799	6.859368228	6.56540929	7.116560974	6.434690509	6.58314758	7.446933852	7.188207595	6.377228379	6.606830656	6.71979855	6.586910659	6.696206118	6.449243958	6.478473378	6.506398403	6.85415348
AC012360.6	6.461145544	6.042115344	6.435349315	6.111820086	6.401073501	5.98203494	6.466776899	6.291284122	6.183515375	6.095010786	6.041397692	6.475101733	5.899802199	6.17444741	5.987394737	6.398635911	6.237788854	6.000430001	6.175639549	6.156159128	6.345237256	6.514547533	6.138920081	6.207583436	6.156159128	6.201803269	6.156159128	5.993879796	6.158105267	6.045059896	6.003883719	6.001520374	6.20886803	5.753006036	6.060456044	6.361574016	5.894334394	6.026848245	6.156159128	6.721410234	6.203938567
AC012499.1	5.299662	5.116089695	4.734483386	4.327340228	5.192556609	4.644767267	6.240302989	4.580418298	4.621112975	4.976801305	4.402911449	4.685672987	4.426383922	4.791357501	4.395881153	4.848481802	4.868446672	4.749568279	5.101131895	4.398458133	4.72459217	5.049934162	5.02015423	4.704618437	4.635878417	4.681267141	4.625084592	4.87593933	4.451210949	4.459083298	4.812283498	4.262524581	4.728950808	4.801538122	4.772480924	4.618404659	4.429197113	4.496477333	4.621281571	5.00828162	4.819883396
AC012531.25	8.075012186	8.064789825	7.83985331	7.194062117	7.820139804	7.981469008	7.910901338	7.852207857	7.643914666	7.992368502	7.426024866	7.917316729	7.688890425	7.648668624	7.621623634	7.670032312	7.791401652	7.681636554	8.238636093	7.744994669	7.838025948	7.947803644	7.546121671	7.483916878	7.539930497	7.559364382	7.687783474	7.898530348	7.738469802	7.679724507	8.030204493	7.791091615	7.680876245	7.718101966	7.795071942	7.633057039	7.386541087	7.806553628	7.856733552	8.041710711	7.707876107
AC013463.2	4.770389626	5.052900072	4.801469085	4.906468639	4.709336995	4.94836447	5.602333489	5.01029319	4.619188531	5.197661351	4.790890455	4.887001467	4.906468639	5.024042482	4.817954436	5.221149277	4.984762921	5.035796199	4.780764777	4.664556754	4.910061276	4.731747425	4.91716241	4.765737594	5.069342083	4.956246948	4.891116082	4.891116082	4.98628981	4.906468639	4.690397352	4.87958505	4.96420174	5.107713343	4.776799519	4.932903837	4.910871576	4.922007229	4.770004656	5.148773361	4.779821521
AC013733.4	4.7086189625	4.6197770925	4.515314645	4.155855837	4.780884682	4.4451094305	4.7314824585	4.574018742	4.479913669	4.775672933	4.334264785	4.9138228025	4.69463384	4.6340538995	4.541688671	4.755848308	4.7814820785	4.7489361985	4.8373261805	4.528809188	4.7016772095	4.735048536	4.7986990675	4.6475990285	4.5402973125	4.631462426	4.498762385	4.707653129	4.6963618145	4.585556013	4.7424904345	4.5299346755	4.610827194	4.614553999	4.637585714	4.676049691	4.497145064	4.577479704	4.641428851	4.766130036	4.6898238085
AC016831.7	6.24431783	5.955177066	5.764216552	5.909517146	6.18574379	5.880612719	6.553442492	6.210864898	6.573673441	5.857772447	5.528843089	6.259113917	5.966166756	5.839649926	5.736661698	6.521864937	6.079103654	5.806404615	5.69212933	5.755671741	6.592300716	6.033863944	5.742766927	5.885450304	5.705409285	5.770726764	5.839215068	5.793653603	5.963864877	6.10844014	5.699026318	6.213199562	5.941223681	5.820406411	5.925634558	5.536338384	5.432632908	6.335698928	5.865208948	6.439217151	6.315346791
AC016999.2	6.463248025	6.467668137	6.22462653	6.18177159	6.404922739	6.010947575	6.580209116	6.74607051	6.051768917	6.431818649	6.400198568	6.442357927	6.144443778	6.465046035	6.196418776	6.355800241	6.378866598	6.434367425	6.411045576	6.411625175	6.20606713	6.731223071	6.49372229	6.51962663	6.455471287	6.436003661	6.407458311	6.651609629	6.63197803	6.133444892	6.477534886	6.483866483	6.16724708	6.250699333	6.24374725	6.383798437	6.139531891	6.187947842	6.424057191	6.654214556	6.319189846
AC017002.2	6.328907306	5.995919891	6.039869859	6.919977442	6.236927571	5.756105176	6.556555533	6.184787225	5.847222377	6.021733578	6.026000345	6.721631407	6.751350113	6.254180962	5.840179473	6.295076018	7.329780583	6.109089009	5.887289744	6.231810194	7.576976938	6.074721611	6.157959064	5.718993757	6.186086012	6.192435126	6.006054207	6.37523279	6.422017519	6.763833105	5.927381029	6.897734818	6.660737798	6.041604794	7.071832835	6.098839923	6.588523338	6.070645246	6.506653707	6.01595956	6.020518111
AC017104.6	8.377653059	8.301551883	8.37108542	7.93999417	8.422927802	8.456363177	8.498816691	8.523034692	8.382908821	8.232944221	8.124273378	8.505239291	8.201562356	8.182608274	7.740546208	8.369287115	8.179009168	8.262583439	8.085388947	8.201562356	8.206621271	8.099913363	8.1542948	8.255677791	8.177269008	8.227304759	8.062080004	8.39505936	8.074406284	8.13774406	8.394600677	8.106347117	8.197852178	7.937574073	8.293842209	7.920290173	7.884437628	8.00404548	7.951206431	8.260528502	8.105413788
AC018755.16	6.941824761	6.754441562	7.141882155	6.558181415	6.704363143	6.955984902	7.113060844	7.039159986	6.694122915	6.854368039	6.770482614	7.402715872	6.573860228	6.682830727	6.549549675	6.97025342	7.012351126	6.555115532	6.109768237	6.515752456	6.413207966	7.154843074	6.768727371	6.85868671	6.827523948	6.695898581	6.918184304	6.855737161	6.873341582	7.056953616	6.875894056	6.665429316	6.712334255	6.698081535	6.816180013	6.491340064	6.601713578	6.5656073	6.806810638	7.113463716	6.521166058
AC018755.17	4.509386796	4.373852133	3.857954774	3.756009289	4.352706189	4.162880991	5.002035027	4.082574555	3.940457905	4.167903084	3.834578548	4.11619281	3.786501967	4.127638858	3.794753774	3.921925121	4.335463334	4.501765596	3.964833379	3.91630145	3.901144368	3.953569452	4.03732313	3.995015227	3.831817191	3.953185616	3.825671626	4.020529478	3.992048871	4.001035227	4.192985238	3.900041556	3.838295088	3.696273602	3.868897547	3.991611286	3.9341738	3.893872739	4.138198681	4.149807506	3.852641991
AC018766.6	5.83110515	5.585573084	5.613676337	5.595340531	5.662769335	5.758848611	6.726372368	5.672801435	5.560307263	5.74212491	5.509504201	5.998726824	5.806431523	5.572149127	5.491971817	5.587973935	6.539755572	5.621205862	5.585470347	6.04321199	5.730146255	5.977162603	5.878403714	5.6301353	5.810445366	5.894346067	5.812308545	5.800834056	5.828857579	5.869276464	5.748748132	5.53613686	5.733239415	5.595340531	5.71719356	5.494439789	5.569256957	5.46159668	5.74963148	5.71719356	5.596773886
AC018816.3	7.844804051	7.932737235	7.497138174	6.992271596	7.649311348	7.705659992	8.008266052	7.558644239	7.653250043	7.782528557	7.487748338	7.635495768	7.469257437	7.562139606	7.372676185	7.699633632	7.387833507	7.73131669	7.629986499	7.481380607	7.422179093	7.588927286	7.486902787	7.622445177	7.51074894	7.571475385	7.456494772	7.733049054	7.520665397	7.5457722	7.788838259	7.203624112	7.414660682	7.377679052	7.540930331	7.619218559	7.195540115	7.381143477	7.372870138	7.878194643	7.368089513
AC024560.2	7.299527728	8.130762812	7.287839312	7.747598109	8.177307089	6.778774365	7.702560994	7.116679584	6.815724876	7.155695849	6.524692374	6.837631482	7.27174379	6.637028939	6.36543077	6.78757635	6.766499063	6.59768457	6.752778432	6.74579743	6.626948592	6.960948262	6.542924821	7.317302089	6.777208778	6.602702318	6.527411388	6.978202905	6.697449705	6.390486446	7.229123306	6.476146659	6.57470368	6.829898501	7.020689049	6.419194988	7.154342856	6.406051261	6.623757416	6.650951576	6.788966376
AC025442.3	6.6404419225	6.546298713	6.107532838	5.634053527	6.5239740955	6.151949124	6.727555866	6.4356013365	5.841425297	6.253013092	6.228220888	6.4913681295	5.927008116	6.524141238	6.249777951	6.396231617	6.254013578	6.264649169	6.361502644	6.1606354945	5.6969753905	6.658185752	6.503904614	6.459169886	6.2213616825	6.3676271155	6.304044814	6.7499096775	6.1727273045	6.1810281595	6.840254688	6.237316355	6.048226623	6.1542521055	6.1593705265	6.4165983915	6.197428095	6.1038313765	6.135578118	6.7678557265	6.1541380825
AC064852.4	4.424464792	4.476881198	4.609690063	4.091103773	4.758351511	4.499441849	4.401981809	4.478236999	4.514048565	4.671519137	4.326053224	4.526862453	4.427303662	4.40567732	4.404004988	4.507184496	4.832904579	4.823063028	4.40894864	4.538175688	4.460948681	4.72577782	4.786667104	4.396878032	4.299945347	4.504463942	4.297010667	4.340658595	4.5832225	4.377142144	4.766818747	4.57476551	4.382739836	4.396878032	4.445096617	4.334675634	4.617503749	4.377636165	4.478236999	4.496567852	4.452174972
AC067956.1	4.291130747	4.367525331	4.326060963	4.664081255	4.440489529	4.367594547	4.254480811	4.062745797	4.255368433	4.786482108	4.033728474	5.019145122	4.253669358	4.295193181	4.160607995	4.043279368	4.002822895	3.980302791	4.336026762	4.20615036	4.613973923	4.092937874	4.358614464	4.232585557	4.107598814	4.291821244	4.026270645	4.53216802	4.18393881	4.342011974	4.138080301	4.188318564	4.693754753	3.966784426	4.30666175	3.825108372	4.158956304	4.041801896	4.172326293	4.210057128	5.068802557
AC068039.4	6.146279929	5.967034709	6.231963292	6.512263037	6.408174344	6.21187269	5.630603672	5.865241047	6.314481394	6.320870421	6.263521842	6.09476466	6.502883206	6.516097942	6.914278631	6.598791658	6.079997336	6.333510464	6.394916394	6.447878355	6.7938431	5.39193801	6.324216353	6.569638835	6.170273029	6.03652088	5.650419807	6.927948466	6.28512267	6.260423999	6.282653288	6.885094498	6.285848204	6.263521842	6.833000295	5.892628023	6.215110996	6.370870512	6.024455669	6.768802096	6.182107241
AC068138.1	7.087233591	6.769865002	6.68953988	6.236701433	7.34910797	7.079369339	5.970976726	7.170407525	6.971557142	6.94510515	6.746670715	7.01250439	7.049870296	6.878842264	6.584743347	6.938564812	6.207924645	6.693976078	7.244497692	6.997637041	7.024584955	6.913076669	6.614531024	6.861509266	6.898090722	6.706127245	6.859996522	7.009584008	7.07236421	6.93705209	6.831332619	7.047492437	6.932862883	6.903660999	6.905922832	6.558580359	6.675856035	6.929016075	6.905873163	6.752481145	7.065462268
AC068831.3	5.886638265	5.85310495	5.586889656	5.700320785	5.588789517	5.524746093	5.336052111	5.674892975	5.496804027	5.527062268	5.574945539	5.662932057	5.521150845	5.652267195	5.489678648	5.665976694	5.489678648	5.521988276	5.590832909	5.349031082	5.413856213	5.94844334	5.848376194	5.471435234	5.294421536	5.752631332	5.659420653	5.784714228	5.631572188	5.720647851	5.730805583	5.506400521	5.304619588	5.278812449	5.502600947	5.444026179	5.508299573	5.570316876	5.563330148	5.536603339	5.76544473
AC073283.7	6.643809923	6.502454875	6.883017784	6.817923212	6.670378648	6.92449344	6.435195988	7.005568081	6.737303185	6.653013245	6.632612707	6.841544778	6.560898087	6.545201175	6.215434079	6.778147289	6.325836026	7.007833946	6.443576308	6.810782076	6.773846547	6.635810851	6.830516978	6.668626018	6.583074152	6.636611922	6.526727209	6.568393002	6.457854356	6.595199185	6.785224194	6.632612707	6.350998974	6.569121242	6.571281685	6.592535794	6.300010437	6.509371857	6.603607478	6.609595541	6.62267103
AC073321.4	6.630832723	6.441030153	6.668021693	6.094221537	6.703054754	6.722862843	7.161198731	6.632573066	6.561719277	6.630262679	6.301047376	7.049986996	6.768908562	6.779572759	6.474202852	6.526743405	6.705961145	6.664561029	6.509970843	6.571203762	6.913487114	6.46765913	6.626635798	6.629754184	6.609119587	6.601859474	6.596396933	6.674141884	6.603659092	6.539619374	6.385768281	6.585344908	6.68356074	6.145293126	6.773545577	6.392584973	6.543183493	6.311510788	6.4510267	6.499245481	6.385654905
AC074212.6	5.569374887	5.5137766965	5.065738162	4.9930036975	5.4019349115	5.3505183835	5.9060552725	5.531595659	5.42664168	5.487298113	5.3092322245	5.485548504	5.1425689715	5.5141076465	5.2735562155	5.459155478	5.5398579775	5.424745261	5.1971623465	5.366992946	5.086802157	5.6529905875	5.3124300205	5.2753849965	5.387733212	5.316131487	5.3893598125	5.5393064475	5.117104937	5.1524574655	5.691343125	5.24356903	4.940730949	5.256547616	5.1398166835	5.3133533375	5.062249898	5.289293283	5.2755645215	5.7098654755	5.156552778
AC079305.10	5.830074755	4.966475123	5.916531471	5.549935554	5.536896732	5.60388783	5.943556551	5.603618372	5.566879765	5.477890857	5.103618556	5.844660053	5.629256267	5.79335182	5.24396085	5.323378888	5.606029095	5.285389701	5.488613903	5.384281342	5.363509614	5.725400641	5.708936802	5.619034015	5.22476147	5.814279459	5.480365873	5.340688541	5.731474389	5.617868304	5.177423204	5.399429493	5.181770648	5.252665449	5.465797027	5.537302726	5.20242509	5.209538236	5.480757178	5.288141346	5.584086549
AC079741.2	5.123376519	4.946367894	5.311765457	3.912798925	5.211020134	4.874462733	5.063901518	5.02281164	5.028104216	5.16307336	5.067862869	5.237243472	5.084642947	5.040797275	5.030249723	4.928281577	4.933014221	5.135290125	5.199673647	4.976687047	5.087168603	5.640436651	5.034581318	5.213127035	5.094068554	5.080592146	4.912159388	5.29722288	5.11475633	5.069178755	4.986155008	4.939763405	5.396805365	5.084642947	5.116238779	5.088197263	5.204806782	4.815013086	5.050629816	5.096888155	5.187682962
AC079767.4	7.545861873	6.978395687	9.10367747	5.681110283	7.570149316	5.912476493	6.432177161	8.665068892	8.320505057	6.443193563	5.178460369	7.820621111	5.325177301	5.602643057	5.745503007	7.608806534	6.178524749	7.517555482	5.926018011	6.41470017	6.755706781	6.04799519	6.055719329	5.417063518	5.449399531	6.378645751	5.778780424	6.514457715	5.511028902	5.695543274	7.273496663	6.10419424	5.664314509	5.429197202	6.531144726	5.816117542	6.853390434	5.925155084	5.719737911	5.304453118	5.440689362
AC079807.4	4.942731749	4.913668475	4.699150774	4.273976113	4.617988261	4.871306352	5.286908795	4.692682416	4.706144641	4.742265001	4.481427494	4.830114259	4.701505298	4.598000234	4.673923117	4.720184023	4.765937138	4.759552763	4.638193522	4.630563966	4.70221121	4.766783963	4.884881842	4.981163599	4.496905918	4.613490459	4.613578867	4.810944812	4.511195722	4.676809495	4.596679054	4.309574248	4.440083736	4.465979972	4.839703222	4.32975582	4.403074956	4.553032298	4.455903279	4.60297776	4.674825966
AC083843.1	5.444080631	5.3234749725	5.769556133	5.5731981785	5.4130338405	5.5181155285	5.1536652055	5.7908870005	5.709730484	5.5681034105	5.52000651	5.6487362345	6.2629819635	5.483922752	5.9479263715	5.515712508	5.520165335	5.335276268	6.0588894775	5.741896346	6.2278920235	5.3709180205	5.9582642375	6.623163506	6.3030545275	6.001043328	5.5542475275	6.598307056	5.6735802655	6.164338313	6.163856031	5.8293018705	5.6495223655	5.754955146	5.719121175	6.050900642	5.9433428045	6.4484911015	5.9965084615	5.2078885045	5.610714947
AC083949.1	6.856701584	6.916440867	6.410682644	6.621659957	7.158078905	6.400522044	6.855955384	6.425947694	6.450900096	6.62632886	6.330378744	6.973824959	6.636660716	6.433942246	6.298126378	6.924315983	6.968250283	6.759848625	6.445184405	6.651408766	6.768115365	6.358361536	6.502572783	6.424450691	6.241185921	6.584756722	6.301967518	6.798782967	6.394535423	6.426579668	6.564989048	6.595802422	6.442629004	6.686394183	6.863272931	6.289272105	6.38460554	6.307418484	6.399753993	7.331129689	6.175399719
AC084219.3	5.271504717	5.352413085	5.019546903	4.428639503	5.193903039	5.030503558	6.136476815	5.048424093	5.012045764	5.046291724	4.794259101	5.272726945	4.902769746	4.981290189	4.956604438	5.002515841	5.387624899	5.197185756	4.879969673	4.976109478	4.938454637	5.527460808	4.956604438	4.894113865	5.24761656	5.131836506	4.967542018	5.123409218	5.143805038	5.118385603	5.437560337	4.994501402	4.96293294	5.043330697	5.08458339	4.848860338	4.980455987	4.733832427	5.111213103	5.022527933	5.025099094
AC087501.1	3.553137123	3.520544586	3.141230014	3.276217812	3.41020007	3.314659812	3.732952733	3.401717142	3.301127941	3.316885211	3.447455289	3.44886868	3.053901862	3.385778607	3.177074856	3.420966878	3.472785586	3.283584648	3.420710071	3.420662592	3.285322963	3.23079023	3.27162074	3.365525641	3.338633973	3.382765627	3.334796335	3.52676951	3.189030711	3.105321856	3.646912738	3.289817814	3.334868398	3.233383634	3.201801099	3.513087028	3.128459813	3.259519132	3.295033638	3.428053647	3.243857433
AC090627.1	4.208264749	3.997976782	3.893207413	4.112860557	3.898463949	4.081762534	5.754469905	4.09636974	3.977035846	4.202362121	4.848511088	4.366506895	3.934476625	4.161624649	3.988988598	4.071545788	4.970255332	4.082784411	3.998365305	3.973073521	4.174460942	4.120367898	4.164691225	4.157672407	4.054383268	4.021553264	3.982801997	4.450914505	4.053429666	3.966037506	4.204592082	4.321698304	3.898463949	4.016486444	4.098558183	3.989212036	3.919765381	3.846574012	3.996242526	4.038653989	3.941203918
AC091133.1	6.652671828	6.358172263	6.900003862	5.963638561	6.800337872	6.718476195	5.795723408	6.898333369	7.103798544	6.971995588	6.925055764	6.647553072	6.642732487	6.485505784	7.054299257	6.688670889	6.385817225	7.204648031	6.857244149	6.922828954	7.012128683	6.552824637	7.136906087	7.003816517	7.032248962	6.546574476	6.949543448	6.931629716	6.442665553	6.638997361	7.60490907	6.659692144	6.665218535	6.822039623	6.875765801	7.410371383	6.676693892	7.228950902	7.016151684	7.014949134	7.295549954
AC091633.3	3.409920941	3.433078972	3.312500434	3.446142595	3.439331527	3.432871855	3.519653375	3.374162945	3.228592304	3.501503452	3.427926684	3.534261367	3.288469651	3.433078972	3.674547116	3.356382756	3.43912441	3.323642746	3.487245469	3.444556545	3.403889628	3.671364583	3.47192071	3.40891939	3.355070699	3.312021656	3.485085589	3.497839248	3.225122359	3.462152895	3.717144339	3.299894084	3.413899302	3.382621305	3.2817245	3.433078972	3.380570503	3.648820414	3.326938523	3.571364854	3.519689918
AC092192.1	4.459196727	4.481630828	4.356514248	4.5815976	4.387367331	4.426962446	4.814924905	4.423714896	4.12072462	4.422298855	4.26348626	4.602037596	4.397313915	4.38925014	4.346390136	4.240557453	4.611198329	4.354279976	4.549562606	4.496902666	4.465494891	4.273732597	4.326501317	4.35621206	4.190985775	4.334164825	4.365241158	4.68960838	4.468153477	4.230405396	4.294413736	4.382514787	4.406868509	4.312374798	4.567155289	4.366128648	4.238751329	4.134319952	4.409334877	4.384595471	4.339788258
AC092620.2	6.448703758	6.418739871	6.754878926	5.793374936	6.477969748	6.874611081	6.050488169	6.069420597	7.105528712	6.023538134	6.766520045	5.517568835	6.586441281	5.87096308	8.187851732	7.361116248	5.962034123	6.636677135	6.829325591	6.445457704	7.097394133	5.038647689	7.388022808	7.071214309	6.647767143	6.472674209	6.08145084	7.327655419	6.377208905	6.400095687	6.94865956	6.902807941	6.358556931	6.591315165	6.365806435	7.144959232	5.852660591	7.658605041	6.107775295	7.508107932	6.907950705
AC092660.1	7.87793244	7.597289531	7.312810602	7.320855961	7.558781453	7.308115835	7.113823462	7.431745446	7.398837179	7.536148539	7.408414209	7.536148539	7.596466826	7.604652487	7.320555336	7.54248436	7.630017702	7.312311862	7.639065414	7.432422734	7.611630131	7.485044155	7.456745598	7.509585055	7.428785675	7.313721713	7.343397009	7.323525184	7.574776447	7.477093632	7.470556089	7.475842781	7.420991133	7.503387532	7.477351233	7.293196338	7.405326725	7.357462168	7.59418235	7.707465862	7.456745598
AC092667.2	3.631763466	3.711796616	3.479150937	3.526880646	3.898463949	3.638160927	3.722669858	3.4655286	3.589933055	3.674394398	3.682075879	3.713657856	3.702999021	3.704557302	3.573600894	3.611452025	3.740697644	3.472233597	3.935614913	3.561493674	3.500550498	3.641044341	3.429975973	3.527025945	3.614626666	3.641044341	3.727919595	3.797857018	3.623808309	3.611523667	3.703558857	3.704229133	3.687547447	3.641044341	3.647978347	3.832004454	3.820287684	3.613922382	3.727538994	4.184265096	3.573600894
AC100830.4	6.375154797	5.992137146	5.98982067	5.802260192	6.427769036	6.171369783	6.14780231	6.30870133	6.045411385	6.292752486	6.136623811	6.421341167	6.467045628	6.23569041	5.873553049	6.14780231	6.261345501	6.01725572	6.321238653	6.089304412	6.340479454	6.303367218	6.600609064	6.790407586	6.559447708	6.323925643	6.159009641	6.289449342	6.106689908	6.295015613	6.246678856	6.303018274	5.98175588	6.059366603	6.308134812	5.91698806	6.871170689	5.939271496	6.53839744	6.051542651	6.370932732
AC104667.3	6.365689759	5.955919975	6.078814069	5.938756346	6.011095571	6.084821701	6.237535476	6.422634911	5.887892203	5.840770417	6.055719329	6.281057688	5.988093837	6.295414735	5.773316904	6.060562524	5.962546236	6.286496284	5.816861846	5.992818667	5.942339161	6.223808293	6.191681476	6.066481371	6.001988313	6.0062524	6.011095571	6.011095571	5.977491394	5.908793845	5.959057045	5.942038101	5.955405959	6.011095571	5.869384884	6.053357098	5.627791706	5.65053879	5.908040162	5.957587516	6.01614596
AC106801.1	8.209418551	8.339018329	7.697368396	6.607216175	7.905547561	7.776625026	7.770545937	7.698188428	7.745161566	8.028578617	7.739891491	7.924168462	8.004067435	8.070306081	7.651147557	7.912973018	7.752909383	7.68672019	8.364434464	7.506689577	7.815133065	8.167519238	7.79117413	7.679928818	7.723085511	7.85110936	7.83241431	7.877353574	7.891548125	7.697062908	8.01882304	7.578142791	7.675816625	7.915229642	7.858156499	7.807513596	7.667934525	7.49733344	7.925192522	8.254083383	8.036791883
AC108056.1	6.163074595	5.676081947	5.549356192	5.144690554	5.668850666	5.473282915	5.689394113	5.559554808	5.458836033	5.560042961	5.157465816	5.873651452	5.486073483	5.502966503	5.287249049	5.482261002	5.86581803	5.520059858	5.910751497	5.356378984	5.521726478	5.553468948	5.57786331	5.521991942	5.410257018	5.522791306	5.446226886	5.521991942	5.605406723	5.521991942	5.728675997	5.540926921	5.521991942	5.44959043	5.634900382	5.137078778	5.286889542	5.379103674	5.422335705	5.856858128	5.719009372
AC112198.1	5.191229809	5.113228225	5.037539982	4.669151911	4.828322427	4.897566094	5.544778006	4.880651348	4.811995473	5.131680773	4.661879062	5.069401955	4.804186587	4.944376723	4.639465018	5.191844465	5.157005118	4.911483176	5.149733038	4.589376153	4.782804658	5.100678079	4.836011833	4.973306141	4.646609787	5.017795457	4.897566094	4.975350278	4.896126276	4.806090739	5.229098833	4.526275865	4.692809727	4.944015815	4.763014914	4.82563817	4.615197228	5.013762032	4.864095211	5.470600672	4.863165098
AC114730.11	4.316375484	4.817200237	4.167144737	3.905731493	4.447147218	4.184400399	4.900339611	4.210312738	4.102593943	4.184400399	4.044501742	4.184400399	4.283020697	4.110525331	4.056528091	4.22485633	4.101330046	4.022906849	4.075418184	3.954784173	4.06174418	4.427097835	4.188040939	4.237361009	4.064417931	4.083103012	4.014563833	4.453834311	4.15848164	4.071545788	4.270517157	4.242916771	4.111567176	4.308023992	4.243509783	4.28392197	4.011962508	3.813367347	4.138387266	4.584712926	4.159120098
AC114752.3	5.034861109	4.941838465	4.841959485	4.452611557	5.116961811	4.949561408	5.131240847	4.827050475	4.657852002	4.795390383	4.620037945	4.945681751	4.871897105	4.952493427	4.433683586	4.814929635	5.137680328	4.818482508	5.037042025	4.743819686	4.756062381	5.157184663	5.007728603	4.822831285	4.908721266	5.017695265	4.824784567	5.183137174	5.011968143	4.991786969	4.991577635	4.64650213	4.972777658	4.78039743	4.787772298	4.957616341	4.684953226	4.574999778	4.845183305	4.728772316	4.859199844
AC124997.1	3.234889454	3.227313824	3.230226551	3.321535211	3.132500578	3.186167931	3.685320577	3.135219704	3.095412002	3.212690223	3.249750843	3.147858748	3.027055491	3.243109628	3.165691343	3.099431301	3.317131261	3.272246363	3.168502994	3.147303151	3.052477308	3.397756698	3.229555491	3.175515396	3.196524112	3.13806514	3.137470355	3.262562046	3.260965834	3.257650698	3.125553386	3.341875773	3.155663023	3.168496334	3.143411416	3.147927679	3.1443404	3.15302146	3.182674011	3.480195207	3.245926901
AC136289.1	3.486262895	3.751711389	3.356203693	3.531940099	3.649245787	3.293057615	3.723565971	3.45271092	3.223551578	3.499886895	3.479188042	3.489041	3.527280551	3.586844237	3.287690911	3.486669906	3.461684775	3.459768017	3.635261128	3.399915775	3.440955339	3.619358088	3.427586369	3.52496918	3.461684775	3.461684775	3.501981871	3.546705157	3.402943933	3.352200524	3.89704345	3.241797124	3.341057676	3.43920082	3.384708621	3.673269818	3.460975235	3.493793387	3.423555377	3.514819882	3.466430653
AC139100.3	5.474369182	5.794023583	4.806180884	5.318707274	5.172154338	4.843387929	6.691332862	4.840140379	4.741579069	5.245394088	4.782804658	5.100181743	4.881399272	5.15990635	4.739583509	5.196574677	5.474122695	4.956178028	5.411753875	4.72084397	4.754139269	5.250787212	4.878033431	5.067065118	4.959082782	5.147355468	5.208871311	5.463122812	5.078860007	4.718812337	5.43544703	4.896046912	5.006035518	5.119419661	5.066925746	5.206096623	5.064561608	4.856262864	4.826766802	4.695087755	5.1675015
AC141928.1	5.991145152	5.9710953635	5.541582719	5.185717044	5.798014131	5.71660691	6.3446493505	5.787447206	5.5288448635	5.646154399	5.416053657	5.6607293695	5.575851439	5.5403885075	5.4782661345	5.7652697155	5.7000942665	5.562139057	5.590865495	5.644979344	5.5595554705	5.867680138	5.5720860255	5.5530568235	5.6557597795	5.6912633075	5.7164061945	5.8112199375	5.5261264145	5.53729035	5.8917223915	5.5907264545	5.457772961	5.757581633	5.5027721865	5.614737943	5.389019372	5.6740610905	5.553773404	5.813990847	5.555074915
AC144652.1	6.213680533	6.020601158	6.415762129	6.150442967	6.074169	6.326493477	6.403622087	6.513317913	6.084172439	5.827214285	5.826731969	6.306270403	5.980035899	6.116994131	6.003254366	5.830554563	5.817481516	5.926027473	6.0591931	6.30847996	5.996286855	6.090580798	5.9021635	5.773205386	5.92175906	6.159734319	6.047880192	5.981441619	6.365797602	6.467877127	6.226604219	6.096720986	5.782641287	5.66116291	6.243110047	6.057485085	5.939205643	5.603857049	5.984334321	5.58136186	5.969068218
AC145343.2	6.454765957	6.191013622	6.05210304	5.74475457	5.843858109	5.957634601	6.602460998	6.055719329	5.941190706	6.234178458	5.942289649	6.185850734	5.799671125	5.961148584	5.908340219	6.114955016	6.549614475	6.049504507	6.163305107	5.906711667	5.964411626	6.426143262	5.961402564	6.097012884	5.998608429	5.736451889	6.02276182	6.144424906	6.001078555	5.915761117	6.202237938	5.98464652	5.876158555	6.075301591	6.01864948	6.12680738	6.034365442	5.924831085	5.975354559	6.055719329	6.091838694
ACAA1	9.646838352	8.643128904	9.027330184	8.810485626	8.055628997	8.7489570595	8.670000745	9.0884895245	8.9653629625	8.2573830195	7.774255092	8.744752919	8.156602627	8.679733736	8.527448023	8.67748551	8.988290703	8.9436006275	7.667120103	8.703238703	8.103355981	9.0881925045	8.197266555	8.293959304	8.5005728025	8.3339437375	8.5601882395	8.458318978	7.9480593605	8.7022588945	8.49236916	8.802546271	8.0070050515	8.4131147785	8.2852979875	8.217881428	8.6763685515	8.0098799365	7.9540259845	8.4812638485	8.1915842795
ACAA2	7.00118526466667	6.835383894	7.06879267133333	6.39006833866667	6.80091085233333	6.85775823133333	6.74246532233333	7.25429119066667	7.11340238066667	6.769729162	6.772298642	7.24765726066667	6.544739278	7.22962154	6.71169626566667	7.103309485	6.89010317566667	7.184026912	6.85024186766667	7.16182228633333	6.95619032433333	7.13794865166667	6.95331165933333	6.55649366666667	6.819363609	6.97875510033333	6.79989213066667	7.167835021	6.63551946133333	6.71565951366667	6.710260648	6.85425939566667	6.998814986	6.54056915633333	7.150397843	6.839059598	6.76998096733333	6.717637988	6.72670483866667	6.95290857166667	6.64854538933333
ACACA	7.93891304	7.9948388945	7.4670425795	7.6893642	7.580506065	7.687979301	7.5768248875	7.222929779	7.506882065	7.86884786	7.506375861	7.3878656665	8.3464627545	7.814849511	8.142143259	7.638760421	7.8584411045	7.470020595	7.9948743635	7.528202211	7.6938175575	7.9579342215	8.281492971	8.1288681315	7.640256068	8.052435481	8.073204157	7.732487653	8.373133294	7.804716419	7.8493037405	7.447231668	7.7126012285	8.074668677	7.4756841285	8.4052820405	7.9292849415	7.848614368	8.2873870935	7.9040804665	8.488879982
ACACB	6.7364791225	6.87172025783333	6.93401424416667	7.5893574395	7.0023445555	6.87455881216667	7.26704373966667	6.96143801233333	6.94623922466667	7.0409542655	7.52490062416667	7.09537932666667	6.52027332266667	6.48418436783333	6.31638925683333	6.88460810116667	6.7135444995	7.0487908535	6.44704225466667	6.63915415383333	6.74310768966667	6.832927539	7.08320166	6.64922532833333	6.53098852266667	6.6129139385	6.77971890383333	7.16165681733333	6.64088256366667	6.39462989183333	7.13111802133333	6.72361314933333	6.3927344705	6.82985563683333	6.73582900533333	6.80778435316667	6.46008837566667	6.5752554195	6.38077225516667	7.17006919116667	6.9113309565
ACAD10	5.47327494875	5.5917898725	5.39966027875	5.754405268	5.3962795875	5.4131548505	5.73891057975	5.5288034945	5.36495902	5.50636921375	5.47774225725	5.59122430175	5.21699331275	5.32139521275	5.178328424	5.58887178025	5.47569761325	5.538413009	5.33449131875	5.2893309445	5.3535862415	5.618912565	5.536920705	5.53218549175	5.4743477655	5.289790148	5.48164914875	5.537424352	5.48435674725	5.46682829825	5.49434212425	5.471971822	5.328078606	5.465506376	5.4236172825	5.43659305725	5.391690325	5.3246066945	5.416278253	5.6427643845	5.39746156575
ACAD8	6.866440877	6.802925445	7.474418042	8.458587685	7.753211954	7.611648224	5.983301861	6.691155933	6.923131035	7.112770017	7.182797319	6.747928694	6.616305839	7.694292573	7.541577079	6.912141242	7.264343492	7.39245134	6.518652377	7.15418521	7.094613459	6.753853222	7.094613459	6.981980933	7.515743684	7.66944816	6.934291864	6.174252797	6.844062628	7.728516201	6.31196837	6.460477793	7.843126547	6.603943463	6.999451934	6.726612506	7.932674266	7.316384629	6.960169876	7.097597012	7.520552573
ACAD9	8.599500384	8.610610741	8.674086494	8.443676326	8.428300123	8.680931211	8.195467293	8.636075097	9.014887209	8.593718266	8.527167863	8.428548383	8.509316488	9.428797397	8.734075142	8.663584397	8.732854693	8.734641027	8.089298468	8.370412335	8.231418123	9.226771363	8.728156589	8.800757943	8.982045424	9.051404144	8.977287797	8.507704923	8.920383396	8.451112598	8.646656531	8.066643882	8.759872517	8.938761152	8.450054441	9.457898422	8.999441372	9.144518648	8.923113647	8.975731537	9.022016128
ACADL	5.577405885	5.6303148835	5.4389789255	5.8804282895	5.3700817215	5.3899719515	5.651429463	5.2796053175	5.10069855	5.5452213885	5.140041682	5.5525274755	5.316145238	5.592287667	5.2224134745	5.3370651035	5.2361860885	5.3526386355	5.4542108875	5.3363621385	5.360512225	5.5295225855	5.5480117355	5.219740055	5.240380531	5.3335906365	5.3106716365	5.4905789545	5.422135103	5.284079037	5.8742135765	5.362408384	5.311065263	5.2255189115	5.572035698	5.3742214375	5.2328274275	5.201630689	5.343734464	5.284592647	5.784585674
ACADM	8.598604609	9.329030877	9.793610628	9.801223866	9.337706322	9.505252112	8.956133444	9.689180108	9.900587641	9.170957734	9.75792268	8.836196632	9.55745608	9.992273868	10.09039525	9.45759768	9.584387394	9.915589136	10.22419947	9.646096526	9.188062028	10.19048447	9.326171798	9.155148613	9.611848626	9.441232998	9.868928467	8.157854002	9.567137209	9.178018374	9.044736194	9.858366252	9.714364972	8.987592234	9.063291407	9.764627503	10.25834221	9.63276305	9.413489208	7.798828533	9.329673707
ACADS	7.003211345	7.054260074	7.008764524	7.000806378	7.014900645	7.064920869	7.254806144	7.251022232	7.060531123	7.147714697	6.874976918	7.304842543	6.353486251	7.127099998	6.555222668	7.028517183	6.747572888	7.262490716	6.940560045	7.127867259	6.59512409	6.908612164	7.061588584	6.9453282	6.999857081	7.172228205	7.073544811	7.254660237	6.848424574	6.592737517	7.364268492	6.853247062	6.624448904	6.945014623	6.778986281	7.127582891	6.673156436	7.070528786	6.94374805	7.621053876	6.957921274
ACADSB	6.8702866615	7.0286965465	6.7677844485	6.824416747	6.596865452	6.617212192	6.417129216	6.324297172	6.7255587435	6.741492327	9.380628372	6.237331186	6.9156651275	5.71264342	7.1518453865	6.4824038605	6.262442264	6.493549008	6.459233681	6.6933253615	6.3676902745	7.2808068455	6.4336009525	7.4964615235	8.3227456205	7.3276497015	7.31994121	6.787465874	7.642042745	6.548224593	6.322649554	6.605909288	6.380425072	7.5784286195	6.30463669	5.804403688	8.348126679	8.3264752005	7.685747002	6.561684541	6.704217445
ACADVL	10.02296566	9.402931093	9.697175282	10.20302025	9.566414323	10.0393402	9.756799463	9.574835738	9.786408811	9.498278217	9.647484197	9.11824131	9.181152735	10.11079168	8.861444267	9.264827252	9.129191408	9.750853221	8.652905473	9.322162251	8.715612202	9.778828864	9.297005642	10.1741268	10.01584975	8.808113029	10.07324419	9.790232807	8.978256776	9.11383151	9.172027071	8.629411258	9.655210132	8.980945939	9.234583199	9.945482573	8.88325864	9.567348506	9.821999486	10.53730748	10.24167672
ACAN	6.8566873025	6.56171326425	6.54107117225	6.50771277825	6.739026613	6.51481522725	7.04347671025	6.684207524	6.52920085375	6.56836289175	6.49001289325	6.838668345	6.667365846	6.708727484	6.27421566	6.6605349075	6.89099808175	6.645740089	6.538634837	6.3358524025	6.40992963025	6.775649435	6.70385262025	6.65244268775	6.567844005	6.551805906	6.4682685705	6.83570924125	6.54273505175	6.4666261655	6.6511061095	6.6291785765	6.45592243275	6.568499897	6.55813856925	6.47225021125	6.3309784655	6.3001452035	6.557728458	6.7252496495	6.418576492
ACAP1	5.89554142466667	5.793688738	6.97070738266667	5.62935560666667	6.00822235733333	6.74714474533333	5.853281522	6.79345468266667	6.52751424066667	5.87446616066667	5.57935185	6.34225668966667	5.33655276133333	5.72623049533333	5.45530493366667	6.32003933733333	5.70463424066667	6.542539635	5.58395494333333	6.44085731066667	6.34434034866667	5.943802666	6.00957799633333	6.21890821	5.780609226	5.90170034	6.02987445666667	6.14559985233333	5.31660700366667	5.76235548266667	6.272879932	6.11839740333333	5.26586121	5.597609637	6.30032977466667	5.50759460266667	5.646030679	5.999291088	5.91298683533333	5.95553526666667	5.78493398466667
ACAP2	7.175700336	6.60788019933333	6.962915464	7.09990835566667	6.752819504	6.62076360966667	6.57617908966667	6.790321468	7.01109503166667	6.85661700833333	6.479830217	6.84131123533333	6.83094861633333	6.72975281933333	6.882231444	6.765938654	6.64550288866667	6.73723922033333	7.245737825	7.10493202666667	7.335338381	6.11629234266667	6.96384394866667	6.974455477	6.94880340466667	7.82671950233333	6.72408606166667	6.46234798366667	7.67320949466667	7.17278427166667	6.23635355566667	6.917859456	6.999223014	7.431315565	6.96278312733333	6.875228971	7.03709792333333	7.672196964	7.25155793733333	6.61788931966667	6.78135059066667
ACAP3	6.852355606	6.6990252125	6.8394002115	6.664761952	6.644235111	6.9014265405	7.0765813825	7.063021343	6.792674083	6.6682562	6.3494613975	7.101342333	6.576456566	6.7856794855	6.4028278625	6.3574342505	6.6741720875	6.8136066655	6.5142611785	6.7410942785	6.558799219	6.928338325	6.6018920545	6.7258704305	6.8377983935	6.630510737	6.833201363	6.66637954	6.6986837635	6.640795532	6.896072114	6.7878178295	6.618809079	6.4586743425	6.6821163115	6.506791702	6.7539716735	6.4006802915	6.6783448275	6.9486691045	6.9136822035
ACAT1	5.75979559466667	5.761406404	6.07472848733333	6.51288767433333	6.12377928366667	6.056744319	5.71148440733333	6.254343702	6.00807872166667	6.20511877033333	5.98823407	5.90519090933333	5.966287344	6.26463373266667	5.93244029833333	5.99574732333333	6.25851701766667	5.96560566166667	6.054309102	5.97588033266667	5.939463842	6.71704976066667	6.093738806	5.83391142966667	5.94451577633333	6.26920771666667	5.98482361533333	5.789358784	6.55763984333333	6.335785752	5.67843165433333	5.98777179533333	6.18623486533333	5.87459109233333	6.07375797433333	5.94050236266667	6.02097105866667	5.72024450033333	5.885664045	5.592997469	6.21023309766667
ACAT2	8.268444185	7.657216824	8.665551053	8.473402367	7.895531208	7.941243103	8.35919379	8.484686048	8.027048762	7.678506936	8.480484039	8.255346816	8.492340011	9.36778623	8.089788712	8.242893175	8.79625485	8.509272923	9.387742173	8.111440474	8.290524168	8.966054604	8.379269969	7.916902625	8.455251524	10.17619633	9.395129807	7.75768304	9.270556828	8.924514907	7.985156127	8.110262375	8.862402988	8.321031634	7.965569119	9.128823718	9.132650856	7.675529378	9.093622687	7.305219356	9.052487821
ACBD3	8.4319280615	8.466296922	8.0683047855	9.1202006825	8.558491973	8.4241712105	8.52033547	8.2509162565	8.3217400475	8.6184681915	8.5822641845	8.2865314755	9.264012622	8.941031718	8.307033755	8.4025715215	8.3818773475	8.47950677	7.978069866	8.571451935	8.588836591	7.973578928	8.4485695755	8.127766336	8.500184823	8.2214527205	7.930348131	8.10122881	8.6354542345	9.1874010025	7.490216401	9.0505335585	8.3521590385	8.550902109	8.6073272255	8.0782760485	8.860830132	8.8736458705	8.526889208	7.567472647	8.2075694955
ACBD4	7.37103315	7.319480425	7.097096992	6.941355554	7.375574257	7.355354889	7.815479424	7.441908451	7.268347915	7.1999534	6.991661242	7.25908906	7.347301328	7.415330312	6.954372432	7.369737739	7.275801139	7.139477297	7.010969449	7.275801139	7.036721544	7.286443929	7.267833465	7.304102331	7.287914914	7.110101387	7.275801139	7.287914914	7.064015895	7.252644506	7.83987017	7.256605208	6.948906172	7.231474508	7.361153374	7.248919057	7.19414524	7.197597381	6.843155862	7.661357938	7.254450046
ACBD5	7.313819063	7.215629965	6.911710885	8.202260833	7.169499673	6.8079466575	6.0287923475	6.6104198755	7.157734834	6.8922955645	7.0319432645	6.5026883805	7.140698039	7.04110471	6.8150365285	6.87605003	6.9451901675	6.8233559795	6.411545942	6.918499467	7.0698891715	7.1139672595	6.4497828375	6.6597891415	6.5476714565	7.524239935	6.931930235	7.142553612	6.7708546635	6.6809767415	6.034332934	7.0638362905	6.307259963	6.369468577	6.73603754	6.763696986	6.864958394	6.8965793125	6.872562449	6.2234212035	6.632495224
ACBD6	7.399301407	7.464148531	8.045970871	7.821082004	7.394420892	7.358803533	6.894908204	7.776214228	7.645762701	7.484977771	8.453430439	7.747829813	7.802369882	7.617100992	8.352012178	7.674418417	7.583358239	7.74552115	8.346739545	7.723102251	7.958354788	9.226799073	7.575454675	8.546798164	8.346266524	8.589843012	8.653031431	7.661598644	8.990092471	8.436599117	7.896430557	7.935509077	8.534336908	8.005417119	7.643548227	7.956566905	7.962502979	8.075226456	8.850564177	6.69142087	7.896832454
ACCS	7.599334685	7.968263176	9.019982271	9.197648986	8.839800308	10.1005671	8.464057378	8.72912549	8.722016129	8.971821127	8.103174085	9.052434925	8.790228346	7.593355925	8.48604344	8.304542066	7.773207196	8.175740269	7.93122246	8.583053928	8.321956931	7.635441633	8.618974672	7.801581508	8.09262687	8.276910925	8.787306306	9.366491196	8.308548336	8.204711568	8.448908251	9.234749983	7.397600596	8.648622593	8.068542319	8.271081355	7.729826847	8.427093156	8.008370563	8.367338789	7.860513462
ACD	7.214925452	7.129916124	7.698348083	7.327860786	7.144751232	7.64705899	8.525542079	7.893043928	7.477576449	7.240646293	6.955300613	7.492576503	7.541843273	7.604195563	7.40797303	7.354230943	7.764898344	7.352002171	7.191346864	7.459088319	7.492482319	7.873875585	7.189059792	7.804370701	7.786902281	7.491742033	7.981638416	7.283012293	7.428528418	7.920240895	7.567898017	7.848535323	7.287377254	7.266732413	7.559152204	7.282352564	7.193812059	6.77032031	7.736525006	7.550691647	7.705957905
ACE	5.214704128	5.1397405095	5.21182454	5.167214404	5.2125812945	5.174311075	6.1639784775	5.232173903	5.1257085555	4.8920578325	4.817030813	5.394391024	5.14301149	5.2221927085	4.9549954545	5.454716194	5.579248512	5.048442304	4.974972788	5.1871479225	5.0455195295	5.3713149875	5.2370869675	5.124413927	5.1989540015	5.4340680735	5.198504407	5.33017675	5.1376171125	5.005014332	5.028775381	5.213249997	5.1220696775	4.9388802705	5.3173866575	4.911303232	5.061412809	4.94082376	5.1148929335	5.0907009925	5.0839378065
ACE2	5.647107842	6.5904885875	5.5875744085	7.058300046	6.162270489	5.319771436	5.8734788085	5.3417319235	5.113906254	5.6660631465	5.352463126	5.163731006	6.154167238	5.3332178445	6.9623752145	5.300925824	5.1824595795	5.940011147	5.3210401205	5.555280501	5.4086964225	5.416090199	5.783081106	6.8854564665	6.2520810175	5.968998101	5.5492517035	5.816009392	5.4154427895	5.4202687835	5.3953538775	5.3671332375	5.112159316	5.898024301	5.1376633035	6.299902073	4.9876215435	6.1680753315	5.42132596	5.754298997	5.953834176
ACER1	6.061743698	5.658372339	5.801812971	5.846683976	5.668173914	5.90261046	6.680089648	6.023470127	5.698121549	5.648507707	5.313632023	5.956932745	5.612645996	5.804279206	5.412533954	5.648507707	5.789400038	5.560833723	5.413664663	5.386533199	5.648507707	6.078170297	5.687196316	5.682538194	5.718494779	5.66049639	5.715626507	5.635246	5.773774051	5.585301956	5.73581435	5.960244777	5.3568068	5.500258421	5.648507707	5.461875329	5.392467692	5.246823263	5.515456827	5.648507707	5.535281398
ACER3	6.867701041	6.63984989566667	6.52451733083333	6.4704843335	6.401983949	6.28447898016667	6.31247546683333	6.022032341	6.62326282916667	6.63633574616667	6.776368181	6.55747811883333	7.16248705033333	6.71605112683333	6.90383771783333	6.78692849216667	6.98358249683333	6.59977825883333	6.71853036883333	7.1796342415	6.7978820575	6.419190219	7.34875766	6.92999045116667	6.61254242283333	6.851320444	6.55011066766667	7.02461764666667	6.73640044116667	7.02248758	6.55219528083333	6.97434567983333	6.8141516805	7.47110768666667	6.74501336283333	7.90473561783333	6.545273441	7.1637460085	7.144174062	6.511162343	7.823351218
ACHE	5.67761593466667	5.586508989	5.551404789	5.69875770466667	5.52176133233333	5.559849569	6.14285885833333	5.526856461	5.410282721	5.46865145433333	5.316583758	5.68534903266667	5.41532757733333	5.62179691433333	5.31505600666667	5.46878934733333	5.81892838566667	5.682573437	5.284382357	5.57786544933333	5.26780552533333	5.84569897733333	5.61473187266667	5.61071360833333	5.49661859033333	5.38552058666667	5.688657161	5.57386563533333	5.26417653933333	5.427879558	5.518773926	5.44126348033333	5.29554089766667	5.30941786766667	5.37601207333333	5.38297389266667	5.176599605	5.371666668	5.45438991333333	5.65771279866667	5.41246061533333
ACIN1	6.532485091	6.510916051	7.072195346	7.466772261	6.660390375	7.110051979	7.147535631	6.854526016	6.916089793	6.930765431	7.126632033	6.555229629	7.030403561	6.79859712	6.62442712	6.909513996	6.916089793	7.185956915	5.848242284	6.897475367	6.890424733	6.835727082	6.764878553	7.655233746	7.059905665	7.387207945	7.123475444	6.619391776	6.587690573	6.853076372	7.139191343	6.542570438	7.045825736	6.291616455	6.807747458	6.996947879	7.450566307	7.240677829	6.86353534	7.280716281	6.499788803
ACKR1	6.703860609	6.477542997	7.020422141	9.367550778	6.608357566	6.711911215	7.684055023	7.089427313	6.793556121	6.658777457	6.11693246	8.472497149	6.4774607	6.332587088	7.010148761	6.56682722	6.35685852	6.585903485	6.344017278	7.590271409	6.823983443	6.625640919	6.562913038	6.75083026	7.069604367	6.778222109	6.980194839	7.372525187	6.421648074	6.574762376	7.628860861	7.387351264	6.357159165	6.37648551	6.972055647	6.602492657	6.867063603	6.355397591	6.166567443	6.692627881	6.385283642
ACKR2	6.60647494133333	6.45865902866667	6.242042687	6.10647671766667	6.60674686166667	6.40109493533333	6.69007514166667	6.32785477933333	6.33982219166667	6.479770008	6.07494404733333	6.66148805533333	6.44822560833333	6.347224484	6.2615733	6.524200243	6.46326518533333	6.384567925	6.49372161333333	6.31896318933333	6.429796455	6.65403415133333	6.38637275566667	6.40837890966667	6.42766614366667	6.41269635333333	6.338739961	6.705669589	6.50139852633333	6.257754868	6.448910265	6.335932613	6.31904300633333	6.44155384466667	6.42430385233333	6.4853371	6.177058864	6.15343036333333	6.35280296133333	6.548470124	6.368187421
ACKR3	6.4459460565	7.0547988415	6.3480214195	7.0340319495	6.4082089825	6.5080199665	6.997270419	6.4315692675	5.636032949	6.7451411425	6.2807418965	6.124817473	6.0573389395	5.77593219	6.174169438	6.010257954	6.7131035825	6.016469512	7.0831787585	6.470564726	6.5950402815	5.422850281	8.390065316	7.3204432605	6.951186784	7.285946112	5.7434910795	5.798907033	8.0152621405	7.6147210855	6.1606640935	6.7746835865	8.3253875335	8.1299661855	7.0443168275	7.173221655	6.152155995	7.1494962695	8.425828302	6.9400332615	5.7431423925
ACKR4	4.568433964	4.497576088	5.778577864	6.7269947	4.426522088	5.483174701	4.163991653	4.60446777	4.714704519	5.404470836	4.791263343	4.758809679	4.686181133	4.435172431	5.284454038	4.143330692	4.234052634	4.78371299	4.822568127	4.55975964	4.474306257	4.437288954	4.69311826	6.617265781	4.682062361	4.53767455	4.457412195	4.169979561	4.600287455	4.178626895	4.654290661	4.19333719	4.596382777	4.761731424	4.331011461	5.047573784	5.815496759	4.32460716	4.488996294	4.285877807	4.484833121
ACLY	7.50965170166667	7.67322655666667	8.12349775	8.26414238866667	7.75865832866667	8.29490921266667	7.352624668	8.049544069	7.85957741866667	7.771876955	8.40411145066667	7.660491739	8.62752641066667	8.86191536466667	8.102048973	7.96961233466667	8.33456650833333	8.15697700433333	7.798902134	8.066831847	8.05452394266667	8.74064185666667	8.10877723566667	8.005157268	8.03071513666667	8.56547635933333	8.23182179066667	7.60385319566667	8.42369796166667	8.24562431433333	7.59090798333333	7.56934301733333	9.34259595133333	8.19961966666667	7.89800821466667	8.29983401333333	8.80222395433333	8.03660046033333	8.366081512	7.583480724	8.17730399266667
ACMSD	5.279029668	5.149551609	5.051639533	5.050872357	5.604043739	5.093836331	4.919325208	5.145589471	5.026883784	5.209542507	4.981789504	5.476140238	5.117323969	5.287808175	4.940781319	5.161987876	5.062587519	5.178341633	5.409325811	5.015182089	4.977945866	5.165477153	5.103508371	4.817406107	5.31003007	5.172275082	5.149374593	5.252665449	5.187636418	5.152744176	5.576091808	4.971515966	4.951794031	5.233817557	5.265364008	5.184252983	4.856586112	4.995106037	5.135225837	5.688320374	5.142847447
ACN9	6.331259327	6.838063552	6.455894743	7.505930741	6.654125927	6.039530757	5.373496018	7.105108048	6.543131679	6.924334271	7.350546352	6.541296565	7.337162405	6.642234237	8.735413849	5.683671584	7.230374551	6.353617945	7.994507627	6.385729615	5.906557669	8.24233011	6.861494568	5.571293021	7.069635045	7.884413256	6.652592407	6.483197549	6.506826783	7.899467711	5.304084473	7.200698033	8.207008162	7.633188366	6.781810218	7.080869774	8.202326221	6.39409417	7.237423553	5.740463991	6.800922692
ACO1	7.1502550645	6.8695475065	6.895267278	6.8116590995	7.136669869	7.03639046	7.393168572	7.0724883945	6.999933308	7.060006841	7.857998551	7.031735936	6.8124118785	6.9739721915	6.468285071	6.7045796305	6.8184932545	6.6536151215	6.667701493	6.9954615915	6.8089088135	8.113765184	6.8665054595	6.7764706145	6.55234091	7.1302318165	6.4376070995	6.9967871455	6.792408709	6.5394969865	6.653917745	6.663722856	6.910977465	6.681933629	7.056598211	6.568102717	6.8153340005	6.426897785	6.4645811035	6.8450199155	6.5610508215
ACO2	7.893135966	7.8650375855	8.117450323	8.2956540585	7.980703296	8.1161226515	8.391154482	8.300259771	8.154432907	7.5476771955	7.7322429385	7.975907955	8.1135104345	7.7684074255	7.963069747	7.9100191685	8.019567603	8.2032838235	7.8682392075	8.0965995555	7.9156956245	8.3251456825	8.336260833	8.2581450135	8.3254289285	8.213852508	8.41372917	7.869852585	8.376032986	8.4220836535	8.044371819	7.9956958005	8.088290144	7.907098625	8.0009667425	8.064929361	8.242058835	7.8409076455	8.2125097025	7.9460942855	8.5531102555
ACOT11	6.1641657165	5.951133986	5.67879133425	5.84178103475	5.721145766	5.69763906275	6.2771673785	5.83353367625	5.5785569735	5.6777056445	5.519464311	5.7993600255	5.54368969525	5.6639193075	5.475698537	5.69951337	5.914442057	5.5884827725	5.70352345775	5.629808337	5.68674434875	5.98345081925	5.6717470315	5.61407266025	5.69519674225	5.58069883625	5.75448099525	5.985570558	5.6517020995	5.50829889925	5.63456171025	5.47395114325	5.53961839575	5.610463022	5.58963336025	5.7121888565	5.4472531095	5.6717188625	5.6290927745	6.08410165125	5.5422889645
ACOT12	3.383929859	3.549721481	3.321068154	3.302643056	3.379704404	3.277522456	3.552631447	3.208949169	3.3920532	3.417835111	3.298258885	3.315754951	3.423210668	3.415990628	3.356966527	3.629520073	3.347655845	3.218511183	3.419215365	3.327005526	3.362750089	3.575777641	3.168287285	3.543428946	3.324574076	3.453666415	3.441717517	3.630563256	3.290538161	3.200315473	3.665962539	3.281418381	3.462102061	3.478386494	3.253181946	3.440446683	3.268822774	3.401812865	3.323663577	3.494603623	3.326761891
ACOT13	7.476345283	7.620089985	7.721633395	8.707419981	8.026171178	7.849131193	7.769032143	8.24710186	7.639531411	7.576451518	8.619821024	7.996444558	7.503750085	7.940567214	7.867377794	7.633864807	8.376936441	7.571460364	8.133099535	7.669505707	8.020454101	8.653747275	7.82553426	8.115171423	8.038528661	8.261175852	7.9702401	8.183364402	8.35226844	8.362978168	7.439540443	8.235744493	8.026171178	8.089870684	7.638852658	7.882304633	8.181498986	7.58899379	8.503066314	7.31528008	7.501881707
ACOT4	6.731962367	7.053129919	6.505290693	6.032009522	6.710354614	6.615087004	7.191417405	6.474702419	6.313454436	6.620386217	6.272663669	6.129081643	5.932744831	6.372081874	6.959229696	6.722662622	6.79703493	6.384448932	6.262473931	6.329685191	5.869413864	7.995465331	6.083436996	6.083040348	6.384448932	6.166377923	7.057191102	6.137471656	6.100706995	5.976910082	6.341628747	6.274134315	6.282292713	6.123460033	5.978067043	6.563729114	6.100455906	6.181482945	6.143324068	6.53688576	6.549277612
ACOT6	4.685017841	4.871863595	4.443375627	4.605970349	4.466339403	4.448076817	5.118186384	4.427802302	4.336796462	4.58331124	4.446428528	4.924012712	4.559358468	4.708851371	4.545003841	4.484451679	4.949412017	4.492476999	4.506860484	4.364581884	4.195220266	4.960167721	4.435056179	4.294985229	4.442035378	4.493593636	4.675954374	4.701501217	4.506860484	4.323935929	4.727857773	4.436705191	4.293811028	4.329220961	4.34801574	4.346218963	4.380614194	4.366866893	4.611910889	4.492843728	4.506860484
ACOT7	7.208991988	6.836170403	6.573385057	6.932933113	6.6676794215	6.782576971	7.0805279205	7.0372558265	6.986657571	6.565802867	6.5647927225	7.212108611	7.339977995	6.7306453095	6.802955715	6.8854188065	7.001334532	7.178889622	6.793262767	7.104010898	6.8002306625	7.129052684	7.7251850035	6.6043189715	7.8319424825	7.0175835185	7.9954571045	7.2511985645	7.4435886745	7.170017872	7.155669166	6.731405742	6.8561253605	7.3777947115	6.938839722	7.6094105035	6.6248923445	6.8041709535	7.332057336	6.9117120555	7.3263480375
ACOT8	7.114830243	6.887069824	7.0260311245	7.306076739	6.651740273	7.245515889	7.3950108285	7.3292585565	6.925730944	6.9160365005	6.567895636	6.9214345305	6.853343319	6.8733255415	6.7773494285	6.497207974	6.4039006135	6.676046533	6.517881648	6.5287114185	6.5207797115	6.9803368825	6.7447998345	6.2339630095	6.497714191	6.7006692705	6.696594992	6.590198549	6.4286162175	7.1804552945	6.3037893855	6.7033739025	6.8252207225	6.4312500285	6.69538593	6.5701882365	6.8493021635	6.4627147955	6.533781924	6.3572605305	6.761149337
ACOT9	8.104431479	8.4643755	8.693984626	8.867571827	8.202939181	8.702934154	7.474839402	8.478370114	8.788242268	8.085472991	8.463346899	8.192634285	8.808698215	9.131598627	8.850246588	8.683135021	8.84353052	8.17979021	8.055999212	8.626605136	8.317563383	9.188846059	8.34653208	8.433555641	8.651768577	8.312017445	8.803332601	8.461992095	8.449502545	8.750400615	7.861511246	8.797043619	8.2283584	8.133983054	8.338793777	8.746432976	8.148979051	8.022183125	8.495605711	8.430594815	7.890338218
ACOX1	7.2945410346	6.4835491272	6.3981106642	6.5871410126	6.7870161312	6.3998710748	6.4471634496	6.3114077024	6.4161569932	6.5902817398	6.2746146752	6.3720508316	6.5690041834	6.7602858028	6.5685721058	6.2984997498	6.6406222216	6.4417891312	6.6362939254	6.8609948692	6.6344143376	6.6186468364	6.5381552804	6.4436586156	6.655131995	7.0437434132	6.4966065276	6.5028049576	6.5790581354	6.4987175678	6.3723249932	6.3967584094	6.9229260238	6.4834071428	6.4997314886	6.8514101006	6.7674180262	6.3963881666	6.5904709658	6.4460192624	6.6438456686
ACOX2	6.146454969	6.351317031	5.991879725	5.876791315	5.898740197	6.029939389	6.656115836	6.039745434	5.894382207	5.803906123	5.619807676	6.268504613	6.95051536	5.976599247	5.409969614	5.718657501	6.294101945	5.89105337	5.619807676	5.906738733	5.879820876	5.989661035	6.211095621	5.859468266	5.887916544	6.159636502	5.89467559	5.926458466	5.995978199	5.795825445	5.873553049	5.878403714	5.602153033	5.932744831	6.192667414	5.764592506	5.857443641	5.454321117	5.657234863	5.737232573	5.644761341
ACOX3	8.1467732905	7.5219738575	7.330510945	7.5705644655	7.7480968985	7.2461755175	7.1143195735	7.1877629305	6.987966919	7.37147161	7.563430408	7.074453193	7.1409776815	7.3601800995	6.8389811485	7.303387144	6.9623253915	7.62152835	6.521513355	7.0323497925	7.102730608	6.828333298	7.0320039175	7.121288727	6.867644353	8.161889212	7.049940171	7.522848894	6.7470802605	7.1386596265	7.3177798735	6.6160701645	6.678558679	7.3079467205	7.2042272375	7.172509035	6.9188901915	7.4894535925	6.5274633245	8.249104517	7.411742154
ACOXL	4.4057619555	4.3636591365	4.277685151	4.1642166745	4.3197692905	4.249671474	4.5032791245	4.509944217	4.206642897	4.358380292	4.2284343545	4.4377431515	4.2507236365	4.489028937	4.1943712155	4.2682292055	4.5067531665	4.5202312545	4.1585281865	4.5930102925	4.2107189835	4.414652173	4.3982536965	4.4188382995	4.740924757	4.4893147515	4.3489850135	4.3157313515	4.302385205	4.329596769	4.367231916	5.0773044395	4.2622912665	4.1906099435	4.3906957315	4.473101287	4.3388739945	4.2576613795	4.2158942215	4.314763787	4.148902923
ACP1	7.58833780575	7.54808674525	7.82974245775	8.16649340275	7.72508595925	7.87005807275	7.46126095675	7.8610290985	7.78557607425	7.51508532075	8.2603121505	7.8163024205	8.34309596825	8.330101729	8.33994083	7.50107613225	8.2844542155	8.003242154	8.29110289775	7.4881442995	7.718266057	8.50220987425	7.7636729345	7.728151949	8.26635149975	8.29262854825	8.12273198425	7.58536561025	8.280428199	7.9798462055	7.495288732	7.59365725325	8.63518135525	8.06080855575	7.513872758	8.2596114265	8.786553417	8.10119055625	7.5360248165	7.3031807205	8.090358181
ACP2	8.44661613	8.391163067	8.669614128	8.898591408	9.068043152	8.74524546	9.091612751	8.948994759	8.571199769	8.631702294	8.369589444	9.422067728	8.709609686	7.980146518	8.39827236	9.08432648	8.96177788	8.835834788	7.963318645	9.354625754	8.306117709	8.773099186	8.534135669	8.885028952	8.839096669	8.827486278	8.916729581	9.065393683	8.252101089	8.770782101	8.824143732	8.562312846	8.688632959	8.510615014	8.923922738	8.992269726	8.591884231	8.660753999	8.659087803	9.636259611	8.623729539
ACP5	8.196507315	7.485044155	8.356514296	6.945172731	7.857766621	8.116046157	7.131180969	8.693042879	8.262368475	7.335285304	6.947662459	8.342065615	6.942248827	6.897171145	7.426375125	8.229244453	8.462528521	8.892687371	7.943112359	9.17691916	8.100302569	8.523839696	7.692791542	8.380348222	8.067152084	8.152091383	8.032828944	8.654774684	8.180917304	7.918188955	8.198659261	8.396845914	7.838131503	7.556155644	8.715742853	8.27618823	8.85241071	7.970932142	7.777351472	8.773704871	7.317221124
ACP6	7.3096695105	7.340092255	7.243960024	7.0955824245	7.4882888525	7.5824186595	7.223318381	7.1096578165	7.471309667	7.2498891795	8.38513216	7.1487093495	7.1892898635	7.0581337185	7.7006586565	7.016413667	7.041240955	7.015452812	7.341421261	6.915112053	7.170879062	7.996448206	7.277052998	7.4413292415	7.354951705	7.3861444815	7.3627153085	6.9924030095	6.797407066	6.8759432945	7.1710488965	7.1597005425	7.599026171	7.032631631	6.887946242	7.2477025995	7.3579743015	7.344327285	7.0431435715	7.624054298	7.317447127
ACPP	6.312178814	5.94952549666667	5.23559252666667	4.88440290966667	5.50441213833333	5.32081700333333	5.25482948833333	5.17800959433333	5.093515076	5.44939029366667	5.02340661133333	5.53023507866667	5.506724633	5.099817601	5.05640498666667	5.44622496966667	5.22619864766667	5.16670525966667	5.20662422233333	5.19739375633333	5.07853080533333	5.37163458366667	5.12602334	5.310216964	5.22379991133333	5.62604161766667	5.098528011	5.12705936666667	5.23530337566667	5.214150363	5.42517365566667	4.963785425	5.04752018633333	5.52370057466667	5.073733961	5.44335654233333	5.10944825633333	5.08461869233333	5.32027670333333	5.12026148433333	5.07708668633333
ACPT	7.637516566	7.588917941	7.767475326	7.169982107	7.603316982	7.676409872	8.178464341	7.647589693	7.645416332	7.431747416	7.474060493	7.990646137	7.963413893	7.55608874	7.338704837	7.881445383	8.03283057	7.601010005	7.385082814	7.565904695	7.589870017	7.709377773	7.46546345	7.542653958	7.658865792	7.568090903	7.622523349	7.850856169	8.092928467	7.78325153	7.438177297	7.576632365	7.587281452	7.433084249	7.632684793	7.33846137	7.407353506	7.249417656	7.371489241	7.56679705	7.308124918
ACR	6.344017278	6.13240454	5.942001003	6.396136553	6.103296838	6.123297383	6.561871134	6.530693276	5.861581696	6.236456726	6.126818613	6.599719454	5.953357724	6.380968963	5.984563704	6.164653086	6.11156919	6.231810194	6.117306629	6.116683059	5.834006512	6.372246301	6.277825779	6.142289088	6.227611608	6.090545321	5.94052435	6.305585493	6.048532113	6.205636329	6.57470368	6.211222539	6.038318084	6.225753338	6.270619596	6.037541646	5.877721212	5.899546346	6.170834068	6.116706614	6.080908138
ACRBP	5.71327019733333	5.46091324166667	5.57521880033333	5.998252924	5.419437767	5.68527069066667	6.31618365533333	5.925297134	5.567114951	5.58952573233333	5.55716187366667	5.883343526	5.60732142233333	5.64646901166667	5.183679098	5.509714162	5.71931769966667	5.66204421666667	5.24116906566667	5.38088489666667	5.45645359133333	5.57617536633333	5.70398359333333	5.608817505	5.604333302	5.58780786033333	5.580332069	5.37182003866667	5.46850774833333	5.37489328266667	5.50750454	5.451528064	5.33047593633333	5.32788598633333	5.494691648	5.476996736	5.427351689	5.34858550666667	5.36572736733333	5.60780828566667	5.244796966
ACRC	5.782744406	4.529431182	6.710586176	6.549572712	6.263540874	6.705347785	4.920757153	6.208374768	6.761851163	6.481892949	6.176514806	6.32824606	5.943328696	6.802656795	6.979886473	6.985438967	5.922030525	6.133004217	6.593043185	6.559712895	7.025526716	6.955699953	7.123630984	7.750045674	6.611200982	6.343588283	6.182032511	7.115649879	6.118049891	6.936062919	6.589116247	6.874986199	6.049630937	6.117062759	6.706354747	7.08541537	7.96901974	6.742992884	6.267950767	6.507054587	6.51673559
ACRV1	6.9088088495	6.92766261383333	6.40645795933333	6.175405406	6.908326714	6.533193575	6.94692541116667	6.67447751566667	6.46931704383333	6.9380287605	6.505726954	7.01741028666667	6.723946683	6.703106858	6.44130071616667	6.87318502516667	6.7387622485	6.56907358816667	6.97407627366667	6.69763729566667	6.648050709	6.854505214	6.82329930933333	6.50747014433333	6.598242522	6.80626578533333	6.6732291935	6.71939231883333	6.70423491316667	6.57762549333333	6.95938140916667	6.4707927965	6.629641229	6.89577403333333	6.80932250383333	6.60220725166667	6.44065163383333	6.6760250145	6.7409910445	6.8516654925	6.844906591
ACSBG1	5.073538819	5.0769129795	5.8857490745	6.344657009	5.0694674255	6.163036641	5.349966209	5.8779398105	5.318506851	6.1365550935	4.847133959	5.167497781	4.951588825	5.0124036885	4.73351251	5.255409037	4.8833110985	5.128409306	5.0515599895	4.807807911	4.9186110365	5.1929043945	4.8925981225	4.9298364225	4.787780369	4.851469978	4.696230522	5.080100893	4.914591146	4.753626131	5.169204861	4.8090298895	4.6654568765	4.843248008	4.936540665	4.970835	4.809268355	4.6076791455	4.8713270485	5.1315235355	4.793162616
ACSBG2	7.083006922	6.836683239	6.519186155	5.693570021	7.222672699	6.558928027	7.523554624	6.81528898	6.421648074	6.910247541	6.634820877	6.765028643	6.818670305	6.840833556	6.607891142	7.174328804	7.140666543	6.587154912	7.188385209	6.745522457	7.008563892	7.162726339	6.840833556	6.740807502	6.837044519	6.700538045	7.176612179	7.055339445	6.745522457	6.590915592	7.3365088	6.612360462	6.939388952	6.764715159	6.660089379	6.840833556	6.819957798	6.879498557	6.968616558	6.951854966	7.003498918
ACSF2	7.154828096	6.679442772	6.950531329	7.406295559	6.745966344	7.350977495	6.96939386	7.387632864	7.362765078	6.623248841	6.513684303	7.446783679	7.306366798	6.838289092	6.972292199	6.909387569	6.59061884	7.023698978	6.447882743	7.450603587	6.75869011	7.189278022	6.641322099	6.840510256	6.981779735	7.202338372	7.218791438	6.992408615	5.826402991	6.298901757	6.905364217	6.835126344	6.622562916	6.654742371	7.079629504	6.515645158	7.203217143	7.002807571	6.840333419	7.212954298	6.596495818
ACSF3	6.57878048866667	6.33204801766667	6.585708373	6.50254164033333	6.44175772466667	6.58087524533333	6.864545244	6.58543965866667	6.58274364233333	6.446632735	6.26309322266667	6.423186551	6.20659525866667	6.32033689233333	6.276076331	6.519500623	6.60723328	6.50969271166667	6.34286422433333	6.13614396133333	6.250083347	6.51649199166667	6.263541711	6.518784717	6.412865461	6.32593311366667	6.407893951	6.47236773466667	6.15531492433333	6.287349741	6.575627321	6.42105693	6.02012616166667	6.155757782	6.29982133166667	6.34840917333333	6.33237981466667	6.164079743	6.26563247366667	6.55743267633333	6.25526321633333
ACSL1	8.6733435485	8.402162615	8.2392092275	8.2579001625	8.274115234	8.178762428	7.644771673	7.680150329	8.5832420985	8.2906151685	7.8008121105	7.898068406	7.4661092805	8.721311142	9.345031891	8.2526542	9.03453132	8.383079938	8.180716405	8.4228547355	7.7614483925	7.100184036	7.871469568	8.250630895	9.123913276	8.6371522355	8.3073951195	8.2181778155	8.477749643	7.29468777	7.840386104	7.8769049465	7.8351319345	8.7410790765	7.874686749	8.9632339625	8.617293724	8.5444492765	8.1364179465	8.354487728	8.7662549725
ACSL3	7.09336378666667	8.43286935766667	8.13611552266667	9.64705162333333	8.78435874433333	8.05005365233333	7.635232853	7.78106985933333	8.01154584233333	8.60236079766667	8.86669886966667	7.37845751733333	9.371184686	8.47062292633333	8.584476881	8.463379926	7.99643259933333	8.06512043666667	8.52125925566667	8.75220904266667	7.96760314233333	8.20651282333333	8.39769186966667	8.82022334066667	8.096037321	8.732447354	8.51278561866667	7.867188767	8.69965807433333	8.35889107933333	7.52503523633333	7.99461915233333	8.27050647366667	8.40013276666667	8.515740552	9.437037537	8.69637777133333	8.541612363	8.42009770666667	8.433416691	8.621582828
ACSL4	5.173071777	5.70667860433333	5.676751042	5.27824569333333	5.60419475733333	5.30355059033333	5.02249338166667	5.33430565	5.77912230366667	5.58762160466667	6.35900203566667	5.36455450966667	6.97288231466667	5.33194215833333	6.20717128866667	6.25314589266667	6.005527242	5.66856926566667	5.75240226966667	6.210310025	6.18076601333333	5.55854479633333	5.91958449666667	5.46324109466667	5.60289175533333	5.78652448966667	5.621039308	5.788171275	5.26363768	5.61161965366667	5.42413590866667	5.85041207233333	5.62062964566667	6.069109345	6.086992266	5.64948464433333	5.84586071133333	6.00247417033333	5.893934288	5.89739518733333	5.49441061166667
ACSL5	7.5672093165	8.2401809515	8.652727842	8.984376437	8.7200081265	8.1908115335	8.007798074	8.8865169095	8.5913581295	7.904564479	8.559966249	8.093731804	8.4870526215	7.397419084	7.4284682265	8.5008909965	8.5791992745	8.6155122445	8.0945188855	8.958204719	8.4465480335	9.262291528	8.228464767	7.9784428345	8.356953388	7.5336824835	7.555905783	8.0192988845	7.650878562	7.9512635445	8.2426181495	8.158878297	6.860148853	7.8910926345	8.2720816375	7.6899804205	8.2614108505	7.6823195985	7.6910215925	7.8371400875	7.246731178
ACSL6	4.8053985838	4.7406658786	4.8712234362	4.6646408386	4.9164356572	4.7300767492	4.6226392836	4.8518581634	4.6922577624	4.6856878	4.4729361518	4.8649797082	4.5860277374	4.623747121	4.5103289404	4.7499041774	4.5132533456	4.4920141924	4.6707439488	4.9525176174	4.7914730386	4.6036211294	4.5423319432	4.4614009064	4.4800024556	4.638727097	4.559175481	4.7179550258	4.5413082562	4.5371063286	4.6517047578	4.5571046348	5.6983017892	4.4802534684	4.817340554	4.9008356006	4.5023253474	4.3706972226	4.6343289098	4.880632657	4.551811012
ACSM1	6.531341482	6.4759675075	6.256039743	6.047972157	6.5888782535	6.239837486	6.821016429	6.3390224735	6.177568421	6.5780402125	6.528206154	6.428972104	6.083817186	6.3057117505	6.0138512235	6.3844755535	6.446317064	6.4433250035	6.2363987525	6.090939358	6.099527803	6.5203361345	6.2562081925	6.1407680105	6.278125557	6.3862502105	6.280008476	6.2062060795	6.1636811305	6.197738995	6.3225349755	6.1794699155	6.1710330385	6.096743712	6.2771262435	6.2043625325	6.114107162	6.072012249	6.1343720415	6.4684423395	6.43527721
ACSM2A	4.4932046935	4.24276075	4.1141688015	4.037784328	3.967091654	4.0670372305	4.7238718605	4.016050508	3.9494830645	4.0961603095	3.967961184	4.1170156415	4.0554955365	4.3126314345	3.9511485445	4.029349636	4.6555731175	3.9595549355	4.087376777	3.942863817	3.951372745	4.234321458	3.9831737375	4.077587405	3.974063606	4.035138132	4.0561326655	4.1096703995	4.040587227	3.992713751	4.3785886395	3.954693639	4.0198239855	4.004632007	3.87081381	4.105590148	3.943001102	3.789314832	4.043781768	4.3108096805	4.029427105
ACSM2B	4.387733386	4.492973881	4.114732626	4.359250737	4.368817087	4.125936573	4.994188342	4.358919293	4.090277924	4.248607155	4.195649755	4.533803269	4.198518111	4.267793708	4.128161093	4.142175864	4.514863556	4.065174976	4.385329754	4.186586377	4.365882607	4.577867927	4.244059279	4.239374357	4.045629969	4.248607155	4.212241416	4.124412374	4.519827764	4.299421644	4.016829657	4.245048222	4.29362914	4.23615337	4.457027558	4.242670166	4.125950389	4.160164037	4.319824401	4.018726648	4.232671454
ACSM3	5.9785218015	6.0892325075	5.585327827	5.4356376105	5.7238871355	6.014845331	6.539277756	5.9293684235	5.862914798	6.1624193285	9.695154585	5.9181856765	6.8177025455	5.65124692	6.2127588495	5.769678268	6.102072893	5.737540813	5.8619492665	5.788303076	5.810294918	6.9017210245	5.6452801035	6.015419696	5.9720062755	6.1954120515	5.6158348975	5.719319421	5.888708373	5.749423309	6.192512187	5.867098127	6.0118514245	5.7426602615	5.933642685	5.3821941455	6.504611184	5.802867329	5.926286461	5.9146582355	5.9206568245
ACSM5	6.542319276	6.321827772	6.28550193	6.24156971733333	6.303796526	6.43438584166667	6.42177105233333	6.37177832233333	6.21736127933333	6.33366772533333	6.25387483666667	6.41772711766667	6.35049413666667	6.34991936166667	6.07074846033333	6.244884721	6.34855435066667	6.21171895666667	6.43933113733333	6.412172129	6.298010367	6.55689768833333	6.20051580533333	6.162834821	6.35838704066667	6.31939218533333	6.23359051566667	6.40886342266667	6.308401633	6.19892767666667	6.36814006966667	6.29944813866667	6.31916003533333	6.18546366633333	6.52783122966667	6.176137143	6.284395267	6.193947366	6.429149107	6.38396658033333	6.377103382
ACSS1	6.5382369816	6.404830656	6.3820148718	6.4498741234	6.3391015164	6.5248395612	6.6357607702	6.404533082	6.4182864192	6.3605431236	6.4235990106	6.36716606	6.1905776546	6.2774536798	6.1885191686	6.41384096	6.3802433546	6.4364418846	6.194338104	6.260052178	6.312409753	6.5421286856	6.4725683446	6.686566987	6.4894688182	6.250999236	6.238100674	6.4149574068	6.4123041794	6.584474865	6.5608303256	6.5136103912	6.4349262534	6.420311912	6.3458599838	6.3072627616	6.3200085764	6.300286534	6.3302765404	6.64659881	6.4056984526
ACSS2	8.087246848	8.1683375	8.059189622	8.461640524	8.142485164	8.111714755	8.298032356	8.029966211	7.961206466	8.247347484	7.998029639	8.106953088	8.208174175	7.861967829	7.692362812	7.768512384	7.958088846	8.09997482	7.772304139	8.031348711	7.761929789	8.326547981	7.896967159	8.215684242	8.185907664	8.513769874	7.934823746	7.817218141	8.171055329	7.734298079	8.15063178	7.77623395	7.718266451	7.650625709	7.839751029	8.135861216	8.39358848	8.09757506	7.897584154	7.775124185	8.358102711
ACSS3	6.162698879	6.2844500455	6.5382133695	6.267390727	6.2534618745	6.371733983	6.150314803	6.029744454	6.7720728685	6.7014037505	7.3284957305	6.716277599	5.552063503	6.1601359175	5.174087237	5.705148995	5.561594716	6.057435057	7.2232333505	5.904165628	7.465778797	5.76831027	8.1425694425	5.490940036	5.884957886	6.3601396895	6.5589866855	6.1838948305	5.4737874975	5.570622743	5.852532712	6.87834891	6.359137946	7.426786102	5.8009961225	6.277583178	5.162588978	5.3188660095	7.0514579245	5.6582532325	5.355102357
ACTA1	5.332823872	5.399586862	5.209998128	5.600128852	5.599145	5.270901218	5.230807807	5.267804791	4.832605125	5.1822668	5.283927276	5.206267335	5.0286086	5.609670418	5.038719188	5.505348568	5.701661179	5.229994772	5.283927276	5.345303751	4.967260397	5.558055206	5.441230708	5.283927276	5.270001688	5.352270497	5.358720433	5.644212177	5.229153588	5.266446563	5.632080124	4.83644953	5.128357388	5.510195197	5.214975328	5.553832346	5.383577222	4.979850808	5.314096339	5.210707175	5.222053683
ACTA2	6.65677378	7.113396866	7.225873588	6.899602557	6.8644883765	7.294645222	7.0383561055	6.9599563635	7.05578502	7.6743623305	7.8833654805	7.7439504715	8.203760824	8.4805504505	7.885456987	7.6058018295	8.175625938	7.6310445605	8.048570967	7.4098198345	7.3204676365	8.568725349	7.4508320885	7.9665798115	7.8305310395	7.885709015	8.1718565365	7.9490755005	8.5094386125	7.9398562495	7.4875947285	7.217228172	8.099995275	7.4233941445	7.175950211	7.850370367	7.564991237	7.284468767	8.163361555	6.6058131085	7.7146077725
ACTA2-AS1	6.204765816	5.995142618	5.888025264	6.151333325	6.013882654	5.985159456	6.394210803	5.915199772	5.507840087	5.962452355	5.754628565	6.259498627	5.978465399	6.077513087	5.910463176	6.181820367	6.161793404	5.907372294	6.09685588	5.779109286	5.682967673	6.313397401	6.192091541	5.961848815	5.697799906	5.906704821	5.816308593	6.23686929	5.972716495	5.708027052	6.152485446	5.70739327	5.82930418	5.935166931	5.830960056	5.71620817	5.67366605	5.663073064	5.890834647	5.857136933	5.890755919
ACTB	10.9034947653333	11.4642813686667	11.8917131081667	11.7043931451667	11.4559267466667	11.5990275901667	11.2999460646667	11.694593063	11.6687924651667	11.1948141031667	11.1074937776667	11.4756822276667	11.463004869	11.6309158871667	10.9045482648333	11.3719919396667	11.585384096	11.4741926275	10.6868932363333	11.4733798755	11.7923869666667	11.5155284165	11.10810092	11.1678090376667	11.2277787368333	11.6469938873333	11.6245123791667	11.304557483	11.241415827	11.4585080343333	11.0183298896667	11.1459058341667	11.741451701	11.170328549	11.6108139348333	11.4557809028333	11.4966872995	11.5072383158333	11.7582095126667	11.4830972853333	11.0928867688333
ACTC1	8.120458475	8.117366763	7.897243512	7.63015092	7.873953097	7.987208055	8.707014104	8.031421176	7.894111998	7.994542833	8.258625971	8.471393148	8.197603491	8.12342033	7.864489896	8.018618586	8.22788053	7.98945348	7.994542833	8.077507177	7.972343602	8.475109133	8.115420677	7.83691698	8.10919248	8.226996315	8.005535466	7.994542833	8.038906973	7.928914194	8.009597083	7.729133745	8.071058445	7.950609511	8.090900007	7.998848925	7.86189546	7.839711519	7.86083049	7.840938498	7.916057216
ACTG2	6.1516558415	5.954506848	6.0044910455	5.7378104015	5.7174259995	5.8868537255	6.0109388485	6.154377875	5.942556218	6.0320557315	6.3517371745	6.1092106855	6.242912863	6.593048769	5.41630702	5.787045989	6.0943409945	5.935078277	5.8703588405	5.6753227725	5.9219261215	6.750550909	6.0218273395	6.283987754	5.986906593	5.934588471	5.7877740905	5.882427744	6.070301378	5.7668817335	6.040381949	5.7674354355	5.960716281	5.7682771735	6.0687650755	5.8469793525	5.662639361	5.4572009675	6.0816408615	6.13964478	5.704633249
ACTL10	6.2463614	6.295074175	6.195691244	6.419418448	6.077041801	6.172293563	6.599521645	6.222659094	6.171885837	6.102867109	5.969657136	6.222634208	6.170049134	5.902924492	5.77207669	6.083418608	6.122974086	6.299580702	5.77680653	5.910504391	5.641289622	6.447070718	6.133505517	6.321025397	6.143125249	6.047883127	6.053733777	5.94805718	5.920170985	6.18233364	6.006978764	6.099537487	6.043492915	5.824517529	6.043841651	5.833626253	6.083418608	5.564107877	5.780802455	6.036820547	6.283914032
ACTL6A	8.313387587	8.982588141	8.199967739	8.483988026	8.436536675	8.342460965	7.112781353	8.537276386	8.64187044	8.329033102	9.223870097	8.276399966	9.049504293	9.907311721	9.376140645	8.21817467	8.59928377	8.628980693	9.250404119	8.729644574	8.066390089	9.208443603	8.442559732	8.932673677	8.926494529	10.28558193	9.098723875	8.181058207	9.324525192	9.012536183	8.316775232	8.848942764	8.948570824	9.375609644	8.48104711	9.323973298	9.576312339	9.227723366	8.984545195	7.719088221	9.449439541
ACTL6B	5.7367664935	5.518748999	5.165120946	5.1947831895	5.341438557	5.3379756545	5.718597466	5.7963567805	5.3208282405	5.321231716	5.3452798075	5.764709054	5.1956727545	5.4708466815	4.858068397	5.237791806	5.578160305	5.458814913	5.422481409	5.331314267	5.061569333	5.677836011	5.504036204	5.2254375855	5.390891409	5.4255324655	5.292093536	5.295962733	5.3710665425	5.3249958525	5.521699626	5.3141593835	5.165415031	5.1764787555	5.2629984245	5.208893353	5.15072642	5.106314891	5.386560787	5.5325604515	5.405273469
ACTL7A	6.567023727	6.530241242	6.398847828	6.477188498	6.387306551	6.533352227	7.197715416	6.630322196	6.51507254	6.498606797	6.458776818	6.781506424	6.738623725	6.611155012	6.073428113	6.549371754	6.84904431	6.400202925	6.383353927	6.398863648	6.310675322	6.905280795	6.521802561	6.455784863	6.439762315	6.563490943	6.496744433	6.503968407	6.879557705	6.611014584	6.284144722	6.47878137	6.418580635	6.452783795	6.629090557	6.317934531	6.338736784	6.070010643	6.626128652	6.58088465	6.127955856
ACTL7B	5.958144284	5.644763127	5.597501434	5.695220329	5.777835652	5.685757066	6.251180381	6.205884251	5.617550862	5.603561025	5.512126252	5.681361078	5.547848127	5.783436749	5.290530626	5.508023369	5.73804496	5.771318138	5.455223848	5.65006166	5.482759718	5.669328554	5.505657637	5.597501434	5.748558512	5.502232722	5.515943016	5.600472322	5.55641869	5.597501434	5.837626177	5.597501434	5.390921173	5.278390146	5.488312877	5.597501434	5.296630659	5.474991556	5.563394695	5.419567035	5.391120736
ACTL8	7.642053874	7.202079317	7.297103537	6.995233639	7.557065818	7.335447308	7.387966695	7.440014757	7.345066073	7.422179093	7.196290129	7.553123992	7.106100929	9.490570233	7.293567861	7.752971803	7.523119254	7.315456606	7.484136938	7.324395732	7.304935377	7.672145993	7.554987854	7.506888322	7.433003965	7.23549012	7.24127515	7.445104944	7.382835307	7.360248869	7.369950478	7.41269263	7.142452462	7.317764397	7.380517281	6.949320806	7.369950478	7.231772853	7.369950478	7.410069706	7.367536409
ACTL9	5.13948996	4.845716868	4.763614899	5.37102607	4.949635392	4.789288072	6.557523126	5.163027868	4.635985711	4.702069852	4.890419521	5.390835616	5.306051766	5.246994194	4.527448641	4.816246839	6.179299574	4.751665855	5.141153187	4.556534329	4.468930735	4.842427177	4.845716868	4.687166674	4.859693916	5.153265685	4.988583441	4.949171513	4.845716868	4.993280132	5.178843696	4.888604955	5.017652941	4.766255531	4.67733101	4.581896853	4.73601694	4.606039401	4.766905464	5.130641475	4.631500597
ACTN1	6.731288475	6.8415436325	7.03699563525	7.1310442595	6.857625743	7.25052891025	6.77778691075	6.9771624205	7.0490621925	6.88926914375	7.07990851975	6.918160689	6.973704662	8.31389605	6.67150072675	7.29051986525	7.08061699	6.803955324	6.6326172115	7.265750629	6.68393564975	7.624030195	6.77610458775	7.11103039475	6.89008486375	6.63068415625	7.3399257865	6.95978382425	6.97194946825	6.61860559975	6.76849859975	6.06561452325	7.18021241675	6.7449850575	6.90974148375	6.90559014625	7.04901185525	6.28165142075	7.065145287	7.09370911925	6.531787237
ACTN2	5.7527543655	5.66826639775	5.33732821375	5.23545516375	5.62620358125	5.46270924225	5.53571098675	5.62005775525	5.4317128055	5.5801667275	5.41072969225	5.632296798	5.4915577955	5.622277862	5.59029431075	5.8662513105	5.45186635675	5.45104826525	5.72993957325	5.48639455275	5.54011400475	5.81253190675	5.544873828	5.5944336945	5.5780684925	5.59672933925	5.47281435975	5.56488204275	5.4222119825	5.45204004375	5.57881606125	5.521867543	5.41543321525	5.492203453	5.5758624285	5.445749019	5.42281241825	5.409452679	5.51426890975	5.77435898825	5.55804897825
ACTN3	6.47619108	6.109142529	5.996169148	6.003207597	5.997535296	6.160285107	6.151390999	6.31193186	6.06645869	5.825818284	5.781959592	6.319998869	6.030396758	6.270852206	5.482477846	5.89622285	6.220436063	6.1059797	5.881062831	5.997013631	5.984938976	6.40672903	5.926350728	5.629651078	5.915075616	5.779249103	6.128128096	6.090890088	6.033264469	6.097169788	6.116820697	5.766553912	5.880853576	5.892628023	6.02851863	5.63964531	5.814664123	5.66142439	5.997535296	5.823602206	5.969665751
ACTN4	8.215367803	8.284117174	8.778816551	8.971514994	7.984379278	8.415962377	8.651433695	8.287927951	8.472471428	7.845833054	8.189358853	8.680845471	8.702890977	9.526804973	8.415679243	7.861554517	8.225046611	8.199046049	8.060195911	8.505415417	8.407306617	8.679041988	8.553358954	9.117117157	8.62508794	8.320331651	8.710418091	8.051946547	8.666899281	8.795946306	8.026761739	8.432237647	8.756891413	8.159578823	8.45209116	7.969338552	8.412736647	8.270541524	9.04977157	8.454537726	8.42793576
ACTR10	9.931571429	9.646906453	10.27828506	10.69203198	10.07056071	10.11113909	9.420650096	9.718916282	10.1048995	10.10802611	9.453168254	9.833112316	9.995811201	9.90404944	10.09766305	9.454161953	9.758907351	9.919884625	9.585056197	9.934793898	9.618634738	10.40484294	9.202682864	9.718084329	9.514233442	9.330121354	10.24721938	9.649426652	9.320243068	9.458102328	9.340876049	9.710939236	9.857540928	9.188589541	9.431675123	9.631390812	9.778984601	10.2093342	9.510267572	8.846632404	9.387479505
ACTR1A	8.3226772165	7.840978848	8.0124243655	7.979324846	8.055569557	7.9666888115	8.0609741715	8.2149392	8.2609800915	7.825113049	7.7910914415	8.099887152	8.0774299605	8.409124856	7.6219561675	7.851318614	8.170187814	8.081976891	7.592255685	8.093169265	7.8273504845	8.756190763	8.1878210785	7.795568716	8.1960996305	8.3220855645	8.4420562105	7.894571176	7.8502841155	7.842861939	7.8286087435	8.067148879	8.0149810245	8.0281116235	7.9875018485	7.6583118945	7.4502401995	8.144507104	8.191626841	7.563141953	8.2759392245
ACTR1B	8.097512354	7.693233589	8.528602	8.632664832	7.802163247	8.748977316	8.205473893	8.367565507	8.291625043	7.93516252	7.892118365	8.203835734	7.952229697	7.952051719	7.686014999	7.755077713	7.649935561	8.023777973	7.417340468	7.968390361	8.158332435	8.052735997	7.986304536	7.95411844	8.207834314	7.720579377	8.295885806	8.114909556	7.973119755	8.166624087	8.238164513	7.93458928	7.818521476	7.895197463	7.998959904	7.98442531	7.84209436	7.997903041	8.172437867	8.193406141	8.270093202
ACTR2	7.25348137928571	6.86268764228571	7.64655173	7.77038059842857	7.46558869771429	7.36052940914286	6.99632276585714	7.26748164714286	7.74498894585714	7.01117656628571	7.35779697985714	7.29684623657143	7.85953946114286	7.68352459042857	7.73621688371429	7.54093016985714	8.12161949271428	7.66551156728571	7.23252447671429	7.71368584342857	8.16150765642857	7.094339357	6.88683193357143	6.98660382614286	7.32121444614286	7.21491933585714	7.19451263342857	6.83694923885714	7.60777828342857	7.70379258	6.63270980371429	7.83869556771429	8.18599315114286	7.26441697514286	7.82546259485714	7.01420412371429	8.03377492957143	7.80538076714286	7.59473796785714	6.72857224057143	7.25215695757143
ACTR3	9.343006826	9.1991424726	9.710753197	9.2070968864	9.221044808	9.1372554984	8.308385273	9.5153272608	9.6175693398	9.061702564	9.0108227466	9.2265558634	9.4534167772	9.3619465556	9.509966016	9.230520668	9.5352954476	9.2449461048	9.4009990104	9.6987527062	9.6395050884	9.040400029	8.959518117	8.8193793968	9.1913958352	9.5222757026	9.3032035436	9.206655531	9.3664353916	9.3248945708	8.9814408384	9.402241883	9.4891545654	9.0597530108	9.5938184004	9.2832039948	9.305586503	9.6009303898	9.3871281472	8.9390966646	9.3412257334
ACTR3B	6.1998545005	6.626781303	6.675641769	7.272315603	6.4405419815	6.77576744	6.4828783945	6.5634526	6.724026075	6.5874894945	7.170006031	6.373184333	7.035765306	6.7559357525	7.013549123	6.653209556	6.5638360535	6.417484991	7.0776915295	6.442615394	6.8407153275	7.2566329745	6.6409424325	6.959136032	6.8683483595	7.170741677	6.3948886895	6.4847092905	7.3931223425	7.208977021	6.3626262775	6.566900277	7.42223228	6.872440401	6.687469219	6.228718327	7.465444699	6.967140635	7.046934638	6.6912138055	6.648190448
ACTR3BP2	6.690416873	6.642731377	6.404924229	5.932518383	6.522683118	6.40655139	6.701944609	6.785624712	6.387225379	6.572468823	6.493309657	6.52646154	6.465650435	6.50286621	6.39260585	6.710639223	7.061864539	6.145682956	6.533163548	6.497593004	6.422774201	6.853730455	6.34304509	6.212874999	6.407249402	6.601360289	6.72388301	6.653846197	6.68434298	6.262559952	6.448091264	6.11002609	6.261579103	6.628665579	6.514567648	6.431806724	6.138526383	6.215703589	6.349469465	6.675257605	6.262057633
ACTR3C	6.729935451	6.47028515	6.621085586	6.152110268	6.518320876	6.957125197	6.758536216	6.77937208	6.905626722	6.531673305	6.478208568	6.477184493	6.519466958	6.700741643	7.235072934	6.231876057	6.659882263	6.912226307	7.375733306	6.827570459	6.109088676	7.524532671	6.539154305	7.097306737	6.338214219	6.184191537	7.280571805	6.26994351	6.483300216	7.652549145	6.727541708	6.726460768	5.966133036	6.404206919	6.00302722	7.323095245	6.617877178	6.487790976	6.298595423	6.320231192	6.710766015
ACTR5	6.8260611715	7.2265144415	7.387221099	6.964184528	6.943766012	7.2884924805	7.1109609525	7.6016024725	7.2030466725	7.1092733475	7.5486670675	7.060604074	6.8709916965	7.017779396	6.594266775	6.9539478595	6.9664626395	6.980936979	6.6458546045	7.2282178275	7.084718791	7.0696381595	7.06475889	6.92174585	7.197946148	7.1165413155	7.2305397325	7.0545247985	7.1193084335	7.390430329	6.9405071895	7.1895796125	7.113614043	6.703573942	6.8629040445	6.995578075	7.117347183	6.8572633635	6.9225915725	6.6954048785	6.708124768
ACTR6	6.423356085	6.626439151	6.6986866465	7.180179638	6.431838324	6.958683541	5.629453681	6.750207246	6.7340732875	6.8243133225	7.3015093625	6.2168882825	7.159506706	6.548671632	7.148250624	6.437015094	6.4423003215	6.859430808	7.525116417	6.854335762	7.2606089845	6.625345849	6.6738383735	7.3588212355	6.9639615445	7.0535973205	6.9761229355	6.894822777	7.3733207735	6.9570033065	6.6725551105	6.7276682125	7.144265655	7.0716039485	6.687204219	7.4512847215	7.2146372085	7.497833485	7.258586981	6.0939993795	6.9805699785
ACTR8	7.506257128	7.1595643985	7.57162089	7.3758173905	7.6283873995	7.321335538	7.2526324995	7.397215867	7.836317091	7.1430335445	7.3464404715	7.4795579895	7.3170044195	7.2307715415	7.6163481065	7.478176674	7.215918884	7.4748080215	7.129089139	7.4373768315	7.2007406315	7.588737733	7.12427875	7.1122637765	7.0927552715	7.1825768225	7.090899264	7.1922214515	7.1487647025	7.550099521	6.9384993695	7.2306371715	7.4201888275	7.3265502425	7.2877595485	7.4873897095	7.0597861415	7.245568543	7.163539902	7.0181752685	6.87099002
ACTRT2	6.923748815	6.793844022	6.496803401	6.571211133	6.676693892	6.577795247	8.048431832	6.766480105	6.394371114	6.597483692	6.123190811	6.725284488	6.306374913	6.895671423	6.228470908	6.888299676	7.143001463	6.63998241	6.559107942	6.566841449	6.341038993	6.720479557	6.685191836	6.559841653	6.49510548	6.39106369	6.348190048	6.617618734	6.246231673	6.401133494	6.699842518	6.329657825	6.132211232	6.289002837	6.492059412	7.13480656	6.288762557	6.070005964	6.500027221	6.662265685	6.295468592
ACTRT3	5.676120807	5.453372136	5.527518155	5.12195799	5.578069865	5.637600866	5.159864058	5.713238437	5.866328245	5.367707063	4.959154574	5.767258724	5.952193976	5.593021597	5.849514917	5.79891628	5.771310679	5.944301105	6.262618233	5.353632556	5.549020858	6.516226514	5.736478665	5.469206894	5.474654569	5.647360068	6.844370226	5.491726636	5.89411795	5.7387676	5.808983498	5.699027469	5.535239334	6.045141754	5.549717636	6.465177418	5.215160969	6.607451912	6.340802392	6.475869705	6.041334275
ACVR1	6.917606326	8.430476365	8.920467081	9.753322921	8.707611403	8.793468004	8.071525518	8.207822952	8.529573017	9.164941202	9.358632254	7.455103335	9.294061139	9.501093108	9.246466044	8.550241487	8.004465835	8.561436559	8.803934414	9.294719506	8.794667964	7.270925623	9.230778621	8.955295878	8.908516815	8.856541368	9.33319903	7.541843273	9.188777958	9.548580595	8.532694218	8.447766632	8.909374268	9.258997875	9.238887986	9.029766596	9.871072464	8.946571299	9.3202529	8.64599004	8.398301526
ACVR1B	6.79545253883333	6.77157695833333	6.48389265883333	6.840333646	6.778331425	6.75975586733333	7.12247944266667	6.63599278866667	6.71722173716667	6.80893712533333	6.88188242266667	6.80330975316667	6.7305242785	6.556326144	6.73167422383333	6.56506978316667	6.75542066816667	6.62736637083333	6.48982631566667	6.57782075866667	6.82035150483333	6.57909567033333	6.90943015283333	6.839859335	7.03026113433333	6.46830423266667	6.60529026516667	6.6891413625	6.78918315633333	6.72324049466667	6.59986214566667	6.657969702	6.62392618583333	6.851454944	6.5831425315	6.65597967416667	6.69744781833333	6.8766984145	6.70311223383333	6.71832257066667	6.480408364
ACVR1C	5.6097007315	5.3630707925	5.385113924	5.174591197	5.50886419	5.699211416	5.336057821	5.3697575125	5.287112232	5.7175585895	6.407604369	5.4280405815	5.715353098	6.6125762555	7.568363177	6.852511328	5.316453851	6.062302213	6.9959595265	6.1723762555	6.3635966825	5.3515492615	6.771192059	5.8563664845	5.8417228055	5.405155461	6.5245159985	5.33175681	5.6323440275	7.945535622	5.6238736115	5.667236256	5.224151644	6.422395822	5.974558141	8.3894786245	5.8153769385	5.574429027	5.5192180755	5.91637405	5.8500362905
ACVR2A	7.598474691	8.532593323	7.547027086	8.453790694	7.9640604575	7.4664602095	7.157469499	6.9399133715	7.574892482	7.8868289115	7.9568450375	7.165814275	7.6183830065	7.234182062	7.780916511	7.3651539135	6.831793123	6.4477355745	7.4185069555	7.7133831905	7.193055386	6.82208832	6.8943973085	7.8188431195	7.0847508955	7.811969195	6.9850624035	7.391403293	7.660971176	6.583684685	7.4994887555	6.4563264415	8.1211838275	7.73312378	7.1738245385	7.4879383165	8.283765485	7.3721303675	7.293456223	7.5350775675	7.002713114
ACVR2B	6.50738492766667	6.424211106	6.47382414366667	6.30654541633333	6.41620271466667	6.767758041	6.396071217	6.528084965	6.647751586	6.658036778	6.89825233566667	6.59731551433333	6.89104283233333	6.96122483733333	6.59817084066667	6.56174059133333	6.559805831	6.358043923	6.62357308433333	6.39548972833333	6.60698210166667	6.61261868233333	6.77233422033333	6.91489788366667	6.92949088433333	6.36676443166667	6.35213441733333	6.73528838533333	7.15002802666667	6.98937866733333	6.44806554866667	6.529119503	7.47618210633333	6.990460971	6.672436459	6.41999310933333	7.421018912	6.82561656566667	6.892847811	6.39172788833333	6.48510903
ACVR2B-AS1	7.122311866	6.955543549	6.595204723	6.922081001	6.796127196	6.502362812	7.652996942	6.845200847	6.421648074	7.136122442	6.758760483	6.931395314	6.551155113	6.991682524	6.599295435	6.866059536	7.304544658	6.727832727	6.874578183	6.818397069	6.7886199	7.215040521	6.885922819	6.818397069	6.659346407	6.624076452	6.613363339	6.919035272	6.799731587	6.680399736	6.964337044	6.709112798	6.767840718	6.968334686	6.932782946	6.57591777	6.791032565	6.567673005	6.818397069	6.955822809	6.907401708
ACVRL1	6.322017444	6.2391704865	6.362756551	6.39144299	6.1942562385	6.385621793	6.628830577	6.3961765425	6.2215728255	6.2206856335	5.980936427	6.7355558775	6.2946313805	6.237191217	6.100762996	6.6737899895	6.970378272	6.2004854805	6.2362122165	6.426425114	6.3309056405	7.615073636	6.593328403	5.9175627835	6.505816775	6.258801055	6.1993378805	6.573671838	6.24372555	6.0231270395	6.7779046285	6.153400792	6.2001077275	6.137164154	6.43957512	6.386507214	6.3655750265	5.739231225	6.0404362	6.314097926	6.04320587
ACY1	5.943458259	6.248877662	5.454120668	5.721147468	5.806297914	5.700857544	6.750114157	6.208456085	5.495313936	5.752177604	5.89348458	5.978362216	5.235839798	5.929543281	5.556402709	5.853772014	6.433483605	5.705510577	5.779324523	5.598932633	5.262204701	5.981769066	5.846061204	5.707483118	5.617626534	5.699993576	5.895807842	6.026197159	5.690713018	5.448668955	6.177669557	5.822768914	5.301189573	5.62590788	5.593977352	5.986772678	5.675992888	5.77025901	5.582238109	6.324981575	5.617626534
ACY3	5.7865513135	5.736667078	5.9181214475	5.32543644	5.7452956365	5.7023273415	6.517309802	5.913593644	5.9133656925	5.588189833	5.4986708885	5.983601624	5.6551162745	5.9081002475	5.3917139765	5.6399307745	5.744902639	6.0609914295	5.8226138105	5.722724552	5.4348100765	5.824710742	5.804292819	5.665442546	5.823430918	5.6273889085	5.7960853075	5.650840918	5.7929771465	5.51826913	5.469010635	5.7772623265	5.5303084705	5.5635957975	5.6536301095	5.628888751	5.3553567505	5.3776467385	5.6038206435	5.561108859	5.539816552
ACYP1	7.439592343	8.033789538	8.776139824	10.09812076	7.848242716	9.047027785	6.929837922	8.093928226	8.663677063	8.305407667	8.313420986	7.732771728	7.566555714	8.100451201	9.424693356	7.945139827	7.932169767	7.804277246	7.820599388	8.010724613	8.444304311	7.831094966	8.002058886	8.431716695	7.622388547	7.882714099	8.618482054	8.637752803	7.095518245	7.720618087	7.823314205	8.656367165	8.612451006	7.003351549	7.536636874	8.683434629	8.625422302	8.079277884	7.618728134	7.851647979	8.933929814
ADA	6.489267172	6.35441506	7.274743849	5.7545194555	6.595964743	7.1663338725	6.3737295865	7.271024475	7.640923322	6.711456159	7.3529369645	7.547918264	7.997286316	6.6396743195	8.7480261965	7.5028468705	7.9874589425	7.5846910955	9.0428714355	7.776481188	7.7512675855	7.5227520875	8.354474157	8.434349702	9.5789515755	9.381492587	8.0491192685	6.669216128	10.572966915	9.387218684	6.80743421	8.4787559875	8.5380474005	10.6218977605	7.6550156685	7.249813755	8.8171694155	8.103412758	9.1562704425	7.3302315925	6.74568224
ADAD1	5.971599691	5.877434537	5.6633067395	5.377986321	6.009593504	5.88653159	6.088476317	5.922200518	5.73210197	5.8650921015	5.4474678855	6.0026174625	5.947077181	5.7840135445	5.775874505	5.792329066	5.947151797	5.7813784315	5.860114685	5.6811558945	5.8911291245	6.0783911435	5.687057951	5.771073772	5.738721008	5.7784554455	5.672236485	5.736661714	5.7522203715	5.7888514735	5.842817674	5.715071899	5.7930726205	5.781141369	5.9518379765	5.8470632815	5.8540864	5.4469537345	5.682724293	6.0503341955	5.92137197
ADAD2	6.036557871	5.878259462	5.620042277	5.49349207	5.937838239	5.957519354	6.61484116	6.240716572	6.011095571	5.791945124	5.816013062	6.486629567	5.963991863	6.138076158	5.73354261	5.856014607	5.590858438	6.283095827	5.957519354	5.766067211	5.710771722	6.303128155	6.133505517	6.048064006	6.215326062	5.760392593	6.08394491	6.100747084	5.911384883	5.9296219	5.972798302	5.957519354	5.797662323	5.948249857	5.836413328	5.933549501	5.754069233	5.87666645	5.785339977	5.789526053	6.101963378
ADAL	6.52871487566667	6.415157614	6.67308359333333	5.95212693166667	6.385034067	6.38715442033333	6.51120746366667	6.54038750166667	6.41765630366667	6.65773593333333	6.293634969	6.40664818133333	6.36965383966667	6.20802037266667	6.522895223	6.364363262	6.329788469	6.215532981	6.47718796333333	6.49014993	6.44649275	6.44392492833333	6.33762124166667	6.10190582233333	6.226381596	6.663186166	6.286281215	6.31845533566667	6.42585194166667	6.27581140133333	6.47807511233333	6.53655671266667	6.274968588	6.620230377	6.39023848133333	6.49969656666667	6.35398975533333	6.38065248133333	6.38105301333333	6.23169838233333	6.356743531
ADAM10	7.53012875633333	7.167555176	7.16134763566667	7.42359249666667	7.28933597933333	7.19649770266667	6.402115019	6.96193071133333	7.485404592	6.95615993033333	6.92848903566667	6.51777012766667	7.68362772566666	7.39061483433333	7.87526773433333	7.059790013	7.61537782266667	7.30766143133333	6.92317683266667	7.40222826933333	7.22129048233333	6.51351464	7.05214395533333	7.38696532666667	6.930664375	7.75552363	7.21503812633333	6.89353304766667	7.09942953533333	6.66544862333333	6.624776429	6.87731089466667	6.81842105266667	7.25278199133333	7.02864692333333	7.52507343633333	8.020511182	7.52145239933333	7.09655170133333	6.64566623666667	6.55175769633333
ADAM11	6.9266082135	6.5256114055	6.55597333	6.419218743	6.6643924255	6.6082246605	6.602156415	6.713026978	6.5714708225	6.7361226055	6.5825778225	6.7966587645	6.650240234	6.767601746	6.48714856	6.7922899225	6.4741886645	6.7333955595	6.602650927	6.5277187515	6.6336491475	6.892800835	6.7313901525	6.326429378	6.695278771	6.6159114255	6.6282948115	6.6654115355	6.543749434	6.424582695	6.679804936	6.751786369	6.469819197	6.6412637135	6.558398434	6.6919609975	6.597415882	6.546072697	6.586296398	7.016358933	6.4842019
ADAM12	6.0699867904	5.8805608476	6.0647079496	6.251025924	6.0863282546	6.0563820128	6.0885732244	5.9724761218	6.2009450686	5.9266448868	6.5797641012	6.2602208438	6.3785514348	7.4762172828	6.062067047	6.430837156	6.4248531204	6.1725043826	6.191102116	6.6012510572	6.3908943132	6.4548095182	6.3082813774	5.919162186	6.2137405736	6.406299759	6.394480665	6.7115478354	6.758217604	6.0130755838	6.258549123	5.8979176338	6.7237238238	6.8044487798	6.415477074	6.2635600466	6.0478058722	6.0665170992	6.6404780874	6.4614566368	5.8985640312
ADAM15	7.762811217	7.671998704	7.3111225305	7.2379488665	7.44215744	7.561914717	7.923043811	7.594927667	7.400774202	7.330743519	7.078932609	7.7081536675	7.223515214	7.419247251	6.9451475125	7.397874533	7.310330492	7.31057849	7.251071868	7.1274671925	7.166990307	7.7415634915	7.4187443245	7.283264178	7.389461238	7.2819067625	7.3944220955	7.3690754085	7.2936611695	7.373021893	7.3927014465	7.1379207025	7.1823526225	7.1484772695	7.361939722	7.006429017	7.0705820405	6.9539982945	7.307939561	7.597235464	7.216012271
ADAM17	7.57388151533333	7.51860711033333	7.56061090866667	6.98725461133333	7.725957109	7.395626565	7.07787795033333	7.43063242566667	7.720548273	7.46175679433333	7.92295642866667	7.18227765266667	7.94002580366667	8.44078230133333	7.76393136633333	7.85203909	7.74971069933333	7.775541223	7.45080169366667	7.96076881233333	7.93192342966667	7.03073320166667	8.040950172	8.016838498	7.56033723333333	7.97831477666667	7.42360830033333	7.45600476533333	7.942613521	7.559114064	7.525978365	7.368395045	8.351466755	8.16182503366667	7.91415062666667	7.78039407733333	7.62450533866667	8.02654401766667	7.52150540833333	7.85093155166667	7.776135667
ADAM18	5.1799274385	5.1405123885	5.0978105725	4.7429222805	5.0989346275	5.1324383655	5.121844473	4.82768524	4.933544909	5.3060958115	4.793759601	5.213539434	5.1636853725	5.055001621	5.0262533485	5.1139582775	5.138485687	5.003875893	5.127017873	5.009873435	5.1745760595	5.1567582245	5.0169502095	5.1552962115	5.036765765	5.0308452335	5.116763821	5.1544213085	4.997278765	5.0709400205	4.9258748855	5.029986901	5.072860845	4.9769297485	5.07256213	5.2281877535	4.956182933	4.9182637255	5.107331933	4.993968121	5.0660989615
ADAM19	7.5522529025	7.2139973295	7.668074289	7.201513562	7.8362068065	7.5457876635	7.554986847	8.056162706	7.7930204975	7.398525452	7.0712502305	7.506726109	7.24020001	7.414965994	7.5265109185	8.185164465	7.5973598395	8.0539040645	7.412309521	8.1140749095	7.6319502965	7.5176324775	7.851366098	7.4570921765	7.2426057315	7.369080674	7.560362493	7.7451740695	7.3052584015	7.601065837	7.8012952635	7.479799832	6.9115135845	7.4811402245	7.6971131135	7.7939124835	7.0784506035	7.547503535	7.446186842	8.224924772	7.164317129
ADAM2	3.666851943	3.742066964	3.626933303	3.51757379	3.861017991	3.613038985	3.78389212	3.579426229	3.636485368	3.656076756	3.662901142	3.69939	3.516450555	3.737028662	3.726898562	3.919215182	3.702815877	3.762147605	3.728632375	3.460369469	3.647167572	3.648303804	3.661616738	3.747517277	3.75469975	3.502821219	3.781807364	3.688919955	3.750400288	3.62720695	3.818767299	3.603473277	3.542109995	3.683512503	3.735637915	3.638645829	3.556038164	3.669453448	3.672143702	3.739180192	3.707582845
ADAM20	6.5179543365	6.301159197	6.04976984	5.8936747365	6.304933697	6.150534696	6.272141171	6.210976229	6.034849661	6.3152619465	6.149134512	6.336575022	6.06109023	6.4135194585	6.1023602365	6.29155458	6.300460725	6.156261473	6.4938001275	6.189083482	6.1169962305	6.529872514	6.133586819	6.0742469625	6.169811754	6.398306746	6.2715550765	6.3073750905	6.2321313555	6.0187352915	6.586719579	6.0279356695	6.120019965	6.236823131	6.307135061	6.243001209	6.0374211925	6.02034166	6.2065000555	6.4241362675	6.2738412165
ADAM21	6.4968938045	6.329668749	5.9722197105	5.628005404	6.095674398	6.177783994	6.1129781285	5.837788859	5.929473117	6.499508615	5.9292254915	6.616384613	6.424434035	6.317349749	5.990141411	6.2420939565	6.2409934625	5.9660531025	6.435523214	6.1047893865	6.4080144595	6.153980897	6.2479083685	6.0301389735	6.2844285485	6.073084436	6.1487107185	6.203817836	6.3578581495	6.044306905	6.2087044555	6.1568543535	6.278137611	6.2588516595	6.2704457905	6.136569498	6.2867737525	6.247643229	6.2847146505	5.906641032	6.166753652
ADAM22	5.8601726655	5.76740897125	5.542145775375	5.397747132875	5.716719930125	5.472856295875	5.74790866575	5.39828987825	5.39067847825	5.6892622085	5.828563214625	5.787450825875	5.930149771625	5.583389678375	5.82984052125	5.690637998875	5.900728546125	5.815990504625	5.89031333575	5.72456820675	5.972630975375	6.138360894125	6.019909330125	6.03373413075	5.73300377875	5.92499440925	5.9360629235	6.1703011895	5.9099221565	6.121107585875	5.887322866375	5.600908058875	5.90878791675	6.0255074	5.817534337125	6.2331737405	5.762809648125	5.96231697075	5.8238429345	5.817001333875	6.423046278625
ADAM23	6.15114909425	5.86465219275	6.1756242925	5.30973855975	6.2949558225	6.20519988125	5.71301472875	5.697837191	6.47165785275	6.09721288475	5.9778296405	6.841812625	6.2422070815	5.77993107475	6.98973050725	5.86858266875	7.68268628075	8.0500759275	7.89286110225	7.15941001225	7.4932828225	5.9079227525	7.3165235765	7.7271031135	6.9519540335	8.2983829915	8.3020664535	7.7207333525	8.43527455625	8.0668585815	8.03232234925	7.70707625425	6.10571734825	8.72746511625	7.0556981715	8.915983635	5.74483567775	8.3062831335	9.02129043725	8.97153036175	9.16405004925
ADAM28	6.3529474005	6.51871566425	6.904231502	7.21703292075	6.711466167	7.022920975	6.66560988425	7.67136913	7.22063366125	6.7104714615	6.2599001985	6.48707569675	6.88074934175	5.2464359445	6.1883554955	6.79715519175	6.663899688	7.045275664	6.14436831675	7.02430723025	7.31370822875	5.77030438425	6.76537587775	6.0454749325	6.4555876625	5.7756212855	6.09774883325	6.15405072675	6.35687709625	6.4782947375	6.6739223805	7.56565110275	5.51024854425	6.648762979	6.4386898325	5.8855932935	6.30446690025	7.36996363975	6.19623659	6.306050521	6.8810542795
ADAM30	4.990772808	4.952525591	4.80372679	4.735001385	4.814437875	4.904960458	5.212288571	5.017252284	4.8532496	4.884526276	4.737035766	5.0173226655	4.817443026	5.075128857	4.911439619	5.0422195985	5.206692351	4.8012314615	4.9901039955	4.714235284	4.748086806	4.8823260115	4.9086062485	4.6705672255	4.9466176905	4.8598021025	4.9569594045	5.01184297	4.800734988	4.864097455	4.9787344645	4.859546986	4.917681836	4.7729778645	4.696504749	4.9255751665	4.7099344775	4.8151321545	4.884847023	5.0110791765	4.802109416
ADAM32	4.793377713	4.782630953	4.688648454	5.484231301	4.856839665	5.172302723	4.967829923	4.64516527	4.628042378	4.894952868	4.474279959	4.617503749	4.621089958	4.680091767	4.371419582	5.107820346	4.537292014	4.618030777	5.043335952	4.506723883	4.441020882	4.712115348	4.306824321	4.474862071	4.653696795	4.488081114	4.407057014	4.972221192	4.513035583	4.892057805	5.15723999	4.453586656	4.568839209	4.447238847	4.622564679	4.576609732	4.429809966	4.501355987	4.410572742	4.92389648	4.630420003
ADAM33	7.108049591	6.889041099	7.108268986	7.7991038055	7.479914547	7.260717965	6.990332064	7.1407986715	7.5802065715	7.2981326245	7.1973709225	7.1797702185	7.297416163	7.086090545	7.5252038155	7.6488518985	7.197267399	7.427381344	7.0420557985	7.285333243	7.2876690735	6.7899382835	7.4166260325	7.317487614	7.144384654	7.0769260375	7.0545494065	7.690708975	7.1419032755	7.354625959	7.1836049555	7.549429466	7.154295106	7.2774702755	7.3278267995	7.132761636	7.030573704	7.5243513805	7.0277390565	7.5240341675	7.3099173525
ADAM3A	3.812519934	3.859616504	3.59071738	3.412791157	3.654571195	3.499176546	4.258672724	3.579029138	3.525707953	3.438384169	3.436925478	3.742264096	3.53417619	3.530902826	3.548460334	3.847504976	3.742003418	3.624726208	3.612785677	3.628161688	3.558856289	3.624979403	3.518424822	3.487952753	3.573805665	3.560911788	3.559395697	3.909980026	3.51464478	3.479683264	3.728117823	3.472436932	3.659970665	3.6616348	3.539361317	3.696666662	3.593362747	3.492248371	3.684297439	4.211167077	3.608306014
ADAM5	5.894688178	5.9574918615	5.425039625	4.9619002215	5.805959899	5.3874791425	6.1583105385	5.401601922	5.3781398535	5.8026703	5.226691602	5.5972894405	5.3866600415	5.603240208	5.4678043935	5.8199159625	5.8884801045	5.49092484	5.8833065035	5.5080862325	5.3863710865	5.6109584895	5.474905186	5.46007843	5.4970707945	5.6268857305	5.6301301635	5.7119886985	5.5522025245	5.546914457	5.710194266	5.4096179955	5.452048006	5.5801971965	5.5834874005	5.524545826	5.396538289	5.360101677	5.5802823555	5.647656391	5.642912117
ADAM6	6.59728918	6.209834503	6.189691285	6.046117281	6.357013311	6.437607026	6.685163085	6.293538328	6.291884141	6.261697094	5.810770965	6.620812744	6.261697094	6.170885268	6.265911961	6.418421596	6.421605573	6.019984853	6.340841157	5.992614324	6.363212111	6.524750169	6.261697094	5.984782318	6.476684784	6.276917282	6.092795194	6.414994974	6.372688737	5.947291225	6.126307454	6.274302323	6.226753063	6.078285625	6.398617112	6.150081211	5.980334614	6.045038993	6.196834789	6.40805675	5.968785095
ADAM7	5.23119469433333	5.07427711066667	5.040678006	4.94930135166667	5.169872351	5.05937695733333	5.53245343433333	5.03175278833333	4.958647637	5.19236626233333	4.95140280633333	5.32398399333333	5.06251015766667	5.038385363	5.03975397066667	5.12840433966667	5.26483346666667	4.948620175	5.34572078	4.98505142	5.08126465266667	5.320662929	5.08989363566667	4.98184849933333	5.038533216	5.04699031	5.111498422	5.37773419666667	5.140902529	5.000866796	5.11942730166667	4.96665479366667	5.01950000566667	5.19631564166667	5.05504381133333	5.17465826233333	5.011923089	5.12646414766667	5.12281767	5.13657225066667	5.12502871433333
ADAM8	6.922223056	6.7714064415	7.2311734925	7.50403937	6.758953685	7.526157525	6.8647291825	7.253636803	7.222941074	6.7412993465	6.591909302	7.27325743	6.886190032	6.9718908985	7.1564405535	7.506389552	7.204754012	7.6117974675	6.7118308145	7.28311049	6.72159497	7.781472233	7.223355279	7.3047125365	7.27785024	6.5863870075	7.572572547	7.600268515	6.609204304	7.0623482895	7.5147088655	7.274682682	6.8237016655	6.817036054	7.0364215965	7.5236117955	6.679912211	6.631796078	6.97320459	7.7904394515	7.287833985
ADAM9	7.37548105766667	7.104938949	6.530063676	7.085935496	7.020975658	6.55312781	6.433307728	6.32192122166667	6.92630667133333	6.89806855266667	6.92290870933333	6.358496999	8.08538314366667	8.63053975366667	6.995506959	7.09747086966667	7.594252739	6.53245829966667	7.30332964166667	6.983329833	6.62473820066667	6.56970067566667	7.42585705966667	7.15322365166667	7.16961972533333	6.88738383666667	7.73935463	7.10187830533333	7.407388682	7.61074809266667	6.21727774133333	6.85228917033333	7.32936802166667	7.37905400333333	7.12370121233333	6.70855805366667	7.21188542633333	7.47146410833333	7.27796673666667	6.99553614366667	6.75140711666667
ADAMDEC1	9.035240278	7.856702341	8.619684968	7.904291366	8.403846051	8.074242405	6.398281487	8.595944508	9.088193223	8.64565703	7.703482636	9.443868591	6.582691945	7.397929736	10.56656902	10.28012739	10.2356279	9.777947358	9.939482106	11.46952189	9.833974189	7.626171043	9.101587889	8.443283878	9.611333964	9.599404079	9.128971604	9.716851714	8.789158941	9.330137824	9.128060539	10.17830106	9.178255904	8.422209497	10.0442539	10.11012078	9.962385527	9.796865348	7.684634422	9.930007572	10.12436603
ADAMTS1	5.4315272975	6.294017018	5.562992394	5.1123307095	5.4833632645	5.342460569	5.952620171	5.2193272145	5.3606801505	6.2123144495	5.948905046	5.603681935	6.193239618	5.996028567	5.8774753515	5.78255039	5.7695021135	5.391394121	5.743997687	5.8213749185	5.6253479555	5.502246577	6.2067891995	5.529458605	5.761344434	6.106987919	5.839451631	5.5772038915	5.840139736	5.445078887	5.7524676775	5.8660952545	9.711959933	5.9851751845	5.545376683	5.802832782	5.855640446	5.3234822025	5.542461204	5.821505607	5.757264104
ADAMTS10	6.134611008	6.0122631125	5.6868183935	5.2316200005	5.996274263	5.8800557065	6.189925963	5.9335592215	5.720142032	5.962893154	5.8001299365	6.065888103	5.31401429	6.047200044	5.879269142	6.195256013	5.709716691	6.12717786	6.0515218235	5.638684431	5.4821009465	6.0981779075	5.995538589	5.96607621	5.768650588	5.8635643815	6.0004708055	6.1795171615	5.5035487655	5.480894779	6.208856759	5.7320850655	5.496549681	5.7920549115	5.3946659325	5.9209251355	5.761232812	5.6206367355	5.639431907	6.321061675	5.8165999025
ADAMTS12	7.155777541	6.654938774	6.8115629415	6.7467030275	6.891933837	7.009137073	7.528744732	6.9497439635	6.751741463	7.032940215	6.891436553	7.325932731	7.3044545985	7.1534679625	6.721967844	7.0550806545	7.178412874	7.063849595	6.8925770595	6.927245882	6.8534951655	7.233412499	7.004944743	6.876591353	7.0067808305	6.969887645	7.335155139	7.113428052	7.398743231	6.7935916985	6.996208866	6.8568865305	6.9295319055	6.9085663875	7.161597595	6.9592354	6.7493400855	6.9265268845	7.011026648	6.871428042	6.7977961455
ADAMTS13	6.874055876	6.580092653	6.5312183045	6.5824728585	6.5233532825	6.6630798305	6.7837910415	6.666630711	6.6754197285	6.649120442	6.8125474205	6.796350364	6.520518735	6.666178023	6.3583235985	6.5841601845	6.427283811	6.63967314	6.166121254	6.4021604815	6.6850643495	6.521205693	6.579270938	6.787689669	6.6482783485	6.563147019	6.53993581	6.6928292495	6.5388295575	6.408075752	6.6638803635	6.477194366	6.3671044735	6.454256541	6.514454507	6.7201779285	6.427420427	6.233898934	6.522831808	6.738441592	6.2969326465
ADAMTS14	6.813602615	6.383638198	6.502692236	6.137228632	6.586586858	6.834504222	7.290989607	6.943625477	6.404605777	6.511656842	6.208500199	6.787510083	6.306635929	6.34885377	6.312461104	6.434908019	6.838689165	6.815630891	6.223962412	6.584540028	6.244520794	6.708985074	6.761104197	6.866300709	6.727749039	6.286648076	6.511656842	6.633504038	6.616910743	6.292537158	6.506281267	6.579393285	6.051430457	6.318810551	6.524297483	6.540470292	6.038916349	5.923479229	6.721146755	6.741786429	6.36387565
ADAMTS15	6.500669104	6.587245213	6.034058059	6.2273104635	6.501675059	6.382639523	6.922923115	6.255263899	6.3377004745	6.350999961	5.969710933	7.2605471345	6.0739712135	6.331570211	5.930545657	6.3784539675	6.4174456325	6.14206252	6.090105789	6.006305712	6.0581699075	6.367719974	6.305225574	6.218806125	6.203068031	6.267672314	6.2737593345	6.2605056745	6.0461884195	6.2029005645	6.640621431	6.133166155	6.137588714	6.1672825145	6.2550806825	6.232535043	5.9485909245	5.961151572	6.1293611315	6.2447650465	6.102661621
ADAMTS16	6.377747183	6.203368784	6.186946546	5.800988029	6.09317441	6.261945379	6.394249265	6.323392205	6.153026092	6.126547537	6.043188807	6.593031756	6.316026936	6.60604563	6.332436402	6.238464399	6.36713403	6.357382849	6.209270282	6.198624873	6.118933405	6.690713583	6.361574016	6.358838263	6.255518428	6.239461231	6.20755081	6.430070763	6.253574319	6.013679709	5.901931953	6.444147672	6.115026799	6.099330813	6.204882991	6.103638545	6.092877164	5.746872503	6.230423017	5.9094363	6.097885674
ADAMTS17	5.70572985366667	5.493204275	5.64216568333333	5.181982145	5.71714879166667	5.46475265766667	5.945353667	5.52140240466667	5.79121470633333	5.48412144	5.170781383	6.17035623	5.44304099633333	5.53664640466667	6.33962729033333	5.37514198066667	5.51442082733333	5.45166295533333	5.76680823466667	5.819966757	5.53567801133333	5.47948912733333	5.83347152366667	6.38975326033333	6.12380099133333	5.58579420666667	6.14414689	5.94160434666667	5.792369779	6.318805702	5.51121355333333	6.16033841766667	5.53814098533333	6.511438644	5.50883887366667	6.23980831733333	5.40274766333333	5.72540258333333	5.83140970633333	6.83848103566667	5.42533560733333
ADAMTS18	6.9540281755	6.6350177475	6.521469438	6.2437110925	6.805165412	6.7960841365	7.3991385705	6.648619901	6.6113109975	6.919737557	6.582881545	6.99760781	6.7029171335	6.703131306	6.295713368	7.047019002	6.913482725	6.480333103	6.695398127	6.671479341	6.7764828945	6.8670607495	6.6891611195	6.866741702	6.558443449	6.698076983	6.7097236795	6.921884996	6.641775562	6.8140038395	6.83439558	6.6124229905	6.695168478	6.845432585	6.885259329	6.480701764	6.9387446425	6.581032476	6.8888536515	6.7761232815	6.659991283
ADAMTS19	4.377188653	4.384740651	4.3202691135	4.4875946755	4.6229634755	4.427858878	4.582609573	4.3716720255	4.3014857325	4.342403163	4.155833594	4.439081863	4.401195675	4.3247425185	4.2279711705	4.608357873	4.4185752155	4.2818880575	4.3320408075	4.273348937	4.4016919735	4.5945019405	4.3510274015	4.3262686275	4.333190737	4.326547457	4.311206815	4.444043293	4.356029318	4.3683136435	4.483197761	4.3302147505	4.462140478	4.2309482405	4.406401698	4.462827256	4.2708574015	4.1817238385	4.418786811	4.3367525705	4.252464147
ADAMTS2	7.271946334	7.31500861966667	6.57337929066667	6.62205286366667	6.96809386266667	6.589287691	7.59628904033333	6.72362513	6.56512740533333	6.854050625	7.142600077	7.223814052	7.27125028366667	7.58263852966667	7.13124867666667	7.38662292766667	7.83607022666667	6.83526165266667	6.99649538066667	7.31500565566667	6.932462172	7.357054627	7.30570078166667	6.92640845566667	7.198669815	7.33906958066667	7.362637327	7.53491629533333	7.59177029566667	7.09935050166667	7.06470567633333	6.948415718	7.339025013	7.570774731	7.65329201933333	7.17645434233333	7.14941630833333	6.57649269733333	7.26801754566667	7.59474974666667	6.81054208533333
ADAMTS20	4.389911975	4.3842305935	4.3047618495	4.3976141685	4.2724248375	4.4495356155	4.4795558775	4.212672807	4.3553075245	4.3118726315	4.247477397	4.433399613	4.582845316	4.404441691	4.26078523	4.408742474	4.4310208665	4.2088671265	4.3497737545	4.4578491545	4.467046485	4.4064770545	4.418573853	4.381438955	4.2780829775	4.440880462	4.402173959	4.460448654	4.437897297	4.407868794	4.3128474925	4.255232235	4.303911943	4.503800808	4.43342504	4.256418593	4.3375221395	4.2975511955	4.2986327935	4.247414074	4.3538552075
ADAMTS3	4.402473097	4.402619468	4.245508391	4.623749449	4.419545982	4.406526875	3.935796951	4.0851563	4.138389649	4.615793958	4.258261073	4.418482577	4.264968924	4.989041989	4.682126884	4.406706237	3.931418705	4.604917903	5.182526527	3.997729108	4.243552911	4.494607737	4.353490946	4.308067832	4.355317921	4.112221313	4.179136656	4.150355286	4.271064822	4.027105283	4.323254599	3.835466654	5.122903458	4.275191479	4.238009847	4.381371273	3.976496089	4.051513151	4.36364759	4.246338988	4.093600909
ADAMTS4	7.205246577	6.892767547	6.916817698	6.275735635	7.00164305	6.878659524	7.13653886	7.087755724	6.775731129	6.73323999	6.654269194	7.323422781	7.048982743	7.051172078	6.551562713	6.942513307	7.074564246	6.916817698	6.904040209	6.81618391	6.991816609	7.146645214	7.327339896	7.054893933	6.892926887	6.922875845	6.764005115	7.160603589	7.135374819	6.855898665	6.907689414	6.856163578	6.867145927	6.924038896	7.021586717	6.711052508	6.69549779	6.632198151	6.7198938	6.743920902	6.672529039
ADAMTS5	5.14475765675	5.170410653	4.88161261175	4.66021348975	4.926784855	4.81059357175	5.01511684875	4.70467532175	4.85085659525	5.03405440475	5.123093489	5.17223634325	5.465931993	5.55615618025	5.127763122	5.1863028685	5.5859707225	4.81612354225	5.570918348	5.133704928	5.1669566005	5.249318834	4.9922212975	4.9859866605	4.94444025775	5.32654466125	5.31024455575	5.080743179	5.533367941	5.0166417775	5.3299614425	5.1860337225	8.488651995	5.070010106	5.39695600025	5.238317616	5.074183436	4.886997211	5.22211607025	5.01584952575	5.02106979625
ADAMTS6	5.707054664	5.41602115033333	5.570988941	5.388283649	5.472853501	5.52382617866667	5.60547187266667	5.577126619	5.440243165	5.53412682366667	5.60218816333333	5.75737869566667	5.77662741266667	5.69482084633333	5.59048605533333	5.43058504866667	5.54209483766667	5.536318847	5.586404099	5.495442451	5.62175039	5.70152951033333	5.45152327433333	5.40589450733333	5.41380577733333	5.548959694	5.41805569266667	5.748492221	5.550539351	5.423604737	5.491314344	5.44854522833333	5.572880368	5.52148599566667	5.645861921	5.33654808033333	5.55163646866667	5.27721859266667	5.394834122	5.537387798	5.46747571166667
ADAMTS7	5.591504484	5.30617488	5.384737847	5.119201381	5.25246068933333	5.55547183866667	5.58120166733333	5.695326671	5.305861474	5.371530578	5.168999478	5.44767071366667	5.23202002366667	5.39467787533333	5.01346529666667	5.34931775933333	5.31917622233333	5.48600955066667	5.20740672766667	5.40535510833333	5.14786770533333	5.58920174233333	5.40661719166667	5.43536625666667	5.40798596633333	5.39299993566667	5.26389436166667	5.46875296866667	5.25981310866667	5.28868525833333	5.52038133333333	5.44509133966667	5.15914698133333	5.19201676166667	5.23055873633333	5.17601719266667	5.296406315	5.060168343	5.35703390866667	5.42991943466667	5.16713564133333
ADAMTS8	5.189124845	5.34761158	4.88970729133333	5.42987412066667	5.091960831	5.06228342566667	4.901688469	5.108887205	4.859909798	4.97146042633333	4.88817133166667	5.10023218966667	4.709832212	5.106889574	4.594092433	4.84402233333333	5.105945045	4.851036798	4.80444368666667	4.83149157533333	4.737629405	5.25333400466667	4.92773681833333	4.89537119966667	4.94036514933333	4.791527983	4.790545964	5.02248670033333	4.79422352166667	4.69330695833333	5.02650297733333	4.83910705733333	4.838593537	4.81327743	4.86170967966667	4.75543045	4.700304902	4.62496101733333	4.89714536	4.98961641933333	4.77487106933333
ADAMTS9	6.63726788525	6.4227587335	6.2373951575	6.1441619495	6.43815716525	6.3948612835	6.678221518	6.2422862385	6.3484396565	6.36506970525	6.441892725	6.66362832325	6.76248428325	6.42861123975	6.1812729805	6.64164934025	6.6033018615	6.34572858025	6.454425964	6.32245349325	6.309611424	6.56777305625	6.24212244	6.39161765425	6.291658662	6.53519147275	6.26505400975	6.51317581125	6.44926489775	6.3718187395	6.462706772	6.359601268	7.557995795	6.23612060225	6.4030972495	6.1894673255	6.5868551815	5.9738421295	6.2886984975	6.27419348025	6.27640104325
ADAMTS9-AS2	5.4046327964	5.4553153818	5.0861936204	5.2537962298	5.3923804264	5.239059872	5.2631254594	5.121335726	5.1230700984	5.2257956298	5.129023161	5.3039201694	5.2461252478	5.310626678	5.1198595894	5.2685320096	5.4040922834	5.1540905478	5.2949866942	5.2044958582	5.3088840074	5.2678159484	5.2120525582	5.122890006	5.2125630834	5.209146134	5.2086314638	5.3117878584	5.2382819668	5.186701157	5.2347247462	5.1510588446	5.2313226268	5.2560272894	5.3128747432	5.1570870182	5.0954479712	5.1302637236	5.1883310134	5.326722035	5.4070275718
ADAMTSL1	5.39412284116667	5.23515988583333	5.25263513116667	5.3871252705	5.28331100916667	5.22546439366667	5.390036941	5.30921716616667	5.138534312	5.327688517	5.1183245585	5.41424984816667	5.17208810116667	5.25231905483333	5.0526696045	5.26916775916667	5.22582332733333	5.21033519233333	5.101915985	5.14466899833333	5.19995900066667	5.34102888583333	5.34253873733333	5.31167620566667	5.20285458716667	5.25570261733333	5.16638098233333	5.33087106183333	5.2598183515	5.13809353533333	5.31454225833333	5.18792166883333	5.11554393966667	5.11775221233333	5.24740649433333	5.15892906816667	5.13540976033333	5.00674916416667	5.12162432716667	5.2801238715	5.12889412066667
ADAMTSL2	5.065128326	5.112280183	5.056259295	4.857243725	4.983601753	4.836243302	5.958943439	4.95686559	4.882476453	4.866063467	4.88070003	5.020430812	4.585833825	4.99530686	4.865241253	5.004646806	5.145168115	5.039686257	4.965595254	4.835699755	4.721505926	5.10861965	5.123246412	5.191178081	4.917585058	4.711231162	4.947372928	4.995862732	4.897566094	4.968650778	4.775615953	4.915805204	4.792047777	5.026816197	4.826648964	4.87518189	4.737268286	4.678310353	5.09793984	5.220091134	4.868098186
ADAMTSL3	5.9145509185	6.1725583565	5.8373629955	6.2038102815	5.9508287185	5.905948726	6.136682018	5.960178538	5.7616978135	6.0163959165	5.6849775075	6.084724302	5.805642625	5.787751998	5.5170526515	5.7565660115	5.5118458805	5.7494242545	5.6805750255	5.848586076	5.9074626005	5.64042215	5.907036014	5.7776114685	5.689971888	5.730173765	5.6010186365	5.9516652735	5.7238062375	5.562104684	5.654191269	5.658719511	5.420967266	5.4898316985	5.775204365	5.6271813525	5.8080698065	6.636516336	5.621518938	5.6914604835	5.7651611225
ADAMTSL4	7.170914946	6.87153809	6.4387932235	6.4274920575	6.7159580985	6.562157609	6.741345293	6.401439022	6.504797499	6.888509151	6.4242751765	6.98732277	6.7241855145	7.0686809825	6.6739188815	6.8955593215	6.585402376	6.6364382755	6.8699515315	6.5681915605	6.774277596	6.987890825	6.7209683655	6.759264545	6.615941392	6.6248516245	6.6668651935	6.996070449	6.561381546	6.5888545425	6.7735939075	6.6042535345	6.6576088035	6.690693058	6.741498072	6.7793115265	6.5296400315	6.626998292	6.5390095935	6.8533338935	6.678195428
ADAMTSL5	6.500650625	6.256283913	6.484259574	5.894921093	6.445829423	6.516506063	6.568668087	6.531079674	6.286544915	6.211729592	5.865861878	6.652986927	6.221973008	6.447109014	6.111516067	6.283914032	6.259861535	6.227663501	6.008036096	6.060694005	6.266413246	6.510662476	6.361222071	6.196201791	6.242776364	6.002711893	6.144314892	6.503585805	6.253465422	6.020264467	6.320205765	6.20285009	5.904837288	6.129859103	6.081253341	6.181778921	6.070339956	5.833322385	6.251091995	6.304677658	5.897124973
ADAP1	7.8937066105	7.583082595	7.7719534165	7.2767873355	7.670883625	7.8772929425	7.7956631495	7.7928267435	7.6224352345	7.6740109485	7.4910982815	7.865935284	7.6760518085	7.843094251	6.90456135	7.559929995	7.574540409	7.5252156205	7.60127963	7.744447341	7.5108384635	7.9301111675	7.4749786795	7.664031034	7.6555566155	7.74616663	7.671976924	7.382196264	7.989382605	7.510051281	7.52913475	7.3881231815	7.3223165475	7.323633884	7.8051357555	7.283233662	7.4874811255	7.3529286865	7.6868315195	7.5624686525	7.7904318335
ADAP2	6.9233244325	7.1360009345	7.275107084	7.005445965	7.015294462	7.3032086165	7.2675214735	7.314475595	7.176062196	7.2489088925	6.9499961615	7.761391542	7.0297802405	7.298867259	7.17946215	7.6130599065	7.480749155	7.549069872	7.1049834905	7.544148052	7.3791304855	7.560485792	7.099866655	7.568889962	7.0844607925	7.5135809405	7.434318876	7.674180559	6.9184006815	7.26198562	7.244761392	7.479762092	6.9823394565	6.8593707605	7.4493609425	7.238771224	7.02918878	6.9854251725	6.885097363	7.775385679	7.165981569
ADAR	10.09983331	10.58178788	11.25348378	11.50343502	10.62523827	10.82679575	10.45071342	10.93863977	11.10094317	10.68299259	11.65046177	11.11616759	11.15254865	10.77003794	11.865348	11.4798444	11.08185918	11.36240171	11.53826952	11.20745726	11.67559029	11.31297808	11.22097679	11.28762183	11.64100836	11.17959087	11.20252859	10.88415737	11.39538475	10.64453256	10.71304617	11.61732054	11.0457803	10.83228889	11.64345632	11.25926179	11.36393501	11.16994556	11.49724847	10.99672451	11.01216016
ADARB1	6.7359745396	6.4986166522	6.9820051432	6.2468403316	6.4855595246	6.8621504618	6.4490136516	7.0434336276	6.8200644474	6.719675406	6.5903410976	6.8009047116	6.4975091342	6.7091880938	6.4168342842	6.6961454934	6.1868238424	6.7608935724	6.4630926168	6.8746926776	6.8466075632	6.6958053404	6.838479755	6.7037137928	6.6069407686	6.5921794702	6.4130858694	6.7035222894	6.5367838716	6.6401770846	6.8605418948	6.6655198362	6.783331713	6.6670413542	6.8066229454	6.5886362148	6.5151760444	6.56389568	6.5143945054	6.784995943	6.520263374
ADARB2	5.652917692	5.79017995	5.3901212755	5.6033982575	5.451835188	5.2059533915	6.6461594115	5.422011328	5.1673865475	5.4303675715	5.1619123065	5.268749489	5.286649864	5.42003911	5.140697737	5.415967625	5.612917858	5.267148019	5.5735185335	5.2487016625	5.0945668715	5.5917940925	5.325599378	5.309488488	5.3663937675	5.253882694	5.153783309	5.442199227	5.1558938235	5.271534853	5.3456078975	5.2556438395	5.277619501	5.516301426	5.1944916555	5.5783131045	5.150321455	5.03840361	5.255445031	5.7577361075	5.2309927635
ADARB2-AS1	8.244255883	7.896428376	8.032566253	7.298949733	7.987566282	8.147253985	7.907713378	8.058966719	8.03955446	8.067022163	7.921995681	8.167612186	8.124028725	7.990477108	7.730768534	7.900694456	7.944258284	7.829309534	8.16714455	8.042165691	7.904525437	8.01858396	8.02322763	7.987566282	7.996024973	8.040239653	7.900772736	7.862545134	7.955643669	7.881882808	8.436363456	7.818999241	7.941507648	7.915454766	8.040704311	8.041323623	7.771585913	7.799545792	8.02043547	8.007424345	8.039645873
ADAT1	6.475299853	6.816945911	7.120499173	7.635144665	7.343708947	7.17255943	5.872352241	7.394441251	7.831039844	7.281847317	7.704194735	7.197800535	7.505773775	7.328752476	8.005061169	7.310532281	7.126956555	7.350219203	6.6173509	7.064161545	7.640955418	7.177712932	6.925993363	7.522801005	7.141520629	8.045754862	7.826214991	7.07367381	7.064529074	7.479413962	6.703564016	7.505773775	7.169959721	7.101527372	7.499887105	6.950684725	6.670218703	7.31089514	6.910911835	7.550840687	8.044013727
ADAT2	6.1570558905	6.2457967065	6.8246128355	6.052325813	6.4347224965	6.5021329085	5.8509115085	6.6715470295	6.2861581235	6.1891889945	7.5231759175	6.39616851	6.490504831	6.310460115	6.5845828785	6.446473936	6.364118078	6.5178046055	6.5492826405	6.6053148435	6.98865353	6.4288848505	6.6176805645	6.9496090685	7.320485849	6.9445204385	6.2230099905	6.5415387105	6.695620292	6.976286474	6.35218342	6.500493767	7.2588657725	6.5029508725	6.6185896755	5.8187540545	8.2594360565	6.7851936385	6.601156347	5.8733747075	5.9737257695
ADAT3	7.5641940005	7.3829965645	7.5528289545	7.2327631865	7.5163212625	7.4567039085	8.004220461	7.757587867	7.369152344	7.3266970805	7.139408476	7.6514103165	7.358119823	7.4636157695	6.979157979	7.491974357	7.958824669	7.4254189585	7.210676806	7.283108854	7.176127356	7.8006763395	7.461134939	7.520184849	7.6065511775	7.4675800415	7.472400641	7.5741086805	7.5785622845	7.550273587	7.465760667	7.3588695185	7.3862667425	7.292635075	7.3584956985	7.214355896	7.241766475	7.0252506165	7.3982311605	7.327118361	7.2443064015
ADCK1	8.1386759	8.027300566	7.893237437	7.229759415	8.167838725	7.968155488	7.580461904	7.942879396	7.740740018	7.953417683	7.457755911	7.819096426	7.395324175	7.588906984	8.040305618	8.350688398	7.404167964	7.83987017	7.851057317	7.928825802	7.630888427	8.035938755	7.970946613	8.063042733	7.690307401	7.707444211	7.937426452	8.160349045	7.745091372	7.626921001	8.048770371	7.638220326	7.816985999	7.35270145	7.667018622	7.735413495	7.795743755	7.702979442	7.660058799	8.065578103	7.917134445
ADCK2	7.30513963125	7.179465751	7.3499641675	7.06776019975	7.15039497325	7.46509745675	7.4710981575	7.6061041635	7.369724085	7.04197565975	7.17148234225	7.4285137295	6.94145977525	7.3802023155	6.71520962475	7.07724749475	7.2193113415	7.27338097775	6.96368279525	7.17060360925	7.019051241	7.482738118	7.20279655825	7.5006861315	7.10325575125	7.375412946	7.15386638575	6.78291669375	7.644013402	7.510245798	7.317412784	6.87443508225	6.9982731445	7.280257183	7.12820046225	7.031221651	6.7634041105	6.80902111325	7.21665050575	7.17687435475	7.14780303225
ADCK3	6.103049493	6.469801512	6.5210553125	6.546266916	6.308763657	6.4637776565	6.449305278	6.690865909	6.3327600505	6.380909477	6.15778875	6.418184354	6.340330676	6.253535704	6.1073072135	6.3169755195	5.641529108	6.426460182	6.2349865755	6.2591206355	6.23422491	6.604959184	6.521348426	6.7784475875	6.5891417305	6.4894717325	5.870385886	6.181185997	6.4860612195	6.5189743985	6.5035069545	6.2517847025	6.9496366935	6.1135306455	6.3536803665	6.0838151005	6.655915705	6.318211607	6.4088097485	6.2614145945	5.862625649
ADCK4	6.416637405	6.491251697	6.4132529935	6.445413954	6.572255299	6.4326943075	7.1155115605	6.457813582	6.3197973465	6.4236689255	6.1597605205	6.2786582015	6.3459513405	6.3866267755	6.1099859275	6.7486881135	6.613364813	6.5288405695	6.30677591	6.1568225525	6.195800221	6.5575917875	6.2852576205	6.553538724	6.3363647305	6.2679610525	6.4135107005	6.6958437795	6.4458281135	6.3742734605	6.481271466	6.242342026	6.2656841735	6.2516885155	6.196831872	6.2614981255	6.344826744	6.1907094065	6.5139185935	6.5922668525	6.328717133
ADCK5	5.78859212	5.786925606	5.933889865	5.303026132	5.620883861	6.197068274	6.50930856	5.810445722	5.667154146	5.565895411	5.470735265	6.070860116	5.610841199	5.748630931	5.510030071	5.748630931	5.964487176	5.882719342	5.717706294	5.561856345	5.735169519	5.980148111	5.834398509	5.921207513	5.767402635	6.138699314	5.96683643	5.545219274	5.609768638	5.727502679	5.73614242	5.905485969	5.600723303	5.58319279	5.253479376	5.322598001	5.788169568	5.668266992	5.935027795	5.9978426	5.687388949
ADCY1	6.6182106118	6.4911540468	6.3477483876	6.4564064194	6.5422559384	6.3751665888	6.8913556218	6.545921404	6.4198810038	6.5676260642	6.6611874906	6.7474577568	6.4967925842	6.8639656854	6.3868934888	6.5291416564	6.6643224144	6.6074463564	6.3755760772	6.419442748	6.5721814724	6.711875321	6.7792292054	6.468623963	6.3744964736	6.478818032	6.4745877268	6.4705589522	6.4288416354	6.519636139	6.6893915586	6.3815953458	6.5894544564	6.4557850932	6.4909007478	6.3449072708	6.5915761254	6.2684860978	6.4826116386	6.4237307922	6.579821001
ADCY10	5.05511333	5.315611021	4.8310852765	4.950095517	5.2692058565	4.8615007035	5.054026621	4.9466373985	4.9649558665	4.8994169085	4.724144539	5.175110968	5.0281601395	5.027508441	4.8647524935	5.119143076	5.0142259465	4.862201306	6.0491503065	5.2472391785	5.202868097	4.960723806	5.208766453	6.066457425	4.995373175	4.8311801005	7.051814934	5.2435507475	5.735286866	4.8987010745	5.5645012385	4.8120607865	4.967228444	5.167315137	5.0264403195	5.6494953595	4.9148766785	5.152504813	8.0988063605	5.0625365235	9.2101704205
ADCY10P1	6.1754838715	5.878973731	6.567431059	5.400019656	5.9615015135	6.8781951685	5.791045911	6.0291372225	6.5382243375	6.091098127	5.8908195535	6.412705845	6.0999433895	6.7214343975	5.715676123	6.209656336	5.7246246905	6.1334210375	6.197540088	6.328885646	6.4872478325	6.025228286	6.464453295	6.115828177	6.4256577505	6.594355029	5.994888318	6.126063135	5.954093033	6.3511094935	5.6155072835	6.649596236	6.196859243	5.8372018225	6.4630922445	6.1765622525	6.4072495735	6.0510118745	5.958827515	6.4283511505	6.439913556
ADCY2	6.136529136	6.36540542566667	6.05154204033333	6.14141022033333	6.24092337766667	6.12354187633333	6.193106814	6.046814703	6.08148838066667	6.23025098466667	6.184578874	6.16552600066667	5.85358265133333	6.009182245	5.835098062	6.324287276	5.98855556633333	5.93420557266667	6.002011761	6.03827391333333	5.854556926	6.017872765	5.98858320233333	5.90525958866667	5.92247192733333	5.92891571066667	5.91932070266667	6.205772815	5.906315052	5.69937721933333	6.29926465966667	5.73213904633333	6.00700517633333	5.96925497133333	5.90244765266667	5.96671576133333	5.69523746866667	6.00572252266667	5.900765196	5.93768537233333	6.197136729
ADCY3	6.100846299	6.4140279875	6.167944375	5.9703762215	5.7317314105	5.8475249455	6.172463362	5.978384454	6.232655144	5.9293126835	6.0218746485	6.6028813755	5.5604144975	6.5666251635	5.4855145265	6.005037702	6.0764894835	6.324687945	6.225033682	6.1904261885	5.9882613845	6.498170331	6.4948504025	6.74731356	6.503135818	5.8374016035	6.3499876755	6.075922742	6.372290397	5.9775656835	6.8556740665	5.8333596295	6.7130107365	6.7946115125	6.055944215	6.202042484	6.1661705365	5.5115611045	6.0886375065	7.1240785495	6.541485138
ADCY4	7.513457536	7.384644729	7.483691099	7.563024375	7.866729481	7.418419291	8.093292972	7.308531712	7.324093561	7.644130815	7.248336846	7.536252608	7.351116004	7.604754354	7.185956915	7.740934552	7.87632411	7.542262948	7.40189032	7.485436925	7.342396851	7.581293264	7.428613951	7.474360823	7.393166825	7.388485591	7.432281919	7.909496218	7.162406475	7.276628882	7.701866522	7.5134343	7.202123071	7.300234436	7.436240495	7.504163044	7.396438526	7.337578843	7.302280358	7.659245735	7.343597414
ADCY5	6.9847686575	6.8223855965	6.830346814	6.162453052	6.917512287	6.8771835995	6.9793612795	6.8304764755	6.829772946	6.8730431725	6.6826534035	7.0926161065	6.672422718	6.6738660465	6.487180072	6.7984033195	6.59011875	6.853293273	6.8551933025	6.7244802635	6.773522559	6.9392278215	6.642139986	6.965372295	6.7646448875	6.753233633	6.637524242	6.846277006	6.6287268785	6.666700153	6.976537843	6.693671198	6.6030791095	6.8357597865	6.7804742715	6.7302998565	6.453600661	6.5382687225	6.7773149355	7.027204543	6.5366028065
ADCY6	7.377343304	7.262471309	7.05757206	7.052653991	7.286283347	7.296479833	7.597762378	6.882769692	7.203128237	7.233846031	6.841200091	7.022650842	7.336064882	7.056090236	6.796058088	7.156733593	7.003536532	7.242756949	6.774666392	7.030470838	7.383317013	7.204976672	6.93164673	7.304263115	7.062099838	6.999994563	7.197084837	7.056090236	6.664220803	7.164421203	7.380637703	6.925055226	6.911611301	6.810175568	7.056090236	6.935959649	7.044922424	6.710180601	6.879277044	7.342246232	6.937754649
ADCY7	8.218504141	7.8427107015	8.361735828	7.7986895135	7.9356970785	8.398649642	7.2627085015	8.4318422135	8.268244426	7.78905081	7.237770526	8.2899899955	6.936358184	8.1018816365	8.348749455	8.5624553115	7.879957147	8.499371127	7.674642722	8.862995503	8.3947827945	7.108824497	8.058859941	8.02519587	7.747094414	7.9132754615	7.5637713025	8.3303200185	7.191851394	7.933283605	8.0598884365	8.179749736	7.412832275	7.458109667	8.455333387	8.0846024435	7.6685194975	7.6910419935	7.5247759765	7.963621502	7.468697618
ADCY8	5.495971583	5.141262365	4.695127636	4.581350108	5.120080428	4.797293748	5.75982839	5.165223231	4.711318559	5.075712798	5.206049517	5.234658666	5.062041727	5.461234747	4.928236503	5.360119439	5.610168338	4.858699893	5.372234163	5.03048266	4.910964591	5.305863774	5.257119885	4.900529158	5.033948112	5.304907715	5.065333218	5.325480125	5.040468238	5.019044519	5.260653026	5.23047075	4.886853848	5.149871404	5.012395137	5.348730362	5.017051994	4.832740483	5.328905503	5.165083404	5.44858553
ADCY9	6.452973742	6.395968403	6.36184323233333	6.50087574466667	6.494557576	6.72940778033333	6.15133080833333	6.22194254066667	6.633442229	6.50765687166667	6.36909795833333	6.101017513	6.12127140633333	6.49357317833333	6.089293097	6.24422495566667	5.71007095233333	6.10149256033333	6.16331658133333	6.24154301433333	6.185416193	6.35999663133333	6.48819047033333	6.20678198533333	6.459713316	5.96641694533333	6.43884234733333	6.37154762866667	6.22818649233333	5.80433418333333	6.39241032866667	6.22558550566667	5.817180349	6.20564006766667	6.20607442666667	6.46072150066667	6.21813863333333	6.31068213833333	6.031408345	6.538505931	6.254897768
ADCYAP1	6.0999344835	5.94761955	5.816991903	5.748231747	5.736454172	5.70450831	6.274588836	5.7720366495	5.656089955	6.019792763	5.7098109275	6.0383199145	5.925037381	6.031705198	5.748163155	5.773535254	5.956628507	6.1485528105	5.800421849	5.9956740315	6.010107989	5.8742621795	5.932710988	5.8064648455	5.7976462565	5.928655418	5.6498693	6.332972593	5.92967572	5.822934712	5.8271558155	5.916924495	5.839127705	6.2545901985	5.9893925255	5.738310736	5.6219285475	5.5783618495	5.855332071	6.2272329155	5.6999341535
ADCYAP1R1	6.397627071	6.47100844	6.134012573	5.8437105935	6.385326887	6.511317692	6.7563930245	6.385738073	6.2414274335	6.329252847	5.976638592	6.5944776705	6.2732458555	6.195890561	6.020816622	6.1721092905	6.2094048635	6.081135341	6.243835319	6.370494448	6.182634544	6.4875650075	6.2063091025	5.8749971255	6.0653919545	6.264232537	6.2400146785	6.301272599	6.3516740725	6.096152446	6.198155288	6.107078464	6.2563047865	6.0782913095	6.425782014	6.2642315565	5.9085776815	6.1693458935	6.117159334	6.397244244	6.14935202
ADD1	7.30739589825	7.52725259475	7.63285951175	7.86131470425	7.44502007975	7.6769877	7.80946613025	7.5311149055	7.74231051825	7.23185744675	7.40224233125	7.41699668375	7.32913108	7.5572677335	7.15407973675	7.410776718	7.411247754	7.44835017175	7.0389640095	7.496360723	7.54712748725	7.25776347825	7.199046782	7.2336792265	7.23790824025	7.511870775	7.49346753975	7.53968226625	7.283002704	7.47533438075	7.44314071025	7.62060265525	6.92070724175	7.27512607275	7.66203324975	7.533532683	7.2870275195	7.3467012475	7.53668489125	7.52305876525	7.39940284275
ADD2	6.56465172383333	6.658014553	6.43751065216667	5.9716736335	6.57520984366667	6.55571793116667	6.4837172505	6.66456118866667	6.36891920416667	6.65209445266667	6.337468621	6.72173010683333	6.42138094816667	6.62773397583333	6.260599877	6.571396502	6.36123036916667	6.54419026983333	6.57530139266667	6.38579249883333	6.41709956266667	6.73382103416667	6.51691598833333	6.40704916316667	6.43158624216667	6.46287661716667	6.388194613	6.6848212725	6.43921207966667	6.30626881916667	6.57225245366667	6.44055039	6.36175732166667	6.46672371916667	6.51991055	6.437733912	6.358376163	6.35976811566667	6.49132652466667	6.64474124216667	6.4870893685
ADD3	9.84457390025	9.988940645	10.4204699315	10.7334378825	9.849538176	10.44676495925	9.82146858675	10.01300255825	10.54484601775	10.09603063175	9.56566869175	9.25205976425	9.95275052125	8.17355860175	10.234878754	10.0903707385	10.55554906425	10.22152696225	9.9507195845	10.39624104325	10.69295333	9.890747138	10.1958652875	10.04822040575	10.5186285515	10.04618607525	9.88059026375	9.61705329725	9.93658793575	10.14628813975	9.6128294095	10.309140062	9.51673763525	9.731896662	10.16287776625	9.88386735025	9.47086037775	10.99974667	10.779876465	9.375091438	9.62958260625
ADD3-AS1	5.941233317	5.59351219766667	5.52809986366667	5.04384603766667	5.59243032166667	5.58476249466667	5.69840890066667	5.63469831033333	5.582289093	5.70892604233333	5.12088936033333	5.62176102033333	5.41036803433333	5.436513547	5.155981538	5.71431090433333	5.69978718966667	5.31789160533333	5.54806599633333	5.37630705533333	5.31336067633333	5.57347642166667	5.37662171533333	5.120317344	5.396840168	5.49661734033333	5.54191096166667	5.62112628933333	5.51104071766667	5.25850171	5.893811943	5.24964437333333	5.321625121	5.45896387566667	5.41051355233333	5.50698278	5.26936340366667	5.39488742066667	5.36486101733333	5.743895132	5.480557691
ADGB	3.623288062	3.537226125	6.28249115	8.55876849	5.121713133	7.378651878	4.277989758	5.237935507	6.79208631	7.009197659	4.914852435	3.558609976	3.482563361	3.600180776	3.580386401	3.881756881	3.733269897	3.918973898	3.920386828	3.796636102	3.563607917	3.591827421	3.703849155	3.60563845	3.510655223	3.473585067	3.762530997	3.274037922	3.649900161	3.613887893	3.665653512	3.544263295	3.445245974	3.494210756	3.560140248	3.288595245	3.462001709	3.393003307	3.423437832	3.498612418	3.368277683
ADH1A	4.549293291	5.394739742	4.549293291	4.490487692	4.851754984	4.623859355	5.397653424	4.925624221	4.604879699	5.076043034	4.478102233	4.549293291	4.310851385	4.272809814	4.384075367	4.627693463	4.702186365	4.482045011	4.858503704	4.580835485	4.034429945	4.562093552	4.323316284	4.066595785	4.659797081	4.366249126	4.631331636	4.467644426	3.939780437	4.332296485	4.972332663	4.420596938	4.434882431	4.550998516	4.320652535	4.903169498	4.534255098	4.549293291	4.428115498	4.591337618	4.601527664
ADH1B	4.7227482425	5.3999393295	5.9989095065	5.0984270665	4.73922923775	5.95455064375	4.704074621	4.59817917975	5.0477069165	6.448400038	4.33973094875	5.79920599175	4.6528266985	4.62925053275	4.55519684225	4.6613070315	4.38534646275	4.57861448825	4.76698511	4.87938752225	4.76249664925	4.78919088625	4.63530934925	4.5147752605	4.51698365175	4.590382428	4.5820487315	5.3000528195	4.58542444975	4.55250178675	5.085345915	4.5615200915	4.49540446125	4.61624558925	4.66414688925	4.619598458	4.7767746765	4.6444364885	4.532767943	4.740371279	4.61618623675
ADH1C	5.001918939	7.356745784	8.704787565	8.549858754	7.735041473	7.31714345	7.432516758	7.599856083	7.200266274	7.661778456	5.319875315	5.482741287	4.606809844	4.523023335	4.330192945	4.938454637	4.705072644	5.353246691	4.576566764	5.769197879	4.549534217	4.948264839	5.302381883	4.864866541	4.707836756	4.820022958	5.313506886	4.607605164	4.705257732	4.601091763	6.397395512	6.456338692	4.888053313	4.414263084	4.921047086	4.405540047	4.673116095	8.311883019	5.29913672	4.759505863	4.909991652
ADH4	4.373236487	4.4603568365	4.4707130825	4.52608845875	4.5121621345	4.4137770605	4.5198016115	4.3036907125	4.45863907775	4.56140349125	4.44305604075	4.507083296	4.48087902025	4.4659038125	4.44990582675	4.4928158685	4.5210288035	4.3953032035	4.4453261605	4.5543177355	4.56260428575	4.5950949795	4.518427282	4.57345373625	4.40296478425	4.448447378	4.48415226275	4.4195057365	4.51083656225	4.55770609725	4.44987254175	4.62204595275	4.46612857325	4.47151223075	4.452100869	4.462331672	4.4302761735	4.6108238935	4.45449727975	4.59178720925	4.46939859575
ADH5	8.50475959	8.6980191085	9.1326673875	9.096185977	8.9480781975	9.386813892	8.37833594	9.292280859	9.328836187	9.0503163535	9.903691866	9.916438654	10.584347275	8.674455542	10.48511268	8.913039337	9.762123226	9.9333609505	10.0487389615	9.469379926	9.7382510225	8.889103248	8.7370803985	9.420670737	9.91883565	10.3933458195	10.52095663	9.6285870365	9.9831585295	10.361608234	9.580178407	10.1642054155	9.9138553735	9.754442754	9.2702679155	10.388102264	9.765752728	10.70476641	10.2850892335	8.66170343	9.620463867
ADH6	5.6531612195	5.6595223075	6.3433285305	6.5674855095	5.891171377	6.4390714405	5.8334177415	5.7934066875	6.1272648555	6.596947175	5.649411392	5.5938337465	5.431307729	5.594032543	5.4178893415	5.4840903105	5.3193790305	5.4802705	5.7086145375	5.443371992	5.4313731495	5.7782841165	5.589337176	5.60128961	5.576413409	5.5428837765	5.551960949	5.785969156	5.589295045	5.564420573	5.427378193	5.5763029635	5.5329059055	5.5504192235	5.542376246	5.636868513	5.4396979205	5.4889378195	5.5395458385	5.880279275	5.4846800765
ADH7	9.121007965	8.614316294	9.337951937	9.934920791	9.170738769	7.624490102	9.683449214	7.388747843	8.964545105	8.447444787	6.547762546	6.469443999	8.373407209	5.965060652	5.933638625	5.964715114	5.061045636	8.180114727	5.991159753	6.826629625	5.578883536	6.312344846	6.110927479	6.071440835	5.572293747	7.088311135	6.038916349	6.032394104	5.802789252	5.446339979	6.156574803	5.788210645	5.795541759	5.800365487	5.606952828	6.182537139	7.343290914	6.521590362	5.543577208	6.853523551	5.63683258
ADHFE1	8.119668399	8.148362909	8.521264682	8.632144503	8.356642872	8.637437283	8.044810991	8.197735246	8.219203432	8.349837882	7.642012374	7.941966714	7.531069282	8.224034544	7.540879989	8.120734256	7.705263902	7.754656687	7.743043693	8.228890627	8.344027712	7.862152685	7.734969183	7.871347687	7.935425254	7.750372544	7.935425254	8.244675739	7.537673077	8.321068221	8.178987493	7.923038586	7.747068462	7.66309072	8.191025344	7.439698365	7.641575464	7.685026794	7.728986455	7.676077282	7.94057298
ADI1	8.136597967	8.10195003266667	8.00648628366667	8.66117280466667	8.07953298333333	8.19498514066667	8.34669855366667	8.222326778	8.586246369	8.219695513	8.06970249733333	8.43582850166667	8.824438352	8.301173121	8.44638616433333	8.19113516266667	8.436314311	8.53202489233333	8.848243945	8.250506445	8.472512906	9.44508106366667	8.336401318	7.98674570966667	8.67322207766667	8.961911715	8.48928701933333	8.05304230233333	8.90898740833333	8.67007128966667	8.23626044333333	8.149152342	8.65632365733333	9.22763648633333	8.13099605766667	8.67879082066667	8.79400151866667	8.931637164	8.30492451333333	8.51754959933333	8.446689349
ADIG	7.502815499	7.3555610315	7.2714432445	7.2128459795	7.2484515885	7.2042249225	7.7968590515	7.3527276585	7.0347863335	7.359572108	7.116974264	7.540123553	7.148755501	7.1549582585	6.944719727	7.2052398985	7.0082736225	7.2388648365	7.405751074	7.1103655315	7.1587741465	7.23609706	7.4412250805	7.1085989005	7.2281300355	7.188631195	7.077917317	7.319611842	7.143063572	7.0852339315	7.417695379	7.218951196	7.020870313	7.3601006345	7.1617717405	7.1446563455	7.228891136	6.932542366	7.09053269	7.6131472715	7.4859884905
ADIPOQ	4.372807485	4.24544162	4.16165927	4.724094089	4.167673445	3.955738514	4.332653502	4.115053982	3.97824246	4.276855553	4.087368515	4.329259933	4.288419466	4.328703446	4.099968677	4.173700561	4.167679731	4.106366685	4.381393311	4.082232681	4.293657689	4.437470588	4.6892132	4.145915754	4.13057544	4.428436955	4.130580794	4.056825546	4.223131111	4.143494764	4.291970472	4.09777711	4.492115594	4.252276532	4.311256057	4.055218614	4.329200575	4.225171635	4.441632175	4.21189708	4.257275653
ADIPOR1	9.093681129	9.160268424	8.764446789	8.912780197	8.618852284	9.029681636	8.413978745	8.797212727	8.61045267	8.984891297	8.825144539	8.529801557	9.815610651	9.060136676	9.100585769	8.605386203	8.618599692	8.487362928	9.302782842	8.86131558	8.51912652	8.867935286	9.511877269	9.184156866	8.590518813	9.309775175	9.300150219	7.864929403	9.035828594	9.326999649	8.36021603	8.465570978	8.926365272	8.408525535	8.788995237	8.722395119	9.301542413	9.182839868	9.23048363	8.104023834	9.542144631
ADIPOR2	9.365472532	9.288004829	9.331101066	8.784359068	9.309826369	9.218656748	9.011855652	9.218894686	9.320814986	9.042081607	10.36701336	8.7829505	10.88233141	9.854077419	9.623220367	9.410463231	9.603355436	9.313050478	9.781407195	9.652658081	9.927462052	9.486520301	10.19661983	10.27949638	10.02763024	10.32488748	9.600657159	9.25071194	11.32398222	9.709317372	8.896147954	9.293999998	10.74671675	9.954056954	9.645622573	9.848894738	10.14743675	10.40107627	10.79121346	9.286709323	9.940541952
ADIRF	9.379745431	7.54781703	6.882847676	6.693385965	7.904368936	6.428646941	7.432324581	7.428332238	8.083335921	6.844114253	5.721629295	6.945539899	5.51153501	6.384283047	5.191844465	5.820511831	6.217938173	7.015534269	5.949518898	6.391833012	5.449214154	6.16201057	5.868961053	5.778176503	5.845085117	5.731109269	8.358225401	6.202233421	5.360974528	5.377048038	6.872438509	6.505594484	5.140631019	5.192702868	5.406124557	7.433326449	5.335269861	5.890201219	5.616922999	6.16201057	8.901311414
ADIRF-AS1	7.361668473	7.223230481	6.965290895	5.623178972	6.995577105	7.024237569	7.821663192	7.265762539	6.935987157	7.29867483	6.74877513	7.421052563	6.708098279	7.276507538	6.778390005	6.971248061	7.322504163	6.805989377	7.532701742	6.954021331	7.056090236	7.485440075	6.949463816	6.773201263	7.056689329	7.089904767	7.143394811	7.189747996	6.812973878	7.096219217	7.550816455	6.932180955	6.838309313	7.306416208	7.138330296	6.962595406	6.7104766	6.8295061	7.056090236	7.37144196	7.310764553
ADK	8.960946078	8.5733249565	8.2487363875	7.555321791	8.08907732	7.747676703	7.8892019095	8.7557726505	8.3529075295	8.173820826	8.636816225	8.2918905545	8.7370026515	9.1544631325	9.358837526	8.298005951	9.4029471655	8.670851143	9.312431672	8.7714367955	8.3419500315	9.8812577005	8.8537592605	8.085092799	9.783845143	8.5671217065	9.487660313	8.5193446785	9.0670200785	9.0294955325	8.936994514	9.448468933	8.2704499285	8.819614291	7.7835540745	8.3027812115	7.9384579505	9.468578717	8.8592175815	7.4674293205	9.8174877585
ADM	8.147260175	9.854017611	7.50321797	7.840371396	9.35741042	7.400081486	8.143944588	7.823970161	7.109863763	8.070505175	8.95992228	6.675761931	7.889421992	11.97559836	8.914614587	8.562780446	9.634904874	7.426269428	8.708956673	8.749647434	7.024727578	8.488546901	8.801079942	8.635871687	9.819134115	7.815284126	8.312274418	7.146012752	7.401928708	8.928110552	7.880447548	10.06279804	8.274430682	9.625995565	7.2222261	9.398224473	8.032889704	9.276482736	8.358236747	8.876841778	11.74897419
ADM2	7.678251367	7.348497541	7.396487	7.179731273	7.400074086	7.514567361	7.949634048	7.654670153	7.39178953	7.406748051	7.383458813	7.891612163	7.083148133	7.406748051	7.043696872	7.491132174	7.603585896	7.462338881	7.246234831	7.350115081	7.340681607	7.588927286	7.600991031	7.287410779	7.341463648	7.407479342	7.469468145	7.507448673	7.137425616	7.345878138	7.477742272	7.405324952	7.256282262	7.079011969	7.518650103	7.400074086	7.310979864	7.19836475	7.405013367	7.418558674	7.36564464
ADM5	6.277205481	5.863507482	5.570414036	5.223567974	5.932744831	5.394363834	6.298008514	6.236921886	5.455137439	5.372203196	5.827071467	5.874116177	5.366959331	5.567688818	5.524318201	5.903311624	6.254318837	5.959815477	5.812265335	5.485108884	5.566965259	6.400000639	6.275769025	7.283366818	5.819338584	5.729438762	6.091063379	5.782977013	5.566407279	5.734340249	6.063859025	5.78917927	6.110940367	5.91955696	5.642996403	5.602473996	5.637071929	5.428598327	5.548807191	6.230572962	5.517521717
ADNP	9.067528567	9.2349668	9.5713387735	9.591206832	9.3599197205	9.423272638	8.45645307	9.488952295	9.6384748645	9.541518882	10.50369648	8.752409716	9.991495325	9.7703031935	9.6359853055	9.4680279235	9.1679268495	9.9465592515	9.947722096	9.7643542145	10.155780504	8.8976251535	9.87375421	10.1519846215	9.7229253745	9.5198294395	9.898171641	9.791365091	10.0951986785	10.2876079225	9.4986032005	9.927018322	10.222761577	10.089793362	9.8822425885	9.979685245	10.271065103	10.278424618	9.906155122	9.408392058	10.023533692
ADNP2	7.9797391815	8.2049261515	8.3102305545	8.6121614195	8.004064083	8.175458915	7.6594124535	8.185914831	8.19582382	8.2573658625	9.2402743115	8.032489001	9.6070032915	8.19634154	9.2677199805	8.4265601775	8.087430762	8.4437959425	9.3208824585	8.7161643065	8.7613693425	7.7745592195	8.881759957	9.3456707585	8.9771430005	8.6219508795	9.1804069025	8.2539811195	9.336654791	9.422244061	7.953397684	8.632774541	9.515590527	9.232387278	8.729920433	9.521977824	9.1196967225	9.178032169	9.193223508	8.9017724065	8.655548022
ADO	7.6623326295	7.632757032	8.3144014065	7.3820287485	7.984465294	7.658781015	6.9989019835	7.9651747635	8.2058617535	7.8070916275	8.916057367	7.808854563	8.8319608975	8.416629705	8.281713723	7.9679472645	7.7433997455	8.1105246165	8.4799137925	8.269974433	8.4339399925	8.4867544395	8.250321989	8.0237095505	8.270001157	8.307894882	8.698775305	8.4193795925	8.2165750495	8.2773534115	7.5738578475	7.9950694045	8.964593818	8.734878828	8.177466134	8.630950421	8.241884112	8.1419487905	8.392320059	7.122075758	9.6293629915
ADORA1	6.394199501	6.2767765035	6.0356415395	6.423399279	6.133909826	6.1717522185	6.7935559365	6.420345591	6.175789528	6.4324151035	6.109704736	6.20229428	6.142670302	6.272278552	5.9209354345	6.206091832	6.058659729	6.327684664	6.0231620105	6.2177521685	5.885214584	6.2562809225	6.376892733	6.2673234645	6.188969707	6.181085933	6.24921498	6.4453087535	5.986469373	6.1503593585	6.245847071	5.9837054025	5.944263438	6.215618285	6.086264016	6.130898432	5.8195374925	6.1146173095	6.1162663135	6.25358183	6.148128899
ADORA2A-AS1	6.915794586	6.7316820145	6.3990214685	6.369002916	6.5512147505	6.5582948485	7.0155008255	6.6438665085	6.3945042045	6.736955647	6.285081805	6.9020252095	6.6470431725	6.521576654	6.4114890845	6.952556666	6.674082688	6.432073562	6.688336373	6.4600246345	6.502605173	6.7522010845	6.601356015	6.5211955505	6.4831677655	6.461971098	6.442364365	6.803097479	6.710009617	6.4375471105	6.8435938535	6.385438676	6.504009178	6.5944207385	6.510439076	6.388828756	6.4191145215	6.3038014245	6.505257483	6.671843042	6.5520707225
ADORA2B	7.354277099	8.126209228	7.179592368	8.214366163	7.44406614	7.537933561	7.864931684	7.19381383	7.244736887	7.484109085	6.732878631	7.268289995	7.987937127	8.580497623	6.259311382	6.700211291	6.736103553	7.089308713	7.467771161	7.170892911	6.358655487	6.697095599	7.070801909	7.270787606	7.640171005	7.836124028	8.195288969	6.974136415	7.478072257	6.206236411	6.968093793	6.158253645	9.437156378	7.369524969	6.697026753	7.898704761	6.222255529	7.161620465	8.022110809	6.743389148	7.081645359
ADORA3	6.657291131	6.3518225495	6.0773500545	5.92591861	6.4887748315	6.5897323005	6.170382629	6.366403689	6.255296015	6.6304063115	6.475677129	6.565932978	6.468570105	6.9197433255	6.7459361665	6.633965835	7.2587663645	6.5586416065	7.31029849	6.798651213	6.664633507	7.16278271	7.048192322	6.7452193345	6.4455775365	7.1324149865	6.9343978385	6.5929358995	6.9871083055	6.7792871995	6.559839136	6.7792496155	6.526201151	6.762443054	7.0257669965	6.4868744855	6.7685192035	6.452943375	6.43003279	7.006474562	6.514295417
ADPGK	8.182652226	8.5008816715	8.6814152395	8.341462245	8.390187149	8.7043103545	8.312921502	8.77982292	8.7125854025	8.4831717995	8.6007141745	8.325734045	8.611944855	8.586482697	8.612618735	8.6452665985	9.0363105805	9.023435907	8.411940895	8.9494909565	8.767831411	8.902123614	8.73783598	9.338651356	8.542063226	8.7600193585	9.1512016145	8.6812458335	8.500703601	8.4851233925	8.588271423	8.460604218	8.293745191	8.7034678685	8.5716363355	8.488326232	8.546258245	8.843736763	8.795095959	8.585481374	9.284298993
ADPRH	6.78260637466667	6.85749125533333	6.91859921333333	5.74847153866667	6.81733741633333	6.82853936666667	6.417247193	6.81565276233333	6.857686927	6.73563881166667	6.22820421066667	6.62792739233333	6.25556482566667	6.48661692133333	6.37142518866667	6.74753963233333	6.79032593033333	6.70012312466667	6.90492965366667	7.01108565133333	6.83963045333333	6.51669065233333	6.67171068833333	6.39472970266667	6.471422124	6.56913279	6.643755524	6.57358429933333	6.350620801	6.418089294	6.892615336	6.66243288533333	6.37829921366667	7.014164167	6.810214334	6.755942551	6.56135826266667	6.35937841433333	6.462056576	6.45746944666667	6.38081528266667
ADPRHL1	7.134716686	6.943349753	6.756779267	6.6336560295	6.975250589	6.787939314	7.0093684805	6.820571906	6.7581729095	6.87418506	6.7536128495	7.1131450455	6.818878973	6.967214071	6.6832855795	6.848717547	6.9884665425	6.662084389	6.9120848485	6.672406335	6.768631501	7.133498409	6.8120040195	6.793499835	6.9032195	6.826100359	6.826742938	6.7916434105	6.783898922	6.7376208705	6.896396135	6.6275350075	6.7398387055	6.7727012385	6.886976418	6.84668436	6.613975721	6.6321045195	6.843261872	7.107310551	6.8806340845
ADPRHL2	8.985552306	8.988946129	10.13089231	10.86727426	9.016643497	10.15957694	9.130889093	9.668417801	9.734457632	9.503581873	9.295444566	9.324890391	9.076214047	9.721744894	9.045038425	9.088923624	8.892257938	9.27990785	8.877556323	9.308547836	9.014131301	9.404289097	8.931846619	9.173571514	9.678065204	8.685972233	10.2436617	9.026948559	9.073513289	9.333107613	9.221462441	9.287964403	8.758335057	9.092387316	9.041342618	9.306909375	9.007814309	9.060038214	9.634656114	9.859705486	9.358801444
ADPRM	6.97921378	7.1900754255	7.0818295475	7.0387630095	7.0810498945	6.9076140275	7.1442424115	7.69257741	7.0137422195	6.919341771	7.0664810655	7.4849236005	6.784037358	7.197557208	7.2736111465	6.9729651795	7.000095382	7.6557781	7.0130667925	7.086930458	7.1664317065	7.0280519775	6.828737891	7.0989420495	7.423903472	6.6633029525	7.041072648	7.339376218	6.7016396715	6.725795222	7.0759681965	7.52216968	7.6072173865	6.832661673	7.100185873	6.763734012	6.738473357	7.0313788165	7.302667487	7.024765815	7.46332473
ADRA1A	4.3778012535	4.4269475385	4.179445737	4.30081697575	4.47086603625	4.25207993475	4.73379013625	4.42349531625	4.19991974175	4.2637389475	4.253660548	4.6566696615	4.31060735325	4.43594371175	4.12944080475	4.24722693775	4.55825237425	4.33519639575	4.46973667725	4.22229114425	4.26623391675	4.6037976815	4.44578891325	4.25747520925	4.30355061025	4.36978525725	4.30680949325	4.3451898285	4.3501063745	4.234678328	4.3401952005	4.34805922925	4.30992026	4.23144118425	4.2803019115	4.43187192725	4.22124849275	4.225049211	4.31228391525	4.4082107055	4.4378905825
ADRA1B	4.954702319	4.638104583	5.085499756	5.532351325	4.683596537	5.102268751	5.403631641	5.191050267	4.751210146	4.66455055	4.638052013	4.999894187	4.587940288	4.666628317	4.222649155	4.717086542	4.623905644	4.963846105	4.598861026	4.685679488	4.613187518	4.749568279	5.123700348	4.909285218	4.735530108	4.879887461	4.794148741	5.294958317	4.717086542	4.970639742	4.961613988	4.674617241	4.558070516	4.679614061	4.896358342	4.907035166	4.259477687	4.339727771	4.789960421	5.231126754	4.779726746
ADRA1D	5.3628045965	5.225640139	4.9407954405	5.0468560865	5.118539877	5.0943658715	5.972154687	5.107318664	4.904095958	5.015975539	4.765739904	5.096190718	4.8463250305	5.1228335275	4.6513867145	5.1535854825	5.65609564	5.2733714945	4.933065632	4.9690472535	4.692235012	5.4744200185	5.1508349725	5.049354769	4.946187019	4.990428458	4.9289790435	5.059124999	4.999855688	4.821632619	5.214921758	4.877696025	4.803733333	4.9228486435	5.0138237555	4.8589656275	4.853032765	4.6933450595	5.050854514	5.3269049625	4.8783887625
ADRA2A	6.236711807	6.625141167	6.903647753	6.817376276	5.976579235	7.285093675	6.813266733	5.997535296	6.85500631	6.72040537	5.257363646	7.520768318	5.427849383	5.499199197	5.771742694	5.972511009	5.71808913	5.923601883	5.735000023	6.614864833	6.787493864	5.830059672	6.027784936	5.400720336	5.690158919	5.871792533	5.565817377	6.295426576	5.653920122	5.522209417	7.075316169	5.584202271	5.51613938	5.50327549	6.617505443	5.381338706	5.833484642	5.31562696	5.460494358	5.374184216	5.702556115
ADRA2B	6.583789701	6.188119588	6.221251969	6.267789805	6.100885625	6.414239668	6.67448641	6.384720214	6.300008631	6.223413568	6.244886292	6.800397318	6.084256119	6.522876713	6.139072812	6.260303194	6.255181979	6.588460117	6.258061067	6.267805397	6.201370205	6.590190146	6.451587897	6.267789805	6.294878985	6.268090245	6.237238035	6.320358295	6.292056068	5.99345473	6.597658942	6.173771486	5.899848327	6.160782524	6.094088064	6.206541893	6.12774037	5.98746823	6.312712031	6.267789805	6.267789805
ADRA2C	5.619516105	5.808235273	5.27015561	5.35153713	5.741097613	5.546975939	6.172735864	6.060035225	5.352757754	5.580421213	5.793364384	5.860996434	5.220377302	5.5229957	5.236506209	5.665247093	5.892931568	5.62032027	5.645926566	5.601272684	5.299216822	5.897124973	5.824735256	5.307372576	5.616220061	5.450637535	5.49047147	5.681184001	5.16926305	5.249844287	5.714644238	5.328006009	5.301891554	5.841194603	5.001723867	5.610554654	5.530086123	5.484537348	5.416584479	5.89983721	5.462355867
ADRB1	5.06725316233333	5.32786774933333	5.67144136933333	5.87331888733333	5.36426209	5.17080743266667	5.47301520033333	4.92442581233333	5.187539583	5.37416747933333	4.80691239033333	5.07742244933333	5.17964847466667	4.93229719166667	4.624900899	5.10653103266667	5.151963825	4.92167439666667	4.947670616	4.93398366433333	4.846717484	4.98493741033333	4.90324958033333	4.75717608866667	4.72951414233333	5.59815707366667	4.762165374	5.069970651	4.85871118533333	4.71404762266667	5.03740532266667	4.65508581266667	4.62350248733333	4.631626443	4.92985124266667	4.86620100633333	4.934043908	4.570363206	4.54729979333333	5.10565671233333	5.04632993033333
ADRB2	7.613727009	8.784499225	7.817625408	8.500936476	7.78601039	8.563469624	7.460140469	8.235308301	7.605849047	8.056992746	7.919479535	7.931752851	6.104326808	6.726627953	6.920321913	7.474011663	7.493064465	7.920151086	7.613139489	8.594129289	6.969814706	7.061649592	8.532311129	6.996119153	7.543770613	6.891207144	9.12659474	7.871359728	6.491143976	7.511898051	7.26874643	7.77374399	6.922183786	8.701177816	7.859131455	8.291509605	6.803342543	9.169204792	7.477960965	8.487373734	6.785853801
ADRB3	6.672792107	6.895996762	6.217729804	5.5560855725	6.6991143805	6.3777513555	7.136075949	6.5179387605	6.2891830365	6.722149734	6.297024488	6.6848621215	6.282193141	6.4575958185	6.223467466	6.4287283325	6.6262140665	6.3783417645	6.633126407	6.3213073035	6.232465419	6.639470744	6.3100980765	6.224207423	6.410736413	6.3947253175	6.3271449225	6.431932812	6.3138118045	6.2684818185	6.4904080015	6.349846001	6.327146989	6.3587413785	6.4044914155	6.4740510615	6.249388458	6.2691951805	6.324532376	6.9111772155	6.4150913015
ADRBK1	8.10332368066667	8.01718435033333	7.87258806366667	7.826806671	8.06153315666667	7.914087251	8.46948888333333	8.10963375766667	7.82143897566667	8.03122622966667	7.719220032	7.947226539	7.759838753	7.81450066233333	7.481699576	8.144116356	8.07328581533333	7.847080314	7.778795177	7.97483615933333	7.66588400066667	7.94207639566667	7.94199088066667	7.888793369	7.88252701466667	7.89262670566667	7.83530198466667	7.966934554	7.767375096	7.697597328	8.073781048	7.86257842233333	7.62509443666667	7.86509549066667	7.89734262333333	7.91094092733333	7.56830519533333	7.68616475033333	7.76588073133333	7.91511370933333	7.70898021166667
ADRBK2	6.82987748233333	6.82200315633333	7.788377491	6.97711942166667	7.133484263	7.42803385166667	6.33724283333333	7.65260811866667	7.58895427833333	6.995734076	7.40753183633333	7.328441998	7.023434685	6.537250184	7.82236252366667	7.785365381	7.22333363	7.35894426933333	7.37929337066667	7.589853437	7.61468805066667	7.518670054	7.56375034066667	6.66417060166667	7.31786134933333	7.24635259366667	6.84439063333333	7.13191217466667	6.91449590333333	7.651952568	7.199403657	7.617385032	7.27998527766667	7.49491072133333	7.50585442533333	7.541528818	7.33254914433333	8.05040395833333	7.58406146933333	7.385767762	7.36687189766667
ADRM1	8.232236906	7.266662876	8.31186176	8.64035948	7.861887687	8.124817944	8.473835621	8.63545905	8.295391667	7.416242424	8.236209051	8.552258479	8.447771633	8.365492531	7.716967481	7.896357646	7.882715914	8.514292654	7.932472223	8.146763634	7.987243377	8.506352869	8.593914074	8.183309373	8.617547573	8.461530651	8.915362227	7.817709921	8.808210252	8.928590226	8.004142764	8.890656221	8.552830923	8.109257886	8.386699973	7.779711353	8.301688657	7.816723419	9.00073047	8.17805187	8.517361631
ADSL	9.080297903	8.9080598465	10.024119453	9.287101493	8.650697179	9.662447386	8.539227104	9.8885629725	9.8207475515	8.990029804	10.264582466	9.5998524255	10.148768311	10.149413277	10.66678673	9.5488711945	10.355213808	9.9443817445	11.01101082	9.824110031	9.756630729	10.785449675	10.361941787	9.904276734	10.458979365	9.6506833265	10.2651599455	9.4355459685	10.2686387885	10.2897180905	9.485662108	10.2420020945	10.720963025	9.794226861	9.5055531055	10.0462813195	10.569842583	9.7305699315	10.644749155	9.180756008	10.0323570075
ADSS	6.6682512805	7.242832601	6.933644287	7.3776139825	7.2792917665	7.1185229185	7.055102583	6.9103997325	7.178791579	7.189301684	7.1044054095	6.908837748	7.4244379825	7.2096621835	7.1997016845	7.00118266	6.8786850955	6.9652092855	7.1872920295	7.02807667	6.9879233955	7.1363333205	7.2981509855	7.1371171345	7.28609773	7.198378827	7.077946791	6.6260721775	7.332597202	7.1113800115	6.447093172	7.1748446845	7.136817081	7.0189532965	7.094452423	6.729009808	6.985609016	7.072584029	7.212583427	6.9300157565	6.735259495
ADSSL1	6.531300195	6.215251649	7.323377687	7.615930553	6.9274433025	7.488537813	6.7664654835	7.422872061	7.097394933	6.9966388875	6.241494743	6.360355618	5.9810846345	6.445387048	5.8835211595	6.196845305	6.237399438	6.309191497	6.2106436745	6.2157908635	6.082764436	6.439250846	6.249168906	6.101094405	5.892229847	6.343361603	6.324559378	6.086342192	5.9721861635	6.0626398465	5.9908427675	6.038323753	5.92337619	6.010517014	6.006562139	6.240121722	5.8913713415	6.448933667	6.1166423	6.2014842565	6.329354135
ADTRP	7.6374655455	6.7654532295	6.9512945575	6.5047264855	7.027035357	6.5123063495	6.3070549155	6.7532218945	6.956184236	6.595734387	7.096517159	7.171767887	6.344209609	6.944214939	7.5007211085	7.1570358085	7.1140500995	7.914319198	7.6600614615	7.3513144025	8.2150249995	6.602836103	7.0827357115	8.711224624	7.6898486425	6.1894898625	7.916950368	8.042672356	6.8370506785	8.7840161865	7.1295501305	7.4367902015	6.7548216935	7.1185484385	6.898715009	7.8382023525	7.2581993135	7.951298996	7.5738769155	8.158613318	9.8473082285
AEBP1	6.997126171	7.503775339	7.733732329	7.524078402	7.54582552	7.821199772	7.872476576	7.334321202	7.745997992	7.230454567	8.21748261	8.017684746	7.857542476	7.656327551	7.530871349	8.072773924	8.158393319	8.152147034	6.517794362	8.851783191	7.892045269	8.394068863	8.139062849	6.889280313	8.133486963	7.360006371	7.958696137	8.192389855	7.958121205	8.017276646	8.296990802	8.783772022	7.780814768	8.090108366	8.881275201	7.343322209	7.987355623	6.57470368	7.832691324	8.648883041	7.220312129
AEBP2	6.9571789885	7.2465209095	6.466357481	6.7053668135	6.9441238025	6.498967287	6.4960019835	6.3814163295	6.433854333	6.736967739	7.255754886	6.1859497645	7.6567208805	6.655185179	7.3184690315	6.3799564165	6.878199676	6.9951656005	7.471946647	6.971139991	7.2645233825	6.841233788	7.1298920735	7.381657976	7.197314954	6.9665253995	7.311372877	7.1822116155	7.631522586	7.2601754475	6.7574673085	6.7286526995	7.265675222	7.707294034	6.7934686095	7.5271616875	7.13201726	8.034777539	8.1012905195	5.968277203	7.40806896
AEN	7.218964735	7.153535032	7.448525059	6.97247048	7.551397012	7.274908652	6.284955703	7.541923671	7.080182481	7.52778286	7.994292591	7.283337837	7.519206672	7.754318671	8.121142032	7.353000941	7.612503237	7.509877011	7.53118983	7.527123494	7.51981998	7.950474388	7.87528617	8.239641391	7.884262281	7.859995042	7.769085494	7.516247522	7.83601923	7.636163227	7.636144736	7.515772556	7.537894043	7.919722751	7.326352412	7.673868039	7.893997745	7.57500204	8.030340336	7.298351291	7.203661682
AES	6.75563411	6.538387577	7.417931712	8.352234696	6.962945352	7.310444694	7.562493918	7.078592411	7.06505251	6.703655774	6.244739878	7.211296991	6.795829618	6.794954887	6.084708266	6.389524229	6.800255489	7.217207744	5.95696578	6.719999054	6.762838337	7.029228999	6.70001551	6.616566463	7.797528279	6.652603374	6.749429372	6.608093497	6.699287165	6.74372472	7.178600568	6.795829618	6.639717185	6.38754979	6.252785755	6.795829618	6.714719796	6.78260707	6.995297175	6.815713369	6.798171915
AF001548.5	6.691591394	7.033315287	6.926792077	7.139391276	7.146338628	6.98863161	6.809139761	6.902213666	6.727493851	7.642292519	6.678267395	7.78886795	6.32122438	6.318529545	7.445143591	7.479477842	6.169517756	7.407554614	7.681815015	7.562253815	7.723973376	6.150669962	6.585408948	6.320962746	7.174988986	6.33008819	6.913905394	7.668158474	6.933785495	5.928078481	6.63751337	7.044487634	6.684821583	6.826126028	7.332659338	7.112376102	6.655878537	6.485437716	6.630065912	6.150260011	7.701754249
AF007147	7.600084568	7.95993781	7.891957864	6.481987654	7.486416678	7.684892112	8.050962606	7.407358422	7.78706724	7.59844747	7.143516119	7.370540982	7.104466047	7.093606252	6.948893857	7.691337539	7.664731028	7.753011708	7.339362843	8.032343715	7.793478755	7.222305889	7.431320512	7.652034812	7.090055165	7.503425039	7.373824152	7.616268046	7.165523853	7.043516777	7.646531989	6.983427506	7.425087678	7.32543083	7.793478755	7.453738086	6.751908515	7.216070181	7.061578905	7.729796951	7.306240464
AF067845.1	4.211945368	4.335071297	4.151902538	4.044351606	4.037540539	4.137522796	4.123598511	4.168446486	4.254699199	4.055275435	4.099109323	4.140421041	4.06611522	4.233059005	3.741491404	4.140661847	4.079760682	3.971384228	3.858400171	3.997378841	3.939191331	4.276762735	4.117998485	4.119677822	4.054383268	4.129815335	4.054383268	4.270538133	4.275030098	4.060303011	3.97826654	3.976249493	4.2595346	3.893729335	4.045766777	3.930364159	3.870456755	3.825917481	4.064372053	3.903216415	3.913699511
AF070581	4.1196270895	4.143089574	5.109403598	4.289292248	4.062458352	4.988903371	3.6320790675	4.0836468985	5.045608085	4.3618953765	4.3822501635	4.729273191	5.9129891505	4.338566223	6.5964408655	5.2832311475	5.4698973525	5.1233487165	6.655570335	5.6188599085	6.1314715495	4.8357509515	5.4621202145	4.9060390805	4.8175970845	3.987818744	6.005021357	5.352673828	4.010255894	5.66784201	5.097765222	5.9403037415	6.8815980095	5.8724142125	5.652548557	5.3453258585	5.097712336	7.921313926	5.6498479705	5.0480827905	6.1716755985
AF086184	7.245356263	6.311726449	6.649582431	5.934804426	6.772093241	6.339637671	6.599521645	6.744288079	6.458925674	6.566367954	6.67493289	6.713662675	6.504466609	6.351074072	6.152448616	6.550574917	6.452634528	6.302294678	6.457987376	6.423477266	6.52660954	6.51983239	6.491627078	6.369836671	6.33346303	6.371896402	6.599534771	6.801564491	6.44737347	6.273030264	6.20755081	6.060035225	6.268534717	6.614905929	6.68634309	6.018896031	6.066725766	6.119910427	6.315084401	6.419185816	6.435157567
AF090939	6.626535382	6.654046286	6.86989497	5.900263465	6.50865984	6.456590727	6.506269091	6.209004571	6.452245489	6.935743481	6.843748077	6.339423019	7.410874782	6.832106234	7.478213869	7.002258729	6.726627953	6.161362914	7.6673092	6.877589958	7.637048877	6.52482485	7.08536179	6.778773176	7.213235636	6.321488069	6.155393083	7.317946434	7.004933764	7.029124486	5.8230195	6.827965755	7.464462891	7.101790601	7.13856108	6.265596173	7.633798997	7.401859073	7.130228743	7.058910695	6.434927033
AF131215.4	5.220775156	5.493952495	5.121346368	5.373118739	5.24246869	5.158726945	5.787617796	5.362105148	5.630186608	5.287419394	5.70922118	5.519565805	6.154825023	5.21679584	6.006488195	5.569862368	5.967344708	5.027392448	5.870843763	5.743853681	6.463341083	5.266654443	6.365048075	5.530671887	5.045984691	5.262793945	5.399724351	5.165332645	5.803906816	6.174180896	5.196563788	5.886102295	5.658604769	5.971285255	6.550918574	5.291767999	7.189525645	7.405651136	5.936073407	5.619391575	5.860703775
AF131215.8	5.089528254	5.35981224	5.287957291	4.384163559	4.979110416	4.809632264	4.599733934	5.077175197	5.053177128	5.174531664	4.789862673	4.98127714	5.245096786	4.569273662	5.95615394	5.485960868	4.778210313	4.911542013	5.244660449	5.306985054	4.786840038	5.562360211	4.628978209	5.077385877	4.683928029	5.296213264	5.432495178	5.194750271	5.423810819	5.31642804	5.660671641	4.800535369	4.614725527	6.07946288	4.550982569	5.895705503	4.968917323	5.073817757	4.979452758	5.073817757	6.294327022
AF186192.1	6.852151094	7.038321987	6.420289609	5.940774522	6.617507814	6.365203392	6.997318406	6.808026592	6.457443332	6.730978408	6.462546516	6.835021211	6.423075755	6.707967442	6.13239835	6.560031999	6.293291445	6.304558473	6.794964231	6.440051283	6.425713737	6.869071062	6.837528659	6.566470357	6.42990565	6.802379973	6.536504302	6.641458035	6.587009873	6.497594773	6.869412109	6.418332853	6.433983252	6.521217924	6.634644463	6.489954978	6.451168844	6.414114077	6.456293323	7.114350922	6.252635489
AF198444	4.803950769	4.623245993	4.463898301	4.209150112	4.428723754	4.463898301	4.718368032	4.546020391	4.392929188	4.59037701	4.456519137	4.381417342	4.253256195	4.586377491	4.704777153	4.383038857	4.358496404	4.402804695	4.49749827	4.354854921	4.318020742	4.496443525	4.601085845	4.694498697	4.391334872	4.332459736	4.474461549	4.493777512	4.381584362	4.385411257	4.32112497	4.566512177	4.463898301	4.21205012	4.407489848	4.501119094	4.610196792	4.489518205	4.435544705	4.58693426	4.463898301
AF213884.2	6.211742023	5.996960745	6.072195587	5.545848328	6.171241344	6.029939389	6.579009195	6.396000237	5.814057317	5.772365802	5.720903451	6.333303522	5.67573815	5.802344173	5.481848732	5.919583035	5.769096582	5.84354097	5.783281382	5.754255	5.659486143	6.19610227	5.93012596	5.702640284	5.862479801	5.808677061	5.744178197	6.151515959	5.646113735	5.740076186	6.333942493	5.890708059	5.476607506	5.821918849	5.763246919	6.013548086	5.45566287	5.554275436	5.816421764	6.266246826	5.657401796
AF279780	4.150592201	4.865028697	4.250314673	4.324416765	4.264379291	4.247322097	4.098345446	4.321263858	4.22473276	4.285464219	4.205516389	4.078904918	4.023357878	4.234828131	5.011446721	4.228202727	4.119409051	4.514608127	5.250904015	4.163890637	3.96771894	4.423148229	4.268017396	3.920605116	4.861075789	4.164657075	4.122031084	4.384010645	3.946078078	3.834405251	4.43947714	4.547983304	4.250314673	5.80359048	3.990589613	5.393130686	4.04678631	4.814093487	4.140357454	4.238795419	4.091611553
AF289551	5.556662504	5.743376074	5.647832674	7.058535496	5.664947603	5.888062155	5.598324495	5.720327454	5.90520083	5.66577366	5.427133852	5.416551973	5.3812676	5.495952598	5.001038284	5.343926398	5.417477623	5.473857033	5.172702573	5.416423204	5.493223991	5.549626617	5.518024555	5.382249022	5.092825643	5.205378561	5.343554748	5.539141776	5.984883257	5.888805701	5.779287679	5.636489927	5.460469626	5.279427653	5.569888503	5.376943911	6.248765044	5.582502194	5.447465127	5.760488554	5.291976303
AF520793	5.547341803	5.404229501	5.170220811	5.587537858	5.734387514	5.563086976	4.799111547	5.120291846	5.505575735	6.034968323	6.137841717	5.272087995	5.277232875	6.13864078	5.955655083	5.495769109	5.00034657	5.882551734	6.183352454	5.687265115	5.683158209	5.009468067	5.997013631	6.148571526	5.609089856	5.329962174	4.989122062	5.16338279	6.079727089	5.71544856	5.79825914	5.704483525	6.94206043	6.007662238	5.590796096	5.023441407	6.322125276	5.756969073	5.669203025	6.92874612	6.038880209
AFAP1	4.071545788	4.599809856	4.214011796	4.725453297	4.460797119	4.019993552	3.902527893	3.728434783	4.438054199	4.451900426	6.280699039	4.627898234	4.23846992	5.79521141	5.180076191	4.530410893	4.417466077	4.507776038	4.803759196	4.602737456	4.929388982	3.919732819	4.727853673	4.717717755	4.915301893	5.157934042	5.285943824	4.713597469	5.215664224	5.13465194	4.687397742	4.604142971	5.147261796	6.1188888	4.98612766	4.997878546	4.652373339	6.298714889	5.946197001	4.749568279	4.749568279
AFAP1-AS1	6.3359101035	6.14007222	6.285672547	6.159516955	5.9504510355	6.3241509145	6.926054229	6.174078922	6.3612326945	6.1570416625	5.982632318	7.041723763	6.0390323625	5.772633673	7.058674795	6.335007077	6.7072680125	7.605978631	7.1571611445	7.0422993755	6.709606243	8.5145012585	6.041377051	6.2480544905	6.8015183405	7.337289205	8.2189243905	6.1898898455	6.8298416895	5.973997457	5.918204666	7.5803191635	7.5860902125	6.4445185985	6.4352617445	7.843553668	6.714295874	6.909104734	6.639851038	7.401262421	8.28706157
AFAP1L1	6.096956768	6.183049849	6.177177165	6.459300756	6.1500375075	6.217140063	6.78442975	6.2183094185	6.160256061	5.856404471	6.072905858	5.9784336755	6.287061375	6.1124268425	5.7656994485	6.1244702775	6.584272459	5.9733411105	5.918121809	6.0741997605	5.801957535	6.085107868	6.099738442	5.9334388555	6.0857727445	6.1469388275	6.062922986	6.0479003235	5.972429727	5.8407827495	5.9946623975	6.009838899	6.2293718605	6.0649252525	5.9532652935	6.249114523	5.936154883	6.781102181	6.089451382	6.21896099	5.920567091
AFAP1L2	7.155772004	7.093542787	6.183045655	6.263521842	6.182499777	6.624311257	6.233611063	6.123199142	6.169277999	6.214154047	5.518379253	6.692631997	5.813380255	5.852189652	6.119613039	6.189393186	6.062011766	6.755827456	6.749814866	6.679825372	5.692446461	6.497585767	5.878403714	5.769510788	6.102058371	6.066641883	7.941855731	6.955967925	5.667452579	5.797520705	6.908478667	6.011641058	6.318338864	6.332135655	5.993654933	7.017673938	5.748740492	6.255687011	6.446667548	7.074659924	6.480151269
AFF1	7.63147003966667	7.82361185666667	7.59058568366667	8.00923414933333	7.84501721266667	7.70325060833333	7.68999520733333	7.632857963	7.51651419933333	7.634916868	7.47795897566667	7.72556256633333	7.7232278	7.36948880266667	7.71629528833333	7.64524811966667	7.56490942166667	7.670525979	7.48785869	7.648123863	7.67987575166667	7.67541772166667	7.49334634266667	7.741234521	7.632437509	7.627381677	7.52053114733333	7.69142638033333	7.43362808766667	7.72728980633333	7.56755867666667	7.89232270466667	7.24832902	7.46087033366667	7.67044749033333	7.58347575066667	7.84445665533333	7.55431621633333	7.45727701233333	7.616460631	7.503039392
AFF2	6.84307405933333	6.860814208	6.66286665	6.23381781433333	6.63605167866667	6.478131385	6.41365652566667	6.47143852	6.62978996066667	6.66421683833333	6.29860257633333	7.014110415	6.61306382266667	6.65159413366667	6.39246198433333	6.70420642266667	6.71622588533333	6.69289454166667	6.636588574	6.43195937066667	6.656297357	6.81549416133333	6.764083848	6.58047785466667	6.520117434	6.663969331	6.618672684	6.683019491	6.56280061	6.51639738366667	6.68661964633333	6.71616206533333	6.424946587	6.61997537833333	6.68253524866667	6.90944480066667	6.34987234933333	6.54976903433333	6.64198896	6.47987782766667	6.77838509433333
AFF3	5.71796160083333	5.50218804583333	5.7555467105	5.0785548915	5.65211583266667	5.574971188	5.3176087205	5.93875807783333	5.685724015	5.43605268833333	5.18156065433333	5.476839301	5.03865983916667	5.18173608	5.11839519966667	5.66018796716667	5.38425357616667	5.74647140483333	5.169082	5.45604407233333	5.4298890385	5.286468817	5.446540251	5.135771603	5.13425498166667	5.33313494166667	5.0926509495	5.37206040016667	5.17552954716667	5.1459904075	5.49040954433333	5.3295102395	5.55475620416667	5.14936269133333	5.2805234275	5.3177466195	5.26638917433333	5.105616293	5.15129959566667	5.33718674783333	5.17100522183333
AFF4	5.750774494	5.908199555875	5.570269597875	5.62024419475	5.587925327625	5.440005808	5.647357562625	5.419287998875	5.5435276645	5.650495426	5.8091482145	5.32604643525	5.784825514125	5.65571728925	5.72457147425	5.5262264935	5.540171193375	5.474974985375	5.529277883375	5.634019163625	5.656763266375	5.281546491125	5.52975007175	5.482446893875	5.530133663375	5.661604515375	5.51935985825	5.6373139395	5.450449452875	5.5327819595	5.76484552875	5.567800202625	5.650976501875	5.687963274	5.49186835525	5.614438472875	5.548912714875	5.9451231535	5.400010155125	5.605722780375	5.825682905375
AFG3L1P	7.020372822	6.45904277033333	7.246401208	7.124345166	6.948146156	7.09019173466667	7.06507452733333	6.876073396	7.03681979166667	6.808992356	6.91397405866667	6.63303716733333	7.432725664	7.12742174433333	7.19388555033333	7.13244519066667	6.90994208666667	6.997485583	6.814261398	7.19157100666667	7.12255329433333	6.632685412	6.97520860166667	7.44714448533333	6.85948069333333	7.27517737333333	7.08016798233333	7.16777649266667	6.82620219733333	7.20045147533333	7.11153196333333	7.04362551833333	6.71416316866667	6.76534995733333	6.99833646766667	6.80805298633333	6.91567272466667	6.70695804066667	6.796078423	7.25466851766667	6.87797637433333
AFG3L2	8.54563719433333	8.67077378333333	8.53855369033333	9.03233983633333	8.675935659	8.48087301966667	8.36785358633333	8.42287744766667	8.58278545466667	8.53798190466667	8.78418395933333	8.29631242366667	8.81122597466667	8.473093414	8.80719446833333	8.57856431366667	8.32304640466667	8.92997839333333	8.87770397433333	8.679172187	8.62434537266667	9.080886157	8.845888034	9.41827584966667	8.76007115066667	8.25753365466667	8.196205343	8.93609638633333	9.00684139033333	9.533759039	8.514826118	8.768876671	8.87638394233333	8.839152883	8.46455131833333	8.825406301	8.82141089533333	8.46568967966667	8.61654658233333	8.82497469666667	9.12227840533333
AFM	5.368793112	5.410482371	5.558027872	5.435357115	5.393229812	5.456270382	5.386754086	5.533906047	5.144457907	5.396215919	5.27740283	5.552822925	5.517466178	5.663311502	5.310966359	5.396215919	5.194028281	5.225224752	5.695934917	5.25002327	5.294600415	5.795032081	5.402456404	5.59508303	5.476958077	5.528549338	5.228580574	5.200027218	5.413772063	5.309656972	5.316078446	5.357722268	5.588745056	5.253604187	5.37748489	5.322598001	5.396215919	5.247148007	5.463418698	5.315181944	5.494525046
AFMID	6.362944349	6.228817301	6.378274391	6.410873994	6.377052847	6.399375687	6.844212815	6.182785756	6.174986745	6.09007314	5.682091557	6.486874517	6.540622433	6.171999971	6.744714904	6.576366329	6.59213784	6.317647569	6.667129104	6.27527721	6.342180575	5.791475908	7.056607578	6.467647237	6.276867499	6.695911236	6.086437294	6.260227808	6.832988212	6.656174901	6.162761941	6.468399988	6.295662806	7.001809767	6.335873101	6.612599183	6.476396321	6.115182314	6.233196612	6.352889197	6.27219513
AFP	6.135007522	6.17057037	5.864411306	6.344017278	5.971521794	6.181127672	6.274957766	5.966166756	6.113660351	5.873553049	5.793672335	6.193649852	5.990296402	6.135920643	5.861131136	6.070222839	6.033416389	5.630709305	5.90161191	5.930328656	5.926786541	6.122725669	5.764880376	5.673152511	6.064573234	5.828453652	5.962365856	6.166306382	6.853376749	6.171125457	5.96435865	5.843133638	5.935425613	6.055531262	5.72174433	5.715515807	5.641624239	5.669249469	5.95052782	6.135280759	5.69669669
AFTPH	9.7723344575	9.814800631	10.170060195	9.8174845975	9.6589058825	9.911591527	8.8711976385	9.856817293	10.103292037	9.742267376	10.22857992	9.2655713435	9.186028133	9.705392155	9.9471423935	9.622969744	9.519375262	10.047492365	9.793529723	9.515632844	9.6611425625	8.984382781	9.4600637085	9.84947608	10.246034535	9.75881633	9.648639328	9.774981876	9.506538217	9.452638937	9.4932919815	9.521887496	9.3660480375	9.5687313615	9.577370539	9.614489209	9.651079217	10.063782106	9.572715832	9.2775708025	9.7247517605
AGA	8.08512804166667	8.14021805233333	7.55273288666667	8.26562366933333	8.20710094333333	7.352939011	7.13524571466667	7.89377682233333	7.56278920333333	7.49826177666667	8.20795792566667	7.21371770133333	8.41399959	7.82682932	8.64543606666667	7.76645823833333	8.37488290533333	8.49121105466667	8.05182751933333	8.27370311233333	8.08684541133333	8.344778729	8.35534702966667	8.455678584	6.487720785	7.69015287333333	8.56444619966667	7.72704539266667	7.76347720433333	7.394345507	7.368286087	7.96414252466667	7.40123867066667	8.173623725	7.93074845966667	8.044999516	8.028100003	8.79529553533333	8.076651322	7.447215694	7.295166971
AGAP1	6.732208358	6.83184613733333	6.95685218033333	7.26539214366667	6.81408440066667	7.18930945833333	6.69677400933333	6.57251944	6.89584849766667	6.64534638566667	7.70846335066667	6.69281119566667	6.576698169	6.680335422	6.41828989733333	6.75422927566667	6.818648179	6.793533596	6.46952986333333	6.48808965933333	6.70015350766667	7.56495888033333	6.54087516666667	6.93693043166667	6.673209227	6.876775186	6.689738298	6.50511674566667	6.83786321633333	7.257311079	6.42567007	6.816668684	7.311280744	7.210887278	6.70708349633333	7.25064086166667	6.89136513333333	6.952616073	7.145260622	6.525936142	6.348229959
AGAP11	4.946607161	5.014836777	5.3156141755	5.2693520585	5.1399460585	5.0859614035	5.7518363395	5.3173352445	5.129950301	5.1446384315	4.7336109685	5.332002534	5.38865072	5.3510533865	4.900387165	5.1596640105	5.8309189135	5.213089484	4.9627868415	5.223392975	5.2630918085	5.2727321035	5.082669558	5.2351780665	5.06604276	5.2451121315	5.307682097	5.1059164555	5.2141488545	4.9358702895	5.0999213235	5.1085821415	5.105737099	4.877042699	5.219500307	5.1269490135	5.005213962	5.378068183	5.3506722355	5.04199955	5.233877647
AGAP2	5.50278400466667	5.30483892333333	5.39358856233333	5.49612967933333	5.32188833266667	5.400536983	5.88016939033333	5.568964772	5.322082869	5.20582735966667	5.164138524	5.48827059533333	5.236559325	5.28182379833333	5.11337839666667	5.35936735066667	5.56946277266667	5.55217299966667	5.181698221	5.34947128266667	5.292056991	5.552552375	5.55043887333333	5.41009693666667	5.44206925866667	5.30888591733333	5.23278866333333	5.455447287	5.26197776666667	5.33766336733333	5.44323952466667	5.21215105133333	5.21288256966667	5.106093323	5.39352545733333	5.154787343	5.12876323566667	5.01998269333333	5.30287098433333	5.606338197	5.123934345
AGAP2-AS1	7.240724602	7.146090736	7.010743533	6.86528882	6.990712336	7.14432497	7.62697832	7.047453412	6.919977442	6.917989856	6.645687031	7.437850577	7.031153994	7.19615911	6.494456262	7.29899577	7.170869226	7.274366807	6.749429372	7.066772301	6.964762359	7.51709923	6.971607802	7.03313349	7.223526547	7.022182981	7.287265666	6.825450883	7.31692511	7.060194091	7.236230115	6.96085936	7.051172078	6.680152395	6.880034763	6.95154591	6.941289216	6.740289713	7.355807224	6.971862719	6.979707768
AGAP3	7.445280568	7.31443647166667	7.28802683	7.30247778533333	7.16376804066667	7.368642105	7.47091401166667	7.11996475933333	7.23628678666667	7.34110847166667	7.04207435533333	7.391915647	7.03975381766667	7.24785650166667	6.96665773133333	7.28364412133333	7.156179077	7.20709069833333	7.20411566266667	7.10135662533333	7.04132967833333	7.593220187	7.198422815	7.400416828	7.28897376666667	7.192916842	7.259763897	7.35924367266667	7.35890304166667	7.31029179833333	7.24178409266667	7.12282113566667	7.12114768666667	7.21822565333333	7.033724338	7.32064261433333	6.96316843633333	6.893399609	7.23003034566667	7.42114697666667	7.20914911966667
AGAP4	6.676693892	6.624800093	6.495921283	7.06284494	6.969574894	6.787833115	6.836189436	6.642001297	7.105116589	6.950778967	6.792633365	7.022006386	7.527878998	6.938836861	7.527625109	7.392829548	6.894326932	6.48246023	6.869060942	6.819686077	7.823373709	6.782318878	6.978314486	7.088135689	6.803507161	6.48312084	6.723423973	7.133131419	7.326325929	7.365091267	6.758037942	7.742054818	7.325187305	6.994518108	7.321229301	6.332110558	7.613467242	8.057431142	7.056663167	7.242658911	6.900371403
AGAP6	7.114538352	6.7970885815	6.875520575	6.9604083745	6.969896749	7.043106453	7.18930696	7.0922472555	6.90727338	6.8938457315	6.8417126715	7.0807822135	7.0417392275	7.129621668	6.7582745885	7.0025207695	7.2835626015	7.135527229	6.9629404695	6.9599096875	7.0344933975	7.0197911405	6.997433926	6.8479567255	7.230348324	7.0594424235	6.7927589175	6.884267059	7.0034232205	6.9186344525	6.8427538975	6.8646057485	6.9716941575	7.0562109075	6.952748437	6.7943014825	6.7366968715	6.900544149	7.1073640955	6.810544911	6.7817597245
AGAP9	4.893870979	5.217743482	4.845822647	5.816722148	5.100604152	4.970402317	5.109871339	4.991338976	5.280095066	5.15503872	4.870603012	5.338018338	5.221604194	5.04783952	4.799056241	5.156942499	5.508963149	5.057886422	4.839371196	5.090187965	5.566749175	5.170401452	5.184422124	5.122418761	5.006679622	4.914093128	5.007593536	5.658303761	5.171692026	5.327845725	5.347356841	5.667118691	5.171866593	5.017674779	5.587797737	5.06877756	5.0145565	5.371375274	4.878962544	5.168766342	4.935639018
AGBL1	5.164798755	4.793298937	5.178577913	5.040940866	5.150366567	4.777105809	4.72247187	4.87612429	4.815729969	4.790778612	4.651933932	4.994516694	5.012107598	5.101883773	4.687509812	4.752558276	4.931928695	4.851920981	5.22944087	4.713044862	4.844540619	5.117201489	4.818977824	4.717859091	4.889600028	4.847046029	4.822833929	5.069362092	5.11604934	4.652445885	5.262614075	4.722721412	4.777435655	5.394429028	4.797466987	4.857329479	4.774592825	4.557292445	4.843806488	5.153445986	4.811012637
AGBL2	5.604384922	5.970358252	9.548213184	10.68886523	7.398605118	10.06265732	6.491811655	7.977558185	8.440627092	9.541933715	7.472116904	5.483897886	5.533426881	5.704354829	7.01364056	6.863140088	5.634634872	7.074727158	6.689271175	6.633105754	6.825798171	4.721980013	6.990781726	6.010192549	5.769612644	5.446260251	6.133765373	6.007195734	5.738627804	5.799601822	6.992595926	6.790262767	5.896083734	6.204358896	6.200805433	6.191958332	6.72973735	6.417055323	5.596027874	6.994184856	7.897243512
AGBL3	3.32961290766667	3.507345177	3.729818696	3.91008427033333	3.71620481866667	3.91529876966667	3.30665175333333	3.54601506266667	3.94809380866667	3.69484777466667	4.237611211	3.73386171566667	3.92059185066667	3.836050133	4.40194131933333	3.869263036	3.49524871533333	3.676905463	4.47799943333333	3.90616087066667	4.01580357866667	3.56020161933333	3.79514739366667	3.93764220633333	3.72799228333333	3.77894586833333	3.77924336333333	3.74045612133333	4.02513934066667	4.39362536633333	3.93483890233333	3.943768153	4.18460387	3.605410048	3.87461315966667	4.11058919433333	4.595912083	3.94383595966667	3.61902889133333	3.72998589333333	3.93996638133333
AGBL4	4.4474581195	4.577339216	4.78325155	5.683830609	4.49976759	4.8835857725	4.9842519135	4.6254056435	4.556384202	4.631787721	4.4926512945	4.888887598	4.5331523265	4.405507643	4.3983883195	4.419184224	4.4939695355	4.564125925	4.4141032075	4.4800101675	4.457764209	4.6237510935	4.570885208	4.4803654955	4.4683050705	4.4745652445	4.4655375095	4.5334271155	4.571941195	4.4838614575	4.643427258	4.525063175	4.4678283345	4.4234675385	4.512007214	4.579161839	4.389232399	4.3142278975	4.4725975195	4.636479841	4.299681038
AGBL5	5.85614097	5.97432413733333	6.037497461	6.25087655633333	6.032634069	6.16169495666667	6.297468143	6.27051425566667	6.00883534733333	6.03959062533333	6.057914147	5.976002256	6.17000465466667	6.43763016966667	5.80082755933333	5.80313583033333	5.94714769233333	5.93392630366667	5.95193141666667	5.68119339933333	5.69655978166667	6.102704133	5.80757087566667	5.96578485066667	5.80619482766667	6.07429929766667	6.068220489	5.75972513433333	6.151943397	6.28521946266667	6.03006364866667	5.932474041	6.038429121	6.01037173966667	5.94606791566667	5.92849076666667	6.217942436	6.006410388	6.07620417233333	5.93730986733333	6.124327447
AGER	5.217875823	5.3894681975	5.2912965025	5.1350182935	5.266030487	5.431642454	5.974708464	5.4797703975	5.2245722445	5.077891325	5.1887516515	5.271843372	5.2270140755	5.186991612	4.707432088	5.3360933485	5.259128869	5.149373287	4.8781032005	5.187345057	5.1723298665	5.3012549955	5.316053773	5.5198297985	5.1506225065	5.201265183	5.140526336	5.4295617875	5.0036760715	5.0292807175	5.889435327	5.140204055	4.917831473	5.121359577	5.154395636	4.98342477	4.894535141	4.9456305635	5.119140053	5.5755499725	4.9371853875
AGFG1	7.0057281474	6.8196259538	6.831608236	6.958778174	6.571809653	6.6486533158	6.3870664346	6.8902945122	6.9798764926	6.6232451234	6.9322510508	7.0728498426	7.5045361656	6.6786253036	7.4148725654	6.627436039	6.9627471844	7.1225048792	7.381288383	7.0185271806	7.4483273398	6.6686162252	7.0627228078	7.007621787	7.3804750702	6.9260726044	7.2942160532	6.7745810438	7.8420811642	7.9498611578	6.877603888	7.5218457152	7.9887238272	7.2640218718	7.1463248554	7.271524141	7.1133169862	7.5108541848	7.6741883146	6.9011355584	7.0854777912
AGFG2	6.72415825683333	6.59860397733333	6.41836213283333	6.17267546066667	6.4135821495	6.2940759295	6.7656195105	6.5391456295	6.22351419266667	6.38983051216667	6.15341205083333	6.43107225033333	6.2787568915	6.390162025	6.16045350483333	6.4388636625	6.38346642533333	6.28760935	6.23239628333333	6.2702999005	6.2670703115	6.47943285533333	6.30703096716667	6.35662993666667	6.28218737516667	6.3417256595	6.2611459555	6.3927264915	6.31610675016667	6.25101063633333	6.612617237	6.24273739466667	6.1846485915	6.23209283683333	6.33967455733333	6.195652293	6.1536620185	6.118220565	6.26750390733333	6.46937227716667	6.2985018665
AGGF1	7.06191378975	7.03642176225	7.25100767275	7.750233763	7.12474791625	7.14551210925	6.64655410325	7.16774983925	7.35973786025	7.15437351925	7.1531372025	7.1798174745	7.37031389675	7.292057206	7.28171262325	7.0723451635	7.11463953475	7.27988734225	6.98309740775	7.2910819425	7.37610774375	7.18012553075	7.14759658275	6.99793829625	7.105936034	7.1243560985	7.108294624	7.13665583575	7.2536716255	7.4059487805	7.18129302275	7.500624746	7.30732163925	6.92830261075	7.24564677175	7.41229907775	7.543168945	7.32621322025	6.912443314	6.80659636825	7.24113939175
AGK	6.336701953	6.15566639066667	6.750223019	6.28060525966667	6.30877234166667	6.41890396933333	6.14759757833333	6.46891481633333	6.57341456933333	6.64680535233333	7.01678392166667	6.51332371333333	6.74343733166667	6.767468403	7.34149817533333	6.65187226166667	6.831839132	6.701980236	7.61694110233333	6.71892174733333	6.93933798033333	6.77271107966667	6.835920977	7.26893992733333	7.30080200366667	7.05929478166667	6.938924506	6.69605645266667	7.43891609833333	7.38549176966667	6.410267894	6.771598586	7.59329028733333	7.19747546	6.93295387533333	6.85359703666667	7.12743350766667	7.05697487633333	7.07593735933333	6.78700084733333	6.71419415166667
AGL	8.226161509	8.007106257	9.30966717	9.561079764	8.772803114	8.816116434	8.366190777	8.623629653	8.960095275	8.770180817	8.394600677	7.315431407	9.83105209	8.594142826	9.975501793	8.741968751	9.069894988	8.82088925	10.02441799	9.246871689	9.256995666	9.044185869	9.286582599	8.936265321	8.978569068	8.610542697	8.729129848	9.265707607	8.986543113	9.456617966	7.873175205	9.071030221	8.906280495	8.719616918	8.34641579	9.737401176	9.46607335	9.877459495	9.280073492	7.554945915	8.733166173
AGMAT	6.609932136	6.34505369866667	6.616262251	5.77251097033333	6.60738986366667	6.251467052	6.13958757166667	6.87887917266667	6.68864728133333	6.60103556366667	5.76569406	6.75846491633333	6.09309384833333	6.14928697066667	5.90232369333333	6.61557699066667	6.71377515066667	6.189748863	6.17873860133333	6.464314186	6.52755483666667	7.26087984433333	6.28910478166667	5.94706922266667	6.259228716	6.20180599266667	6.103165395	6.58459462	6.087180053	6.04401525933333	6.11773915633333	6.73585554566667	6.089304668	6.47675625766667	6.68861543966667	5.92310364533333	5.964978666	6.14060331333333	5.97117947933333	6.119079028	6.32933744733333
AGO1	7.49728788925	7.27357532	7.70544120825	7.505986143	7.61569892925	7.4729887	7.38723474075	7.43906637525	7.60677664125	7.5622355245	7.907152347	7.452762988	7.4764409385	7.767161252	7.52611718975	7.55870212225	7.2680920565	7.53796484825	7.41326303125	7.5899712255	7.49140413775	7.1792153115	7.61638120325	7.4959155115	7.4470565115	7.468247815	7.016731021	7.28295000975	7.57935280525	7.237591475	7.495422893	7.344046842	7.537044727	7.6400756785	7.41625884525	7.5161355885	7.5988435585	7.528733495	7.679120652	7.79928657825	7.42777671575
AGO2	5.82658876	6.304595751	6.149459552	6.684953849	5.618898357	6.612540086	6.617521775	6.278130249	6.692561617	5.574249398	6.485281904	6.184793266	6.943785823	6.538810159	6.089252385	6.53839744	7.204655194	5.961964185	5.710790919	6.511656842	6.881859758	6.371981538	6.830516978	6.580244872	6.755591044	6.171652549	6.808446174	6.071016328	7.207928009	7.20690242	5.129430236	6.891854065	7.674837931	5.902213077	6.838030925	5.516349143	7.286345923	6.854894722	7.592029772	5.775856497	6.53839744
AGO3	6.04727972175	6.04976021375	6.6054979825	6.20213039475	6.477923913	6.14215539875	5.84633673825	6.110515223	6.4418297025	6.2475366575	7.12500941525	6.17696579075	6.33349906775	7.12794322475	6.85418733975	6.66639332325	6.01076033675	6.509841799	6.85701755075	6.816413975	6.953664176	6.035003769	6.866769911	6.549560424	6.4684600615	6.0671128655	5.8944851715	6.4627033355	6.47620180325	6.67235795125	6.45941816825	6.90869986275	6.67823808625	6.4969072465	7.00493783825	7.02878482475	7.577320129	7.15319147175	6.508451101	6.9972067435	6.85924348075
AGO4	5.9045295375	5.98089165475	6.01925988025	6.35274628275	6.12155520825	5.91463989925	5.45108027425	5.77878383925	6.0994068725	5.85738148475	5.91453927475	5.67044111325	5.7925498665	6.14245041475	5.891039937	5.8436622275	5.31905042425	5.79668476025	5.570666276	5.9746219725	6.46849175475	5.2182808855	5.7397237565	5.76119975425	5.78332512	5.91167639975	5.690753639	5.9738694105	5.84501099125	5.9605195265	5.5930297585	5.79252719025	5.8445139765	5.97597145125	5.986129656	5.7646827705	5.80741186975	6.141657801	6.09580901175	5.91196308875	5.99305018275
AGPAT1	8.312256702	8.316815528	8.3906901065	8.3708301265	8.388711571	8.7740877905	8.663281726	8.518429941	8.3991816465	8.45149799	8.2794316185	8.474610781	9.1478286685	8.374111601	8.089310082	8.371225361	8.1344440385	8.2484973855	8.176772582	8.3455212415	8.424135632	8.595041564	8.2166849165	8.374199718	8.343711208	8.300351886	8.447737524	8.082329005	8.110566736	8.1430564745	8.3503709335	7.9977456265	8.397786072	8.1286158035	8.274522516	8.0582334095	8.3020486085	8.0804974785	8.377605062	8.2832204335	8.3238428175
AGPAT2	7.193320192	7.175071266	7.365921069	7.8824280255	7.2755452005	7.654162986	7.6672910735	7.485641602	7.465184002	7.261329152	7.264646752	7.281013775	6.9926364695	7.1252147965	6.4540828835	7.0838321275	6.9294140135	7.3725659755	6.4172045485	7.074819597	6.725907889	7.696505889	7.0527425065	7.208995436	7.217922308	6.7976712315	7.253075461	7.027592434	7.021035548	6.92722148	7.2267948305	6.769314815	6.895287381	6.9957565235	6.8681979895	6.871615091	7.080451887	6.523612899	7.149059862	7.4873436275	7.077517283
AGPAT3	7.114030803	7.21068640716667	7.41410822016667	7.762814299	7.24668488783333	7.5041701985	6.99808947283333	7.10702588133333	7.32751441716667	7.34740462	7.57487977383333	7.544275241	7.68157716	6.42525048866667	7.8422836955	7.59562998633333	7.23406054033333	7.65029130266667	7.50233200883333	7.4640947375	7.86243820333333	7.39589217616667	7.91453052633333	8.18815945133333	7.7316532545	7.54943415466667	7.64251002	7.73057670266667	7.69289023683333	8.08660884183333	7.57578095533333	7.481094344	7.79262611383333	7.5592287535	7.71580571216667	7.74523364166667	7.89884228766667	7.755508823	7.881112164	7.6878545925	7.72949202816667
AGPAT4	5.8243151835	5.8694209955	5.9156751575	6.5837224355	6.074810309	6.11142905	6.259803788	6.125471124	5.7793524665	6.2942264435	6.7445385595	5.9193020875	5.8946989175	5.9822200545	5.8037766115	6.218446611	6.0954052085	6.0449064715	5.8548266365	5.9413165405	5.682194855	5.81175968	5.872314193	5.7509503425	5.834883766	6.2176708405	5.79194106	6.057317322	5.7560916215	5.492966876	5.8280445985	5.780486598	5.97683628	5.8198158915	5.898662245	6.158428231	5.8468444825	5.5290685015	6.1822610175	6.114880703	5.66887262
AGPAT4-IT1	7.196422893	7.033387946	7.118676316	6.899071046	7.318116108	7.208728984	7.079177081	7.193077703	7.222495399	7.21892232	7.16823641	7.172714666	7.042081125	7.212658629	7.333885451	7.525493836	7.035952563	7.258607966	7.095157119	7.003233444	7.150986935	6.990488566	7.196375866	7.113032394	6.973013713	7.332913456	7.163217361	7.104320675	7.130495567	7.133752636	7.149721657	6.976210152	7.269566769	7.153018086	7.251867573	6.821474995	6.873009007	7.069482859	7.213515348	7.427486242	7.161502109
AGPAT5	7.1001391555	7.023968143	7.5663839245	7.9411900305	7.2448846925	8.029235479	6.604412857	7.4947459285	7.8647746945	7.313327187	8.660762842	7.0747021955	8.6446855985	8.3242557535	9.250843685	7.801405927	8.1631026115	7.452909008	9.1511394435	7.773143114	8.204188365	7.610770158	8.856585003	9.7415966795	8.724922613	7.838958586	7.852308722	8.038931812	8.3614658045	9.4411592005	7.1477798845	8.0744443195	9.910854604	8.582617189	7.9328617865	7.1336556265	10.5860249135	8.906865608	8.701376547	7.0182348955	7.366518878
AGPAT6	7.38409666566667	7.33007060066667	7.50152014066667	7.147822305	7.412430023	7.411822966	7.304723541	7.25410406266667	7.35035366566667	7.147525042	7.472177968	7.31821786766667	7.186998327	7.52364406033333	7.02284008266667	7.28392588	7.424463852	7.32865724433333	7.03267831333333	7.16117951033333	7.15658835366667	7.457930586	7.27002003533333	7.664148441	7.527771173	7.18741157	7.37330819566667	7.549903515	7.403672272	7.25633210833333	7.35207105366667	7.103597593	7.31334641233333	7.54020539733333	7.142428772	7.11871606633333	7.43898886733333	7.153577978	7.350170041	7.966920428	7.161044796
AGPAT9	7.312339464	5.803417729	5.363820247	7.462754083	5.298577358	6.499872844	5.527629144	4.624454165	4.987628729	5.206891336	4.456520915	4.932473648	5.007373313	6.214617029	4.665409353	4.911822454	4.82194165	4.901767172	5.314674837	5.42505867	4.420636662	4.351532451	4.69298697	4.031428081	4.015927737	4.436321839	4.630735544	5.00064872	3.836400073	4.598451007	4.507402988	3.97842146	8.189152997	4.707603778	5.121343188	4.599422414	4.468186932	5.026117214	4.729646388	4.256115605	4.849997308
AGPS	6.76615871725	6.91598337925	7.211884581	7.85825581575	6.967280221	7.086065054	6.47299073425	6.905249838	7.27730546025	7.18075215375	7.78629655875	6.4834996955	8.2092412515	7.61304460775	7.96536957075	6.74020559525	7.77383739075	7.21068557175	7.70218886775	7.296805619	7.35583558625	7.7007761385	7.547529651	7.02336097	6.3843380685	7.3589824795	7.38995264025	6.46758527175	7.88449685575	7.32534311825	6.079722648	6.79490810425	7.02381202725	7.4342969235	7.1483592445	7.51428675975	7.8344117105	6.49440212975	7.29006281425	5.5830890735	6.64726478275
AGR2	7.931644081	9.354356184	8.892119277	10.405738392	11.435249525	8.10919902	9.725140419	9.152266373	8.855861307	9.3043881015	7.8827460585	7.2849379165	10.089559657	6.116001985	6.13150262	8.5561553855	6.8807913825	8.7100933275	7.1115161825	8.021088035	6.255088129	6.842383807	8.1087872425	8.163674028	7.167470208	9.637407239	7.199320857	7.555903383	6.790836934	6.615840068	7.393746723	6.920428772	6.701257774	6.506033132	7.0353527975	7.197446547	8.7843386615	7.938530082	7.05586696	6.370269566	9.559617473
AGR3	5.096507676	9.925664883	10.3182894	11.70383253	10.05238822	11.08409463	8.924007895	10.41581292	10.26546532	10.72047193	8.52816371	4.751585936	8.093226657	4.576534308	4.531465976	7.74528852	9.247219148	8.041748686	6.829010053	7.583166747	5.652045501	5.033598559	6.214380109	6.351851545	5.012611246	6.347122948	5.910149925	4.7713303	5.336127983	4.964157257	4.975694029	4.33464289	4.556753526	4.489327361	6.636809273	4.858799119	7.977427323	4.431247039	5.319410205	4.892818189	5.83336651
AGRN	6.437769214	6.471163052	6.47167030075	6.288318923	6.41168552075	6.366986056	6.52143607775	6.713665296	6.42041657275	6.37633890575	6.34484393975	6.75955402175	6.6496974275	6.59727799625	6.45451119475	6.569211026	6.3840845495	6.57255486525	6.50606290725	6.55266994425	6.0691276555	6.51922470525	6.8298089065	6.9596677425	6.6711515635	6.378259922	6.88126450675	6.48316649975	6.3395950325	6.86311557275	6.60891164375	6.64849125075	6.45072468025	6.52426093775	6.44731040125	6.636710014	6.5430729605	6.63002128575	6.923500688	7.0135489175	6.92244891425
AGRP	6.354210797	6.167346775	6.276687803	6.120628025	6.020184495	6.390788094	6.409017061	6.185762626	5.984638471	5.938399189	6.006105531	6.35597109	6.074761004	6.365235598	5.638374389	6.110856112	6.005781723	6.171039086	5.826300492	5.961020185	6.111086262	6.102503626	6.191334276	6.366783901	6.165923786	6.028377363	5.916307122	5.990910996	6.213038075	6.132199187	6.08602434	6.031824848	5.979540555	5.757651236	6.081966712	5.657918054	5.649811335	5.772897892	5.906091745	6.088852795	6.044394351
AGT	7.13923311	7.313250404	6.821295662	6.4623595	7.305872331	6.731990763	7.57712706	6.885849242	6.662400492	7.23422297	6.752374518	7.028745785	6.919754428	6.954065956	6.634608386	7.333019264	7.291980153	6.719508607	7.318857578	6.827158354	6.363617471	7.269243142	7.023063998	6.540918865	6.853306767	7.029958709	6.899836574	7.102766928	7.047118137	7.044497571	7.485839605	7.141836434	6.833717159	7.159371592	6.895862326	7.015138842	6.703444267	6.7265497	7.118012372	7.469469979	7.200130119
AGTPBP1	7.052426115	7.1625186455	7.402564758	7.2526782625	6.8992603615	7.313023221	6.795677502	6.86337801	7.2091146855	7.272928918	7.5245105995	6.92371601	7.450466801	6.7520721475	7.8452874155	7.1988657955	7.236476808	6.9992206125	8.032057603	7.416767735	7.8014497255	7.2618131985	7.062049946	7.2683777605	7.0384428375	7.0837875095	7.6956088875	7.530972313	7.5076452765	7.209228321	7.2637750045	7.476035348	7.7930249785	7.039122448	7.5548087245	7.519376429	7.552123269	7.5942207385	7.870242358	7.7038160005	7.356279577
AGTR1	5.398252873	5.469107744	5.1138581755	5.08095036	5.476264934	5.118664424	5.853482701	5.277811508	5.136187528	5.221196335	5.0116191535	5.592455989	5.234723778	5.3241786525	5.2983100935	5.2817908435	5.3415248995	5.1728941205	5.254551294	5.126410693	5.091938183	5.4073433115	5.2782056065	5.179073507	5.197669061	5.344563388	5.144177832	5.472662955	5.222487685	5.2722967185	5.471741611	5.249198973	5.3136560835	5.2164597605	5.247153194	5.335358399	5.1442962735	5.024939635	5.223723989	5.3604808955	5.258111888
AGTR2	5.100837144	5.22323418333333	5.061437049	4.82145729566667	5.10351663333333	5.02743491733333	5.21977278366667	4.85922596333333	4.944307017	5.08210750566667	4.84753610166667	5.26533975966667	5.04297983966667	5.08496136833333	5.001998465	5.035601755	5.10871568266667	4.95566024066667	5.14508363533333	5.05266797633333	5.09657115333333	6.355359192	5.08718991433333	5.16976072766667	5.12069349966667	4.90983951333333	5.01419823166667	5.09644483033333	5.093916993	4.92697309433333	5.004326239	5.057779973	4.91304560466667	4.93770973933333	5.04000927866667	5.099644323	4.88012703333333	4.886161177	4.91311487233333	5.07553899466667	4.97577797866667
AGTRAP	7.10178985833333	6.83917872	7.24454818966667	7.98569673366667	7.02980528333333	7.44022299233333	7.460765231	7.30508975833333	7.34567284833333	7.25932674933333	6.95083075666667	7.38424453733333	6.67293606966667	8.02320458033333	6.988872484	7.09915743966667	7.34865638333333	7.052268001	6.58523339333333	7.14641915233333	7.02288726266667	7.32962577233333	7.12033180733333	7.08479411833333	7.09679103233333	6.92195784433333	7.64257883733333	6.998850393	7.125601176	7.10276895166667	7.20498633933333	7.111815675	6.962683409	6.78905122566667	7.10778430566667	6.88502618933333	7.081845881	6.88334132533333	7.114729396	7.15902024966667	6.94030943033333
AGXT	5.154849185	5.14307657233333	4.902880964	4.873608364	5.16208584433333	5.058430658	5.73341777266667	5.15097666466667	4.84622776233333	4.886495563	4.87896819666667	5.18111147833333	4.837227033	5.00223342733333	4.81657960266667	5.05511285566667	5.368239548	5.060718667	4.93161130233333	4.93900871266667	4.863227697	5.280946089	5.15291709133333	4.96406010833333	5.112299238	5.03934741733333	4.90775783933333	5.01429191266667	5.040359772	5.016204753	5.13816958	4.884202878	4.920873127	4.94165374633333	4.98155168733333	4.691579014	4.90749487733333	4.82403525566667	5.021834995	5.223917612	4.96408884366667
AGXT2	7.520082384	7.56583383	6.577126581	6.298857106	7.035167092	6.917259096	8.07250084	6.924738305	6.855307671	7.206498143	6.607806792	7.060611578	6.76336232	6.755078877	6.673095147	7.009959499	7.46404587	7.013937709	7.134734162	6.728571803	6.912651143	7.059623567	6.641322099	6.466785732	6.688733327	6.982149902	6.776758277	7.025818192	6.895539496	6.742396322	7.000202917	6.733985286	6.666101114	6.754309105	6.901100069	6.715697404	6.845069988	6.749781035	6.805292286	7.071708942	6.929874113
AHCTF1	6.650782911	6.9846535165	7.5165259785	7.7362900005	6.8674893125	7.3004625205	5.810642669	6.919591329	7.405684826	7.3791532535	8.965124623	6.5286528445	8.230578476	7.883810187	8.197910603	7.508818479	7.0774700845	7.404845251	8.6614245035	7.545815468	7.701359646	7.8306434265	7.7869629565	9.111446469	7.9603512275	8.990420129	7.364044062	7.3003742715	8.444737853	7.9202279975	6.8491342355	7.700760254	8.7492781155	7.7724858015	7.6336427945	8.20072701	8.349663441	8.127122117	8.259756662	7.4504402905	7.4229709125
AHCY	9.046397156	8.359456884	8.357363056	8.937780795	8.37852187	8.625555604	8.924007895	8.475351803	8.88949415	8.486453569	9.326634	8.57533207	9.510308993	9.326075565	9.268499193	8.760477878	9.683795804	8.765417529	9.472884014	8.52289225	9.084240716	10.84979665	9.789310915	9.268499193	9.806911195	9.544429833	9.97756989	9.109708665	10.68217258	10.35834279	9.112578734	9.89573865	10.91576811	9.903459983	8.925786441	9.479736432	10.3906195	9.373021988	10.34091386	8.711334991	9.910796763
AHCYL1	7.36002604525	7.41577952125	7.6955563335	8.15680601225	7.70313858775	7.68978343	7.35888476325	7.6519145815	7.785192083	7.67440433575	7.4788977725	7.28930361675	7.751820195	7.84021902675	7.41917864875	7.2296938315	7.63995111825	7.70959962675	7.590134169	7.623811011	7.689418077	7.44537747775	7.5329436785	7.420325571	7.7580366455	7.319372936	7.71242566075	7.312684757	7.422832689	7.40534005125	7.40649871875	7.52877318175	7.62936713925	7.5510589815	7.5625786745	7.74948371875	7.77350525975	7.897586777	7.85457005875	7.492202839	7.8000630955
AHCYL2	8.096685637	8.5281460845	8.5496070605	8.4495056815	8.680441574	8.24558398	7.8818346825	8.052623168	8.2273251455	8.302847027	8.101678941	8.0532024095	7.851876856	7.824261525	8.951398629	8.189598228	8.258077987	8.346467883	8.100047825	8.1298790175	8.0555069225	8.9816163455	7.7799259705	8.42146176	8.220140432	7.86232955	7.9500572975	8.181392371	7.764126958	8.1587945605	7.84286258	7.809974177	8.7284944295	7.8686169435	8.05949262	8.4955438855	8.161100062	8.461787121	8.3746948545	8.275087287	8.11841047
AHDC1	6.48171545933333	6.24353961033333	6.410730049	6.17055167733333	6.34919765133333	6.41026122566667	7.23232113766667	6.29395083533333	6.240366951	6.303680705	6.13913331833333	6.662815457	6.20270691733333	6.43671641666667	6.09157756966667	6.44233383266667	6.60949517766667	6.39368729366667	6.263362598	6.09730167633333	6.206508322	6.70481539233333	6.28817843366667	6.327818655	6.42586577233333	6.42729434333333	6.24743244533333	6.44264068466667	6.31643707433333	6.32706624433333	6.42282805366667	6.19423980666667	6.36967084633333	6.22740798466667	6.23279329733333	6.137083457	6.16621256566667	6.057007944	6.214564776	6.195043657	6.28771507633333
AHI1	5.6028623386	5.7530387316	5.860919165	6.2443927404	5.8871039596	5.7965387342	5.7627767268	5.5676354908	5.974780194	6.068025857	6.158684227	5.6910738998	5.5377640598	5.9960010062	5.5668937788	5.8911618132	5.9880925886	5.8773015714	6.267622571	5.6110595766	5.7119570002	5.7970967558	5.8674150404	5.6792632114	5.657039285	5.7521279036	5.6565689306	6.173709637	5.7673122598	5.8910702224	5.7160696948	5.9572911196	6.0688874476	5.6371029872	5.7183781994	5.8106977524	6.2646515174	6.1700455648	5.9141209464	5.959894346	5.6832258436
AHNAK	7.817716467	7.4174397915	6.90499114975	7.32902962575	7.48182360225	6.9450372025	7.756511919	7.09686966175	7.10343986375	7.400796826	7.237388367	7.07468263525	6.70230300775	7.20630924825	6.751918443	6.886450394	6.7598015025	6.9374028435	6.53374358775	6.841977081	6.82799110975	6.612774622	7.150537627	7.4379292075	6.77400506975	6.93133607475	7.002610889	6.80007770325	7.286598458	6.96547243175	7.172310727	6.84968312525	6.5598632525	7.12883065825	6.800348087	6.886363645	6.96062798375	6.717107081	7.32318028625	6.99726265575	7.34510059625
AHNAK2	7.284023937	7.108475279	7.065142736	8.6233466435	6.4199026535	7.4785339935	7.3326273865	7.132523792	6.856288748	7.255233043	6.1702308575	6.1606375935	5.479198719	7.7502887475	5.4415101635	5.738029199	6.0685088645	5.6498415825	5.854193958	5.8336731975	5.2911329235	5.7162356595	5.8648632755	6.2417877735	5.578186483	5.5610868675	7.4775567545	5.493530076	5.9103117335	5.4077247995	6.153242954	5.167221985	5.375152372	5.5461441875	5.373248743	6.122768544	5.416479597	5.7314875325	5.861775904	5.830267834	5.9753612235
AHR	7.866361139	9.380786415	8.664597375	9.494927089	9.030645332	8.729957058	8.311952516	7.971360056	9.227778049	9.162377049	8.391693603	8.122919824	9.643537798	8.253738835	8.852786662	8.827033117	8.672363792	8.760855313	9.145829438	9.813091305	8.794825395	8.672844895	8.712525852	8.164225479	8.341052237	8.345990721	9.111375798	9.709420065	8.611447964	9.218697157	8.618437575	8.63498321	10.91692938	8.928397647	9.896831462	8.721578297	8.164594718	9.051967223	9.202158887	9.094187957	8.185655031
AHRR	6.133257287	5.046438462	5.931126246	6.729876803	6.324811477	5.605629871	6.297833747	5.712568116	6.589659435	6.04978238	5.463203638	6.188482958	5.793575622	5.885796947	5.710851791	5.57399151	5.36974911	6.217913566	6.513760793	6.151167121	5.719608108	5.981426752	6.263980012	6.270855979	6.361574016	6.172405392	5.741495512	6.30077903	6.179197533	5.856738305	5.676246774	5.866151682	5.58653124	6.890930993	6.409213678	7.670449395	5.576432159	7.297427185	5.626725184	6.995115374	5.544082178
AHSA1	9.692102677	9.968203239	10.24872822	12.1253608	10.16479259	11.32635549	9.854046523	10.62404542	11.18046059	10.5228326	10.15830016	10.24116167	10.15084897	9.822295929	10.78796804	10.13162995	10.85676753	10.07217857	9.546099029	9.899075226	10.42918775	10.92817889	10.05210592	10.13160168	10.50643488	8.987304098	10.23107666	8.992269726	10.676328	10.39876356	9.211933652	10.12901265	10.3701735	9.687719028	9.949315988	8.994961925	10.60688828	10.13201319	10.28573392	8.710802828	9.606389101
AHSA2	6.51770114075	7.03837781	8.45876956725	8.230812984	7.562730636	8.65789901575	7.041676463	7.858720111	8.010555462	7.66822637725	7.96020315025	7.042867475	7.26895614775	7.4681170895	8.0267183935	7.72871674625	6.746618079	8.04193141675	7.49758151625	8.03765222125	7.95559300325	6.438046078	7.42253356775	8.59640748925	7.89974419475	7.71961110675	7.1017904525	7.41402884275	7.51293371975	7.91996879	8.5603383055	8.175108085	7.58395905675	7.28438794025	7.5399787895	8.04713628125	8.461337332	7.69759929775	7.17337269625	8.03717264825	8.313963534
AHSG	5.693737788	5.704471055	5.380493309	4.9918362735	5.594004572	5.305284854	5.803438612	5.496098658	5.177550039	5.4547019615	5.441760555	5.440274371	5.2982624385	5.333102792	5.239783947	5.38725616	5.3647978245	5.321098369	5.303459883	5.257136101	5.219988422	5.554258492	5.4248566935	5.289498979	5.364182244	5.3864163465	5.2790151055	5.376928702	5.2513991575	5.147252919	5.8603286275	5.2227823505	5.292346906	5.6042349675	5.1421503785	5.288773995	5.129990122	5.240184827	5.192790201	5.4666862775	5.273273389
AHSP	7.08958857	6.802925445	6.450653304	5.712832696	6.450653304	6.53460714	6.491069351	6.747299525	6.586496754	6.394737186	6.264164728	6.951968629	6.255898655	6.450653304	6.212568825	6.450653304	6.511576807	6.235577062	6.344017278	6.532500045	6.357376222	6.97441086	6.450653304	6.416071958	6.361574016	6.645338331	6.5465748	6.281416171	6.540474159	6.60023021	6.560743666	6.460187515	6.319919011	6.620006945	6.500645843	6.223567666	6.188586218	6.177356948	6.626324441	7.022148507	6.409054087
AICDA	6.4305907705	6.1214137325	7.3731238475	4.9280190285	6.1757732325	5.8215637975	5.20613988	6.0943021835	7.9284013775	5.5417965565	5.122044017	5.958426119	5.1996553855	5.3637630705	5.389264425	6.84249233	5.181037038	6.4968678815	5.419852383	5.7354134205	5.6976151135	5.477062781	5.6785645625	5.342617944	5.343881374	6.0781828515	5.283260186	5.661725867	5.3288464245	5.21912726	6.514303976	5.669775954	5.247324528	5.247592808	5.947701146	5.3089344615	6.045449568	5.686899144	5.1938888925	5.207781813	5.363664038
AIDA	7.743940922	8.5633394805	9.43127511	8.410625736	8.562219264	8.69411807	7.6801624085	9.0684752415	9.2250378915	8.5930952215	9.978423642	8.686509414	10.0273920625	8.934457386	9.5171421545	9.2583039165	9.0503792875	9.3862109005	9.4926504935	9.1294185695	9.873808385	9.3902045835	9.400041503	8.8459409705	9.4366437515	9.4182420275	9.652173579	8.1530542105	9.771307365	9.8908811955	8.6698792505	9.520383385	9.881619462	8.943096238	9.4231873775	9.04691697	9.625420525	9.631874551	9.651112875	8.463311559	9.123477242
AIF1	8.35289789275	8.06997053525	8.17600854775	7.0143139565	8.0261544205	8.269859849	8.3468290915	8.242128773	7.9234123755	8.029481242	7.800419749	9.19770259075	7.731158698	7.8650054175	7.67629455425	8.46716636525	8.3793169035	8.52400616625	8.5820277735	8.833638776	8.65397379575	8.28728969275	8.05541211	7.90250625875	7.75518937125	8.45426777275	8.09562261925	8.47722302275	7.78494582225	8.155444356	8.42186075075	8.54096969275	7.84634499725	7.88497928175	8.66996029275	8.629018758	7.852497277	7.87674422225	8.06066456075	8.60166666875	7.88314218325
AIF1L	8.5876204025	7.1517367745	7.0910653095	6.893645438	7.213110674	6.8616601675	7.418553123	7.046581112	6.9646786375	7.1899634855	7.915512214	7.2853208475	6.7580270995	8.237033464	6.723034934	6.77875386	6.5869949875	7.156494681	7.2853351875	6.6055879165	7.104579368	7.137083476	6.815132352	7.5015993	7.178649788	7.779539772	7.002967964	6.920664138	7.65383336	6.695176308	7.263168444	6.7872894465	7.2337103115	7.057810235	7.1733772875	7.4653408985	7.5638554005	6.5014252655	7.443218156	7.16014878	7.1791617185
AIFM1	7.396932909	7.646224231	7.985254268	8.713387028	8.030393167	7.941583501	7.58739759	7.855241632	8.23521649	7.299268689	8.483862279	7.701942312	9.294694913	8.344580706	8.207711391	7.903956853	8.55541322	8.419673716	7.800442782	7.948346268	8.097552392	9.097789401	8.119105385	8.071427579	8.268915874	8.351859535	8.248652392	7.698048683	9.161509081	8.157364503	7.577775646	7.660401548	8.525547797	8.058339427	7.901116023	8.53166789	8.594264643	8.080361281	8.436598567	7.231977325	8.066365951
AIFM2	8.1355473555	7.092748019	7.616496919	7.167273612	7.452052713	7.257215085	7.979113767	7.248670836	7.418711352	7.3325823685	7.024340735	7.452241278	7.501946131	7.680817013	7.0903575015	7.2688688445	8.41577292	7.6186333335	7.165219085	7.3292567015	7.37331217	8.1989073875	7.4092714845	7.241367362	7.496449297	7.2174846805	8.2626135305	7.14418534	7.3101047995	7.375496146	7.7783173605	7.4798435115	7.089389954	7.141731061	7.27235921	7.610998854	6.9390863695	7.2465733935	7.127980086	7.3926697665	7.7617344755
AIFM3	7.320251706	7.255149624	7.257644537	7.088420408	7.15662646	7.292442764	7.118465169	7.350754964	7.247523188	7.073227293	7.117343832	7.334103542	6.888797741	7.09375789	6.613032608	7.086912406	6.980529397	7.434802135	6.882071212	6.896497517	6.727966516	7.371225804	6.895063266	7.028529664	7.172620332	7.151826734	7.165187378	7.081164783	7.188500695	6.908423717	7.26874643	7.270300427	6.759286464	7.025439702	6.979236846	6.72795623	6.963227381	6.746615527	7.219232102	7.016950047	7.073227293
AIG1	5.495934732	5.46470638266667	5.54298826033333	6.062563439	5.65746684533333	5.69827924466667	5.56919149733333	5.612865471	5.53753117266667	5.61662261033333	5.68056218366667	5.45050883166667	5.61524622333333	6.28743378566667	5.32479097866667	5.51597573866667	5.208036686	5.38932424	5.61991831	5.54364682766667	5.628475651	4.65128290166667	6.186148561	5.829809961	5.971809723	6.066786015	5.556985213	5.68864041133333	5.68590056466667	5.74252671033333	5.273528307	5.43682233433333	4.78295811966667	6.31683327866667	5.29991167	5.81287194566667	5.974187845	6.53085231566667	5.89623799166667	5.58598923033333	5.33506652466667
AIM1	10.08601106	9.785396291	9.663938224	9.625001524	9.532135893	9.426457155	9.382137835	9.38476995	9.816767943	9.706938654	8.676383616	9.447069902	9.386540418	9.974139176	8.779286272	9.587488303	7.989286867	9.689263448	9.730292829	9.955578854	10.39768666	8.662641313	10.10935371	10.23567672	10.14631278	10.12406089	9.923547186	10.43794898	9.434107545	9.313508599	9.944041757	9.430640567	9.570499867	10.5294134	9.497909651	10.59327769	8.004319947	10.71253835	10.0515505	10.23433294	11.40294243
AIM1L	7.382513447	6.70414752	6.0645885145	6.5387595975	6.385379076	6.1362911905	6.9130709355	6.26769677	6.1250269245	6.330586019	5.962443172	6.270505331	6.1475072555	6.1877443225	5.905363649	6.087767036	6.079867581	6.460837965	5.8941427215	6.0926510175	6.019311056	6.583470344	6.3779225335	6.2061977855	6.4224264045	6.2088604435	6.170241513	6.425058797	5.9477989935	5.8985252705	5.8850864205	6.0106127095	5.834685371	6.136971049	5.9625082815	6.102528601	5.7987942955	5.884710517	5.840125391	6.4566440005	6.100475502
AIM2	8.385759195	8.130528469	9.30841059	6.558181415	8.173758166	8.986543572	7.60352511	8.269763484	9.422243917	7.691151312	6.700643649	8.359799727	7.358442226	7.325270676	8.857990189	9.587825826	8.253664801	9.116946651	7.6379371	8.092752259	8.544693746	6.875855279	8.20978144	7.59347163	7.662892307	8.131299088	8.008727216	8.059309819	6.832988212	8.134702367	8.301777055	9.574651769	7.400699326	6.950029498	8.545897572	8.037222011	8.016339805	8.358857245	6.909879493	7.924992708	7.480408514
AIMP1	7.89341544866667	8.183204255	8.330982761	8.63745418033333	8.16782111966667	8.05580759433333	7.55558638066667	8.10406552066667	8.20979944233333	8.19162080266667	8.55562429766667	7.718248327	8.89134420466667	8.494599104	9.314824709	7.86717642933333	8.388203634	8.25137704033333	9.31681732733333	8.27457106566666	8.614514695	7.84832141166667	8.04715758933333	8.37472160966667	8.51120784066667	8.849869757	8.421256104	8.03095953566667	8.61014919433333	8.72649164666667	8.55295559933333	8.71418998766667	8.46842939666667	8.59102622	8.093394674	8.80456964466667	9.39925318133333	8.53941778033333	8.84182145966667	7.70463153533333	8.99888368033333
AIMP2	8.48030013666667	8.313459841	8.43476785933333	8.39914036666667	8.57668139533333	8.42829381533334	8.213588007	8.53968851433333	8.371804418	8.443087392	8.86752706133333	8.55419209466667	9.06616393566667	9.08354284666667	8.83056103066667	8.549799877	8.90755790966667	8.714563925	9.38141740166667	8.35841406766667	8.525855373	9.18537509966667	8.988976086	8.944332123	9.08619080933333	9.39419448366667	8.82030389466667	8.64717664966667	9.642154458	9.52678647833333	8.199688292	8.63969493133333	9.45983378566667	9.213330461	8.398893373	8.73164428966667	8.82535681133333	8.29356572066667	9.15569808766667	8.340638899	8.91331539266667
AIP	7.624083863	7.456140705	8.2592097525	7.439053255	7.3976810065	8.064734356	7.7946114725	8.27544126	7.855403903	7.1045740655	7.6757679965	8.4427030265	7.849485586	7.3335888125	7.1423407815	7.553198956	7.719865154	8.1439599925	7.5224019305	7.853252816	7.7927917055	7.9551630695	7.740613683	7.7155680665	8.108120475	7.924507898	8.454367148	7.609310148	7.8824007375	7.7770212135	7.99728017	8.062928589	7.79840248	7.8233826865	8.0586947185	8.003828854	7.9185406565	7.521676061	8.1810593565	7.581830921	7.7038383475
AIPL1	6.100166508	5.87075501	5.6296989245	5.409589303	5.6858064935	5.864915863	5.5838490285	5.92785688	5.5688145475	5.7839038695	5.824627414	6.0239728445	5.675934454	5.901576522	5.6864835255	5.764168773	5.3717443625	5.798322477	6.291167032	5.7658399185	6.1439452595	6.195356198	5.976400658	5.7618609685	5.746408685	5.688640385	5.7997686655	5.603960674	6.0100677535	5.63334492	5.667220152	5.850885698	5.605495567	5.769421148	5.8463065795	5.7810959	5.61947892	5.754249367	5.9018337145	5.958157349	5.8911762695
AIRE	6.931102693	6.787047034	6.822655921	5.880529348	6.660390375	7.004987219	7.185713155	6.929253787	6.647922254	6.897385064	6.339206357	7.137557379	6.68415811	6.706797129	6.371217462	6.897660587	7.106872217	7.129636943	6.603443922	6.50264751	6.52454011	6.931164003	6.626386964	6.914558675	6.740280812	6.644389726	6.752223549	6.803682302	6.55186165	6.530210946	6.836563569	6.650001612	6.575512412	6.675317419	6.609806673	6.832605491	6.40747673	6.388772723	6.575673297	6.746225427	6.504784471
AJAP1	5.900563415	5.7936036945	5.6565821605	5.52879361125	5.7993456375	5.687111607	6.1155386995	5.734253212	5.428945709	5.7178628425	5.51384339575	5.960707779	5.6190561695	5.802251776	5.53299317675	5.6530127555	5.64187048275	5.813580364	5.70926633275	5.597448007	5.5731519085	5.80252288725	5.66441265525	5.69285423675	5.7403695605	5.73991796725	5.5783570745	5.82946754475	5.81688472	5.6425899225	5.6363808785	5.76720696425	5.718841223	5.7422738365	5.6719128555	6.44246177075	5.44077641	5.3476191475	5.697045964	5.81785317675	5.53873558475
AJUBA	6.47373956275	6.38846808125	6.0069172875	5.982442171	6.481998568	6.34960577925	6.13614645425	5.49488350975	6.44658984225	6.56983269125	7.40391312525	7.27049214225	6.85472933425	5.76752187275	7.92958910625	7.130523902	6.12540774525	6.857631101	6.88896313825	6.863789681	6.31179825725	6.1405289585	6.298972469	7.74191428025	7.5345857955	7.54367067125	7.54446670875	7.28158657425	7.1869171825	8.0050090375	6.7752420645	7.49913721325	7.18968462	6.978667391	6.42359789325	7.55747103325	6.4811539565	7.11352904825	6.82261936325	6.650911028	6.54785921125
AK000798	6.253134109	6.068589443	6.400509044	6.048420981	6.236927571	6.525631629	6.377747183	5.913290888	6.314481394	6.14943838	7.743291521	6.549814168	6.582528639	6.095113736	7.19802728	7.00397991	6.967969668	6.229092899	6.517769933	6.201167064	6.490118739	6.140904565	6.578859296	7.378862321	6.740407289	6.96470846	6.193553244	6.707424356	6.909094415	6.35685852	6.402455183	6.264561504	7.322384926	6.418753932	6.456869144	7.125586225	6.344124106	6.345365614	6.748245469	6.849249979	5.996355296
AK021537	7.264632178	7.638526974	7.11756126	6.727929837	7.350395182	7.327538964	7.140484378	7.255494332	7.101990607	7.476049346	7.109842062	7.630736432	7.257248558	7.631268526	6.773226025	7.085983755	7.206935265	6.92288612	7.280334343	7.141847688	7.277953864	7.449494731	6.939693507	7.041866141	7.036179399	7.169934137	6.990880908	7.314270664	7.078273077	7.150775042	7.11756126	6.678822297	6.899139497	6.913064674	7.277333521	7.099249432	6.995879726	6.835897111	7.159595382	6.988687457	7.207921441
AK021804	7.337334868	7.6392696605	7.943579609	8.508277374	7.5178571465	8.7389853765	6.6659609485	5.2823304685	8.1180190065	8.1402797945	7.095407325	5.922105092	6.1213963925	6.132335047	10.5926149915	9.0230745915	6.6575125035	7.9735200195	5.830548168	8.8125719905	7.74711638	5.196114858	6.654156871	5.3720818595	5.972475457	6.389049885	8.118077674	7.393754852	5.6270169045	6.758131707	8.230752017	6.913915473	6.3849025235	6.591056682	7.889152436	5.847263213	7.199657984	6.4241998675	5.2567297035	6.309506559	5.895165036
AK021933	4.495190828	4.8280162885	4.285948987	3.983936769	4.4897914575	4.2708150855	4.8720209675	4.25888985	4.263331549	4.408257006	4.8892645605	4.649395448	4.482234907	4.9534698235	4.3843506535	4.4118640105	4.6117071955	4.310584498	4.5021937315	4.28061499	4.4060991455	4.52010167	4.419098606	4.2816427405	4.428186585	4.4610940975	4.3186052885	4.59673323	4.349877778	4.3703249825	4.5526962285	4.3278076705	4.5328245305	4.3417479455	4.372894059	4.850797737	4.812186858	4.582608969	4.465791015	4.32427164	4.9079661255
AK021977	6.292630468	5.551984319	6.704292823	5.932435334	6.27381125	5.944555745	5.422288636	5.450030425	6.213411017	6.379848269	6.388249014	6.388249014	7.354957584	6.085232208	7.862916766	7.184209605	5.805986372	5.014101773	6.676653567	6.959662622	6.904025392	5.946253118	6.625653352	5.577738041	7.508460259	6.282633009	5.811812034	6.942952515	6.507256372	5.883874471	6.383844286	6.817903791	6.279507165	6.280628913	6.747495584	7.041332845	7.379700162	5.967701483	6.155753547	6.295598745	6.421378325
AK024936	4.859840661	4.748173045	4.908831295	4.975840716	4.907630805	5.036348472	4.837974016	4.761029694	4.783955996	4.705307814	5.163088109	5.254847818	4.885832988	5.10609436	4.908831295	4.85051526	5.256804172	4.714961014	4.704058578	5.060513646	4.846100716	5.174225391	5.143880652	5.029811208	5.083144488	4.952944013	4.7962942	4.871480709	4.849170122	4.88003491	4.694905899	4.92948152	4.84211113	4.930910966	5.018157066	4.773867704	5.015105594	4.898159945	4.932937964	4.55702703	4.874270219
AK025288	7.022294553	8.160709452	7.854683583	8.168826673	7.65772781	7.377645054	6.131721919	5.529448955	7.436713084	7.462895547	7.988488833	6.931880907	10.25794288	7.286077086	9.17075323	8.551472582	9.53799842	7.94246435	8.165615998	8.41601334	8.800468677	5.604584664	8.192240657	9.310540841	9.532295287	8.903249703	7.929993408	9.421783149	8.719768951	8.137140291	7.956903598	8.113447758	8.810898456	9.722957413	8.404948164	8.451901656	7.328726628	10.02079925	8.984917816	9.003962455	8.855499867
AK026905	5.480332297	6.073025305	5.32339786	5.077941512	5.81522432	5.579692456	5.555571945	5.390312182	5.467855441	5.502312568	5.958083365	5.528772065	5.791220448	5.619287874	5.713707049	5.825656648	5.203693054	5.878403714	5.759189663	5.740619545	5.971095944	5.469293703	5.946785449	6.317031963	5.418157146	5.661829777	5.835910004	5.917058691	5.844534262	5.792395983	5.692067031	5.512625782	5.460557671	5.834142112	5.720186293	5.51795519	5.166793118	5.617492498	5.486125848	6.169911895	5.841161549
AK054988	3.180383201	3.2863704	3.124892345	3.571732438	3.156630494	3.289817814	3.366358585	3.15857602	3.190019093	3.075875474	3.174252674	3.321782126	3.05345147	3.098775883	2.965306858	3.156587737	3.300496539	3.129614073	3.003430816	3.240222997	2.990079862	3.209662615	3.065285401	3.142165442	3.364269949	3.125671295	3.249225402	3.332926162	3.023330057	3.1073665	3.252212929	3.111189802	3.011386288	3.192729535	3.091933373	3.273532787	3.069899772	3.156587737	3.133800987	3.269167589	3.173663799
AK055458	4.980021864	5.0611310315	4.9498178	5.223114477	5.0717580175	5.1044468245	5.6318304445	4.983289256	5.106924686	5.094586933	4.8427231255	5.1700810925	4.879740208	4.999914642	4.9898662715	5.1051248245	5.244770564	5.0141491785	5.042134518	5.082583225	5.546197358	5.303536087	5.1336448655	5.040668248	4.9039834585	4.9300573825	4.8877573695	5.2539671535	4.9815880435	4.9575863855	4.9732767725	5.027446514	4.859628844	5.018434934	4.9652275195	5.042699762	4.9707213135	5.113226456	4.9559720795	5.0965531635	4.944964045
AK055981	6.899878934	6.784943973	7.129177759	8.141579282	6.934138799	7.528316511	7.427534383	7.127904889	7.053822208	7.024330843	7.195415869	7.031114534	6.797370336	6.856895952	7.271648524	6.842426341	6.956641816	7.215212451	8.119399996	7.335595129	8.512547056	6.72200603	7.447020476	7.255715809	6.953254881	7.090821302	7.481903572	6.995716945	7.632963346	6.892466672	7.248395892	7.285552373	6.963505957	7.108057959	7.630956412	7.187368673	7.24691808	8.033899552	7.62818118	6.894736282	8.229981245
AK056098	6.385419083	6.049487369	6.085239447	6.647819543	5.85249782	6.176901903	6.224360866	6.294131786	5.91325548	6.076230882	6.53839744	6.642658904	6.294058241	6.315153238	5.742358539	5.821147847	5.680418886	6.225111531	5.773484798	6.175828	6.210660308	6.592408866	6.385234004	6.216631067	6.147998863	6.032292903	6.010875658	5.982078321	6.67719625	6.170210263	5.951763284	6.330846073	6.192771097	5.707830655	6.146445724	5.864692797	5.965023956	5.940849869	6.145709084	6.272761564	6.131612502
AK056982	7.787270885	7.530589467	7.529455997	6.855701341	7.730247822	7.626560626	7.935541086	7.70750392	7.567169773	7.736689423	7.278510681	7.814877732	7.540834181	7.198126471	7.744584855	7.579177278	7.596774489	7.743139823	7.818564087	7.772591154	7.51944074	7.658524849	7.505811742	7.254975193	7.682533822	7.41500451	7.713252252	7.730385006	7.339559955	7.356512721	7.695099553	7.261628717	7.486109072	7.517635368	7.498768133	7.682177459	7.542902073	7.551159153	7.556311602	7.578813141	7.906167333
AK074476	6.62851056233333	6.62969510466667	6.36651018966667	5.93170111933333	6.57100157266667	6.28431323866667	6.80592733	6.32640745333333	6.219381151	6.57048804533333	6.55947202933333	6.51544229833333	6.248665611	6.50338773666667	6.27862707066667	6.50110074533333	6.400070335	6.34806527833333	6.72655042833333	6.28655290266667	6.41614499	6.56240546133333	6.63066436133333	6.56804479566667	6.56130662433333	6.59344319766667	6.508436757	6.73921443433333	6.38710547433333	6.37359411566667	6.593543624	6.437765707	6.39754943766667	6.453027158	6.330636633	6.33755711766667	6.44416427166667	6.45862369566667	6.34883839066667	6.412616777	6.41051545033333
AK090844	6.402300316	6.338805975	6.741429848	7.341200919	6.76327234	6.750596383	5.871876692	6.424307765	6.578609061	6.984406623	6.626691175	6.590193652	6.829304341	6.507385167	7.05708346	7.259676876	6.413287191	6.790698058	6.293974559	6.827585877	7.16819516	5.674733632	7.000957956	7.236769813	6.469132622	6.390433723	6.162552361	6.971992508	6.655507403	6.951177217	6.287712591	7.259487298	6.587384448	6.678081037	7.262243543	6.099321777	6.567212699	7.115961872	6.461576497	7.135577174	6.750596383
AK091729	5.774203778	5.654960254	5.66058299	5.789131078	5.982005083	5.948596596	5.561275404	5.975849933	6.214077632	5.792102502	5.764343284	5.906557669	5.755040278	5.683882438	5.707905209	5.813924197	5.544541955	5.842705473	5.541298482	5.796176539	5.772092058	5.556326887	5.76934358	5.90074386	5.608293535	5.59132058	5.574712975	5.666731017	5.440624563	5.595381054	5.377578902	5.760826142	5.607014796	5.637886079	5.82426646	5.58904898	5.653273519	5.319194354	5.535263955	5.900266197	5.581102556
AK093205	3.36004747	3.3409593305	3.3413590695	3.6624089085	3.3588043435	3.2506381785	3.631934541	3.3231594005	3.300098904	3.373471346	3.3680889165	3.3861527985	3.244356079	3.3138970295	3.2992733965	3.562720146	3.5121774795	3.2982109835	3.4135719095	3.3322236915	3.3323246415	3.544189905	3.4020206885	3.407128607	3.2987487595	3.3154697375	3.467011474	3.316087198	3.2715480535	3.273243718	3.5851181665	3.3778408245	3.2616832805	3.343604374	3.24994062	3.4327297615	3.3636535805	3.500461637	3.2683256675	3.591062125	3.2769532105
AK094644	4.184193132	4.115289269	4.031855469	4.110231284	4.040645861	4.102480181	4.168221805	4.113883187	4.129447612	4.178425689	4.061068351	4.080198056	5.341099245	4.189403411	4.466000467	4.101410422	4.068364857	4.080625355	3.979218004	3.957032698	4.05916123	3.907431696	3.980866791	4.379195573	4.120012484	4.155259402	3.820139188	4.254034314	4.1354303	4.729480238	4.086943233	5.055429267	4.151444025	4.058675284	4.786521198	3.87827604	4.306773328	4.067743291	4.147446048	4.120116592	4.000058084
AK096159	4.53763727	4.36450713	4.020523842	4.25673978	4.348170555	3.913923046	4.508540773	4.042852708	3.939436473	4.25138416	4.100789551	4.228017052	4.236803588	4.360180098	4.170117113	4.126001719	4.011018082	4.298219166	4.132175988	4.096213652	4.338876733	4.145991763	4.191348484	4.348835066	3.923607902	4.075304615	4.065606115	3.982139209	4.106021318	3.988025936	4.389513546	4.007712137	4.371530468	4.016133409	4.153117205	3.934316139	3.98454514	4.021611851	4.074880113	4.331076979	3.911095062
AK097370	6.185856853	6.380010221	6.158615805	6.380858769	6.233258925	6.162733856	6.987071153	6.414071662	6.500718434	6.13715103	5.942289649	6.221744912	5.961928609	6.294128705	5.699863273	5.87688432	6.567561818	6.117331636	5.748060236	6.145686381	6.094997982	6.171849288	6.1348339	6.143105125	5.838299282	6.302768647	6.11032183	6.076243259	6.128908372	6.007356088	6.44382829	5.938594774	5.951710961	6.20596781	6.345539313	5.892214582	5.661256467	5.861808724	6.024033779	6.274186683	5.996766039
AK097453	6.435260341	6.213439454	6.059334152	5.962596782	6.245864446	6.31044517	7.036266301	6.06050191	6.36898296	6.2055137	5.886731205	6.515153088	6.080725277	5.929709623	5.627607428	6.269476787	6.413796026	6.210878401	5.893257887	5.886766095	5.98581854	6.083867004	6.083867004	6.357333383	5.971065685	5.995926615	5.947071683	6.277455747	5.85122901	6.083867004	6.359402946	6.043681284	5.82736942	5.926516417	6.133505517	5.876821238	5.821265831	5.792053776	5.845149452	6.235983761	5.859821957
AK098263	3.163464117	3.045194244	3.09135708	3.302643056	3.262687013	3.123317656	3.443055974	3.160334562	3.113528482	3.096103385	3.141221412	3.116791407	3.217821252	3.117357805	3.123150091	3.168772489	3.394035914	3.2088307	3.114537546	3.121608158	3.163464117	3.156036281	3.115095383	3.225935654	3.148734672	3.163464117	3.134829823	3.09851176	3.075308189	3.204002997	3.515879782	3.041727998	3.234246986	3.164975229	3.052939802	3.005614747	3.272827595	3.127306781	3.146795578	3.052619857	3.208047969
AK1	7.52546787	7.3858631	7.6911155795	8.509639591	7.3313792865	9.049382891	7.964601472	8.0560672475	7.664225277	7.751489402	7.383134026	7.085262409	6.4259471265	6.9815006035	6.638123445	6.882910504	7.287519829	7.640535314	6.7876453845	7.187420153	6.7415662845	8.6907965105	7.114197248	7.334983972	6.7720421525	7.4402348275	8.1797227625	7.278048076	6.42409991	6.603091883	6.93239639	6.952649375	6.919463701	6.5790284485	6.963925691	7.1798855315	6.61214096	6.6539863845	7.028749224	7.1527813715	7.095660346
AK130486	7.3360177015	7.259930051	6.9441337135	6.8236836555	7.3306984235	6.861394515	7.6628606455	7.263971936	6.916680171	7.2676268445	7.1548113695	7.2452664675	6.884892172	7.147382375	6.898544161	7.1249478165	7.2372538265	6.999325643	7.048944311	7.024180247	6.8474755005	7.2308999245	7.0137684335	6.9809334555	6.829911961	7.123079074	6.910508847	7.025608526	6.858600326	6.899882596	7.4217896915	6.907880581	6.6895035605	7.0050838875	7.1014474295	6.9785636475	6.966318165	6.8191879535	6.9290970615	7.18391146	7.046937596
AK131021	6.544079455	6.503256706	6.231049476	6.41153257	6.289483351	6.424760411	6.907433896	6.258191426	6.201404655	6.44133822	5.954403893	6.700850014	6.306270403	6.177940413	5.94796211	6.282235717	6.203950384	6.086253833	6.372070639	6.380705475	6.24309667	6.745489591	6.246539266	6.269917199	6.257239027	6.455383935	6.158482617	6.474184451	6.421858246	6.108461166	6.313618594	6.274134315	6.357271947	6.358334477	6.385606148	6.144438911	6.310476787	6.241121738	6.182187491	6.353682946	6.288929691
AK2	7.77989488883333	7.5164734275	7.84512077516667	7.31112489166667	7.68771903383333	7.79757923816667	7.196237553	7.85643041866667	7.77088411766667	7.561651684	8.052910812	7.6940326645	8.61362296733333	8.13814374116667	8.28398524966667	7.88519214083333	8.33355311816667	8.07158919166667	8.1921871305	7.95394035066667	7.81943280983333	8.0586137145	8.13598331783333	7.90334405666667	8.60237554766667	7.80146753916667	8.27180947016667	8.04831742383333	8.14623035366667	7.87706772233333	7.85656769933333	7.87272331633333	8.559173692	7.80081372166667	7.62218259466667	8.261779127	8.3730118995	8.3357169305	8.45636581483333	7.65488563566667	8.5152266295
AK3	8.7905271635	8.5302661945	8.862347278	9.5437792145	8.974794409	8.6679742965	8.2690633675	8.264515588	8.763449695	9.2995726265	8.9261312395	8.3668846255	9.333470898	9.09279162	10.774758725	8.958152745	9.6121063855	9.0399739265	9.7463745535	8.8920560925	9.772285345	9.417728676	8.543632636	10.6580397255	11.882707285	9.091705417	9.3231327985	9.337611914	9.4145123715	10.5032645255	8.212097793	9.509952648	10.1286536185	9.1170963035	9.1131909325	9.1343479625	9.262111156	9.7912290305	10.0240179885	8.6555419695	9.596546674
AK5	6.0690828715	5.915216091	5.809707322	5.7200821645	5.6699053955	5.912690812	6.137377366	5.909200673	5.695118466	5.9150504645	5.8610226905	6.046572044	5.939779768	5.934379348	5.7873654925	5.9284720365	5.955914534	5.7880244895	5.9907137975	5.834880629	5.7355993095	6.0363524885	5.777069764	5.693600335	5.8219874635	5.8532648515	5.8320348245	5.788076592	5.8140647935	5.6994259975	6.2077440455	5.625689175	5.7101017545	5.8125763075	5.835566603	6.084642176	5.823962666	5.5951760285	5.912042737	5.989937469	5.8570630805
AK6	8.499902496	7.942338505	8.684052496	8.719444002	8.07639423	8.654347135	7.666610476	8.621713655	8.310061001	8.259251021	9.45902517	8.786448156	8.722395219	9.03399394	9.151367523	8.509274336	9.030398062	8.730633403	9.152115595	8.290541446	8.681016945	9.417096065	8.914671533	8.655259367	9.335159509	8.786237785	9.076597051	8.225765384	9.080809032	8.925468783	8.68953465	9.313075895	9.378097208	8.164278769	8.308258613	9.616179532	9.974315602	8.208730329	8.387897111	7.28307783	9.021732312
AK7	6.764808704	6.86421304175	7.07132954225	7.48564095575	7.16782107325	7.42441953725	7.15359188575	7.1143212185	7.17925886625	7.28391466775	6.543383532	6.69523325825	6.50284106125	6.5764829685	6.332482458	6.820861304	6.67651938775	6.5030655755	6.74731682775	6.438374694	6.5479335165	6.85944767525	6.49182516775	6.45387237375	6.4116479665	6.49180952125	6.43410122275	6.66455507925	6.49468146125	6.312430718	6.888001132	6.3315927585	6.4485205825	6.434475641	6.454680588	6.5290475305	6.3939028555	6.2252665335	6.40891468575	6.70355379675	6.5288679965
AK8	8.1858334855	7.757488543	7.7763653895	7.46500992	7.7968923265	7.8620065105	8.167966304	7.8970356445	7.749914662	7.890466924	7.5393825245	8.0277900325	7.371020974	7.4844106365	7.189916098	7.6127365655	8.0387644055	7.8230539165	7.5584150915	7.4542249135	7.4805112955	7.925186468	7.471848195	7.3524700485	7.4121569295	7.340190813	8.117918234	7.944172506	7.322111617	7.428374729	7.945654034	7.491733852	7.4001392375	7.608489714	7.452003201	7.660408575	7.489741693	7.680601311	7.451830426	7.745661691	7.5468987505
AK9	5.637950252	5.905625923	6.22784161066667	7.55858724933333	5.91520325633333	6.621168885	5.73062221033333	5.907388966	6.20526222833333	6.37779536433333	6.083139815	5.42188676366667	5.363366292	5.623760542	5.381246652	5.59738944066667	5.60210778733333	5.41145800166667	5.50893435833333	5.38927535633333	5.55185760666667	5.15963122566667	5.40125864033333	5.41009239833333	5.53476424433333	5.510984165	5.46497147233333	5.20050755833333	5.155081548	5.42599003266667	5.44958266933333	5.418271301	5.34480831566667	5.43196930366667	5.38368469633333	5.79774806166667	6.15517311866667	5.77717965466667	5.27241032266667	5.48068230233333	5.639763167
AKAP1	6.933281774	6.88712761225	6.88933731375	7.03220597975	7.11674966825	6.93343827125	6.933293217	6.8444685315	7.0472089455	6.950327546	7.45318441075	6.94505813375	7.652763232	7.40687093	6.8648383695	6.951848122	7.0979804585	7.04910426675	6.74271600725	6.8849043955	7.02358038475	7.47432057825	7.7131562555	7.6962104215	7.32239327925	7.5249175455	6.94730540675	7.037879162	7.75722227825	7.18763045675	7.19093734025	6.78141699275	7.474421204	7.56274467875	6.9280266255	7.143560644	7.79539129725	6.6880526285	7.407508491	7.29362286075	6.87208826725
AKAP10	5.98493365125	6.05235087	6.81329609225	6.371537181	6.24703450125	6.60317181625	5.63178939425	6.5053372185	6.708619352	6.09531464225	6.821622443	6.012098723	6.300090962	6.57816660325	6.85606502525	6.71179355325	6.34790978675	6.75877229275	6.4143349705	6.94128100675	7.01683221175	5.54809086	6.362944635	6.915199756	6.43017641725	6.280277628	5.99548945	6.6639417815	6.13066398425	6.7228234285	6.29242878475	6.85630588525	6.71121749575	5.922123019	6.55975324475	6.6995603965	6.21450773325	6.82043259225	6.30754416925	6.8774938985	6.4441779885
AKAP11	7.513650364	7.885179173	8.5901911985	8.865929316	8.3958955525	8.493750012	7.552262983	8.46437564	8.7737146485	8.04529531	8.1725366415	7.7909001435	7.989850734	8.477191652	9.081737903	8.486975199	7.680366288	8.4961530265	8.0928222955	8.7441807695	8.911820717	6.913886057	8.023842249	7.797386102	8.322474866	7.239348401	7.601660506	7.828177915	7.593170831	7.945839167	8.0303485505	8.838809007	8.048789992	7.607371818	8.22345499	7.717210217	8.8000175645	8.210591403	7.5576883935	7.7144733805	8.1292309905
AKAP12	4.988050289	5.2369493832	4.964563986	5.169226356	4.9090869514	5.2128740118	5.0847314834	4.9773354192	5.0038494674	5.2519666574	5.2451576304	5.3011508134	5.1108997756	5.6181834348	5.1932199532	5.1274979672	5.046990823	5.1005697208	5.0742787828	5.7491670778	5.8743746828	5.0651538948	5.3102030608	4.924828218	4.9824327592	5.1380589414	5.0635239474	5.4514883696	5.111457458	5.2753491214	5.2026630936	5.2234585984	5.135779427	5.033816861	5.5967363468	5.0573091596	5.2600171552	4.7795789908	4.9064224878	5.0737323832	4.9017571812
AKAP13	7.06609473455556	7.17407238055555	7.35273389733333	7.39318286366667	7.11892908722222	7.20188341577778	6.93102289577778	7.14502431033333	7.411477376	6.84523021166667	6.79534305788889	6.94951840666667	6.77494071377778	6.64184390777778	6.67165049022222	7.043572712	6.91234456144444	7.20369714755556	6.60140338755556	7.17798670144444	7.28788093044444	6.54620609966667	7.03411604222222	7.14552954966667	6.86812196644444	6.90974801288889	6.72170729711111	7.13515339522222	6.69346833655556	6.81124301066667	6.92645958144444	7.37746250977778	6.38357796266667	7.01192455333333	7.18533738522222	6.52061007266667	7.10101046211111	7.05235687233333	6.92525778255556	6.91311998922222	6.52153344611111
AKAP14	3.93352309433333	4.683223276	6.04249229466667	7.81894988333333	5.98924890233333	6.5308596	5.51626179733333	6.73066614766667	6.31344150133333	6.63424223066667	4.73380225666667	3.76023891533333	3.63728184566667	3.81824242333333	3.685976961	4.40182443866667	4.01236989833333	4.70339684533333	4.45455781666667	4.38878296766667	3.92979735933333	3.95794660866667	4.147897244	3.71000555766667	3.78022121233333	3.77495947833333	4.13902993	4.04474095766667	3.802536235	3.637440775	3.94749627533333	3.53448107666667	3.5849748	3.821468305	3.78039585466667	3.954639005	4.188355688	3.72463443233333	3.756074078	4.05332657466667	3.844027664
AKAP17A	6.997592308	7.02745144733333	7.30363282066667	7.053925642	6.97597920166667	7.28489951933333	7.27666516666667	7.12172077533333	7.110245578	7.045051073	6.54727876833333	6.93394378833333	6.55860535733333	6.55656409933333	6.75886423	7.118067047	6.84553478166667	7.31762968133333	6.73718542766667	7.14630870733333	6.952717601	7.131955791	7.261625561	7.38575429233333	6.74908857033333	7.004421492	6.97882012366667	7.18244770166667	6.73510277866667	7.204073644	7.11888364666667	7.08739681	6.34750676866667	6.98704468833333	6.84104939733333	7.34389319333333	6.75301396933333	6.83980304333333	6.720761124	7.33416302033333	6.628730238
AKAP3	6.452636081	5.937251149	6.286274867	5.928113678	5.915383287	6.038022485	5.635416767	6.068698337	6.066644819	6.526424783	5.762901029	6.699143266	6.392192779	6.263950409	5.94357334	5.936957605	5.70593688	6.171067803	6.301050905	5.993971873	6.25565563	6.258295349	6.147594253	5.848287881	6.423720473	5.97633534	6.156159128	6.082211138	6.43419234	6.183536195	5.839469843	5.880062641	5.988488129	5.770726764	6.23053509	5.940263031	5.74339914	5.617763694	6.467477349	6.021921988	5.802078483
AKAP4	4.646323988	4.465826648	4.464190107	4.223904832	4.363997219	4.556215074	4.692783004	4.866025824	4.439445106	4.584269596	4.423446264	4.58736654	4.513181316	4.665373255	4.285058423	4.513181316	4.623826698	4.301716526	4.507688731	4.513181316	4.198905131	4.818399535	4.513181316	4.027080101	4.60809329	4.558105175	4.497190252	4.569712084	4.336567621	4.539774389	4.483171248	4.369873117	4.664651367	4.494607737	4.500823068	4.617711568	4.40117908	4.490815708	4.322206931	4.602535478	4.619914387
AKAP5	5.0448134175	5.1162950925	4.931509014	4.546858772	5.091910923	5.009992765	4.9814572505	5.028359232	4.964933514	5.023749731	5.107137408	5.1418313745	4.576939592	5.0119085345	4.9548424345	5.0168166565	5.1325808375	5.1151186235	5.152123052	5.067261207	4.90888102	5.222137009	4.9708094245	4.95685551	4.9566929545	5.526370881	5.0127236425	5.1837190715	4.6505657715	4.874990341	5.3494088995	5.2280661275	4.796059648	4.9432690675	4.857745305	5.378308349	4.960037747	5.3858295755	4.910222674	4.9079540095	5.234300534
AKAP6	5.604865038	5.7897989455	5.38802557	5.7975282865	5.3995589035	5.427114839	6.2622967245	5.489866355	5.5441570935	5.7750870175	5.359702211	5.7942634785	5.4747154235	5.4942671585	5.502504666	5.5678423655	5.9088276645	5.456781762	5.618244509	5.3383323785	5.477547439	5.594996814	5.3739191935	5.5311978585	5.2609545775	5.4544587275	5.4185175845	5.7359309355	5.491048686	5.4849077325	5.61890018	5.4230905155	5.3339191275	5.430411746	5.460061056	5.6591743635	5.251652802	5.352656709	5.451339582	5.6403261245	5.5208011135
AKAP7	6.7043583	7.096688856	7.287793838	6.740298342	7.0204202225	6.6768077795	6.339722848	7.273229962	6.741186079	7.0010582295	7.790742279	7.156541363	6.5377588575	7.2686455425	7.229551423	6.9597427285	6.790866973	7.436567817	7.1918448105	7.173407972	7.075164837	7.837012761	7.214319417	7.079213493	7.2416954095	8.40310128	7.4533259835	7.4401996915	6.846817577	6.6468111445	6.7343590335	7.426797992	6.235553747	8.2607854795	7.4151532	8.1055218235	6.4763314815	7.7762198675	7.250283085	6.848738902	7.089089068
AKAP8	7.9979191155	7.9763496475	8.395559014	8.4015520675	8.222366075	7.976993791	7.9739086405	8.4520617255	8.0542074895	8.044551965	8.0600073405	8.093723967	8.0212881265	8.305033339	8.2936953245	8.4733874815	7.8135457305	8.3787477005	7.8645937665	8.2350224325	7.6678358195	8.524042465	8.201515612	8.3731067765	8.2022123035	8.408630646	8.2565917505	8.53058274	8.261188695	8.2499447745	8.312791196	8.240640168	8.241888	8.1013213195	7.891729164	8.371424408	8.199977307	7.8722535775	8.1078985445	8.363659272	7.9600789885
AKAP8L	5.7258867302	5.6410783336	5.8452700338	5.9246394346	5.6289412354	5.83620226	5.9278515432	5.7334911598	5.8211717636	5.6589503424	5.6290725958	5.9102910398	5.7302200784	5.7836791808	5.3945153142	5.7027150376	5.6484842802	5.8824287464	5.3821102198	5.7561897804	5.7844496006	5.7956443366	5.8306941364	5.8482272574	5.9989924514	5.6714371198	5.8543207614	5.8769541334	5.7622253798	5.9842120246	5.92600333	5.8505884314	5.8923151142	5.7221356814	5.7527589152	5.6039338506	5.8719869948	5.7573947754	5.919894892	6.0226691438	5.737528006
AKAP9	6.607210803	6.70460099466667	6.96294731133333	7.94078608466667	7.050208373	6.89763366233333	6.25659100433333	6.516926993	7.09170674766667	7.368338646	7.07605969766667	6.20329757066667	6.66382692	6.74016614933333	6.86762051466667	7.154918536	6.31821200066667	6.72697944066667	6.763170176	6.94398629133333	7.054559524	6.30789750833333	6.91496522233333	7.07112864233333	6.77448508133333	6.76364324633333	6.47568251133333	6.96544001133333	6.81722667766667	7.06741068333333	6.38570269733333	6.877717948	7.06522956833333	7.114774625	6.77652033733333	6.69717832766667	6.90330245633333	7.23409453166667	6.53310862266667	7.06998781933333	6.96819206833333
AKIP1	7.736939966	7.4083838895	7.403333476	7.501922098	7.5252509425	7.504962183	7.3538011625	7.632785569	7.2911658	7.581286006	8.0950308345	8.3343680815	8.2100002555	7.9020911985	8.1452690455	7.6973894905	7.8069218515	8.044472884	8.0576904045	7.628220011	7.839145901	8.334927677	8.210394806	7.748612468	8.537070196	7.690792363	8.0403303075	7.573902119	9.024643345	8.351253205	7.846528097	8.095514957	7.9099743225	8.124569497	7.654707485	8.163621248	7.7404246445	8.2166476205	8.3895795145	7.4620065595	8.4219650335
AKIRIN1	7.06737780333333	7.079293871	7.13675517833333	7.61180512066667	7.07558754866667	7.183848301	6.85126490433333	7.186068737	7.37701710866667	7.20236403566667	6.99050135533333	7.05543515433333	7.47528469233333	7.12299755133333	7.095786062	7.08377274866667	7.18651884566667	7.12043824833333	6.74192800933333	7.20146447633333	7.28000115866667	6.80599675066667	7.06931187466667	6.77232685966667	7.42075857433333	6.96882578733333	7.511276437	6.991635373	7.40948806533333	7.20819958433333	6.71647381133333	7.13288437766667	7.57093462666667	7.239858591	7.394144831	7.12753012566667	7.29916812066667	7.656857246	8.03376503733333	6.94482203733333	7.54128192266667
AKIRIN2	6.21257245266667	6.13100326933333	6.064802406	5.85329953333333	6.17925853166667	5.95794473733333	5.95453517	5.93337821933333	5.895754087	6.07789412166667	6.28747988166667	6.054186046	6.12844829533333	6.303596742	6.13091876666667	6.39018563933333	6.18217110266667	6.22309179633333	6.21087947466667	6.17117314466667	6.342630944	6.40937358133333	5.994591897	6.02831572033333	6.193165099	6.488660564	6.39579317233333	6.275058095	5.93434484433333	6.510127186	5.611074716	6.025922928	6.828244113	6.174153849	6.212478886	7.027446119	6.51995448966667	6.38100664833333	6.28009569566667	6.18043897533333	6.298326257
AKNA	7.1359708095	7.0279288825	7.832280987	7.723987637	7.1639118895	7.966957421	7.493251253	7.9200466025	7.51729817	7.073434695	6.448203384	7.746625012	6.6304640115	6.4800632625	6.911261078	7.410542991	6.940430522	7.578613204	6.738522237	7.3986967865	7.5725309885	6.905463208	7.0225751985	7.102779398	6.8708021555	6.7857853385	7.0060588465	7.291415167	6.532275757	6.9093943735	7.263101569	7.3036405025	6.4669893045	6.628845703	7.49091936	6.7139762785	6.6284727545	6.489281384	6.9646832785	7.2846456355	6.6548621095
AKNAD1	4.20281387433333	4.24985975233333	3.96520675866667	3.98687440533333	4.291210673	3.95307924733333	4.36932111	3.99758221333333	4.04022340133333	4.11147004666667	3.84059443233333	4.19804964266667	3.95091340566667	4.05625811833333	3.97805363066667	4.09599549966667	4.34179463233333	4.05151093566667	4.14584884333333	3.993187192	3.97956910333333	4.19235223	4.05841498833333	4.07617545033333	4.02854076933333	4.06903752566667	4.00268318033333	4.23730649133333	3.99972621433333	3.91554292733333	4.44686942133333	3.96476011766667	3.97315874933333	4.13768172933333	3.99035759266667	4.093472169	3.92339498833333	3.987633327	4.0481835	4.23006303	4.08229620066667
AKR1A1	10.29639409	10.81727064	10.57898721	10.42118048	10.55961977	10.70125417	10.70189018	10.96642772	10.41380236	10.4043024	10.39461643	10.27496142	10.8419081	9.825519766	10.18595994	9.983098613	10.63272858	10.49397714	10.53082142	10.9512094	10.31654428	10.43519694	10.50749042	9.914084715	10.3759945	9.931536569	11.05722308	10.15212246	9.7108888	10.14647111	10.0169021	10.01823915	10.00258421	9.847697616	10.28763761	10.58693526	10.43583554	10.63109206	10.6383548	10.03796954	10.19729659
AKR1B1	8.850290257	8.646176769	9.791391713	9.819296882	9.03756519	9.771488874	8.769939246	10.07351245	9.664013177	9.216925479	9.623876327	9.967681037	9.310488785	9.929358075	9.617455791	9.450380128	9.036084256	9.961935811	9.69369606	9.990705373	10.13889947	9.818684717	10.23104112	9.896693038	10.15018943	10.26599334	10.50306758	9.680305292	10.76702866	10.04255893	9.054098717	9.891663767	10.42127616	10.13648452	9.913172638	9.929090684	10.67294167	9.489030296	10.02864922	9.00003773	8.047506753
AKR1B10	9.079440533	7.880376533	6.670903418	7.485829589	8.891868115	5.930465608	9.393709141	6.665673116	6.831620684	7.793671334	6.953684378	6.665673116	6.245796192	7.29030526	5.918254992	6.029266233	6.370769192	6.198935605	6.69520332	6.447070605	5.972556324	6.142964574	7.578972357	7.736995271	6.037725437	6.336445299	7.597333356	6.509218984	6.16780183	5.908067886	5.874530253	5.532021867	5.965748817	7.120263205	5.969703569	7.382890315	6.022602016	7.609238713	5.916120348	7.915237038	7.872987676
AKR1C1	7.6730729868	7.483593956	7.9841043516	8.3229690066	8.7146855002	7.5667975172	8.6473345056	7.9902563604	8.1263605476	8.5158156708	7.5316087396	7.2400200138	8.3202393036	8.3408030864	8.0188507332	6.8255448008	6.7031574362	7.620444515	6.858220045	7.19247831	6.7831726972	7.0492512216	8.1546845758	6.894642309	8.4310461164	8.32531306	6.9018995444	6.6981324054	7.2083746684	6.633462524	7.3978573766	7.052005784	7.096009923	8.6806902406	6.8943734744	7.6763814054	6.7724136796	8.692736587	8.1287135688	7.9733816264	7.9963376708
AKR1C3	8.794427115	8.115410678	9.687436443	10.61732556	10.79551627	9.824958924	10.56614136	9.74283729	9.626792659	9.936216613	8.049301805	6.012566954	8.589064966	9.591271982	8.445103366	5.715797516	6.798914531	8.840207018	7.342194403	7.944632503	5.683158209	9.596497143	7.606027094	4.756538608	9.32871541	8.525260212	5.919630484	5.591706615	5.375535821	4.966397706	7.415416816	5.419739611	4.755231441	7.954827733	5.915199772	8.772366294	4.846216424	4.914902832	4.597693056	5.589459543	8.410765191
AKR1C4	4.083108878	3.838747433	4.001369721	3.982371573	3.87125638	3.765995581	4.498755254	3.737313977	3.910536528	4.117960501	3.989008078	4.14085171	3.972755606	3.847701964	3.673032592	3.553192569	4.053592756	3.847701964	3.832945669	3.742073368	3.571289342	3.84949734	3.928864767	3.762258683	3.847701964	4.006098575	3.644055801	3.972886457	3.564507928	3.563092645	3.72766551	3.569967326	3.707511633	3.984850803	3.77796197	3.925574894	3.889163804	3.959896841	3.940234682	4.220569258	4.153333691
AKR1C6P	5.86407761	5.726630001	5.499682879	5.47967244	5.728198132	5.616323152	6.410399874	5.717835714	5.521556251	5.746874785	5.296087059	5.838108398	5.797583324	5.63392677	5.806077532	5.710166837	5.715813795	5.743360917	5.596984739	5.605937901	5.331981824	5.847361632	5.848376194	5.551239075	5.670250648	5.595043077	5.689749916	5.727129885	5.448990741	5.52229876	5.752968667	5.896765327	5.490897929	5.382724221	5.493987121	5.684341795	5.472679995	5.523555917	5.607511113	6.02537294	5.788347616
AKR1D1	4.086013572	3.800274591	3.429541098	3.798937872	3.69474392	3.467014612	3.71048858	3.449556271	3.470236818	3.643047994	3.530257469	3.605902135	3.628467422	3.432523144	3.649478435	3.709604103	3.60841239	3.494894044	3.777738271	3.643047994	3.762099366	3.757641399	3.460479045	3.621050275	3.594106129	3.816275777	3.658462759	3.642858968	3.981462493	3.611704852	3.467194597	3.458790512	3.662811845	3.542628005	3.738355449	3.422411949	3.614505372	3.697989062	3.508119868	3.847440913	3.553847135
AKR1E2	5.725812793	5.804275551	5.33865788066667	5.62062569033333	5.72214923466667	5.57307415766667	6.46406376866667	5.60047591566667	5.51409802833333	5.607790992	5.441475056	5.77000218933333	5.303849681	5.60240172333333	5.401787208	5.66152101233333	5.84815281566667	5.639619078	5.39727994366667	5.417254708	5.23659477766667	5.68839120833333	5.68991875533333	5.57730274566667	5.47603174966667	5.51053471433333	5.58086661333333	5.76378170733333	5.28826988866667	5.27654848333333	5.703811234	5.43528663766667	5.36308062466667	5.54887762466667	5.47075373133333	6.03358897666667	5.33562692766667	5.259473195	5.523038595	5.79534717666667	5.444798909
AKR7A2	8.323047075	8.4588389525	8.7435406515	9.362537128	8.2565332885	9.3851487145	8.212845335	9.2298231515	8.8951756475	8.5163755205	7.521722809	8.4919003765	8.181715094	8.373160614	8.412515814	7.905313298	8.5517181795	8.975500045	8.226409344	8.151577164	8.169725843	8.927526632	8.232072185	7.7195360445	8.9518634565	8.203805824	9.5278300575	8.355693509	8.637769118	9.0834222645	8.467491844	8.9017703345	7.85401271	8.2885266735	7.758439125	8.904435797	8.5995458185	8.6250308435	8.0406833315	7.4124036605	9.0129896055
AKR7A3	7.4983335955	7.674559745	7.9443990685	8.1827899035	7.7107298525	8.2187142595	8.2070406205	8.040859423	7.797422175	7.788469508	7.1879904935	7.8666341325	7.442516504	7.737122983	7.473609796	7.4774049975	7.9278250765	7.766957578	7.506763795	7.5504984915	7.4394245565	8.0471077	7.6130028575	7.5935443575	7.898621815	7.6631567155	8.330221651	7.6209616245	7.778545655	7.912057644	7.758632094	7.670014538	7.3566328125	7.5591176265	7.499239897	7.8175841285	7.6198833255	7.732197427	7.484207972	7.46527646	7.9065706205
AKT1	6.858179664	6.901839958	7.248413377	8.190738308	7.420212312	7.295316167	7.410562187	7.290198681	7.336637039	6.906953654	6.740711299	7.258602993	6.723352295	7.057798943	6.41322403	6.951062487	7.004866333	7.044030955	6.419454715	6.991566144	7.11035963	7.09008218	6.923965597	6.903660999	6.867774287	7.420288876	7.613623355	6.900006718	7.18592472	7.005809536	6.512209072	6.6439141	7.0744711	6.898195629	7.04276681	6.746768442	6.732836323	7.564926409	7.044030955	7.007081109	7.094305379
AKT1S1	4.961736659	5.0587155575	4.682884081	4.2499435955	4.853474461	4.7597075115	5.1850315085	4.8099571995	4.568358737	4.8188444855	4.814685106	5.0660749355	5.0673636665	4.90429113	4.725394481	5.0572384725	4.8480222695	4.733969043	4.935325469	4.68661929	4.7258226795	5.3581161765	4.946449229	4.991678694	4.831223419	5.0943290895	4.892273828	5.163788163	5.0034213145	4.940537915	4.922394212	4.5929631385	4.987849815	4.9674964425	4.8467122065	4.9902370235	4.875819857	4.843942124	5.084242473	5.449833557	5.0904094715
AKT2	6.58069087166667	6.48382437633333	6.7096077115	6.38145477233333	6.54105284716667	6.54635920483333	6.89061055333333	6.64052105666667	6.55351533366667	6.4979844815	6.292708285	6.53671852783333	6.483086194	6.3373760025	6.38694913133333	6.51919778983333	6.45408152416667	6.4817919235	6.46325101333333	6.49431004966667	6.540565356	6.5979854695	6.629800021	6.680120176	6.5182928075	6.42596951133333	6.45642970033333	6.71942163933333	6.49624971183333	6.5255442795	6.77538903	6.522788069	6.35319354966667	6.51767258233333	6.48673530666667	6.59657647266667	6.54623973816667	6.419054196	6.48155408	6.80931128983333	6.41529031016667
AKT3	5.69431385928571	5.94149895628571	6.08335116714286	5.81470642157143	5.91663517542857	6.04887145957143	5.59284858857143	5.84514935071429	5.87770047342857	5.95508337485714	6.99633959457143	5.91889921971428	6.66457612542857	6.01963241228571	6.85390509042857	6.67757290885714	6.25479919842857	6.09175711871428	6.59917324685714	6.21839168557143	6.45686470342857	6.84142438857143	6.81785278714286	6.57625998871429	5.78524138257143	5.84765080857143	6.17718839214286	6.43941458028571	6.981006937	6.72675344457143	6.12133340271429	6.35678381885714	6.97475240285714	6.11382987857143	6.35403873128571	6.72015630342857	6.37944096342857	5.91502417728571	6.68357280728571	6.37651806485714	6.15458204
AKTIP	9.2208298195	8.5141883915	9.032980383	8.57147636	8.3034126805	8.8824474855	7.881810278	8.4888367345	9.109674829	8.6316112745	7.9559805545	7.9160326155	8.449565872	9.4394955155	8.196409604	8.341901267	10.1175746445	8.8951420265	7.955097692	8.7219297785	8.490039561	10.0916141025	7.8624244085	8.106703434	7.950305017	8.5323436385	9.3083788555	7.871125887	7.9848872805	8.690426453	8.434448705	8.484412556	7.82944882	7.983433096	8.2162462025	7.7617252945	7.8842126865	8.3204622765	8.0766070625	7.8173228355	8.5107799825
AL022341.3	4.133973717	4.544289643	4.199333785	4.767628314	4.531024296	4.649085635	4.760169354	4.553371948	4.197303261	4.345666746	4.410320899	4.449748775	4.216084077	4.295262883	4.039810195	4.854019697	4.424893972	4.332300749	4.00610747	4.258076478	3.963956641	4.450910665	4.359531683	4.300603113	4.566726711	4.334177535	4.423658851	4.503145974	4.150200853	4.504767616	4.737593861	4.377635153	4.14148914	4.220245025	4.014311355	4.743819686	4.279857393	4.361687255	4.392128274	5.199943908	4.140384791
AL022344.5	5.756205025	5.680081107	5.479904576	5.927744715	5.750479316	5.589026506	5.759199656	5.410040751	5.593816601	5.812799207	5.643868025	5.799664328	6.182023562	5.676095582	5.840720578	5.723587963	5.774339518	5.618610953	5.705997324	5.9209855	6.247675703	5.832987519	5.67128869	5.790543966	5.713663925	5.711907444	5.57298553	5.979457297	5.858550998	5.678852536	5.900711987	6.087284582	5.835555301	5.75992936	6.092368979	5.711373731	5.63135407	6.151356193	5.762737872	5.588250126	5.963113513
AL109706	4.749118148	4.467120753	4.575947001	4.271445269	4.605375527	4.814341033	4.763721877	4.717050068	4.657421861	4.753392143	4.864506178	4.635114773	4.714341511	4.511541995	5.008441947	4.793258813	5.168030871	4.749568279	4.665637474	4.624382054	4.814499541	4.775146547	4.630904679	4.955554204	4.748174284	4.725971673	4.557749501	4.730362873	4.976753849	4.627494118	4.690970169	4.771497916	4.714010622	4.912077322	4.642852967	4.789753927	4.596257284	4.443199413	4.604573991	4.737524703	4.697920056
AL132709.8	4.519936402	4.428872958	4.380976891	3.97946906	4.248761566	4.374954774	4.309011057	4.454411987	4.183890669	4.573110421	4.397269658	4.843387929	4.813714223	4.749568279	5.529399057	4.768522548	4.283374723	4.482843893	4.545307577	4.242737609	4.382795344	4.863772964	4.341614207	4.451013346	4.34431025	4.312918533	4.249471774	4.426667357	4.422167921	4.485569383	3.880034888	4.443216991	4.61455704	4.083593236	4.477885343	4.388797596	4.383407738	4.455403392	4.415101544	4.02209538	4.240142639
AL133493.2	4.480605882	4.288123569	4.466163476	4.027671279	4.320444029	4.307992245	4.297724399	4.11673614	4.306182477	4.228360541	4.059504635	4.266136974	4.347685078	4.268561575	4.181729737	4.328560697	4.314135814	4.128439336	4.298830789	4.189772116	4.161259274	4.254948754	4.305693742	4.160951006	4.109076978	4.201596072	5.569759856	4.241872318	4.288417363	4.13622568	4.232317284	4.205086544	4.103323059	4.209435404	4.226011015	4.091711059	3.852420346	4.128575211	4.148503016	3.927784705	4.053405582
AL590762.11	6.302395998	6.235958556	6.64127604	6.833980367	6.195174365	6.621393787	6.461471928	6.792376034	6.722804372	5.902445596	6.548579131	6.018382495	6.473257411	6.450653304	7.059249305	6.423938565	6.729426573	6.802592381	6.192137738	6.311368954	6.411230772	7.316550095	6.488571299	6.457112496	7.203002062	6.606400867	6.856405903	6.775083274	6.664859189	6.909864619	6.307387506	6.583934688	6.55478179	6.330960219	6.148571526	6.786205648	6.148478193	6.446023198	6.534314529	6.11946646	6.736622717
AL832163	3.532526435	3.448828343	3.33465132	3.254846918	3.460411703	3.284731037	3.22620065	3.400213084	3.435418508	3.21496986	3.363211714	3.298020998	3.309409697	3.735048381	3.251749029	3.456034701	3.278553816	3.254153203	3.421851718	3.289723762	3.424059106	3.382141065	3.363142125	3.196756763	3.270694174	3.490072538	3.222544078	3.332042573	3.289312434	3.230496387	3.537530276	3.15836475	3.380018431	3.340569508	3.482527293	3.425485666	3.228859699	3.209004596	3.295033638	3.518357168	3.368277683
AL833181	9.124317917	8.370469724	10.16570687	8.136223928	9.183719812	9.114896139	7.412354619	8.986687651	9.54208746	8.821319411	10.02056349	7.495680053	8.867111741	7.870888219	10.18786853	9.929141548	6.635167301	9.618519504	9.380158106	8.702297158	9.650027981	6.023919068	9.635571671	10.59622981	10.24533164	9.40059293	7.606230781	9.208861775	9.274763256	9.274763256	9.98068939	9.788395791	10.06581521	9.729498123	8.720035411	9.67181509	8.644704043	9.608056606	7.866697802	9.434866424	9.485081296
AL928742.12	5.689008492	5.520479237	5.258734794	5.317977082	5.161544435	5.419012186	5.210751296	5.759462668	5.317977082	5.559404386	5.608864051	5.327086963	5.276541416	5.518917174	4.873472518	5.13243583	4.893551799	5.580834582	5.129572252	5.638708702	5.098286612	5.300417704	5.588923509	5.370240639	5.477849327	5.510800708	5.522004942	5.2952998	5.359300983	5.173089945	5.363568156	5.268631056	5.317977082	5.399977923	5.217768757	5.205228285	5.036918603	5.154665691	5.067625437	5.766583999	5.253150924
ALAD	7.302126489	7.2377957165	7.093402125	6.977497204	7.0376128455	7.161614622	7.3638967995	7.1641573335	7.111473986	7.13929559	6.8957571245	6.942093091	6.7528154915	6.7468539565	6.7608553115	6.8069452365	7.1062190435	6.969386071	6.413537345	6.926187309	6.719739473	6.880255505	6.711801013	6.6192465785	6.9173901315	6.900549736	7.292892594	7.092324799	6.5470968445	6.901866886	6.878317891	6.835465769	6.927842793	6.5142719935	6.88111066	7.2649409555	6.952573797	6.5757610385	6.8842091925	7.233076399	6.9325646115
ALAS1	8.842474812	8.751076414	8.860709603	9.30801928	8.323289753	8.483043682	8.259595512	8.779142766	8.817102135	7.996323427	8.274906693	8.198498357	8.498171953	8.499582746	8.834942509	8.334286961	8.881668049	8.809048387	8.469349813	8.826013871	8.181442691	9.326675449	8.381186163	8.127144522	8.978384742	8.909872695	8.886412837	8.289835471	8.625716649	8.751308786	7.721012643	8.26861844	9.105033345	8.852103997	8.777784313	8.533337826	9.042874296	8.632380101	8.738308933	8.01165918	8.48286794
ALAS2	5.8289684015	5.683146759	5.7751891005	5.401567576	5.7755728625	5.723630904	6.0010521735	5.8725403825	5.7351889545	5.6848908	5.466139529	6.087794868	5.651236799	5.647451821	5.619786688	5.71859654	5.8768953675	5.8993171395	5.6400399545	5.7419274825	5.807275398	5.716902183	5.84610339	5.616139812	5.6169612515	5.816916094	5.5359187845	5.8900517325	5.711983683	5.625631066	5.802881648	5.748936663	5.565927778	5.7115799655	5.7629724795	5.409539583	5.547257166	5.397019514	5.6630572245	5.5761599135	5.738317876
ALB	4.295671176	4.265245073	4.1099651565	4.2946932425	4.095749575	4.24899681575	4.1125785585	4.069191176	4.0931151295	4.26972731275	3.90543633275	4.09781483025	4.05152469725	4.09776171275	3.996385423	4.1621826595	4.0364728865	4.08738214725	4.27396456375	4.004263197	4.07533776	4.23429776675	4.11383107775	4.0384471005	4.095513562	4.01760921025	4.01372736275	4.19190227775	4.12607655	3.95662426725	4.24502350375	3.936771654	4.0353563445	4.18304330925	4.13661272325	4.2389098245	3.99544484475	3.96833872525	4.05478032375	4.395324525	4.084155119
ALCAM	6.46513589733333	8.02027769366667	8.13842592466667	9.32761359066667	8.440339965	8.57737239433333	7.900855886	7.504851087	8.310444821	8.312529964	7.493306264	6.650591601	5.3874427	6.89988479466667	6.65996659133333	6.759887544	5.874343815	7.09790840666667	7.79313999033333	7.55238907133333	6.942343125	5.33740006433333	8.22025338966667	7.307904692	7.49286482866667	7.16075309133333	5.96918273333333	5.808599073	7.67189621933333	6.65169176766667	6.517615256	6.735028444	7.79902929266667	8.61745852666667	7.52287293433333	7.09515816166667	9.02075921133333	7.454095479	7.424203102	5.99870786366667	7.250766546
ALDH16A1	6.982775511	6.74227793	7.766174883	8.651768577	6.813071846	7.903615141	7.728601255	7.752483181	7.324090607	7.067635005	6.843724923	7.449897672	7.140702281	6.92682808	7.016882856	7.088793799	7.534623219	7.95499225	6.574341693	7.346343514	7.141763504	7.927533131	7.525396588	7.971954538	7.659727012	7.339509995	7.566078174	7.625210077	7.31868266	7.467739139	7.64817331	7.514245855	7.072690382	7.108809283	7.430807788	6.99506333	7.12147303	7.381402266	7.747589696	7.783297785	7.305405311
ALDH18A1	7.532400533	8.148664315	8.0384468925	8.653277872	8.1031432945	8.441264193	7.878559241	8.386074098	8.4865582715	7.9335262365	8.4771105355	7.7483017775	9.1013545805	9.0798873835	8.599565064	8.3096588425	8.6957129405	8.288490823	8.691981641	8.1900022695	8.2235231105	10.2854950735	9.040212263	8.843320201	8.7968020235	8.6502139795	8.907696008	7.6006379005	8.9856658675	8.4229541645	8.7738835285	8.290704414	9.302028492	8.9839182975	8.398223573	7.7200664365	8.613309477	8.779813443	9.2386069625	8.069482063	9.1532790875
ALDH1A1	6.94045534	9.854000668	10.44619189	12.22726198	10.91332279	10.09883407	10.85971354	9.376456956	10.46197254	10.54619442	9.475721674	7.340221483	10.63292984	5.059919577	5.406284029	7.800953504	8.779471042	8.971560694	7.102393027	8.880139243	7.587976927	8.927841852	8.888145311	6.454570831	7.779165237	11.30733493	6.891175152	6.382146056	9.135697814	7.356512721	7.51736322	6.7544709	7.431470193	9.464412646	7.688728802	6.843450231	11.06964712	7.724272445	8.280768534	6.506438293	7.442093869
ALDH1A2	6.351756852	5.787206591	5.928654988	6.18177159	6.104177733	6.108621593	6.033995682	5.955795379	5.555192986	5.705236107	5.759228024	5.964778664	5.718294506	6.090710874	5.821919977	5.928654988	5.928654988	6.017426523	6.313372936	5.675048452	5.694515664	6.050644577	5.95489733	6.040727216	5.959978252	5.904562564	5.954805527	5.961558491	5.950019733	5.939490915	5.950209371	5.832214497	5.798440682	5.735919741	5.723419262	5.648711545	5.909736404	5.873121072	5.99109817	6.520131144	5.99444066
ALDH1A3	7.911673598	7.46623933	6.388613407	6.703710342	7.4564377075	6.095254185	6.9191251465	5.969158562	6.8370886315	7.0749755965	6.4624088565	5.831905237	5.6277586825	6.7648043775	5.5290499385	6.057498681	5.652415037	5.772337121	6.025156286	5.968239207	5.664926302	5.8462336145	6.0510124585	5.6615392485	5.56737277	5.813320648	5.5294573105	5.927466863	5.4753087675	5.413607926	5.829663506	5.5023691615	5.5867240785	5.8132170275	5.785099428	5.7210773925	5.643009444	5.7225192445	5.644873622	6.1234034635	6.2489073455
ALDH1B1	6.0953762625	6.051286722	5.8523300975	6.358684639	5.867232866	5.869708176	6.632547809	6.234222024	5.810658003	5.8863397895	7.527905503	6.0168498135	5.889479706	6.4986071565	6.09628003	5.915319304	5.9988170535	5.995806475	5.896289933	5.8702810185	5.973290098	6.88988349	5.9974440275	6.870733698	6.2426237665	5.9193454845	6.107656604	6.0368201695	5.9542522375	6.129372507	5.876979709	5.894312095	6.376492639	5.882164124	5.9920785735	6.0520414315	6.6445612325	5.5550921625	6.0951498435	6.0516473745	5.8772476495
ALDH1L1	6.966886261	6.781320727	7.224836383	8.2020165595	7.042991864	7.5977040725	6.9678201485	7.446734811	7.1145739545	7.2399061725	6.690934365	7.195083102	6.6314191455	6.6585817775	6.322189204	6.7089943435	6.5971262895	6.7558682435	6.617924983	6.6295607595	6.568817149	6.9016707585	6.4973338895	6.6354408345	6.754916786	6.583505214	6.6121908215	6.6034398025	6.783850482	6.6221549935	6.9568693835	6.6797980285	6.5319412035	6.322886931	6.590350373	6.40514812	6.3668947885	6.2515125385	6.679836982	6.6530151345	6.6592824745
ALDH1L1-AS2	5.616463198	5.310242364	5.426397951	5.422949598	5.212176383	5.529869972	5.447287704	5.665956207	5.291815048	5.403473181	5.349530977	5.621400084	5.305360283	5.386962491	4.961759613	5.338257377	5.367741973	5.28664966	4.990343572	5.34831082	5.301515167	5.794557426	5.206857071	5.484465988	5.358066689	5.544049522	5.3556114	5.436434295	5.231956671	5.422986183	5.898101117	5.131097601	5.367741973	5.443142665	5.49595251	5.216388424	5.195926697	5.266921361	4.962811118	4.979922418	5.420262168
ALDH1L2	4.637417179	4.33717465333333	4.27412363233333	4.33172653366667	4.558038534	4.48887224666667	4.54987416533333	4.47578044966667	4.56877731833333	4.43353001666667	4.408871229	4.408698585	4.32267182466667	4.622772964	4.236161932	4.333961377	4.591662178	4.47253516733333	4.375819209	4.545737802	4.235139674	5.21381097166667	4.73114718233333	4.28282863466667	4.69057358433333	4.71287220633333	4.372091229	4.127648113	4.340840057	4.50910925833333	4.57361906166667	4.70016001666667	4.38831349233333	4.47113345766667	4.510418816	4.43775066433333	4.35356586	4.290131171	4.38833510933333	4.47423352666667	4.67509787233333
ALDH2	10.94416397	10.52799106	10.85127971	10.59574991	10.73893629	10.9611968	10.29648488	10.02278063	11.00441438	10.67155176	9.655757748	10.50093627	9.583901115	8.44924243	10.4055036	10.05787078	9.475377145	10.81610786	11.5115768	11.18512168	11.52328802	11.30970526	10.0078754	10.53066298	10.10036626	8.642108431	11.34610625	10.53921138	11.13124575	10.00408453	10.59900099	9.906883188	10.7045347	10.97867144	10.28057814	11.50036949	9.752684603	11.45197728	11.24175699	11.18167822	11.60801444
ALDH3A1	9.349931211	8.993870476	9.510311973	11.02030253	10.20516355	6.733701431	11.26114626	9.323329128	8.211243403	8.043829358	5.998618974	6.534409133	6.448725474	5.664223563	4.811386158	5.646410597	5.6721468	8.141997049	5.913598972	7.972700464	5.129205065	5.817944191	6.586353115	6.318577754	5.680955648	5.103048838	6.65583311	6.036763093	5.319706911	6.521110724	6.067258516	6.0361782	5.301155201	5.347124937	5.499694761	6.671600193	5.116402488	5.619212489	5.783770839	6.456723774	5.82806276
ALDH3A2	9.778645947	9.54224870066667	9.08653815	9.67629134233333	9.236422818	9.358801379	9.76480684433333	8.81438952933333	9.37458875133333	9.46922601233333	8.66616327533333	9.118617673	9.26254079466667	9.12388562833333	9.10572714066667	8.25654490433333	8.21945596366667	8.873306802	9.09600939433333	8.86285330966667	9.05739898033333	7.95647855833333	8.613380296	8.84214257233333	8.93444508666667	8.56321701933333	9.24961417233333	8.239138979	9.02654473166667	9.46029495266667	8.978725111	8.95562547033333	8.81096263533333	8.16202166966667	8.944631135	8.90167747	8.68533292366667	8.97776764533333	9.05621048433333	8.631078333	9.34646242533333
ALDH3B1	7.366884647	7.45840060333333	8.328256858	9.300008029	7.764489392	8.26121798166667	7.98433838266667	7.874582958	7.92623414866667	8.030726304	7.35262230333333	7.40891141766667	7.11027525633333	7.225552323	6.95041778533333	7.48431156533333	7.23269054866667	7.38127746166667	7.269439587	7.56178363	7.03002877633333	7.31228724833333	7.358924221	7.05599563033333	7.10508780533333	7.38553910633333	7.42104750033333	7.439271965	7.128374353	7.04198125833333	7.697201794	6.927278529	6.96542562633333	7.22032239333333	7.19905111033333	7.29226193733333	7.00070488033333	7.04834731633333	7.11945201233333	7.61987073	7.22971732333333
ALDH3B2	6.7619275	5.96044848	5.734542113	5.7758872665	5.946840959	6.016498084	6.5129981855	5.6285208745	5.71819002	5.796369205	5.194577378	5.36202137	5.0722962405	5.3001497505	5.0927598405	5.2999416495	5.1379733805	5.677716422	5.569368486	5.2414195795	4.9441736825	5.2058224115	5.5059993245	5.2159542065	5.3776422425	6.144373107	5.694250253	5.1633513175	5.6151451125	5.4582398745	5.599692939	5.178122485	5.045779961	5.383364181	5.5732129315	5.278368106	5.1783912555	5.980834913	5.073511195	5.1884266175	5.572996745
ALDH4A1	6.6173703	6.203834595	6.2325149015	6.456067585	6.308965983	6.4006836155	6.7565541255	6.3451107265	6.2590032375	6.294296295	5.9442618625	6.3298096835	6.252489691	6.2262823275	6.6349750785	6.337820571	6.343310378	6.3018375265	6.053671575	6.202748698	6.029417998	6.4282061315	6.228892868	6.4747385325	6.3808540215	6.282907887	6.4341317655	6.203379887	6.0523958815	6.393625405	6.5963799465	6.3921077705	6.0910209085	6.3500855705	6.3019059	6.4046797315	6.1654886665	6.1725103375	6.025508836	6.536922059	6.6147287725
ALDH5A1	6.5512147505	6.599832958	6.7660850165	7.109651959	6.5348569285	6.805229728	6.678344991	6.356742026	6.7940758535	6.9120104665	6.888466221	6.546463842	6.080729269	5.571592098	6.301203855	6.5212779765	6.483043926	6.9800863225	6.5852371465	6.767522608	7.369961729	6.265966637	6.09993514	7.1551932105	6.093797801	6.7996699985	6.71279175	6.5961797885	7.1031462025	6.7398531645	6.7446886815	6.6683738145	6.224722618	6.6764232625	6.449777946	7.3060838085	8.4134153985	6.908709787	5.9431297245	5.616429649	7.0404104295
ALDH6A1	6.6310376954	7.150539237	6.3756357458	6.6984525974	6.6971195126	6.577014518	6.3748430768	6.3975480488	6.5461670426	6.7047604578	6.617082579	6.3378996078	6.510634741	6.48442612	6.6190513876	6.4396132398	5.8354580382	6.1476318076	6.2353038074	6.339285627	6.4315669136	6.1727859358	6.2445782754	6.5849063294	6.3443419058	6.530931399	6.6770599106	6.2689407876	6.327304726	6.4070334122	6.4657440574	6.4336814034	6.282304144	6.2969731946	6.4988460312	5.974541667	6.6193563106	6.9823185554	6.3514958728	6.084129492	6.5134103388
ALDH7A1	6.31200862733333	7.39843885933333	6.27740651666667	6.99626551366667	6.35409484033333	6.50445168266667	7.00524295933333	6.15773419733333	6.82336275033333	6.58244889633333	5.702039609	5.95756517766667	6.190157452	5.429540842	6.66235345033333	6.14798414	5.24635233866667	6.334948016	5.95072049466667	6.925979165	5.55739836833333	5.452270533	5.52146865166667	6.81652741633333	6.05496661966667	6.06095653666667	7.95473850266667	5.75862744866667	5.34282052266667	7.865358483	5.71531253566667	6.40788745333333	5.19295451966667	7.84934082533333	5.795965447	5.98211947866667	5.32836444533333	5.17642761933333	6.18698460233333	7.33906139866667	5.83679552833333
ALDH8A1	4.376514021	4.210657739	4.69284249	3.748304391	4.791687638	4.09542492	4.116668684	4.0176299	4.20270251	4.480399452	4.560053916	4.613864093	4.389426134	5.308226426	5.419739611	4.944720895	4.510630212	4.94003927	5.076927011	4.998795515	4.679039173	4.338949111	6.066934062	6.456305783	5.5034541	4.858155591	4.369995058	5.001783235	5.675424472	4.927268845	3.855760763	5.170686758	6.014000503	6.107301991	5.356537737	5.234447111	5.750640513	5.033491528	4.815753033	5.628507589	5.181381814
ALDH9A1	10.32310751	10.52687143	10.45819422	10.68148142	10.34632966	10.9002418	10.2064095	10.70823776	10.68927821	10.55504772	10.66080016	10.44932118	10.14901471	10.85473768	10.31995597	9.985237659	10.47305916	11.02324653	10.82109518	10.69494505	10.66474013	10.03341562	9.9492574	10.63416843	9.651730932	10.05759572	10.87272671	9.499263728	10.30425994	10.8720404	10.0052806	10.53627127	10.71292527	10.14019512	10.56631147	10.67667846	9.787017106	10.97369452	10.17813947	9.609591786	11.04649085
ALDOA	9.97854917766667	9.860076626	10.1084651413333	10.222644241	9.959544798	10.24927042	10.1356591486667	10.7077306823333	10.0219998883333	9.72738900833333	9.406842466	9.91687785833333	10.794617718	10.6344060263333	9.16407178733333	9.463077592	9.57943711733333	10.1310159406667	8.98040783333333	9.69990890466667	9.564419348	10.420085173	9.58818869466667	9.95415873266667	10.5333138353333	10.279966159	10.937862244	9.344891902	10.8349123173333	10.2002535473333	9.85959441966667	9.78970744233333	9.819763814	9.71968314266667	9.79621356566667	10.3395554686667	9.95548061266667	9.8607965	10.6208893473333	10.1940216903333	10.5901133313333
ALDOAP2	4.682155677	4.982830363	4.13498931	4.086295763	4.665278159	4.027122911	4.641254195	4.105659335	4.098507766	4.753316955	4.130202422	4.431277204	4.133726038	4.277851421	4.450424616	4.548562419	4.926926238	4.293883573	4.491629463	4.092512007	3.973660802	4.275447512	4.350144689	4.195543191	4.332692639	4.281755907	4.313414424	4.309005537	4.194654463	4.185873094	4.922292424	4.137634677	4.250314673	4.196470497	4.058648712	4.256807664	4.390505004	4.167281612	4.260997414	4.859646058	4.202951644
ALDOB	5.38158508366667	5.28163277233333	5.20934585266667	5.08961006177778	5.390940033	5.20189859644444	5.31983483655555	5.26409263522222	5.10861634355556	5.21945970111111	5.01688551566667	5.35698839933333	5.159469355	5.20825492544444	5.005363988	5.16710654622222	6.05273542533333	5.23315593666667	5.17589276977778	5.08994329788889	5.035882057	5.36177508577778	5.27389916344444	5.17177112133333	5.076978245	5.17494480622222	5.04448913488889	5.35728363777778	5.12713030333333	5.05443123488889	5.12469660822222	5.12615180622222	5.01039944244444	5.07235662066667	5.123855045	5.16415172455556	5.035587922	4.94330473155555	5.08078230655556	5.24591117866667	5.43023496988889
ALDOC	8.211019786	7.864018898	8.116608345	7.206406471	7.976590318	8.207464438	8.13410333	8.853352355	8.007311217	7.992334065	7.864927395	8.068061346	7.710350234	8.128202705	7.532920118	7.935944809	7.8028815	8.010450431	7.594166005	7.831338926	7.775107209	8.10595491	8.136676183	7.666473644	8.201329138	8.050603282	8.162493857	7.82201327	8.437274432	7.823477938	8.119656861	8.182047953	7.883686157	7.778830355	7.945795414	7.748281645	7.659691875	8.292535511	8.511847641	7.990723579	8.975083546
ALG1	6.659503405	6.242600808	6.782000783	7.659452834	6.453257107	6.8882797	6.809997667	7.253365647	6.699945045	6.643339787	6.93906971	6.634104635	6.733080075	6.035758456	5.896650967	6.329995776	6.14549375	7.14887849	6.00251368	6.438844774	5.59065996	7.285066755	6.438844774	6.244077084	6.657797062	6.216911692	6.578883518	5.997292601	5.858818195	5.943646623	6.578049631	5.926992934	6.265429477	6.204376352	6.438844774	6.900643424	6.671331364	6.530667232	6.119523756	6.081734018	5.796598281
ALG10	5.451705075	5.839441766	5.1884972775	5.8137602085	5.153575516	5.6321737075	5.159013054	5.5667996275	5.538725012	5.629074963	6.179701206	5.3573481415	6.981682889	5.8696257535	6.14863084	5.864990347	5.552392057	5.5910169025	6.476337062	5.6539312875	6.055021859	6.0365870875	5.4309765745	7.05761185	5.482720151	6.710549452	6.175701288	6.056479882	6.5497793745	6.2942411895	5.3999232545	5.404908326	5.652979501	6.891106923	5.7344195125	6.554146859	6.3187464765	6.2239146045	6.752019284	5.3255012915	5.171560215
ALG12	6.817503305	6.204882991	6.221319284	7.047587672	6.461696656	6.377596457	7.037612848	6.777275913	6.674592783	6.399776302	6.292510137	6.898751793	6.302074465	6.482063434	6.490443335	6.329995776	6.562450011	6.6917759	5.978142411	6.642773786	6.248542178	6.665325225	6.545674248	6.535402646	6.508738236	6.564882903	6.505608398	6.243989117	6.209451252	6.619424665	6.638004305	6.730635551	6.18209012	6.389282264	6.426369765	6.286897751	6.352763182	6.299098485	6.77849885	6.719478265	6.628315496
ALG13	7.1298876316	7.4730507914	7.8343318664	7.9086092786	7.270712541	7.3904054054	7.1624405276	7.5461728006	7.6337807178	7.4782347868	7.616399241	7.5073423476	8.5255026042	7.8561622774	8.080263027	7.9095539248	7.4994988832	7.6424114456	7.9546707856	7.836752611	7.7723897792	7.6083402982	7.5326720414	7.6457116362	7.6278749344	8.1094744888	7.568212255	7.557798425	7.7393901784	7.8281414676	7.646901586	7.8265764292	7.3810026124	7.6040091668	7.7285570348	7.606790029	8.3429106436	8.0837803154	7.7949444272	7.1263956002	7.6847855344
ALG14	6.2967737645	6.999731918	6.525828599	6.4091617555	6.9386740645	6.2459744495	6.898919395	6.798029349	6.3846078935	6.47629407	6.449836058	6.719825521	6.5409834335	6.9417160225	6.236539391	6.2456184075	6.463726714	6.628674514	6.8775871295	6.491761751	6.1857162145	7.0388839205	6.8227402235	6.306821827	6.3268961845	6.7775186965	6.467222573	6.3085431135	6.564743777	6.5975887005	6.9182718605	6.252226301	6.9727370205	6.929660899	6.3144116315	7.1124098315	6.834754638	6.597069772	6.676939185	6.4588171965	6.665038932
ALG2	7.578418993	7.760254649	7.8070321105	7.852694122	8.0003255615	7.914397665	7.6211764625	7.8358192405	7.9872031455	7.8720267465	8.413954814	7.9110818115	8.02905479	7.7898434335	7.9385996425	7.9240707965	7.8023888485	8.1958222735	7.8357309185	8.2000247635	7.834510092	8.1764275135	7.741854712	7.945020571	7.7188902365	8.1250098185	8.177494109	8.0185289085	7.686201748	7.960138804	7.915151957	7.870401291	8.056855272	7.68157512	8.1436453445	7.9653150885	8.442254679	7.681638902	7.888508388	7.8186437555	8.0539337265
ALG3	7.831000414	7.232130787	7.843256291	7.418115975	7.303774459	7.876637086	7.878522076	8.459564467	7.780343286	7.256332886	8.049120866	8.31352397	8.836997082	8.53067346	8.107205344	7.613704639	8.052430195	7.854785926	8.119641326	8.089181031	7.958993148	8.942251415	8.700938693	8.345772459	8.73115965	8.64695316	8.476974389	7.470621726	8.882561392	8.617088104	7.817610137	8.106347117	8.607574613	7.676749304	8.201854372	7.725656111	8.774161406	8.340219606	8.90973196	7.133686887	8.618318415
ALG5	7.01340030666667	6.92581680733333	6.640983622	7.20244472533333	7.08729342433333	6.70584668133333	6.839999078	6.99724287066667	6.932423296	6.90654315133333	6.711766567	7.02372389166667	6.88146888133333	7.05100171833333	6.75255284466667	6.74795493466667	7.03969990366667	7.14507056866667	7.09279928533333	7.13653145333333	6.523706032	7.19851808066667	6.73806665433333	6.667134739	6.807609117	6.810613144	6.92068092866667	6.60509556933333	6.49502066133333	6.63072290466667	6.91041118166667	7.002473651	6.81337257133333	6.895803487	6.75091045366667	7.081418641	7.07428445766667	6.68733875666667	6.76342715233333	6.455703901	6.90188286366667
ALG6	8.981552039	8.489473829	8.868530565	8.819366901	9.083213529	9.421406811	7.857398037	9.108198116	9.444923763	9.048003691	9.997995008	8.854793672	9.952350904	9.70902672	9.603408794	9.196094346	9.733642301	9.700935219	10.20082417	9.407561784	9.66575829	9.442241578	10.00721058	10.15610382	9.562789782	9.682512079	9.287079577	8.914884995	9.754976132	9.413529815	9.130126593	8.98435569	9.581967659	9.434410096	8.991067877	10.20743011	9.959573906	9.528366878	10.00793808	8.877941927	9.378573062
ALG8	9.206449197	8.843925705	9.238001355	9.398627028	9.525358209	9.626821089	9.059808742	9.848950278	9.47298192	9.483339891	10.38840937	9.202939712	10.42488327	10.75910139	10.54129121	9.686841435	10.36638065	9.654364069	10.03589904	9.805092819	9.143752553	10.39872998	10.56487841	9.99116654	10.0207922	10.24110427	9.317090541	9.545957746	10.56598844	10.22303519	8.850907543	9.8215769	10.85110385	10.24453215	9.39419337	9.006600094	10.76518589	9.365402894	10.18100273	8.76162227	9.213852985
ALG9	6.5039107345	7.2153531595	7.170770757	6.501993209	7.1133121295	6.90950226	6.8411687135	7.5035737895	7.0929010135	6.423226772	7.192027269	6.729742348	7.089630818	7.478199785	7.0496200185	6.680860663	7.03254546	6.934373282	7.231013908	7.4113033455	7.0988130555	7.245041793	7.008497301	7.116462172	7.2494917465	7.3223874715	7.245059496	6.9109321535	7.252599306	7.9219523895	6.984981491	7.5193526065	7.418779322	7.7548602055	6.9580206385	7.121671787	6.9280963965	7.523728275	7.474526006	6.6272430565	6.9309683495
ALK	6.3768789595	6.3823807985	6.382350027	6.0658721715	6.2712308405	6.254135474	6.062890698	6.1927480115	6.14201709	6.4884943485	6.196361834	6.329095612	6.3265159905	6.428467072	6.255510563	6.2224221965	6.2150318275	6.215448498	6.399239719	6.25844813	6.174465459	6.587688401	6.349467886	6.1659338635	6.373488033	7.19942624	6.3939905355	6.2654173035	6.318411084	6.33745647	6.2564309715	6.092871821	6.236937895	6.441523382	6.379902093	6.318198459	6.161615377	6.173440156	6.1310457415	6.4543811805	6.3102367775
ALKBH1	6.9755522985	6.9765800325	7.001973923	6.5026714725	6.87906596	7.1124353545	6.569998183	7.2419833865	6.889584578	7.002233088	6.7847338945	6.864932146	6.8575052945	7.038854623	7.2100486605	7.0888773915	6.958175971	6.7348875965	6.879940018	7.142411165	6.970368269	6.8464238045	6.6739336	6.9012693285	6.827511533	6.857746638	6.914328938	6.8740867795	7.006471577	6.9104425075	6.6692555715	6.828691603	7.105552628	6.875735904	6.9553804985	7.108630763	6.9920006145	7.204857355	6.942756701	6.660460701	6.886134096
ALKBH2	7.139117151	7.264060654	7.750867526	7.013923273	7.437347134	7.75277115	7.526054706	7.927504079	7.620921005	7.165714347	9.845071908	8.148556206	8.486241794	7.979445566	7.953008726	7.493500479	7.992185155	7.702368859	8.155686654	7.121444303	8.496987087	8.579183072	8.388700304	8.974955773	8.369116386	7.79477286	7.506099997	8.542187704	9.397462379	8.893205229	8.050393107	8.311799755	9.128954423	8.357256395	7.73663405	8.507019058	9.020097144	7.905649438	8.945996605	8.313581747	7.678621231
ALKBH3	6.965710857	7.247572673	7.998477632	8.495388287	7.279697088	8.001759723	7.333533626	7.695832673	7.296469701	7.527367589	7.967106036	7.479612567	7.663323313	7.447767645	7.951741075	7.300956334	7.837947004	7.802870291	7.661037704	7.658382235	7.167020245	7.812030357	7.326280047	7.308863875	7.874344288	8.084942492	7.831095478	7.082607511	8.148760658	8.468582677	7.626651998	7.998399977	7.882866576	8.150802912	7.279999821	8.318223687	8.153669363	7.731454364	7.934414927	7.099343621	7.705997074
ALKBH3-AS1	5.8709599325	5.7610654205	5.5748356785	5.4533955	5.6910058855	5.599861677	5.8943306575	5.6849761065	5.567463869	5.5855678145	5.368282994	5.772011647	5.6426542925	5.6490810715	5.3520209255	5.6548042685	5.673151155	5.5187743265	5.5404292695	5.5071127975	5.6004886365	5.9754172285	5.5762453285	5.542362219	5.5211268765	5.4990972	5.4585480725	5.6625148055	5.597797814	5.469799998	5.6111345805	5.4952325655	5.471336171	5.565809971	5.5715370215	5.493304136	5.3838076975	5.225743118	5.5431072965	5.453769776	5.48871877
ALKBH4	6.112592772	6.15993561	5.786523518	5.958854879	6.01257751	5.948294942	6.116033715	6.362131531	5.834543387	5.895767018	6.067751668	6.427969826	5.875407824	6.242955872	5.842510125	6.327112508	5.853502757	6.295259967	6.109254011	6.112592772	5.8355282	6.602744631	6.42595452	6.21578445	6.252970516	6.14991351	6.364620867	6.117188394	6.083241796	6.279388191	5.86620034	6.39832811	6.119252335	5.941624071	5.966322223	5.846749447	6.152827756	6.035377315	6.124690943	5.970406848	6.199351203
ALKBH5	6.88340125466667	6.81397074466667	7.39450080233333	7.45704990466667	6.99339032933333	7.48684463966667	7.20949574233333	7.127777022	6.990479047	7.15434168066667	7.02893604566667	7.070211326	6.86001924366667	7.17147846733333	6.81878257933333	6.917698606	6.83118514333333	7.04104897266667	6.82680300533333	6.92964467966667	7.03232936733333	7.08583588233333	6.767020195	6.868965355	6.83842263966667	7.04503311433333	6.98386388466667	6.75483730833333	6.787629832	6.934781121	6.81403522566667	6.84506384833333	7.06214061266667	6.72628884533333	7.15622650666667	6.975865584	6.892696004	6.89552081366667	7.04014987066667	6.92817884066667	6.958442773
ALKBH6	6.911971517	6.798299203	7.597380841	7.902241353	7.139783445	7.521318916	7.135873255	7.729433872	7.723859406	6.665643218	6.575441799	7.521078658	7.569196791	6.998085852	7.557863346	7.66312288	7.212325734	7.306153269	6.416702031	7.2468515	7.003452424	7.724794133	7.247732518	7.836857101	6.871690797	7.524919841	7.628018601	7.211799781	6.393258049	7.644266794	7.547184608	7.442611767	6.7443421	7.066687479	7.27618874	7.236746211	7.129327165	6.898096698	7.33175739	8.128538097	7.115411297
ALKBH7	6.174771302	6.0839292365	5.909027648	5.97537963225	5.72512683925	6.18925917525	6.36867056825	6.5011809765	5.944455839	5.6251226115	5.64114820375	6.45393126225	5.679016155	5.9646198515	5.2741290595	5.6897052985	5.637031031	6.15215443725	5.35987268075	5.784185487	5.58423139075	6.4043699965	5.8655093775	5.6066253775	6.20995504325	5.755221848	6.1015094225	6.05966367575	6.02999408925	6.05115594125	6.1937289845	6.095398635	5.51798770025	5.59424431075	5.46196629375	5.7469554415	5.73727468625	5.43621213475	5.98414338425	5.83055060425	6.18024622775
ALKBH8	5.3572395675	5.187270899	5.9655679215	6.3935559865	5.3134150725	5.7529972595	5.3143710475	5.711116351	5.9143052945	5.427425962	5.7361420235	5.8509352375	5.3328469425	5.814709319	5.980504045	5.2772883425	5.5345501725	5.595234778	5.4010979525	5.85846675	5.722424611	5.7951913365	5.323825362	5.014828903	5.0864707905	5.497538113	5.096251496	5.29375932	6.134316001	6.0662278775	5.4310033175	5.8351128425	6.0139952785	5.280319518	5.590584187	5.1310153675	5.50794487	5.346739578	5.292088028	5.050539612	4.94426146
ALLC	6.941382905	7.096528446	6.61218319	5.587537858	7.017379222	6.802412043	7.462496663	6.977197786	6.499251592	6.907076565	6.479737406	7.078141617	6.701260522	6.905344091	6.176448666	6.578377976	7.321268969	6.839105918	6.864036697	6.62675548	6.580958538	6.814935535	6.629424536	6.395083115	6.616475777	6.846038405	6.83619995	6.860959994	6.872150238	6.665673116	6.879530906	6.444147672	6.684326089	6.80758591	6.867662342	6.516581962	6.781191354	6.668309278	6.686394183	6.473778575	6.644693989
ALMS1	7.15458098166667	7.49289980133333	8.18878588833333	8.90417380233333	7.917975388	8.43537682433333	6.89991515033333	7.761435847	8.187893005	8.27336519533333	8.20702450466667	7.00098513533333	7.44301124633333	7.901435505	7.82570102533333	7.65524509466667	6.815715669	7.88832287566667	7.980373029	7.87043161033333	7.778651065	6.94429180966667	7.70959063133333	8.02369041633333	7.729811149	7.759585186	7.84535489466667	7.72390233466667	7.48245005933333	7.589492005	7.24929245233333	7.571024272	7.589947084	7.94029993433333	7.75225934466667	8.19786207866667	7.977645879	7.93252077433333	7.77930660866667	7.17472416666667	7.79937792833333
ALMS1-IT1	5.139940299	5.180740887	5.215868793	4.945642791	4.926203483	4.886291654	4.384175159	4.948786162	4.888684015	5.276745333	5.543156156	5.046402466	6.317124255	5.399214378	5.454532937	4.803311164	5.29365928	5.036137968	5.369887096	4.997716885	5.360052826	5.585459979	5.396883165	5.330631431	5.910937456	5.631198618	4.924535569	5.566554781	5.615010983	5.854181983	4.943108588	4.945684222	6.060355425	5.688020717	5.276745333	5.351550579	5.118783939	5.403307158	5.438727299	4.824362761	4.954044059
ALMS1P	6.365872499	6.034203747	6.230037279	7.693592999	6.509720736	6.659521852	6.454987413	6.283054905	6.535311962	6.403306185	6.046180993	6.421901391	6.595243315	6.255656056	5.916973057	6.266421227	6.144388542	6.38916967	6.07201674	6.154107972	6.471093999	6.080630023	6.587231405	6.467022159	6.321238653	6.12466808	6.130322022	6.376272267	6.209921483	6.32307013	6.184195486	6.483337374	6.0215545	5.994769804	6.546789292	6.266421227	6.262006376	6.38265439	6.08052054	5.999649216	6.094231374
ALOX12	8.312041742	7.412734718	6.601615025	6.730220648	7.153169016	6.743966538	7.686762551	6.868483658	6.521771552	7.271317722	6.769430353	7.064554879	6.861016517	7.086517067	6.771131239	6.980543482	7.03196716	6.810908072	6.79940253	6.664521328	6.596737892	7.261039802	6.894009635	6.981869372	6.878649132	7.366196345	6.666331158	6.923526996	6.943155787	6.484259574	7.005874933	6.612888879	6.826717073	6.952700878	6.825459466	6.841380978	6.449338374	6.727035562	6.799880803	6.531273547	6.999907149
ALOX12B	9.527026729	6.151781546	6.042996207	5.811022835	6.735983361	5.887032308	6.40267377	5.891458476	6.260779607	6.28285309	6.504125725	6.345793978	5.906904551	5.864979086	7.152961841	6.199729785	6.429359399	6.258069587	6.133505517	5.695255528	5.102039346	6.804674174	5.922348772	7.219690895	6.82254642	5.4004194	6.449837248	5.997871545	5.531607374	6.450216495	5.562181483	5.932880247	5.482381069	5.495743606	5.441237042	5.914529259	6.046804571	5.365021543	5.535492521	5.508551666	6.811131019
ALOX12P2	7.316410333	7.14540301	7.170136896	6.30145997	7.274009356	7.369761675	7.544979002	7.14540301	7.151636006	7.356474993	7.025479037	7.486646001	7.118938312	7.253764786	6.891653843	6.790147817	7.279131381	7.080718312	7.305348439	7.090600562	7.282700647	7.439970851	7.141709923	7.149810515	7.068852534	7.173222814	6.987805454	7.14540301	7.255311546	7.00291606	7.339343126	6.895182862	6.94894264	7.113683894	7.196748591	6.875123654	6.990070762	6.940604792	7.058737432	7.112493162	7.102321075
ALOX15	5.715578553	6.277175968	6.819978084	8.290622249	6.22664136	6.120022615	7.121471645	6.475834167	6.758996615	6.318817945	5.525050973	5.525225813	5.310530004	5.661256239	5.391039059	5.589385499	5.456049844	5.704256712	5.691158216	5.60474241	5.545288736	5.595210364	5.591799201	5.581141165	5.454374	5.587405252	5.443243258	5.166853249	5.589385499	5.322777103	5.431205415	5.436703145	5.122599927	5.523229118	5.371920728	5.316593073	5.496751056	5.434696521	5.521525716	5.512844458	5.90018173
ALOX15B	6.486666986	6.528969566	5.871546194	5.9057260735	6.081758152	5.994523645	6.708727956	6.2917222465	6.0162261935	6.266308157	6.116937704	6.458241385	6.10892483	6.239030648	5.7978933065	6.2679098445	6.3791612225	5.897373105	6.330161506	6.284645272	5.9819925605	6.3504809445	6.311398922	6.089324023	6.0917439145	6.285664991	6.007588163	6.3492450225	6.11557364	6.1282768485	6.2353359885	6.0149395375	6.100354774	6.2300490865	6.2866106845	6.1619407295	6.105648176	5.848221634	6.2183872285	6.4463370295	6.0959947655
ALOX5	6.87897740125	6.49120665825	7.3469405085	6.80888828075	6.74666684025	7.355365574	6.72113698875	7.37840425275	7.36891147325	6.547639964	7.1054079205	7.0269128105	5.77756791175	6.032130151	6.77516584875	7.032741224	7.36465159425	7.891559361	6.421870112	7.6527312855	6.67142024075	8.18098019675	6.62577144975	6.19958956225	6.84499274275	6.08820174025	7.6458571815	6.84556354575	6.22096259875	6.46530117375	6.9813172785	6.827433184	5.86888865	6.30201311425	6.86606715875	7.51657655275	6.31313804425	6.42255159075	6.58227813525	6.7238866765	6.405708978
ALOX5AP	8.699313334	8.429652489	9.140172673	8.526343306	8.37293914	8.986832425	8.0690853	9.733389607	9.314917478	7.835474349	7.229524964	10.06691399	7.990903364	8.749125498	8.43691119	9.148079205	8.426527073	9.678692528	9.454328725	10.5426724	9.098870376	9.340533556	8.751945005	9.188538152	8.472892563	8.296247485	9.161858546	8.796507675	8.667120846	8.829653404	9.135295043	9.470159518	11.37311831	7.836442397	9.664718792	9.542257953	7.693438712	8.682696361	9.169055241	9.128425326	8.394126466
ALOXE3	6.819611565	6.1475444805	6.228787389	5.3265663315	6.22440656	5.9408956865	6.3807743145	5.951811744	6.039650008	6.23947963	5.9025768295	6.4753000475	5.98283046	6.085904719	5.8766767385	6.2786699735	6.020465681	6.12761588	6.3555529405	6.182712724	6.048410268	6.381109111	6.126698905	6.006106712	5.9346089975	6.1384677215	6.319356337	6.2192682935	5.971436316	6.014109494	6.356503237	5.809786875	6.0423013545	6.402385001	6.177777451	6.31698404	5.8575961785	5.8758347965	6.0542925815	6.467050844	6.1658815585
ALPI	5.290813784	5.076194426	5.0596287295	5.2728297435	4.9062804635	5.013930428	5.294361703	5.2481798815	5.058312694	5.0912709985	5.2507681195	5.214538412	4.843376682	5.009023896	4.820710448	5.037464198	4.9835844185	5.4106489665	5.032422247	4.9864613265	4.6826361045	5.15291993	5.10895783	4.9756276105	5.23075953	5.1326499885	5.0732464635	5.024622546	5.047318148	5.0274569245	5.381582016	5.1000203605	4.950140467	5.086390933	4.8417881155	4.875789462	4.950562322	5.031623345	5.089439799	5.048583188	5.0476581365
ALPK1	6.410092503	6.28204153425	6.64745350325	7.60911827725	6.7716755875	6.69589726475	6.266851439	6.479481195	7.024950556	6.7121833155	7.0717964475	6.531783233	6.91023723075	6.53754206825	7.39287245725	7.09119022775	6.8279655835	7.02863019675	6.4172425475	6.67907109925	7.14687565925	6.19742855375	6.5411183105	6.6519632475	6.69618750175	6.570339456	6.60217481625	6.83310896125	6.4774730135	6.7645211055	6.5262726015	7.03929202075	6.22020045875	6.61783122775	7.00811970325	6.58044053325	6.74501629	7.45582700575	6.610651264	6.88485381225	6.50892362125
ALPK2	6.306270403	5.582682645	7.64037363	6.151190273	6.333117344	6.723780147	5.980193426	6.863367897	7.648702145	6.064753842	5.783715025	7.694292573	5.940239957	6.607299046	5.907370047	8.470827143	6.354738945	7.00655576	5.8935633	9.592446194	7.033083292	9.48019212	6.521312421	5.996396852	5.932095521	6.60243469	9.969074028	8.772107095	6.153350718	7.011494186	6.595386937	5.6363475	6.656700688	5.933226262	7.843237913	7.976730012	6.463994164	6.247396923	6.567612203	10.46102875	5.000662688
ALPK3	5.9180232025	5.631716926	6.1206666025	6.7645577095	5.894054993	6.3695450095	5.995278253	5.901012585	6.0362453055	5.7305291085	5.797516155	6.0162849505	5.6790990155	5.6251297935	5.3906234585	5.4576545255	5.7112772095	5.7472433205	6.0473040805	5.632915335	6.1775738515	5.8439057395	6.178181229	6.549336278	5.661042613	5.3110949795	5.334638558	6.107056098	7.297769614	5.6395379945	5.3566304475	5.596677376	5.263715429	5.641170335	5.5823982775	5.4082263875	5.4419682375	5.56248107	5.821562378	5.448052726	5.3378288415
ALPL	5.3421358505	5.126094064	5.06527709	4.828036801	5.464131912	4.863980008	5.4375981905	5.339139584	4.904585956	4.9308525105	5.0054996685	5.329288487	4.99191785	5.0894075305	4.7876970495	5.002370151	5.007691292	4.9776427525	4.8958209835	4.8445885145	4.672999769	5.112531282	5.00856998	4.8210715185	4.9325751435	4.975047246	4.868736774	5.0825322395	4.728289487	4.980058004	5.1451381915	4.997608557	4.785406276	4.9218750025	4.888007862	4.8311573555	4.82721134	4.612637224	4.9549561265	5.1410634515	4.935449717
ALPP	6.012021793	5.87956319	5.18916776	5.605521115	5.58592506	5.602848912	6.105802545	5.813518146	5.393300198	5.429728591	5.087354387	5.895007297	5.146265735	5.557308277	5.025323039	5.464685906	6.227118681	5.490581324	5.376652318	5.215565952	5.343447317	5.92043032	5.531539365	5.184558974	5.277985131	5.517590358	5.257199045	5.838521012	5.159663737	5.270252423	5.825472558	5.527886267	5.20715552	5.558880864	5.462530653	5.431460423	5.284171515	4.98464419	5.464319359	5.904637526	5.643985256
ALPPL2	6.5096084235	6.3764884795	6.483803459	6.545849786	6.4881016555	6.4767235085	6.6478397635	6.5928778325	6.386198665	6.464777082	6.3564501745	6.65129921	6.153243129	6.4335639865	6.1132682305	6.508052994	6.4385214765	6.470114048	6.1321799575	6.502989139	6.397646788	6.503078362	6.360067587	6.5002455385	6.41406143	6.4065792305	6.3824909795	6.4361170605	6.221303507	6.4561440555	6.570553743	6.521651057	6.333174747	6.183514776	6.412586997	6.337358434	6.334281593	6.117342713	6.3678427045	6.2946508575	6.3114027895
ALS2	5.233845042	5.47107183966667	5.28678084333333	6.07889405	5.31849472833333	5.381787309	5.22831962166667	5.24126295966667	5.655002827	5.603551416	6.08511766733333	5.00598246666667	5.56417442266667	5.252336758	5.87968368766667	5.44805012966667	5.19953912566667	5.47726195666667	5.63314885233333	5.30627376466667	5.441747408	5.16351846066667	5.45026205	5.575439102	5.45053530966667	5.68695010766667	5.56394795766667	5.62541770466667	5.66001259933333	5.77768697466667	5.34741150233333	5.42448201266667	6.347938165	5.97579440266667	5.49927216833333	5.460841326	5.66938211266667	6.05489608266667	5.74729982266667	5.588067729	5.39766019266667
ALS2CL	7.722533895	7.74935540333333	7.50464146733333	7.39846648866667	7.460886479	7.532872656	7.895975673	7.549710168	7.43687695266667	7.64779934066667	7.087830866	7.495814342	7.18728490133333	7.50643246833333	6.908360672	7.21872440266667	7.04652740666667	7.18792294666667	7.11182571366667	7.34491591666667	6.915910434	7.41935352233333	7.32470281733333	7.155006926	7.22310872733333	7.33782793433333	7.36995371766667	7.20048719233333	7.09496831833333	7.34397938766667	7.44480408233333	6.97617565933333	6.96573771633333	7.144448273	7.06200230233333	7.36943086733333	7.03657389033333	7.108474641	7.08951194866667	7.96309562966667	7.20338673233333
ALS2CR11	4.25202378583333	4.12800381466667	4.04164321166667	3.83909898483333	4.23695344433333	4.03918953866667	4.0025240685	4.022157391	3.97539563233333	4.04843687116667	3.97380829066667	4.21290307116667	4.0510488175	4.103881312	4.00374801183333	4.11154982033333	3.97176453583333	3.99410490316667	4.198786727	3.99246886933333	4.06724704616667	4.2473541215	4.05273704666667	4.11697450883333	4.079640784	4.10302637033333	3.92599251116667	4.13070548683333	4.07937733366667	4.00559564316667	4.1205658595	4.06422446133333	4.00041221366667	3.93130281533333	4.11082627583333	3.96815863666667	4.01502707883333	3.95550980783333	4.0307554325	4.16212512216667	4.04881831066667
ALS2CR12	5.6670923545	5.5364818135	5.804745584	7.607415361	5.604105766	5.639176141	5.7979815295	5.550181166	5.5014332085	5.7478436405	5.5365601425	5.7297435245	5.3651012765	5.4050585525	5.1590812185	5.71902668	5.706062656	5.450403104	5.54983788	5.2209174	5.2787112385	5.7259696165	5.737270298	5.4096213545	5.3969350685	5.4385966435	5.429399328	5.5879386195	5.454299748	5.390833895	5.392329371	5.273520026	5.6537532115	5.2595030605	5.374514878	5.434397033	5.5059066245	5.3123882005	5.2294936015	5.5593143815	5.3095107655
ALX1	7.199796917	7.017619362	7.183382023	6.930297303	7.415780594	6.933010367	7.723956053	6.913973125	6.591046868	7.193685627	6.743280104	7.080500281	7.064161764	7.495231298	7.023071232	7.174392567	7.274361614	7.053799484	7.134435022	6.945764196	7.057216043	7.33074153	7.103326296	7.178092797	7.031508239	6.943936722	6.917585929	7.202344638	7.030415078	6.908613738	7.037041124	7.022961526	7.057216043	6.880301806	7.159235391	7.170726305	7.011087111	7.005061278	6.897593929	7.356890099	7.104815595
ALX3	6.462062148	6.369821639	6.087671922	6.423218823	6.451732641	6.11069588	6.918763948	6.420202672	6.122476668	6.292832283	6.187215475	6.463436616	6.291030296	6.450879232	6.026197159	6.302770354	6.331372169	6.324791701	6.243626492	6.24352666	5.86291651	6.435789974	6.40887482	6.290441252	6.301912256	6.240374615	6.259010004	6.291233437	6.244232411	5.934371831	6.592479331	5.963561902	6.125238805	6.256458434	6.322009589	6.501038828	6.077823395	6.075499509	6.300401566	6.80616334	6.143396893
ALX4	6.041742546	6.30455666	6.009172816	6.377710358	6.288925894	6.142329061	7.277068369	6.062929642	5.962767096	5.844208285	5.84239483	6.344874097	6.106580608	5.851086454	5.879516985	6.164205091	6.392320908	5.969956381	5.810324507	5.774831869	6.046847917	6.06303903	6.030386758	6.034730443	5.885398466	6.06303903	5.887504568	6.054436816	6.14310707	5.902232923	6.061681005	6.178768687	5.796013724	5.971901306	6.016903838	5.884483849	5.909600257	5.62216249	5.882344386	6.365601552	5.957495108
ALYREF	7.108800441	6.531184792	7.104082558	7.741301214	6.995692385	6.9187732165	6.120183151	7.47115657	6.971764639	6.300597299	7.4592561185	7.8771146615	8.988158141	8.4789925555	8.242877973	7.1917886545	8.25870828	7.072581624	7.968111819	7.261333725	7.8649112055	8.460698048	8.6328472785	6.95407844	7.9841649805	8.6358869965	8.343698687	6.7952721675	9.1833402605	8.638703649	6.4302031535	7.978303091	8.9773308655	8.397897439	7.766541123	7.412654077	8.626243308	7.2649902375	9.0422319215	6.563983191	7.6506332625
AMACR	5.14559329666667	4.815069482	4.81427931466667	4.869026433	4.89536691966667	4.81079197666667	5.69009511633333	5.051139758	4.68707754033333	4.83619066833333	4.83036276366667	5.08915188733333	4.85180752233333	4.86507996166667	4.74398260233333	4.81512451233333	5.12867784933333	4.834992775	4.898184445	4.822154275	4.745417579	5.182444947	4.88746605833333	5.01485407333333	4.87290467566667	4.81412879433333	4.84051926933333	4.82738730666667	4.937995061	4.84467069333333	4.81556314266667	4.88246338266667	4.78576652433333	4.75877627333333	4.83287965233333	4.86732453866667	4.86602061	4.87920715033333	4.89385456266667	4.90404932866667	4.85937067233333
AMBN	7.278734443	6.945432861	6.446163813	5.272803118	6.821312198	6.430056213	7.489932531	6.618636085	6.469869491	6.862212697	6.493259192	7.087885412	6.671810604	6.67077033	6.22837965	6.683708501	7.164947716	6.387504159	6.891806141	6.345183946	6.439485909	6.770844164	6.711198024	6.439266534	6.507828118	6.59527382	6.598432664	6.590154009	6.55425835	6.493259192	6.698086704	6.452334512	6.381127699	6.650449864	6.680840385	6.616765065	6.168140682	6.467366458	6.544933269	6.955367653	6.663013993
AMBP	6.4244372955	5.684926668	6.011044538	5.8728909115	5.980080671	6.14053012	6.2278886385	6.246447782	5.978140322	6.006526399	5.729647777	6.490207677	5.959677191	5.8885212035	5.711342713	5.9194183615	5.884117571	5.986983911	5.7325477445	6.048711977	5.9061412085	6.329848878	5.9799429455	5.977039842	5.9830079825	5.907217402	5.876975014	5.9361644115	6.0496806785	5.9538826805	5.957531994	6.0897462065	5.916990382	5.8078105495	6.0043333755	5.683894626	5.7055056235	5.7442425355	5.8077218275	5.998796069	5.70295849
AMBRA1	6.3580005685	5.88048883525	6.21639548375	6.44652371625	5.9823419875	6.15360861275	5.831913026	5.99314157575	6.057166504	5.96288503175	6.05984963325	6.37874630975	6.046853248	5.89807797	6.0234038875	6.03360192775	5.858263456	6.18965425675	5.89036373275	6.06915867475	6.133538238	6.330758062	6.1087989265	6.3029429605	6.27028540775	6.18337490975	6.15423090175	6.079044703	6.2320496945	6.15424940975	6.04766538425	6.16596680875	6.00515833775	6.33383349025	6.131354609	6.1975294555	6.0846952	6.05275304925	6.1449225205	6.1955332955	5.9924863535
AMD1	8.143429539	8.1378019075	8.302441359	7.6224739285	8.2863885665	7.7942090825	7.3563069405	7.6149686335	8.124220084	8.189779718	8.592427924	7.6417263045	8.766926736	9.7083645295	8.6032937165	7.990700226	8.860850186	7.9851826905	8.8205223215	8.013711476	7.881626202	8.8636159935	8.104516832	7.9174827785	8.4254314735	9.243183301	7.9370643775	7.4013966135	8.267669554	8.416987142	7.138655889	7.792524056	9.4403259605	8.878036764	7.946089668	8.775227665	9.5196059375	8.847109574	8.415607834	7.538510834	8.0825800245
AMDHD1	5.065051419	4.708658107	4.827914697	4.249605035	5.120083912	4.991949341	4.421326077	4.819711928	5.197482187	4.911953526	4.764560046	4.525749143	4.238751329	4.418175166	4.930241352	4.639968266	4.293235233	4.627936061	4.670153892	4.973300836	4.92558902	4.618404659	4.578256556	4.505782273	4.401302814	4.671892856	4.354624084	4.714603202	4.4973321	4.493790231	4.95908512	4.909564331	4.599063682	4.459633348	4.796292938	4.618404659	4.426339578	4.502187584	4.300793114	4.921387261	4.45911304
AMELX	4.226149592	4.250043251	4.120746131	4.028441935	4.352192435	4.29049199	4.278584111	4.206662929	4.212556437	4.191335609	4.05924988	4.166905603	4.136102392	4.180989211	3.935099803	4.29101946	4.22164431	4.178426582	4.114924552	4.22148039	4.312059968	4.308530377	4.18947089	4.284800218	4.209314019	4.191335609	4.122851282	4.067374788	4.146383	4.220694691	4.191335609	4.349787447	3.943415744	4.221490788	4.674307336	4.165992436	3.98110666	4.094479197	4.310395988	4.229082988	4.102370705
AMELY	5.229281309	5.217743482	5.10861965	5.075543415	5.168005129	5.261741416	5.279769677	5.351758836	5.146301588	5.182593141	5.27740283	5.504050723	5.120674322	5.153244771	4.86883829	5.093210575	5.501978296	5.217743482	5.364311855	5.103050347	5.220678495	5.55325318	5.171069609	5.197092622	5.131033242	5.281064491	5.116776289	5.271196424	4.980003585	5.108675849	5.422635167	5.19507632	4.897925608	5.304937153	5.168204561	5.19904159	5.02015998	5.110609404	5.298270816	5.266664188	5.233263352
AMER1	5.063292408	5.509275682	4.996245736	4.615524957	5.011077619	5.284246284	4.990771862	5.636263479	5.112169006	5.153732564	5.707519736	5.063292408	4.709603232	5.096083581	4.969154014	5.265353227	5.069342083	5.427954566	4.948141115	5.257476414	4.838652585	5.375156488	5.037202374	5.225437313	5.022744818	5.067225612	5.104287251	5.083372827	4.784609437	4.828785489	5.339058146	4.730026495	4.851427187	5.284970907	4.974033634	5.128773602	4.925062303	5.096888155	5.056801624	5.444771045	4.832094334
AMER2	5.24220043066667	5.13039302366667	5.12175977033333	4.86440264166667	5.21860326833333	5.02196625133333	5.204757083	5.27040600433333	4.961401895	5.11524509966667	5.28257340666667	5.28074465466667	4.96736368666667	5.05543111766667	4.93568109666667	5.064516504	5.114669782	5.05359814866667	5.20341983866667	5.26931522333333	5.13794562466667	5.130427019	5.21217162266667	5.14783233866667	5.57673328366667	5.024211002	5.00464767966667	4.97695933433333	5.09977106366667	5.035357743	5.23667020733333	5.079890767	4.995327689	5.17682801033333	5.14250778166667	4.81351802666667	4.91698705866667	5.00589193733333	5.222884853	5.108591743	4.98050344266667
AMER3	6.339777515	6.01669867666667	5.784964144	5.64509396066667	6.08692821566667	5.933181823	6.26419964366667	6.02064574666667	5.82781233366667	6.15891377766667	5.74213639033333	6.15913116166667	5.80926303066667	5.91798155133333	5.69678007633333	5.83828854766667	6.02546426166667	5.82299008533333	5.87375406866667	5.79057223866667	5.757812194	6.07943353933333	5.91316906266667	5.84615763166667	5.90912249166667	5.83016754133333	5.85346758966667	5.997992208	5.91027272966667	5.81472031966667	6.10964613933333	5.81892885866667	5.76139014966667	5.845811007	5.90820067166667	5.82515816333333	5.60531505533333	5.67908112833333	5.83952192933333	5.95052696233333	5.80927774133333
AMFR	7.540076238	7.3055771155	8.121037063	7.4264807325	7.7579896855	7.6663567975	7.507791405	7.5249156925	7.676465625	7.330082385	7.4368965125	7.4434364455	7.7506740085	7.2400266625	7.324568313	7.199807336	7.3220336915	7.6553450765	7.011247431	7.4689574795	7.596040196	7.885114079	7.6021238395	7.0875975885	6.8955516705	7.2717671365	7.6720509585	7.1354565655	7.0011375045	7.170443091	7.4798529845	7.0237870725	7.131828789	7.1975226265	7.655992818	6.719277682	7.436002551	7.1201255305	7.1245327255	6.9278420165	7.8913939935
AMHR2	7.671261657	7.28468909	6.927081261	6.489889169	7.307639938	7.12740164	8.100634457	7.131136882	6.960175061	7.196416596	6.901529142	7.251474767	6.993201054	7.144021259	6.603438303	7.023374755	7.278263478	7.076194887	7.346189361	7.083018534	6.876032112	7.496973501	7.223658427	7.037806316	7.13384432	7.217474414	7.180676906	7.292559075	6.978326917	7.063844737	7.556699225	6.864804377	6.86056282	7.119688741	7.169701969	7.121912543	6.737246096	6.966644974	6.975412363	7.216488418	7.239694548
AMICA1	7.755717342	7.822958372	7.956521449	8.610947015	7.835315715	8.814485192	7.719212842	7.719666046	8.192969021	7.852594261	6.735282494	8.873223887	6.164729465	6.178123185	6.523310227	7.979153384	6.747138226	8.557776032	7.115186218	9.2578916	7.818794626	6.352756605	7.631539741	7.743518959	6.588099663	6.93018848	6.879878285	8.904205638	6.09049149	7.010494804	8.431511002	7.34320716	6.250970496	6.9215861	8.109515081	7.295335068	7.102246151	7.650475151	6.886382059	8.86055821	6.797839272
AMIGO1	6.872338082	6.802247251	6.78861686	6.985586093	6.509467009	6.508985553	7.200964975	6.45385906	6.634538934	6.481801903	6.055719329	6.530687963	6.071232515	6.596230657	5.663655024	6.22511837	6.532976504	6.498879374	6.078031805	6.468735277	6.21640109	6.499665808	6.186227097	6.067121266	6.399909941	6.185634384	6.339928393	6.540114667	6.094534437	5.649811335	6.459838978	6.078131721	6.45763297	5.974453119	6.127291159	6.172807633	5.937825283	5.872142757	5.965505644	6.104207897	6.090327091
AMIGO2	6.771686742	8.318663019	8.412507869	7.479800789	7.829632739	8.153878125	7.479700067	8.549905939	8.098020733	8.04296376	7.779632799	7.827947414	6.967185756	8.443792842	7.56230776	8.828064553	7.064492827	8.784479504	7.644347021	9.024357481	8.379634018	7.831748761	7.782503787	7.750045674	7.544888474	7.321935508	7.643049296	8.007389878	8.096773992	7.270412226	7.998966963	8.529220601	7.537065954	7.54189063	8.163546653	7.470918398	7.047309967	7.923190033	7.565521099	6.253452564	6.501915931
AMMECR1	7.18786467925	6.5493649015	6.49654193475	6.42056426675	6.751761257	6.2537517335	6.1787149435	6.22754583275	6.389958337	6.33770106025	7.19362096775	6.079712427	8.13311683675	6.44337020325	7.2015290885	6.52794405225	6.7322939655	6.719473856	6.7186667425	6.6915023195	6.61013231725	6.7953425715	6.7332251175	7.19903759825	6.7757346885	7.3731848635	6.68935465925	6.50317304675	7.216958586	6.893996675	6.27720767475	6.6072118545	6.187319927	6.92545550425	6.5201720315	6.804737899	7.94832077475	6.95097719775	6.7234600265	5.72044553175	7.08947606025
AMMECR1L	8.422747836	8.783244625	9.0762755	8.958549839	8.950580395	8.970018218	7.705233279	8.703971137	9.085693979	8.561846579	9.380674663	8.292537357	9.259473693	9.436280242	9.175547228	8.589642625	8.219060875	8.105215886	8.898090479	8.966559591	8.897626298	8.748720069	8.997138304	9.426314277	9.370448886	9.178936713	8.811663204	8.926202321	9.23293336	9.757825955	8.983972214	9.121912812	9.622597661	8.993996072	8.662586071	8.937277473	9.614184431	9.025128813	9.008955563	8.413148189	8.68058822
AMN	6.60531999666667	6.63438977366667	6.519103258	6.656445822	6.601293463	6.620880758	6.93374986766667	6.38577422866667	6.49659941166667	6.48850324533333	6.23830656066667	6.658262436	6.345106889	6.62045214733333	6.29254257333333	6.52105489	6.49543817733333	6.600080005	6.24647747366667	6.31307991633333	6.17739650866667	6.515869948	6.436205372	6.42491738266667	6.562424884	6.41187679266667	6.404342688	6.520800378	6.497827626	6.35207553666667	6.740849264	6.531748107	6.40411310466667	6.33859900333333	6.46926210366667	6.43055211533333	6.367972288	6.37320561266667	6.34750613366667	6.34720360233333	6.43250185766667
AMN1	7.527942276	7.685272888	8.104997536	7.627729557	7.74058827	7.624469837	7.244486399	8.098263142	7.640034783	8.013292124	8.002663468	7.048100114	8.306276727	7.643112584	7.778251264	7.446905097	7.089612584	7.482933583	8.024443635	7.583050359	8.088412708	6.707337192	7.253559964	7.252811161	7.92303866	7.985852856	7.441486722	7.325086924	6.838983195	6.970025856	7.90310112	7.729133745	7.240552635	7.305963188	7.595334289	7.411812099	8.365927839	8.566656626	8.887810917	7.623346767	7.616111153
AMOT	5.229505304	5.72488192	5.302072599	5.580442779	5.522450479	5.67323278	5.487917107	5.354423672	5.378646513	5.49589159	5.171178085	5.715208842	5.424651536	5.517854902	5.086537323	5.461549127	5.140521843	5.224961826	5.479529916	5.150762654	5.143862121	5.10861965	5.244334	5.047490961	5.187494075	5.280273643	5.289170301	4.905020249	5.551350601	4.935105578	5.501364279	5.198923187	5.18603598	5.852087798	5.289170301	5.094119543	5.659733416	5.184348469	5.172411253	5.443907135	5.383026129
AMOTL1	6.86382088125	6.979363016	6.385798955	6.210049522	6.47494552025	6.696969839	7.008519417	6.38585737875	6.6500310195	6.63679367275	6.53440165875	6.74300218875	6.4991045465	6.8571343345	6.902613584	6.694574329	6.762488297	6.4858761685	6.833486951	6.47499369525	6.79201438925	6.47326458925	7.06643178225	6.95638017625	6.97283996475	7.00699919025	6.89379386	7.315001502	7.15623851875	7.1715646295	6.9811370115	6.8582764265	7.2238995845	7.2424797635	6.57565561775	7.21063136925	6.521278279	7.12836809575	6.8994691495	7.16308409675	7.15109122925
AMOTL2	9.099701587	9.284354303	7.949048624	7.271962644	8.17589957	7.591723911	7.455866775	7.258861072	8.293116127	8.254940356	7.713798327	7.897230297	7.534202173	8.414813402	7.601355889	7.489049175	7.455866775	7.007747505	6.59769568	7.649917163	7.258861072	7.062138014	7.371448918	6.71475974	7.473355621	6.811487381	7.526387925	7.114594727	6.862767386	7.334826393	7.309005614	7.579159794	7.493380233	6.969615647	7.561670556	7.640241768	6.851694111	6.777714201	7.374422588	7.307344156	7.087217305
AMPD1	6.416002374	5.946861129	6.327662983	5.878323671	6.719394159	7.135991874	6.005327553	6.853613491	5.925051776	6.97928944	6.197793653	7.022220612	6.14941092	6.14695666	5.692191281	6.087650621	6.129260851	5.981772999	6.197793653	6.675317419	6.076613146	6.249725259	7.410437589	5.531079756	6.834334255	6.231471441	5.752942627	5.978547044	6.132488068	6.018105068	6.405653665	8.741143021	5.703158952	6.070149206	6.298491434	5.545861213	6.050531352	5.963681548	5.973346963	6.642379183	6.009559217
AMPD2	8.371128801	8.555637842	9.683353097	8.784258067	8.548569401	9.581002702	8.476214731	8.918286433	9.030472673	8.703770107	8.23327167	9.158004835	8.512807055	8.752325694	9.096435339	9.116440289	8.540137039	8.889432092	8.505932455	9.057452074	8.50969257	10.31471611	8.608365816	8.84455017	9.220389063	8.403204736	8.889909798	8.948503851	8.333322886	9.264316698	8.863960171	9.191949608	8.584408941	8.34435585	8.784258067	9.317094063	8.513961738	8.439188791	8.927082543	9.073795932	8.215564158
AMPD3	9.672268365	8.876832456	9.943019829	9.665174754	9.133923845	9.71406271	8.087221903	9.434489337	9.559012482	9.348559683	8.272352666	8.684940149	8.388484092	7.481168326	9.535311517	9.265964931	7.915827696	9.384844625	9.117657201	9.562118824	9.406435923	9.725777215	8.189513618	9.045856356	8.707651134	8.130920024	8.721484415	9.548058857	8.717373057	9.28309255	9.041740622	9.144221189	8.95629114	8.536669252	8.576951087	9.548877945	7.956614465	9.680484568	8.744975841	9.520339646	9.502268251
AMPH	6.834096302	6.77953878	6.597735275	6.290709677	6.730206186	6.501471259	6.510598012	6.549760413	6.412194351	6.916519248	6.727666866	6.505016386	6.746384423	6.807968519	6.956375858	6.691277061	6.722795091	6.325011199	7.275740447	6.519962715	6.523852021	6.818708813	6.625661515	6.194087597	6.529938586	6.760239485	6.809584248	6.595767116	6.615130085	6.375895703	6.615130085	6.428853748	6.814540764	6.65662332	6.727508113	6.489276329	6.516737033	6.396093996	6.635480066	7.041529356	6.821266235
AMT	8.019979352	8.03771586	8.534906264	8.175952715	7.826487642	8.60831139	8.23664177	8.291603965	8.145343027	8.243982717	7.417412719	8.126028212	8.154418391	7.743615031	7.619889975	7.9485699	7.872165347	8.23689553	7.542438754	8.337874148	7.908955516	7.899516091	8.14599868	8.169857835	7.936545006	7.801192056	7.939281207	8.185103062	7.995246382	7.994229557	8.764525136	7.738276346	7.447285919	7.822805481	8.093640058	7.805746092	7.438574177	7.571089889	7.471877267	8.879113652	7.843455683
AMZ1	7.187433177	7.0290690045	6.950865768	7.095289488	7.177916352	7.109092848	7.652804671	7.324389136	7.088471383	6.970137599	6.7588716935	7.303638638	6.8633057195	7.0064886255	6.6078386415	7.071096459	7.1513365195	7.0823875855	6.6119566635	7.00881197	6.7843219325	7.1788192055	7.008687502	7.1538023135	6.9468739855	6.956443732	6.919796161	7.100090389	6.9852362615	6.917716713	7.155766216	6.8533228245	6.8179588645	6.843124724	7.037482539	6.861467682	6.692025391	6.5984963525	6.7935178715	7.0889749455	6.7233440605
AMZ2	8.017329687	8.887557721	10.11751389	10.52473315	9.215127405	10.13120634	9.281475871	9.889875706	9.987118953	9.745500487	9.933223273	9.323575159	9.907969001	10.742257	9.962344976	9.143281794	9.079411298	9.822254334	10.09620338	9.561397679	10.12513401	9.365279229	9.787075109	9.965459188	9.83613029	10.70640431	9.766231934	9.521301976	10.89855396	9.978682562	9.59740276	10.04556203	9.520887795	10.05309821	9.653673413	9.897487752	10.20292509	10.30993029	10.50430535	8.479058068	9.943002904
AMZ2P1	5.060411032	5.41760756	6.247577082	7.490898475	5.293097096	6.399363357	5.072338598	5.971022991	6.381167031	6.232256734	6.094602991	5.814751975	6.25330423	6.869763701	6.271576972	5.470070865	5.069342083	6.415762129	6.225074167	6.065048501	6.553792285	5.822811224	6.186227097	6.098394348	6.131004297	6.721335978	6.439429163	6.095142399	7.161587498	6.511723197	6.263466134	6.446943347	6.600290382	6.295169177	5.886956618	5.970203538	6.515926019	6.458056864	6.961602326	5.680589181	6.521390336
ANAPC10	6.197595106	6.174485627	6.5486265175	6.6449365615	5.948459894	5.8786195345	5.874574344	6.239155885	6.570117915	6.4061506585	6.910298175	6.382860474	6.6529759365	6.392708056	7.230753036	6.1790635675	6.4610422215	6.5606167365	7.147831938	6.375260529	6.943891173	6.414008725	6.0362891395	6.162531884	6.9818624705	6.343977936	7.151113259	6.1726282935	6.8833014165	7.0891646545	6.422312337	6.8722769415	6.6360025335	7.300654296	6.438463282	7.177601543	7.1698477115	7.1658573195	7.2188322745	5.5019465345	6.93963168
ANAPC11	7.27562432	7.189922053	7.4727044425	7.1618521855	7.181846157	7.3984217285	7.3038283425	7.4747026215	7.367946388	7.2389176155	7.2984188885	7.7565755545	7.8452212715	7.8977135045	7.458684408	7.2155541435	7.3793319095	7.3235335145	7.34344539	7.2319787655	7.3310841675	8.083905273	7.886342336	7.2538689265	7.51911515	7.972482938	7.5427487405	7.0606647055	7.9083277425	7.4810891965	7.2870659505	7.6224180765	7.4700501965	7.351932348	7.5065252425	7.476953907	7.6442050975	6.8357765245	7.5881143305	7.103266643	7.339900371
[truncated: 20,905 more rows]
