# Supplementary material for: Explore the shared molecular mechanism between dermatomyositis and nasopharyngeal cancer by bioinformatic analysis
Source: PLoS One. 2024 May 16;19(5):e0296034. doi: 10.1371/journal.pone.0296034 (PMC11098312; doi:10.1371/journal.pone.0296034)
Supplement: S4 Table — (XLS) [file pone.0296034.s005.xls]

geneNames	GSM4240378	GSM4240379	GSM4240380	GSM4240381	GSM4240382	GSM4240383	GSM4240384	GSM4240385	GSM4240386	GSM4240387	GSM4240388	GSM4240389	GSM4240390	GSM4240391	GSM4240392	GSM4240393	GSM4240394	GSM4240395	GSM4240396	GSM4240397	GSM4240398	GSM4240399	GSM4240400	GSM4240401	GSM4240402	GSM4240403	GSM4240404	GSM4240405	GSM4240406	GSM4240407	GSM4240408	GSM4240409	GSM4240410	GSM4240411	GSM4240412	GSM4240413	GSM4240414	GSM4240415	GSM4240416	GSM4240417	GSM4240418	GSM4240419	GSM4240420	GSM4240421	GSM4240422	GSM4240423	GSM4240424	GSM4240425
A1BG	4.435253634	4.95459885	5.011231049	4.78214449	4.494240377	4.747889437	4.453867151	4.420374556	3.962715342	4.837723982	4.560653865	4.179605134	4.577461596	4.888371462	4.20622317	4.459452516	4.979936262	4.119842651	5.181830137	4.324472909	4.801375394	4.24105667	4.684578739	4.462207003	4.972525347	4.736487311	4.118505942	4.601712637	4.088411482	5.002400733	4.054771786	4.287143248	4.336926411	4.733996756	4.414806147	4.462397764	4.96062244	4.739644944	5.045468339	5.234049708	4.377245373	4.091786107	4.522008826	5.014362282	4.801336878	5.217223424	5.327577839	4.636400359
A1BG-AS1	4.813861745	5.288095155	4.405310911	4.001825047	4.479151936	4.476019431	4.204285874	3.869517316	4.220636415	3.406344567	4.046587554	3.757028981	4.284255532	4.278430851	4.447635452	3.735709439	4.371876271	4.453434139	4.475002984	3.853704666	5.037409967	4.625373911	4.286862339	4.188157809	3.492499356	3.367796235	3.782011822	4.292795968	4.002013998	4.264642118	3.988083581	3.845141654	4.356693661	4.258525599	5.034076246	3.795671442	3.556813699	3.358443732	4.093216862	4.39376917	4.181278819	3.55242062	4.420073846	3.579990283	3.944151161	3.951870705	3.546050134	4.322961392
A1CF	2.230858955	2.437128	2.96654491	2.328834387	2.374376297	2.625555844	2.147973411	2.759041721	2.335864455	2.7979092	2.759988744	3.221056874	2.157781386	2.904791408	2.166405483	2.373220848	2.314184668	2.459942557	4.165595185	3.077220667	2.72765949	3.160713078	2.802560545	2.142020936	2.956306499	2.065019018	3.261628984	2.470339878	2.723539538	3.648066569	1.963927336	3.015191805	2.890259842	2.358665628	2.433858994	2.508336898	2.875291045	2.024615561	2.342322596	2.472262414	2.666210316	2.560342574	2.871026987	3.32197365	3.511431589	3.265667648	3.837739195	3.458551957
A2M	6.333174622	7.029801001	6.698396556	7.618733438	8.002273231	7.038429438	7.325014978	7.534723837	8.736252807	6.979892066	8.116517663	7.22921899	8.183120567	7.256318662	7.48035372	7.063801032	7.568760222	6.60732185	5.614919829	7.059986613	7.982891279	7.178591827	7.954306123	6.674796142	7.668213012	7.42667363	8.105073651	7.756108567	7.362496031	5.155483397	7.899927731	7.2348504	7.216565507	7.167071646	8.2537044	7.243594535	8.174339046	7.894768788	7.166838825	7.991625096	6.386873291	7.714367043	7.215100945	4.885787068	7.908184491	3.87207912	5.330488771	5.697899114
A2M-AS1	5.59152439	5.30233968	5.452207854	5.945284011	5.353607694	5.512822437	5.953534294	5.553501808	5.543055188	5.692823145	6.263550637	5.817399615	6.140209882	5.22912768	5.658093986	5.489649804	5.711294003	5.070478168	5.237538692	5.846520301	5.665948429	5.753082364	5.762648779	4.277218232	6.513918871	5.408628639	5.912609548	5.877097661	5.3867646	4.326121987	5.60654604	5.410079806	5.57604085	6.491401651	6.109858114	5.747393118	5.581153313	6.443825624	5.768569654	6.04852207	5.93215712	5.44029684	5.128778397	5.049904441	5.363748545	4.033817741	4.78304387	5.734695958
A2ML1	6.879050546	5.642609263	7.398563157	7.577169528	7.719536971	6.055943086	7.922715804	5.692486079	8.352208411	6.671398382	6.652854878	6.335113947	6.022720958	7.267814957	6.828654146	6.863523435	6.361284299	6.508073876	4.275053777	5.781367241	9.100826896	6.487301052	7.610662504	7.569420773	6.980767761	6.730519277	6.122054748	7.473649204	6.847310951	4.910992554	7.228766696	5.78736938	7.437588584	6.427695517	6.244453611	8.182501939	6.331329801	7.039555247	5.734486147	6.819705119	5.52449507	6.230029543	6.773576323	4.596420789	6.468155889	4.787828331	4.313313507	5.293089527
A2MP1	2.674805467	2.436246418	2.8817903165	3.2392652315	2.4546447025	2.214628704	2.9238917965	2.828334371	2.280806773	3.569447775	3.135904627	2.931569808	2.656734915	2.7853847195	2.8515704895	2.33942409	2.832572524	2.418878677	3.1144373485	2.451582319	2.6694319305	2.598336426	2.2736814925	2.917269308	3.705779812	3.2152928355	3.6339574505	2.58233663	3.019748062	2.9632752725	2.2827484665	2.4950220095	2.4764301815	2.4078532885	2.801861553	2.8394315725	2.6000059125	4.124298828	2.69459117	3.085007586	3.3316821225	2.7195382665	2.3036683995	3.2834670995	2.54241803	3.3772796295	2.763503813	2.5388198675
A4GALT	4.351803532	3.696180241	4.664237346	4.95592025	4.098778191	5.153094673	4.570341616	5.16654801	4.384092939	4.387736445	4.516118313	4.587664404	5.127482379	5.263028937	4.680801135	4.380878636	4.39722083	4.818325434	5.272633172	4.703387688	4.283925332	4.49850718	4.964137401	4.240324531	4.916372221	4.605514287	4.829631946	4.588205825	4.549929068	5.117643255	4.371175391	4.414640223	5.186310958	5.000772381	4.38447374	4.214687813	5.13991138	4.7889582	4.775464353	4.500088916	4.740031742	4.695657057	4.620703228	5.214340096	5.015912601	4.508712172	4.431605622	4.852904072
A4GNT	4.339604799	3.116029369	2.535470759	3.44827969	3.052316825	3.021718769	3.037742113	3.258188884	3.211493238	3.866584045	3.021423534	3.823480484	3.465501053	3.656494465	3.167333623	3.578960018	4.281167264	2.919071866	5.189422311	3.030180439	2.933819278	3.247350516	3.813887989	3.481761761	3.199602445	3.037629502	3.045312427	4.169204529	2.710237517	3.415656006	3.042096359	3.569137234	3.654402574	2.855503559	2.748164205	2.858501619	3.098266079	3.486213899	3.12534705	2.8116855	2.817603959	2.994251445	3.177003943	4.356751765	3.231935058	4.254330226	3.382069825	3.510634546
AA06	2.218252126	2.318279954	2.504512606	2.454001455	1.587398368	2.081258423	2.374549358	3.423517587	2.43028743	2.064307568	2.809862977	2.914709423	4.341194266	2.747089773	1.948572622	2.505158999	1.917523802	2.971722633	3.001543085	1.917254215	2.090973361	2.466628596	2.316381753	2.210146806	2.226477142	2.763303715	1.588470992	2.327345789	1.644637093	2.046457652	2.791634661	2.174127465	2.877162234	2.27301187	1.968014117	2.614157114	1.968333045	2.425327811	2.355285056	1.644052242	2.668294427	2.657557145	2.300690619	3.484272757	1.913765609	3.952651281	2.42941697	2.70116699
AAAS	4.964219235	5.687746683	4.819023487	5.61977553	5.537326055	5.819390368	5.34354121	4.710477176	5.94044526	5.497982733	5.321994202	5.426693853	5.690784682	5.24874284	5.451237246	5.027901205	5.932127159	5.495374526	5.01548273	5.409722923	5.492788419	5.588861104	5.324151604	5.107311329	6.060137757	5.570589018	5.667081076	5.809464483	5.344081731	4.954768107	5.645386539	5.539326231	4.869059195	5.769344954	5.47490978	5.88504317	5.575391039	5.17942238	4.986352789	5.868724914	5.323546276	5.630962292	5.409360047	5.391519279	5.364188481	5.815998395	5.000691663	5.331910291
AACS	5.274177241	5.223176563	5.267844522	6.002582248	6.383062334	4.931091664	5.955072116	5.244776775	5.048248059	5.155548828	5.651353327	5.589888359	6.144807342	6.315840744	6.214865156	6.264616316	5.736384581	5.333982745	5.116945972	5.158537884	5.348308274	6.085025176	6.353494504	5.284792869	5.321272499	6.066184245	5.007014552	5.516857616	5.721046571	5.708062642	6.07717155	6.284472535	6.136084807	5.714854805	5.366786553	6.048844745	5.468331018	5.77781861	5.152718065	6.452154141	5.405501546	5.277868124	5.722025251	5.267206928	5.787475516	4.355537398	5.294211082	5.462330885
AACSP1	2.98860442	5.178132275	3.439646541	3.022961784	3.869028706	2.743672349	3.01716609	3.540521093	3.911792906	3.511353032	3.299980297	2.734601876	4.169927981	2.74153718	3.444400847	2.39955247	3.136823123	2.911715694	3.971603559	4.032936439	3.165941496	3.567020234	3.444477955	3.490080127	3.287656716	3.166474073	4.194100407	3.875685589	2.746629663	3.482799286	4.327371746	3.780955242	4.448215749	3.061382271	3.969884608	3.678477778	2.97021055	3.549752676	3.195166039	3.531013629	4.500091834	3.609061673	3.09670378	3.631311817	2.95728047	3.022064215	4.375387082	3.461919611
AADAC	6.434040545	2.534104661	2.810343161	5.494279312	3.541713462	4.359198046	5.212567093	4.015820942	3.386233465	3.898044782	3.468410748	3.476553878	2.824510293	4.230264491	4.196826879	4.093223862	3.889250084	3.287076827	2.743619287	2.983481463	2.529417304	4.723102006	4.578881783	3.994570337	3.045750848	3.889016059	2.835204144	4.8689699	5.073907799	2.809217055	4.889146659	3.664598793	3.140377813	4.327913648	2.915085651	4.543019438	2.727924975	3.498664158	2.713647932	3.48860504	4.583940336	5.077351165	3.199042254	3.224475666	2.475820263	2.604814733	2.874971899	3.311187675
AADACL2	6.6915043	4.702086073	5.862986186	7.069386255	5.8866244	5.319270803	7.273218162	5.69323649	5.622418192	6.062215758	5.90615735	6.650843619	5.064935687	6.376973987	5.270915192	6.08657066	5.87877688	5.899044645	3.918737677	5.800259106	4.331228765	5.788575776	5.834986232	5.850553282	6.564852562	5.924966711	5.821190816	6.312535761	6.254157851	4.322273012	6.03543803	6.216682267	4.485321876	5.785460348	5.016107728	7.208029786	5.372959462	5.972206612	3.654159938	6.768344234	6.199255898	6.189302761	6.214640423	4.359901317	4.685862106	4.88929401	4.230323713	4.929582675
AADACL2-AS1	7.296285122	3.874907627	2.969821436	4.555635567	3.560697139	4.147135964	5.147409369	3.810002645	3.150631503	3.583444043	3.008981488	3.63603563	3.363987418	3.419429441	3.757654391	3.398061365	3.02227531	3.152461338	4.804092965	4.512299648	2.847921553	3.231538721	3.147828824	3.353839765	4.279150511	2.689466876	4.199196939	3.260777165	5.419091838	4.601219209	4.740409528	4.455668018	3.667821671	3.947352006	3.692304866	3.734383999	3.984881892	3.236754248	3.789690618	3.33076707	3.817779658	3.599590406	3.40765879	4.361278945	3.240828659	4.561703475	4.29387723	4.059145403
AADACL3	4.028972636	4.202767548	4.322042098	4.17537377	8.46724522	3.637654753	3.193753506	4.209079245	2.872316056	4.541688104	2.863132809	3.837631825	6.895869381	3.965304286	6.116082019	6.717936473	3.227089541	5.22420135	4.819848036	3.277916544	3.819518245	6.854179634	7.369362664	3.493567467	4.141467436	7.066808728	3.951006048	3.433596626	3.202692194	4.602381803	2.51048325	3.525415257	6.794945094	6.783672726	3.790912605	3.501901951	4.375831148	3.671780098	4.355710296	3.826858192	3.596098332	4.987823421	3.815062087	5.015683891	4.617194022	5.503767161	4.660363428	5.026398223
AADACL4	2.629231908	2.482194702	3.376324812	2.970364078	2.379412268	3.164139354	3.612635292	2.247994272	1.88940039	2.561029325	2.305254628	2.508429123	2.845117128	2.514100939	3.114557392	2.521070209	1.94196876	3.105912848	3.818551742	2.73612186	2.734922982	2.836369576	2.607372117	2.441940906	2.960729233	2.654283859	2.411427999	2.77266699	2.779266613	3.28232287	2.591206622	2.835708293	3.080570351	2.930680421	2.526081739	2.688042758	2.579622225	2.913511231	3.505376768	2.376457074	2.903291165	2.789278871	2.928536327	4.245858638	3.765352367	4.453018055	4.232127362	3.50840905
AADACP1	4.751365166	2.170513708	3.104962835	2.366174622	2.635150894	2.499761838	2.53672889	3.740230304	2.31130772	2.84325635	2.357317032	3.323343076	2.510445343	2.148684149	3.024971287	2.436712286	2.62927869	2.522116126	2.614963784	4.169098872	2.480123031	2.813227481	2.352379173	2.030618164	2.320154492	2.512919775	2.554243321	2.346560652	2.762767403	2.197399085	2.740753455	2.726846175	2.251708084	2.446464444	2.669498282	2.513593789	1.963060348	2.521798572	1.958851759	2.347683593	2.358784697	4.375821664	2.573207101	3.214028069	2.189431405	2.576882593	2.014497605	2.79624718
AADAT	3.647810154	4.460586667	3.452533661	3.199501743	3.305032166	3.639441284	4.05152735	3.211857117	3.859902613	3.415152012	3.44783733	3.595421306	4.116685063	3.474303819	3.669462714	2.984904547	3.935160089	3.527243506	3.972546799	3.72740797	3.426408219	3.458272401	4.33664897	4.130117561	3.181054443	3.237418643	3.496825534	3.867974656	3.879254411	3.387011062	3.431843328	3.206966409	3.310058433	3.522744641	3.889953683	3.191932609	4.341594603	3.107482807	3.366204582	3.394429818	3.916389991	3.035126665	3.095970419	3.853554271	3.675058138	4.118409587	4.461467061	3.81605666
AAGAB	4.838920009	4.838392504	4.063883237	4.784068045	4.91676519	4.969053349	4.583570103	4.330007771	5.192960025	4.958953911	4.261120943	4.584317444	5.009211831	4.658067658	4.751760104	5.306835839	5.116815089	4.617160711	4.424315003	5.208526602	5.112548349	5.025127954	5.253243452	5.073769281	5.039491428	4.851268641	4.469072754	4.56565435	4.464147027	4.328855699	4.792888292	4.759236962	5.425091672	4.829393381	5.033395757	4.55692741	4.991496553	4.775563385	4.935278328	4.673151701	4.644104378	4.35117012	5.15552305	4.723436522	4.527220541	4.522427797	4.292916922	4.273096817
AAK1	5.853483909	6.130584793	6.330701921	6.230198028	5.922217865	5.698115267	6.267976078	5.943797769	6.396270716	6.445483055	6.280582319	5.921866788	6.098379679	6.16580388	5.660426938	5.897284595	5.945635814	6.064230722	4.74386302	5.986473558	6.346424555	5.320131168	5.980405544	5.840097351	6.6055576	5.986985169	5.845685782	6.047197343	5.77782088	4.709911243	5.846446869	6.234370835	5.901291758	6.069260573	6.287772622	5.745657087	5.926155409	6.018349484	6.301028339	5.745783041	6.065997076	6.080137756	5.861002095	4.672618706	5.519687309	3.983012152	4.725538817	4.836562667
AAMDC	4.047496488	4.852558727	3.894122762	4.623702305	4.832014684	4.800613921	4.170657588	5.111067596	5.049421074	3.594724069	3.957481408	5.155725485	5.126144835	3.940156092	4.11068316	4.245903414	4.544412827	4.516066919	3.502202011	4.46346736	4.474506828	5.181461175	4.539223664	4.324502497	4.297479428	3.916465568	4.236015226	5.000758155	3.699898292	3.697854861	4.257496884	3.805354107	4.24235909	4.626799972	4.922673601	4.78162318	4.537921773	5.382475205	3.591408617	4.608525261	3.926599963	4.323740963	4.805277735	4.619476119	3.977338803	4.142383983	3.712615337	3.859643172
AAMP	5.050131461	5.465207195	5.268199097	4.491862167	4.728473506	4.77175017	4.381723239	5.169212239	5.068682956	4.166934771	4.953429641	5.220885945	4.962603389	4.886021368	4.987013396	5.050740143	4.937668489	5.059073944	4.524156918	5.791431377	5.01500436	3.84403947	5.431554762	5.249263048	5.343550615	4.846602922	4.858770026	4.843561216	5.426805661	5.066035225	5.024241172	5.723124548	4.91125335	5.153120294	4.633214221	5.515635803	5.331521247	4.861716805	4.691907288	5.711671236	5.238772243	5.00426341	4.948935834	4.592478548	4.864344903	5.028313304	4.882440434	5.74477532
AANAT	4.099777814	4.096054378	4.398460519	3.907363247	3.861729931	4.546984147	3.5249968	3.557387431	3.406426956	3.761330467	3.762200297	4.112311421	3.756738392	3.626400668	4.266231923	4.044006583	4.34605444	4.291814044	5.065072692	3.742294395	3.791740663	4.339193021	3.943571949	3.704144874	3.959574936	3.950374892	4.511171782	3.756213855	4.304972744	4.454273967	4.3439858	3.663769026	4.174029868	4.26588421	4.456848967	4.285274763	3.675235882	4.123590063	4.563660782	4.354700138	3.588229988	3.500703434	3.705559572	5.072918239	4.636100997	5.50097696	4.572875793	4.320839626
AAR2	4.552831665	4.496274423	4.551441021	4.76156194	4.509653871	4.853741276	4.708405654	4.531457481	4.867964257	4.376493851	4.301377235	4.834094628	5.117184843	5.286166188	4.108576675	4.385410979	5.130955766	4.438432078	4.500945847	4.450886397	5.048985048	5.208380777	4.954773913	5.227231405	4.742088591	4.5004688	4.656773296	5.671505187	4.762020259	4.669909339	4.311616815	4.953810517	4.914945582	4.784885658	4.300837025	5.01277854	5.162120663	4.529019211	4.96494248	4.650366334	4.81638666	4.719062684	5.051996967	4.765785651	4.468759573	4.028012267	4.736353305	4.74319866
AARD	3.041792332	2.781180676	3.352380255	3.418016127	3.507851667	3.145924121	3.11271236	3.035122941	2.993811438	3.878476982	3.165674355	3.181405211	3.790955738	3.453384482	2.943240535	3.026038541	3.197764793	3.632544301	3.228519553	2.734004516	3.185335974	3.023290557	3.538857257	3.27601295	3.262148908	3.655449888	3.385110009	3.135211578	3.315127534	3.371709361	3.180492793	2.992010598	3.61113784	2.976628773	3.551354042	3.499563612	3.672553556	2.664375364	3.29315123	3.879155087	3.60988806	2.94353681	3.288721271	3.234757916	3.699789042	3.722729256	3.671865492	2.786031858
AARS1	6.927343654	6.826376355	5.916236382	6.372443394	6.69509071	6.520274711	6.898788885	6.73786288	6.3212419	6.122509691	6.590264874	6.397402225	6.894174338	6.168963573	6.471056717	6.668404217	5.755404517	6.08884485	4.244793847	6.757582374	7.118157365	6.741340682	6.525138958	6.263571952	6.793151251	6.544257058	6.293495149	6.899264664	6.280018446	5.068746703	6.496461542	6.31100026	6.364623906	6.718341954	6.463435257	5.875012878	7.066596245	5.916844235	6.465805769	6.321919902	6.398208521	6.831248629	5.961836777	3.61711469	5.284817944	4.641303843	4.692798347	5.486667058
AARS2	3.905297005	4.200837787	4.385139934	4.094495338	4.185321751	4.456350071	3.87408975	3.650416419	4.194888145	4.034059688	3.765362187	3.639268448	4.134623844	4.795279136	3.941522801	4.131394806	4.486034955	4.10093094	4.742307243	4.092409551	4.232513408	4.177334685	3.970472871	3.502591964	4.041320628	4.156343769	4.261862606	4.303285271	4.220870721	4.959349135	4.623003476	3.592084002	4.158011702	4.010933541	4.225360597	3.864134745	3.846749187	4.004066898	4.072797918	4.061744113	3.752814143	3.664473753	4.028661091	4.080333748	4.193049967	4.707625584	4.68525203	4.224145172
AARSD1|PTGES3L|PTGES3L-AARSD1	4.689024034	5.139446193	4.495403941	4.960127162	5.24137169	5.174317011	4.94607712	4.613385985	5.329586024	4.488641519	5.501231466	4.835189006	5.123731175	4.619576534	4.718776249	5.386081871	5.331274673	4.987846921	4.738264071	4.769016623	5.323166033	5.057341068	4.995738986	4.671506688	5.054379281	4.460875979	4.401535275	5.329785304	4.699530361	4.999299932	5.325623039	4.997771429	5.025335872	4.922503184	4.75176193	4.563690329	5.499623652	5.37194366	4.880566743	4.655160442	5.125186279	5.205884535	5.085495277	5.593767688	4.630401812	5.470085785	4.690037073	5.009042548
AASDH	6.096072546	6.074514501	5.082095659	6.026753471	6.263797947	5.532694262	5.680205957	5.177341696	5.974575483	5.334412925	5.522752172	5.919690221	6.048488323	5.124771946	5.441338123	5.487966521	5.861526579	5.840037923	5.157884299	6.142478763	5.610602773	6.05219908	5.89625934	5.606961993	5.59193346	6.188515648	5.617207524	5.926993005	5.400132352	4.276159691	5.942418171	4.670416089	5.2623751	6.319405151	5.827179764	5.580263484	5.530495569	6.277106481	5.580791794	5.34149843	5.721269056	5.680572365	5.501977252	4.701736566	4.63857694	5.062695657	4.983043723	5.335624585
AASDHPPT	4.794800184	4.676182069	3.290125758	4.89308	5.142294838	3.904696578	4.660133229	4.591772083	4.697345747	4.472070043	4.969393136	3.694890133	4.769655651	3.909733687	4.288888527	4.245345001	3.899364637	3.429467999	3.177889604	4.440887452	4.676050496	4.290013367	4.24439291	4.103220331	4.700939321	4.212510355	3.815414234	3.974980443	4.234397908	4.313829407	3.758334968	3.970497658	3.931830962	4.231896785	3.974717486	3.57924308	3.960847438	3.689460664	4.22407895	4.329749736	4.249034457	4.282558877	3.523078734	3.396264383	3.884643925	4.079389782	3.31216849	3.565708678
AASS	5.202643675	5.846181453	4.979589061	5.614927073	5.100630993	5.506251615	5.462981234	4.808735874	6.195344659	5.000069257	5.226070337	5.092732384	5.487009524	5.634361452	5.500170638	5.216710008	4.720454473	4.332097555	5.199466721	4.476260931	5.034102445	5.205544125	5.186502482	4.886627329	4.993802126	5.298793356	4.743984929	5.102749909	5.125621052	3.934373421	5.386960567	5.160460883	5.072855209	5.007139176	4.78805694	5.096327597	5.309420853	5.082650298	4.805868345	5.677939761	5.464904873	5.512246654	5.488877362	4.794013591	5.048043827	5.50468201	4.640527063	5.143511929
AATBC	4.123351387	4.030658975	4.287337323	4.184911956	5.397559979	4.550018942	3.967034162	4.304642748	4.151004643	3.158814955	4.302460487	3.688241403	3.902142628	3.913363401	3.953746912	4.9319449	3.914565955	4.548506587	3.935734524	4.073680011	3.391373389	5.083437268	4.727402831	4.250488085	4.129393706	5.152760693	4.412713913	3.707248449	2.779725793	3.224095767	3.539174005	3.875646207	4.703228495	4.194774013	3.882883772	4.595989714	4.025236348	4.291433686	3.739878016	3.555873341	4.278895479	3.8364776	3.687896744	4.435150366	3.28524632	4.298802255	3.749998975	3.890343701
AATF	6.051030705	5.964097116	6.44569071	6.3019795	5.97984099	5.654327508	6.452416946	5.641823942	6.063227681	6.477936226	5.478841044	6.154200082	6.111598348	5.987523216	6.260683268	5.780227853	5.625694922	5.50588412	4.490403173	6.259006996	6.612003979	6.221160326	6.416786078	6.182773992	6.587951348	6.249773899	6.543433449	6.288835851	6.015756652	5.490216113	5.42611932	6.114115284	5.851074073	5.952114667	6.00367616	6.4563756	6.446205216	6.362584295	6.358695004	6.382959659	6.046103609	5.963355724	5.828642462	4.834310009	5.147077759	4.978458675	4.878691041	5.236143788
AATK	3.901517247	3.04890802	3.896875231	3.665435253	3.984364771	3.095772844	3.468110704	3.653510977	3.508494845	3.667899873	3.638764936	3.423930957	3.315934344	3.697384301	3.474610468	2.999048981	3.167141864	2.999605172	4.011508451	3.399683859	3.508833824	2.834524232	3.581419133	3.102993529	3.250644252	3.635394705	3.214149421	3.324828865	3.586900485	3.533425922	2.881461184	3.682650357	3.264867847	3.216452758	3.127865709	3.676329569	3.156403669	2.641018929	3.184220026	3.71520808	3.297257174	3.516413002	3.522591545	3.162363627	3.807850705	3.286018971	3.393303802	3.748724945
ABAT	4.931798496	5.077109611	4.589917455	4.132791037	4.310781663	4.118065125	4.785215116	3.834766689	4.914970175	4.6451126	4.528785435	4.918780313	4.752695591	3.883133019	4.571529889	4.171194042	3.814871267	4.344749579	5.018833572	3.991165115	4.915043274	3.889320695	4.687907117	4.389415329	4.577329698	5.038019966	4.24944472	4.003851756	4.523926345	4.748571003	4.622839351	4.399026505	3.737390428	4.402211997	4.359512324	4.698007325	4.059084842	4.520979831	3.776457666	3.920296885	4.118682315	4.347953214	4.201204386	5.020867194	4.622640726	4.859931084	5.113681476	4.749600371
ABCA1	5.326867275	6.472402255	5.494063644	6.266156743	6.202276252	6.342697168	6.076406939	6.133679605	7.398822807	6.273216165	5.822019103	5.894815312	6.781964415	6.371161955	6.208869056	6.33615881	6.476997108	5.84396091	4.744410788	5.906639868	6.57499498	5.979341105	6.276140816	5.711991582	6.294867981	6.111176412	5.950825113	6.797173545	6.702926165	5.065208761	6.683187182	6.318269694	6.326198468	6.272425975	6.5594984	6.36030631	6.021209402	6.544389014	6.165152802	6.35569832	6.228102463	6.647599123	6.220129608	5.002589282	5.459657668	4.486901808	4.579123574	5.047744359
ABCA10	3.296012271	3.696069021	3.867488489	4.490047731	4.53249271	5.566273781	4.891503383	4.627784647	4.859005128	4.222526297	5.353014518	4.491131432	5.667607216	3.89132309	6.592567991	4.62118333	5.183361094	4.796449738	3.877644101	4.740611002	4.166692331	4.695889903	5.173005515	4.125123599	4.590896364	5.324461206	4.594224545	4.926992401	4.807715984	3.404687588	5.687998659	4.181088467	4.090449253	5.239186253	4.672446717	4.596468888	4.399094104	5.775381903	3.558624897	5.34745253	4.892551061	5.526428103	4.861858613	4.379176631	4.334446682	3.838418632	3.618885474	4.407746044
ABCA12	8.690060106	5.98948096	7.71340967	8.028423766	8.081816093	6.972898595	8.117297379	5.555242888	7.955377015	7.921023795	7.137134797	7.624211486	7.234113623	7.965075553	7.563160384	7.523852371	7.547348133	7.154150289	4.252198943	7.238422262	7.870907245	7.375387764	7.928052457	7.986768832	7.052505423	7.674141086	7.589029084	7.606567121	7.544420012	4.681256925	7.473324425	8.041981892	7.171113356	7.639284946	6.097249304	7.678651465	7.042381315	7.374225019	7.704327193	7.583893171	8.122187546	7.005626432	7.444585558	3.715024091	4.772827033	4.021836945	4.296906068	5.64520376
ABCA13	2.685055175	2.957153499	2.69894873	2.681519864	3.466428538	3.045375667	3.026852131	3.210537166	2.741374854	3.263184792	3.298228422	2.634412015	2.877784276	2.926579008	4.238050669	2.874898032	3.612516998	2.361343458	3.73890126	2.704643911	3.392433726	3.059875283	2.788250561	2.628978324	2.904447111	3.228267494	2.579102801	2.844229981	2.757161159	3.232226163	2.902536293	2.990435349	2.876249909	3.084064802	2.568971515	3.040574295	2.54557315	2.670161766	2.949837588	2.541249874	2.994229416	2.922275985	3.136154968	3.307914248	3.79548502	4.276302163	3.707640093	2.99232757
ABCA17P	3.589934945	2.575299904	3.275412785	2.38997947	2.514249794	2.779259346	2.542260329	2.558780329	2.015080786	2.680835084	2.627092225	3.523645929	2.630779372	2.758851268	2.705146832	2.546496475	2.489450362	2.464108885	4.431645933	2.839797141	2.395317698	2.673844567	3.541444387	2.71248878	2.148463199	2.534931914	2.805532686	2.636995289	3.233037982	3.688643266	2.836055225	3.243117324	2.450088593	2.687318451	2.353916704	2.161834136	2.255058962	2.809392405	2.834138628	2.220520648	2.933461578	2.547946566	2.723702106	3.860181276	3.104687333	4.457491392	3.221079863	3.291462793
ABCA2	4.155539826	4.224666879	3.825806051	4.219304959	4.077215154	4.594220486	4.250028137	4.255657882	3.934365757	4.275508012	4.270270078	4.169890148	4.151142892	4.199650365	4.218715094	4.2546939	4.473179128	4.079507533	4.237638363	4.467469553	4.355831665	4.443770391	4.424593918	4.31219805	4.422992857	4.423892487	4.161786302	3.82822761	3.786691946	4.305249751	4.262934296	4.112032238	3.810128347	3.828967887	4.266517799	4.255093996	4.157369151	4.365975317	4.059146117	4.632666123	4.009229827	4.19351826	4.266798447	3.701387352	4.223149952	3.823616035	4.106712704	4.392869387
ABCA3	3.395848028	4.131813295	3.346341401	4.400077505	4.862480674	4.131071936	4.190647533	4.098052941	4.006138796	4.423239595	3.941940708	4.45344616	4.340181087	4.431605622	4.374227972	3.998383035	4.194822721	3.597858287	4.615598021	4.078682349	3.784874579	4.3458362	4.186788118	4.402569476	4.26547478	4.758836463	3.899748808	3.760933553	3.697666828	3.890049709	4.514712222	3.887530911	4.084372369	4.403064449	3.682278975	3.989673193	5.073444379	4.674417425	3.994409268	4.425634934	3.684184339	4.144386965	4.010793159	4.340040503	4.557127274	5.02027709	4.227645407	4.317326041
ABCA4	2.645843458	3.097116494	3.0572663	3.48852112	3.161934117	2.645476969	2.624082389	3.089174551	2.712507624	3.614639036	3.016121806	2.812325048	2.769484277	2.730165098	2.776321772	3.043980654	2.805292455	2.993115979	3.45114209	2.905707153	2.924477849	2.894104098	2.969620246	3.14292879	2.685460285	2.979131512	2.976177546	2.524895198	2.775160992	3.092013121	3.012895237	2.975250145	3.910055213	3.423951025	3.036785167	3.033227955	2.790935544	3.130433357	2.544072757	2.825653594	3.038546414	3.004710696	2.848788603	3.560161829	3.362622763	3.3518247	3.841105979	3.427920692
ABCA5	5.16070148	4.676522239	5.381320128	5.691819116	5.701567047	4.956702855	6.040333606	5.127577473	5.498230662	4.558768892	5.243471124	6.154985051	5.499292201	5.596359115	5.561217107	5.26792541	5.55041501	4.975098937	4.812159682	5.663998336	5.713856677	6.246978479	5.56584283	5.357236906	5.080105133	5.764516035	5.709821464	6.186685819	5.528919316	4.616933118	6.238309109	5.214191387	5.25537387	5.947597559	5.940046402	5.777688152	5.692432509	6.405951379	4.85782254	6.166273233	5.504258491	5.301629554	5.358184512	3.682570045	5.523795339	5.23865601	3.709502059	5.118442805
ABCA6	4.133394356	4.418520495	5.254130016	6.801936252	6.712254375	6.696889708	5.647225464	5.573124799	6.496704709	6.031867416	7.14104501	5.488357644	7.100257832	5.983604359	7.103153613	6.429738471	6.750987182	6.133746755	4.033489968	5.667745662	4.869571947	5.855441038	6.525610246	5.169634978	5.36908223	6.404973939	5.759567759	6.734076724	6.320264901	3.633922227	6.925158184	3.854242265	6.036565384	5.678749747	6.435538116	6.508702403	6.298946784	7.578237377	5.429030923	6.004008718	6.662944466	6.468819398	6.311304775	4.317927544	4.94246486	3.417171716	3.611930581	4.503137259
ABCA7	4.626691991	4.671238703	4.50286794	4.508864674	4.456188834	4.304297958	3.847039328	4.55972944	4.382439932	4.350744266	4.713578034	4.453970333	4.465191772	4.598860881	4.360696839	4.594733316	4.579783964	4.779124287	4.30667154	4.380523469	4.498808714	4.455002796	4.761469942	5.044799583	4.386785203	4.207374602	4.997787959	4.457529316	4.004684482	4.717495629	4.620558547	4.863208588	4.60604884	4.615460799	4.398536194	4.612497775	4.261710564	4.32349994	4.539593146	4.366045889	5.082528615	3.904381409	4.542712705	5.139557549	4.579332746	5.13171212	5.110157995	4.816197999
ABCA8	3.063254188	4.777826679	4.831929771	5.930211131	5.517164522	5.712351054	5.317090319	5.422681022	4.656057415	4.985926963	5.562498947	5.915991579	5.710899997	4.258150654	6.43797637	5.321102963	6.055386536	3.693044535	4.225484804	5.016416205	4.779289197	5.969050368	6.109661126	3.675013615	4.239402505	5.861402743	5.214697597	5.823591625	5.618875005	3.801383706	6.557644459	3.894856836	4.96261986	5.330664697	5.323612703	4.490183793	5.947018056	5.849781451	3.838005688	5.636891209	5.316014944	5.981696541	5.51168305	3.532989746	4.208349223	3.988208297	3.074900663	4.343275698
ABCA9	3.853692962	4.511662921	5.442592212	5.755431171	5.50959393	6.188220926	5.697502034	6.249064553	6.009814402	5.653621104	6.462608739	6.23989855	6.74049541	6.3375229	6.324673418	5.441589393	5.768026387	6.056522699	3.289659334	5.21275997	4.950253371	5.286523881	6.391344473	5.325156323	5.642186231	5.636042231	5.380713529	5.905237301	6.142365048	4.604066734	6.619080365	4.744556049	6.274626562	5.402233644	6.449769185	5.985474427	5.93901877	7.257244602	5.104072378	6.404008734	5.301322385	6.00039608	6.177869477	3.141036629	4.964815942	4.652887368	5.002423916	4.942045835
ABCA9-AS1	2.901166093	2.252032432	3.03084864	3.445700823	2.882499778	3.47601846	3.063210241	3.301919316	3.814220408	3.483886734	3.217650131	4.495039016	4.170687344	3.429641217	3.110544417	2.745662121	3.098182937	3.579979686	1.954948102	2.679646829	3.05124367	3.014893424	3.342874937	2.689481891	2.461211554	3.138929839	3.448090217	3.466312287	2.780098316	2.08134575	3.464165152	2.71914588	3.89979871	3.032658307	3.842773456	2.414503047	3.806972455	4.675740074	2.920161113	3.242889147	3.251313449	3.381733019	2.914805312	2.851090902	2.576488349	2.14190976	2.053284282	2.172330498
ABCB1	3.895517943	3.493653979	3.628960823	4.374357239	3.542181355	3.512459429	3.22380871	3.761775519	3.647262695	4.089237983	3.856950919	3.628960823	3.457303618	2.971354424	3.80783872	4.134101416	3.656413968	3.737569993	3.9324392	3.836369657	3.691054625	3.580562534	3.772616837	3.579101143	3.682866886	3.736293342	4.533362638	3.749949406	3.362283846	3.9570948	3.796709659	3.654456219	3.789493367	3.788403488	3.757839232	3.599441947	3.681712047	4.010855065	3.913061258	4.087713393	3.336608615	3.941307016	3.392409479	3.898180286	3.627729793	3.563345511	3.485308456	3.50732242
ABCB10	5.697884454	5.5531052	6.054557454	6.113425788	5.81052207	5.25879739	5.761919458	5.228461091	5.630312459	5.587810315	5.69607263	5.640963022	5.685285577	5.199844112	5.487471894	5.663334508	5.916102377	5.67627156	5.712312038	6.031894442	5.775388099	5.66985852	5.656928487	5.509993125	5.755823449	5.268584926	5.284000311	5.661023569	6.012534889	6.790502266	6.238673887	5.419580222	5.046527908	5.200695267	5.972189637	6.167590049	6.193383455	6.014378523	5.9875087	6.301784212	5.18688204	5.427683262	5.455107646	5.807190764	5.752953431	6.297577771	5.868796136	5.565403459
ABCB11	2.596946102	2.718373406	2.770992732	2.87554244	3.185487934	3.194856836	3.097467442	2.82994875	3.225327132	3.002073752	3.241152271	3.562474371	2.799646889	2.682624787	3.278873348	2.696513168	3.186011077	3.086385513	3.632569908	3.028162148	3.196660619	2.766225455	2.686532265	2.661297389	2.558792295	2.959761467	2.862155769	2.433271833	2.625830529	3.764727985	3.169894588	3.088588081	3.594985336	2.557870962	3.177987798	3.287140604	2.896605121	2.852905057	2.794281754	2.767364964	2.862526258	3.31952712	2.960756039	3.641367314	3.390625499	3.824696083	4.041789401	3.57843288
ABCB4	4.224816607	4.272317358	4.313165595	4.413737749	4.496989822	4.628916259	4.136856167	3.73939274	3.814554433	4.246848944	4.356687306	4.209189191	4.162442163	4.253318401	4.127426837	4.079620687	4.217517036	4.082992207	4.78352522	4.037233785	4.340956267	4.019600054	4.270184886	4.322486418	3.858740181	4.235281702	4.327247778	4.009580196	4.425797843	4.305710471	4.209189191	4.598375509	3.941736943	3.97401433	3.538945414	4.151214295	4.31654512	4.387311039	3.902998605	4.602297799	3.82375952	4.404461719	4.378805297	4.297945467	4.626136527	4.442525612	4.038545315	4.496434912
ABCB5	3.817438999	3.47157446	3.556153624	3.831467283	3.712882877	3.885073838	3.668592153	3.933170866	3.547262751	3.684977241	3.852504207	3.555526478	4.56323372	3.585344922	3.302369951	3.407889568	3.929143493	4.104902329	4.680287555	3.717850189	3.414515367	3.660752958	3.786185103	3.668918961	3.633610565	3.698729275	3.780388018	3.524348462	3.353318199	3.876602985	3.588096816	3.300227687	3.555280988	3.740363081	4.141050569	3.817505925	3.580388123	5.186810201	3.396897873	3.424976225	3.66578214	3.774081097	3.446377302	4.299925241	4.556363059	3.956381558	3.786915625	3.921224447
ABCB6	4.910343	5.134313011	4.671745701	5.07872152	5.354988008	4.741919312	4.977327307	4.188478191	4.405539566	4.401158978	5.247176821	4.701016444	4.774670238	4.543887844	4.538992316	4.928539304	4.920977231	3.65538459	4.738569032	4.446292465	4.684828308	4.489812471	5.162167716	5.58730615	4.832378656	4.537271171	3.365744927	4.848123069	4.416526363	5.202349599	4.58786006	4.617899692	3.905828117	4.851868293	4.665152268	5.255438242	5.255346042	4.396059651	4.36010748	4.949974556	4.892364985	4.409939226	4.779937281	5.7030814	5.054886154	5.017532241	4.724024357	5.246652402
ABCB7	4.957869012	5.31723086	4.502837501	5.584600973	6.016520283	5.39704316	5.781459895	4.972373321	5.112334997	4.785205831	5.087547673	5.540594421	5.357518912	5.17764345	4.63747149	5.396445787	4.886294123	4.779155788	3.817441683	5.345270389	5.539443865	5.95556761	5.664996734	5.426526954	4.929023378	5.295408652	5.205136751	5.419161542	5.548120098	3.98893099	5.119804659	5.451030389	5.141162103	5.434557669	5.32287998	4.596549179	5.72555494	5.798269112	5.297362906	5.078255388	5.384360117	5.587481291	5.245199426	4.319488313	4.476420083	4.277952815	4.197767817	4.016867265
ABCB8	4.048244117	3.975538144	3.102644322	3.552785419	3.503868849	4.082181027	4.323923285	3.312086546	4.092973772	4.301864963	3.283272045	4.126318772	4.36386854	3.709898321	4.562188823	4.015285849	3.436046186	3.724324448	3.728504492	3.942803992	3.547234083	3.281258708	4.189118066	3.44566865	3.907367546	4.010475398	3.233749096	3.928989719	3.883822363	4.086865838	3.002003508	4.430862362	3.845646193	3.663629848	3.939278231	3.471907292	4.181579608	3.244674184	3.522090097	4.162028296	4.116432206	2.982925559	4.000824311	3.794958721	3.721296325	3.285204359	3.417211404	3.5973775
ABCB9	3.48303861	4.311345236	3.832837448	3.402880912	3.39432995	3.380424737	3.456178752	3.577841711	3.43985077	3.905660604	3.196187966	3.676622733	3.434463353	3.243414296	3.566714876	3.530075165	3.786135054	3.820824661	3.573530473	3.580456844	3.216437252	3.672120985	3.961948557	3.884994563	3.400760008	3.058730101	3.369658717	3.538264937	3.620046028	4.277211621	3.200243488	4.384397791	3.628353572	3.466273227	3.344342553	3.481354366	3.091079148	3.505434378	3.488118704	3.810818533	3.627966173	3.822980482	3.419053626	4.21996527	3.4094999	3.551242033	4.423270367	3.934818964
ABCC1	6.656634075	7.871825057	6.410674211	6.331099599	6.548717789	6.281689871	6.612547706	6.173279468	6.484303626	6.443277796	6.009360233	6.190832592	6.732311385	6.567169849	6.329671959	6.461085763	6.0932792	5.926760479	5.113275632	6.48131467	6.588577265	5.439839649	6.488241917	6.832440912	6.40688595	6.868442105	6.028661977	6.34468845	6.121955905	6.054939001	6.405447315	6.974688997	6.73904249	6.781331879	6.425437299	6.040210798	5.936226126	6.249108792	5.875243258	5.938588199	6.950722865	5.834211661	6.37045112	4.734788406	5.86930844	5.167922978	4.937896357	5.174282583
ABCC10	5.039324419	5.185212702	5.445169458	5.283111943	5.209051236	5.364736891	5.443203627	5.015814876	5.50829998	5.16488571	4.744830283	5.60475354	5.458930517	6.03617471	5.568061804	5.732192976	5.472794813	5.311835396	5.775905866	5.303443222	5.315578541	4.963651074	5.52119754	5.151854432	5.690332761	5.902304303	5.173202013	5.048460579	5.112420076	5.023222136	5.287272408	4.865871036	5.394690008	5.619768456	5.629110614	5.355548973	5.375273759	5.356969124	5.194039533	5.667081076	5.02811256	4.764293536	5.190641437	5.468594267	5.366113094	5.332937509	5.39950137	5.20672172
ABCC11	3.703170813	3.642536757	4.131445428	3.78499327	4.211632905	4.115605127	3.289501106	4.12849341	3.5811871	3.836437602	4.164169161	3.770251012	3.659550848	3.948232934	3.816781193	4.600672916	4.091692083	3.742106563	4.747382733	4.043620774	3.380151124	4.067816455	3.833298936	4.078082683	3.626436685	3.389638144	3.781831138	3.431576556	3.265075547	4.346465874	3.05485863	3.875332402	3.949109688	4.036351288	3.707291108	3.412161778	3.421664781	3.665684035	3.991222626	3.556578829	3.796473323	3.629760413	4.207856827	4.61738368	4.616397497	4.092615943	4.668704682	4.783664352
ABCC12	2.026874903	3.407628226	2.247634287	1.934949027	2.027418533	2.004466137	2.774258373	2.315645239	1.739206656	2.20446838	2.100545829	2.412307879	2.175435347	2.310917928	2.162842623	2.046151175	1.932172158	2.264281002	2.497046066	2.652561989	2.457018007	2.648444646	2.372349913	2.05807023	1.823449844	2.923290329	2.794020682	2.053676016	2.104261773	3.155596018	2.310175094	2.285326932	2.421796534	2.032565987	1.889347087	2.646071125	2.258869946	2.882892422	2.437940699	2.074976003	1.900347202	2.479202668	1.874095687	3.172029191	2.712079735	3.082758114	3.496357741	2.773350323
ABCC13	3.738489872	3.415816381	4.601883251	3.375559289	3.571527832	4.180602971	3.191262543	3.520970789	3.40074521	3.449365471	3.807717032	3.372241736	3.623961139	3.28200568	3.760600703	3.125200689	3.547698672	3.974364711	4.306091902	3.533914249	3.61394717	3.668221131	3.471214992	3.839315934	3.484962632	3.861273649	3.879184038	3.245641628	3.39975015	4.575778396	3.256883854	3.55485544	3.88114887	3.674593588	3.454232466	3.701849461	3.167841028	2.918633366	3.440993657	3.739113166	2.949274589	3.794259648	3.67522982	4.059844558	4.765420027	4.587350472	4.766508682	4.541193639
ABCC2	4.23296006	3.456751873	4.224145172	3.148935579	3.234139833	3.421466677	3.466370637	3.776995307	3.526307843	3.449235241	3.850483007	3.545223365	3.116989971	3.501888654	3.874173363	3.96654684	3.339127132	3.601475788	3.947162085	3.474303292	3.035892366	3.994611781	3.982711742	3.071674753	3.560140492	3.254692646	2.957523431	3.780882961	4.359768823	3.868313247	3.742333539	4.654676364	3.06460186	3.689072443	3.872887376	3.2088891	3.528844185	3.015253152	3.060113308	3.910594718	3.155044236	3.413454427	3.517232836	3.817421116	4.035699342	3.679627266	3.575579733	3.66266782
ABCC3	5.164800508	5.156456501	4.187564219	5.471290786	5.885935418	5.11092966	5.777576882	4.291862801	4.536986208	4.716081793	5.221125216	5.264185151	5.671542914	5.222114851	5.528997742	5.771712571	5.097433207	5.167996001	4.285609126	5.065934349	4.502281344	5.154755878	4.993870785	4.867056565	4.764830602	5.710222709	4.883521588	5.327303815	5.820601221	5.109158043	5.224227958	4.762414537	5.055289118	5.807380915	5.907507633	5.282768511	4.679807119	5.119987347	4.957616266	5.065583175	5.19562396	5.015219362	5.239247379	4.594405117	4.783967142	4.475735775	5.158314682	4.889569786
ABCC4	4.61659428	3.995881132	4.374030625	4.119727441	4.533341967	4.04864706	4.571336953	4.602405497	5.167710869	4.914141222	4.61134869	4.761558604	4.476941034	4.549965144	4.819767243	4.378129547	4.634154067	4.140053401	4.875438294	4.49152006	5.492841089	4.694116028	4.259506627	4.666224148	4.675423809	4.713378801	4.330578998	5.014671454	4.491267872	4.239681568	4.459668654	4.672067749	3.993686962	4.249231501	4.802473709	4.678876964	5.195102304	4.518603972	4.727370982	5.31143212	4.300182626	4.223466136	4.055548216	4.414788698	4.42047722	4.556628349	4.69608515	4.400940722
ABCC5	6.347818532	5.415250732	5.858847416	5.281350419	4.931815756	5.135017095	6.199637951	4.727008292	5.718926029	5.129679672	5.341795646	6.106788813	5.445841593	4.85480712	5.47132727	5.032182131	5.211046567	4.384273338	4.434403467	5.776864323	4.88561226	5.217572013	5.641913339	4.968421711	4.974125952	5.175051866	4.75580073	5.689599583	4.926568394	4.838687816	4.771147881	6.013692253	4.810483135	5.132875047	5.222616094	5.797967423	4.730985324	5.471916255	4.407600726	5.640014136	5.319370256	4.929725112	5.012474832	5.076246586	4.474091159	4.604452565	4.628903962	4.736158627
ABCC5-AS1	5.374296063	5.098579238	4.140985763	3.902699316	3.785225585	4.961269296	3.773043137	4.508449049	3.899672405	4.697010051	4.9119579	3.816259332	4.095098897	3.611469767	3.429036768	3.384952904	4.446411547	5.159706761	5.660960138	4.173930382	3.451735952	3.396210495	4.549035323	3.296008497	4.548838443	3.64200794	3.488734194	5.07372218	4.0823908	6.409844105	3.64200794	2.877901848	2.986693612	4.331131341	4.239072459	5.028379363	3.189059434	4.414604888	2.710247163	4.515713311	4.115002704	2.67872293	3.646138098	5.356564456	4.75394788	6.256814803	4.857189945	5.921426078
ABCC6	4.192932398	4.130594503	4.400602281	3.966602184	3.437616979	4.35487656	4.214407075	3.825944595	3.650603864	3.558153337	3.523396729	4.34891879	3.542514293	4.235777191	4.640110993	4.93041217	4.119078706	4.16519582	5.004029444	4.138864403	3.965546935	4.476027899	4.047071488	3.361547605	4.606771414	3.634957708	3.679958808	3.717178884	3.920910115	4.556662122	4.231941335	3.559380102	4.100082171	3.73415715	3.95001143	4.223621144	4.033219054	3.648268524	3.807284886	3.310669601	3.480414612	4.785946391	3.932693812	5.413413649	4.768103649	4.974650443	5.034213144	4.942176276
ABCC6P1	3.125926632	3.643919725	4.475867491	3.751040837	3.153466098	3.474502859	2.969735941	3.702310302	4.01724105	3.836731535	4.615801266	4.373982521	3.138271536	3.406152172	2.883623941	2.926613923	3.037828115	3.5476277	4.424351987	3.796898868	3.364977192	4.031398312	3.062609245	4.019301586	2.765815218	3.86930701	3.594169754	3.292850434	3.146847076	2.831412431	2.977518439	4.423171711	4.207486062	3.504103558	3.254955064	3.763839015	3.358086541	4.609205676	3.869472248	3.439393165	3.33880808	3.750425291	3.406847396	3.044941376	3.8922494	3.997018749	3.045928645	3.576420818
ABCC6|ABCC6P1	4.790967117	4.563799926	4.419634557	3.715102714	4.163400873	4.031598462	2.729846622	3.574567764	3.831872456	3.545650918	4.151588558	4.010914307	3.803177757	4.319752086	4.087465472	3.719165624	3.903594437	4.288736277	5.777833635	4.315868004	4.112712025	4.055387836	3.609337626	3.816259332	3.977442497	4.162117957	3.528166646	3.817049995	3.616332556	4.686422556	4.2157689	3.671190782	3.973035949	4.525873143	3.580561773	4.486511976	3.323446698	3.855817291	3.928809257	3.229339171	3.771876182	4.096600806	3.872812761	5.997082294	4.88000922	5.24091553	6.540541875	5.40375456
ABCC6|ABCC6P1|ABCC6P2	3.540237888	3.205773044	3.166263938	3.300910018	3.629718641	2.813580262	2.683999868	3.159402772	3.585697649	3.213862865	3.675784273	3.006062212	3.441860474	3.36315028	4.231929029	3.34591646	3.853874426	3.189002183	3.202810647	3.963260249	3.850801245	3.584307295	3.203662869	3.657504627	4.374131444	3.620210082	3.53078978	3.570415953	3.001803628	2.989642213	4.211273117	3.485136214	4.102393031	2.675673906	3.447343685	3.193643779	3.601242841	3.796059238	3.373545961	3.405140216	3.841877915	2.998138177	3.290188512	4.065467471	2.840456772	3.268783571	3.086541954	2.861535948
ABCC8	4.008336805	4.13615615	3.971866785	3.796732644	3.691476467	3.616182512	3.838600694	4.221342741	3.701845483	3.983554187	4.391976656	3.958596617	4.098536004	3.907263106	4.007574644	3.535981563	4.010826469	4.447075154	4.702131436	4.464190989	3.766053721	3.546737095	3.523598429	3.881094268	3.978200065	4.121211924	3.818640102	3.637137906	3.831449257	4.466738247	3.680901508	4.003754822	3.903277837	4.12933416	3.633479028	4.139078252	4.026772606	3.821610966	3.743908014	4.156506793	3.966683666	4.073702014	4.357092116	4.634091827	4.460657991	4.396263024	4.935837952	4.740788051
ABCC9	3.946362567	4.259742158	5.074698569	5.577896968	5.612926344	6.329454898	5.38072246	6.068039668	6.696530739	5.662108071	6.00191655	6.412790107	6.315398805	4.641550408	6.133422598	5.444504109	6.425192699	5.874883231	4.829675617	5.363964301	5.745301316	5.629110109	5.969577885	4.762395919	5.095830365	5.860337834	5.747524951	6.413492955	6.071956497	5.122871117	6.320389033	4.919396539	5.845723767	5.794466104	6.58225852	4.868538877	5.227282279	6.61649209	4.401742658	6.176693364	4.980364242	6.58079009	5.882655061	4.506004061	6.404256074	4.899899399	5.254721681	5.154287208
ABCD1	4.164963291	4.462047556	4.224145172	4.138367294	3.898272978	4.750379034	3.96206852	4.297379969	3.606134826	4.584211444	3.947737724	4.388649653	4.433542433	4.758791484	4.391293623	4.413242257	4.124189299	4.269271486	4.509983473	4.021971594	4.327733234	4.776178065	4.006707048	5.203363309	4.705683501	3.830448601	4.181345246	4.296467453	4.106098077	4.088088212	3.355962033	4.482443496	5.367291961	5.091565765	4.558607121	4.352706369	4.519601275	3.979733419	4.989479147	4.372875204	4.698212604	4.729117701	4.614823258	4.180853534	4.192664061	4.463708933	4.222043104	4.641724646
ABCD2	2.920351214	2.377312749	3.813613362	3.483609597	3.479264851	3.11675442	2.92260589	3.568390367	2.870281189	3.170741092	3.302419462	2.90102231	3.567400536	3.348186896	3.141444307	3.099031734	3.188388066	3.510991033	3.326343452	3.280558927	2.788825887	3.074544021	3.646146295	3.13548677	2.736568806	2.790836363	2.9336666	3.394409816	3.18544149	3.052292103	3.030801469	2.63803495	2.619378549	2.770260056	3.931845139	2.368975291	2.937930842	3.620361652	2.948154398	2.791640219	3.346538855	3.467788288	3.726755408	2.74723368	2.809320062	3.411127761	3.689649318	3.098721243
ABCD3	5.731771625	6.058912889	6.353768793	6.949789367	7.046317838	5.973389648	6.605727277	5.807966493	6.318226059	5.946518566	5.620156255	6.071800912	6.047908911	5.877842474	6.426195208	6.125210599	6.433318295	5.562158895	4.976392359	6.559566109	5.842352569	6.711459161	6.578778996	5.847919177	5.849250875	6.806527149	6.16145379	6.180860869	6.609419836	5.19994112	6.240365647	6.231450512	5.657581791	6.382873804	5.483731325	6.134191296	6.199925898	6.614169332	5.173165562	6.188505877	6.17292878	5.931092973	5.674043715	5.031542442	5.069253667	5.004027527	5.243395648	5.530503856
ABCD4	5.077287627	5.299823813	4.81622082	5.237336822	5.24174144	5.302856059	5.569130702	4.780581102	5.726950066	5.097652299	5.286570397	5.374053705	5.599905369	5.545429619	5.460735172	5.022841986	5.19096823	4.967155215	4.968958178	4.958524648	4.998955493	5.02416812	5.298413814	5.234579597	5.397525447	5.508326837	4.972330981	5.318797416	5.217181308	5.279217476	5.593084868	5.009656007	4.595169264	4.877878081	5.349881523	5.336289639	5.272275578	4.617065549	4.856693803	5.260263695	5.555283952	5.248837101	5.21653779	5.00331918	4.913520851	4.588909789	5.250954452	5.062415763
ABCE1	6.432284351	6.17564558	5.91993255	6.261225187	6.531658919	5.394303399	6.553124927	5.405020932	6.532003945	6.072858116	5.917474622	5.981276227	6.283302248	5.837072829	5.763654521	5.931133322	5.899369626	5.430487628	4.540303039	6.385046206	6.249551693	6.144355484	6.457956102	6.055515415	6.459746749	6.384391822	6.028083498	6.238415527	5.78553559	5.059789075	5.67694131	5.783572195	6.10187249	6.343186543	6.130829092	6.270796377	6.680893223	6.055449243	6.135691723	5.986227953	6.283434655	6.472879593	5.805473995	4.674438831	5.355425977	4.490441761	4.604350849	5.211991894
ABCF1	7.32660255342857	7.12461176471428	6.85311161314286	6.96483296071429	7.03220020128571	7.051608159	7.32847534557143	6.31444032714286	7.26613485571429	7.51265958542857	7.171111263	6.70119904585714	7.34974960542857	7.31795277042857	6.86709341385714	7.38667482285714	7.270048316	7.20927281428572	5.46721157685714	7.19493753728571	6.96261494971429	6.96888762342857	7.168120765	7.23951106514286	7.436891832	7.25995469257143	7.27918587042857	7.09752889857143	7.12228196871429	6.47872718257143	7.12487120371429	7.339221369	7.04718593914286	7.390427766	6.94520356528572	7.03482550957143	7.49007113728571	6.960063887	7.10404620171429	6.804506347	7.20290917285714	6.83107420371429	7.26685717	6.09520376257143	6.07006188685714	4.62345903885714	5.346004448	5.91055175914286
ABCF2|ABCF2-H2BK1|H2BK1	6.084918316	5.717027398	5.05391359	5.545351214	5.552185366	5.725144747	5.574038163	5.305810009	5.439565704	5.774348199	6.174967747	5.661400655	5.646505551	5.644846268	4.951476181	5.841006391	5.055493684	5.540170225	5.58240238	5.420097389	5.285439527	5.192815138	5.621327117	5.173277201	5.929198709	5.851224074	5.441501482	5.610869545	5.547881613	5.863797335	5.370542549	5.635905141	5.236626466	5.427611367	5.457807835	5.451439075	5.924429521	5.590265837	5.740415825	5.553834196	6.222880034	5.313001394	5.69039617	5.42012779	5.489952874	5.307486655	5.771780156	5.649702626
ABCF3	6.174594201	6.12782612	5.248990948	5.967926926	6.131002006	5.539537654	6.440503464	6.032118569	6.177948856	6.370127473	6.412144395	5.933049344	6.373848323	6.369929562	5.542850047	6.486258578	5.926373685	6.001821636	5.642339758	5.953526203	6.28301347	5.883870995	6.404290231	6.150933975	6.304980664	6.170199749	5.716768263	6.233015967	5.832926414	5.765334877	6.054896883	6.065226811	6.226985603	6.117978379	6.214983318	6.35697915	6.471477157	6.445205443	5.885990057	5.992760518	6.446954137	6.155127992	5.81737085	5.92707052	5.906564134	5.37654845	5.595948226	5.782356522
ABCG1	4.761008809	4.505195648	4.787055385	4.951693493	4.657573228	5.214610275	5.087514388	4.512291335	4.818065217	5.228477919	4.389124192	4.857772815	5.033431885	6.190467555	4.965114331	5.388435435	4.930976609	4.180922122	3.403969276	4.596245063	5.631396123	4.351839678	4.353321903	5.537175854	4.941875855	4.881902313	4.816336796	4.62320228	5.236753219	4.074904169	4.386015432	5.61736925	4.760120764	5.000231367	5.139241452	5.530993075	4.203828645	4.829191635	4.491846275	5.072054466	4.18509221	4.547443888	4.912290346	4.168667456	4.644505989	4.563136634	4.502604433	4.389230251
ABCG2	4.039030908	3.903227963	4.678366569	4.612891613	4.743860062	4.23230171	4.117345166	4.654390204	4.307611532	4.296666341	5.195732067	4.314379256	4.525884381	4.097510866	3.91494454	3.907499956	4.231843466	4.36248076	5.05235293	4.525884381	4.156766061	4.059128493	4.705038013	4.37345405	4.190982441	4.239560824	4.569855569	4.121827391	4.322948582	4.723332027	4.395383344	3.917352147	4.430994531	4.099703954	3.793569048	4.60232073	4.162213893	4.435777802	4.025212754	4.230129219	3.917484518	4.048973102	4.389879939	4.364593775	4.425943066	4.486689783	4.944437805	4.469965925
ABCG4	4.577445761	4.38488512	5.493022673	4.461967213	4.206201469	4.664515681	4.333986341	3.969937589	4.697385942	4.397789535	4.770416197	4.726420943	4.776188455	4.526166102	4.444945517	3.979846827	4.138231492	4.697183911	4.371510208	4.06989139	5.048861377	4.449137493	4.713987015	4.973093968	4.246360511	4.580232748	4.753724645	4.324564445	4.422534261	4.372497196	4.457259866	4.966841216	4.21194506	3.928741986	3.819698168	4.932163744	4.328497091	4.304926098	4.150377384	4.114372602	4.124260588	4.398233803	4.317032033	4.816880588	4.922632398	4.247213124	4.529607792	4.480597619
ABCG5	2.371817338	2.932905317	3.124150711	2.856020686	3.09791604	2.925163314	2.439116565	2.960681198	2.421427851	3.040623309	3.029525369	4.201413992	2.814010027	2.632945178	2.921067277	3.042741212	2.45288564	2.448893385	2.658687841	2.926851573	2.900862508	3.204689087	2.89951772	2.860949165	2.396457689	3.338603555	2.687569697	3.109075465	2.751290572	2.799993088	2.542479981	3.053779408	2.777092821	2.88799204	3.585577459	2.685326303	2.8694559	2.499277975	3.373335411	2.68069842	3.05901809	3.070453073	3.274637623	3.603324451	2.804431411	3.385844718	3.612790368	3.644609969
ABCG8	2.908113537	2.371500372	2.888255017	2.322661363	2.163263694	2.964754567	2.343340766	2.859230099	2.288875705	2.840079722	2.612728321	2.141077388	2.512713806	2.449898784	2.100464328	2.858560861	3.103223238	2.752653262	3.521188529	3.367615659	2.25371509	2.004123399	2.480116356	4.192269672	2.937822247	2.834012346	3.435827725	2.406368336	2.57439437	3.4794734	2.058390124	2.566450616	2.616094525	2.558256772	2.917967584	3.318355721	2.890550568	3.059586933	2.571453272	2.564068963	3.458549543	2.641511612	3.379470486	3.749888578	3.377052496	3.295810814	3.593575692	3.661867754
ABHD1	4.460624484	4.404897993	4.653371505	4.049537259	4.051047353	4.509086297	4.001948565	4.638411662	3.864067274	4.46354436	4.41643426	4.338122812	3.855827582	4.014071663	4.598815863	3.63823353	3.473317282	4.885854568	4.438288633	4.718701534	4.046067455	4.162499568	3.963453121	4.492730448	3.644362657	4.46026692	4.591892575	4.247576854	4.063302575	5.018261846	4.756335197	3.886815024	4.372411481	4.255369342	5.286841992	3.664050983	3.818916158	4.433050726	3.804219927	3.660659221	3.787414361	4.05870434	4.384964836	4.408846037	4.424662965	4.663990958	4.57157816	4.76729619
ABHD10	4.190003709	4.245794375	3.659066476	4.177774155	4.938436771	4.562030261	3.75906352	4.327528774	4.182433221	4.206572304	4.066503451	4.600948005	5.232772825	3.54872118	5.256678733	4.121066411	4.336250863	3.811801023	4.180707865	3.931208395	4.465467702	4.609942212	4.266342951	3.76639056	3.791922866	3.687368852	3.750205901	4.997728489	4.381675342	3.796513485	4.095778196	3.535801861	4.05464098	3.357970365	4.525237314	4.568835845	4.579850871	3.928431369	4.33584563	4.07349908	4.642554689	3.668224082	4.568856348	3.148483848	4.449662817	4.408945851	2.979997307	3.824357362
ABHD11	4.21880585	4.640958495	4.767476412	4.309338822	3.62359108	4.468552699	4.443958409	4.433201571	4.255683623	4.385394473	4.093265986	4.769441842	3.891774609	4.301969295	3.99817593	4.424450047	3.904155308	3.750512437	4.714903351	4.02774244	4.124058067	4.078528531	4.583409293	4.131683668	4.265651053	4.267582306	4.481100803	4.305658077	4.753800622	4.754902038	4.362322072	4.159109567	4.561654156	4.535429289	4.208549434	4.435475588	4.601286818	3.984120018	4.640998045	4.570874333	4.278020457	4.261259646	4.720251252	4.890531921	4.094241251	4.544296453	4.561423912	4.492956494
ABHD11-AS1	3.143637962	3.218585258	4.014105536	3.267158181	3.386085927	3.197445049	3.842441361	3.040942986	2.372357228	3.530859338	3.597352607	3.276947161	3.327923698	3.360725778	3.458519423	3.128096271	3.289659334	3.304768519	3.757402246	3.61942445	3.655319578	3.025637435	3.3637121	3.101966388	3.327018886	3.330857732	3.735516586	3.528978423	2.942267739	3.738974908	2.883306329	3.59629156	3.242162859	2.744269682	3.254787274	3.404521667	3.08812328	2.416691228	3.208866369	2.734396942	2.465137545	3.190524845	3.357532312	2.785626226	3.413799223	3.607065434	3.650463573	3.456825982
ABHD12	4.848665056	5.227800383	5.258978707	5.761262207	5.791965205	5.270900012	5.469912438	5.254361514	5.814337412	5.176510024	4.977612452	5.787800881	5.371359158	5.251376051	5.136693303	5.351061742	5.405196773	5.590702636	5.019150077	4.963613687	5.105463714	5.371596771	5.127676988	5.496642086	5.12250317	5.38474076	5.720151144	5.53878967	5.730025936	4.722059728	5.598239431	6.183774782	5.557345152	5.430185135	5.243167764	5.820389414	4.823925982	5.523040944	5.360136308	5.51710593	5.380952696	4.844967519	5.804430596	4.109313795	4.590877478	4.494135712	4.569241458	4.585425264
ABHD12B	5.475071597	5.18763756	6.378198845	6.327556562	6.586817314	6.178579921	6.417733592	5.464950395	5.653175801	6.239925788	5.216692134	6.298914076	5.931498109	6.029726118	6.504860868	6.576095679	6.258531721	5.905976327	4.897457795	5.568666538	5.953959786	6.410004025	5.828594053	5.828661365	5.301388641	6.079238439	5.918629488	6.196957773	5.616169563	5.4923879	6.254321196	5.027539995	6.4473634	6.033866777	5.638519527	6.338061619	4.895047756	5.449696825	5.40100168	6.506636698	6.450137503	4.902611566	6.261696749	4.241195776	5.064838343	5.010495538	5.192347296	5.477508808
ABHD13	5.230581209	5.098759811	5.234730446	6.100050605	5.778071857	5.502958203	5.585654237	4.814057098	5.604581776	6.291465473	5.844689296	5.528752211	5.658546076	5.171848557	4.813169637	5.678267839	4.710962655	5.939378249	4.670830328	5.581116441	5.522351058	6.020578425	5.355924079	5.609407819	6.139404395	5.485481071	5.108044666	5.287938546	5.553545426	4.019496699	5.536006144	5.605898347	5.937020438	5.42379601	6.06114276	5.183172307	5.657365649	5.68708041	6.005719745	4.657976761	6.155807104	5.295558234	5.530927615	5.564430156	4.587520846	4.810758387	4.554594976	4.812981151
ABHD14B	3.657742618	4.461827151	3.994365966	3.514242003	3.959397634	3.781965538	3.965960513	4.398227434	3.558422383	3.813441086	4.119589077	3.479057671	3.550212924	3.993175355	3.340341146	4.087016388	3.054924132	3.874808293	4.125167069	3.568064386	3.588161853	3.294448397	3.770232854	4.060159431	3.719219982	4.462020811	3.539918736	3.229392325	4.597127044	4.288647895	3.571540876	3.687680982	4.543051181	3.836771592	3.430516805	3.301281085	3.945031041	4.217796426	3.402637885	3.70397211	3.807297668	3.816343374	3.299062715	4.335408631	3.203593713	3.827550891	4.250233274	3.468141571
ABHD15	5.222939585	5.28589925	4.648956137	4.948950191	3.985672299	3.707717952	5.023238454	5.018853317	5.479617603	4.664699807	4.337686384	4.593888768	5.042766142	4.636911111	4.712562017	5.103943569	4.5800762	4.382777839	4.61295193	4.986261647	4.898442763	5.631329214	4.197178859	4.0913026	5.317685559	5.290939164	3.393642395	5.622110614	5.004379526	3.835444034	4.197940467	5.271190588	4.440646386	4.51887879	4.633158252	4.696676487	4.106285692	4.508560514	4.328462134	4.939020873	5.110435337	5.433167173	4.615963374	4.63768304	4.808423807	4.901277861	3.618476747	4.286336593
ABHD16A	5.20514920028572	5.42516514	4.52246636814286	4.89063389242857	4.98827355942857	4.68531367442857	4.98842281142857	4.85991435785714	5.37101082685714	4.73251528657143	4.793963506	4.97093325128571	5.33408270785714	4.56434621814286	4.434656982	5.33336976385714	5.31475149614286	5.58290855357143	5.14610935371429	5.14986383542857	4.81998723085714	4.55206793	4.58631605442857	4.95284907571429	5.35456439514286	4.99829263657143	4.47129291257143	4.842848498	4.84717989614286	5.509444091	4.82632128528571	5.11152640928571	4.88028820257143	4.83321202542857	5.413132028	5.031767125	5.38854606628571	4.79599485957143	5.15922321271429	4.88478252785714	5.25457166042857	5.01062548214286	4.86317026885714	5.28101536785714	5.09742667242857	4.78258138742857	4.809294857	5.04905341471429
ABHD16B	5.900429134	4.982208706	5.409717315	5.237750466	5.585179644	5.836040733	5.379864457	4.495818846	5.548313408	5.732808621	5.77224652	5.398100137	5.214975726	5.243015915	5.565472155	4.856661659	5.340756494	5.117247115	4.843420533	5.874423906	5.869320674	5.468459479	5.571726726	5.548741361	5.497936571	5.253197153	5.069317032	5.820092246	4.616753729	5.523066992	5.384530232	5.432137759	4.900064387	5.083724845	5.743328157	5.325969442	4.895264955	5.399888095	6.334494366	4.872227942	5.550874183	5.317178266	5.135849398	4.877282351	5.2673559	4.635935071	5.294778571	5.370816854
ABHD17A	4.957116137	4.534546301	5.23491395	5.161985215	4.11198565	4.946607014	4.222354497	6.080532366	4.930538188	5.163928392	5.016589842	5.197549256	4.778926531	5.194431828	4.771912956	4.863652266	5.023640324	5.701120966	5.839946413	4.58786006	4.943850971	4.731578243	5.087812912	5.773074261	4.042303958	4.727764387	4.655422747	4.997985522	4.362309244	5.501238424	5.190183055	5.190973461	4.97471519	4.993163073	5.053595773	4.75553701	4.614286976	4.99580034	5.484166644	4.778045776	5.247153803	4.803816216	4.695061156	4.780103016	4.712777198	5.59880829	5.169979284	4.505724903
ABHD17AP6|ABHD17A	6.4883534105	6.568665367	6.7035411805	6.410981152	6.811536496	6.275246586	7.281938473	5.626038684	6.891005543	5.655020281	6.486053288	6.600792665	6.835813541	6.0547133035	6.065975065	5.988604147	5.7264821515	5.891475339	4.7384768315	6.0351613535	5.8032565165	6.3579540065	6.096270613	6.983013561	6.978007993	6.5953811155	6.238115366	6.7295608705	7.7778230995	5.519219698	6.566986958	7.48005244	6.379370084	5.5961169055	7.5759284225	6.585086723	6.7835332465	6.491493043	5.8410811205	7.2479477505	7.3615822945	5.441347679	6.253681102	5.044659311	5.9511331005	3.922653762	4.067751799	5.633073906
ABHD17B	5.062238517	3.808639465	4.852082713	5.089635765	4.967176551	3.295411294	5.087302646	5.151651793	4.296500298	4.717370651	4.252472196	5.886126222	4.729189977	5.206666783	4.673208299	4.994601997	3.752765878	3.388457803	3.784790632	3.701660935	5.605097568	4.282352922	4.707520104	4.704670514	4.761399491	4.157678933	3.671105478	4.870664502	4.79542885	4.433926484	4.572989904	5.555788647	3.904310176	4.128313455	3.645048	5.421262862	3.864989716	4.944698023	4.913796819	4.62648566	4.781345718	4.692783428	3.614773299	3.246824149	4.1462629	3.511846699	3.868907521	2.995729758
ABHD17C	6.481557145	5.086937313	6.067444406	6.334983373	7.103059619	4.978209782	6.446295756	6.128556023	6.208752659	6.170458038	4.873020148	5.206261608	5.688917221	5.863226169	4.826141479	6.288132716	5.079175081	5.082287898	4.978209782	5.507406559	7.029167902	5.559401097	6.250269384	6.668248929	6.178280178	5.773078118	4.332522093	6.133211026	5.564751658	5.097296325	5.292041548	5.772278942	5.623517458	5.797516559	5.912454169	5.325339649	5.596175357	6.03031737	6.95333162	5.700658821	6.044042262	5.7273161	4.288045067	4.965114331	4.059163283	5.674616456	5.184328689	5.353176544
ABHD18	5.175957893	5.043068379	5.063795457	5.420970036	5.676641001	4.709963123	5.54807229	4.320233246	4.884571539	4.913210169	4.182659168	5.863501388	5.741252607	4.813363863	5.509719021	5.209550994	5.608096248	5.050223998	3.727541764	5.451638486	5.406776307	5.384905722	5.148840511	5.220733832	5.154424594	5.686220248	5.443868698	5.654621212	5.36066347	3.955534722	5.630494703	4.357950128	5.33505835	5.818642878	5.28667067	4.933580017	5.018149429	5.275723811	5.005285004	5.406124716	5.59752938	4.824122662	4.983096896	3.76645141	4.545636327	3.426776815	3.513604688	3.791370956
ABHD2	5.52095863	6.020016385	5.576487846	6.096589699	5.560395926	5.465233509	6.368561708	6.053668316	6.290511952	6.144723919	5.942893772	6.285385912	6.111928863	6.740705261	5.626054226	5.846688725	6.309930829	5.825976471	4.365996782	5.993328944	6.048965047	6.376342771	6.156497565	5.932331187	6.359274608	5.73795869	5.983176042	6.375979659	6.119490777	5.177228305	6.411392945	6.059944585	6.674615567	6.05268783	6.838538916	5.962442287	6.373975348	6.471437115	5.195638943	6.525091674	5.703393355	6.198289239	5.5575204	4.878932842	5.450362893	5.404219996	4.882896535	5.09982602
ABHD3	4.150646468	4.008266217	3.803910287	3.889810242	5.073758285	3.876650745	4.109092425	3.4654631	4.644298606	4.33873135	3.890457521	4.271405857	3.75614116	3.935719685	4.241933745	3.987120151	4.583193578	4.837726934	4.555677397	5.122178375	4.509776358	4.09755327	3.823813803	3.864571952	4.00494863	4.481913223	4.584714242	4.843807	4.369541058	4.473102449	4.337579636	3.320372723	3.709449589	5.243173386	3.933424818	3.863630665	5.158906832	4.804415489	4.636278505	3.611600967	4.454380673	3.481030197	3.818390788	5.057772988	4.103547937	4.896301079	4.096675571	4.246950042
ABHD4	4.849532519	4.284689009	3.586047987	5.313612486	5.283859584	5.473652403	4.675959144	4.569367842	5.585056754	4.645370016	4.539533411	4.90877745	4.207608799	4.813209711	4.578039196	4.213472831	4.874904107	2.968663624	3.64883865	4.373183327	5.046105163	4.187920784	4.602484101	4.196364304	4.621987461	4.021303363	4.678343117	4.466475106	4.707682425	3.663089049	4.911534721	4.464342496	4.326559095	4.392732718	4.609236012	4.373803911	3.724042307	4.831774779	4.089251834	4.631112983	5.159562981	4.084373404	4.715367431	4.011516854	3.659399985	3.343907578	3.837365934	3.973512977
ABHD5	5.988401403	5.96947721	6.730774421	6.722136443	8.484179124	6.329388687	7.318014182	5.859147262	6.57621195	6.958133199	6.623971454	6.956489321	7.128599976	6.699165396	7.014162384	7.061782437	6.666202955	6.142035994	5.52495681	6.559999843	7.098277369	7.265952163	7.644429021	7.130539389	6.532476601	7.790650638	6.485991313	6.711084416	6.534583273	5.575926538	6.708506802	7.565824879	7.075522872	7.038999412	5.790902054	6.970973877	6.331484626	6.429213482	6.814257799	6.657749681	6.618055694	6.383102006	6.431074987	4.875221494	5.310889474	5.240568005	5.72916398	6.474573015
ABHD6	3.702638316	4.512979086	3.617342148	5.256740515	4.847541491	4.409518364	4.809932022	3.934034225	3.921010223	4.158122237	4.409638367	4.162030302	4.814775729	4.175748821	4.887236687	4.904717246	4.17587467	3.899364854	4.249123032	4.390355431	4.133117802	5.04093803	4.504054513	4.686568083	4.646559533	4.611847568	4.51460815	4.674501189	4.649793919	3.732322863	4.759904533	4.602069205	4.307965921	4.758890439	4.763540499	4.562916162	4.800428635	5.16556762	4.24072637	5.31042591	4.703316067	4.351338313	4.494322596	3.913643618	4.246908472	3.633123488	4.209557844	3.522009341
ABHD8	4.180072245	4.404644221	4.756763212	4.259410439	4.486962358	4.500972871	4.256770691	4.473839026	4.727804374	4.98500475	5.106200335	4.466438158	4.613217177	4.909344987	4.778192727	4.578805476	4.359133331	4.598344803	4.710401944	4.427866159	4.710271822	4.570490539	4.866781663	4.59033953	5.198105453	4.351585717	5.053245887	4.452796625	4.15792954	4.818110161	4.224137973	4.490393806	4.562744069	4.319201568	4.536628989	4.444465564	4.025230789	4.398620677	4.320520807	5.001593574	4.633864023	4.777537924	4.443476277	4.762877599	4.304831074	5.03090815	4.777421795	4.272207712
ABI1	8.861587607	8.764682534	8.702875547	8.901873046	8.847118665	8.626862574	9.058214962	8.62859022	8.717350705	8.789605627	8.678715936	8.470331148	8.740130345	8.818121205	8.256839796	9.019711422	8.646396803	8.704585006	5.7400049	8.650095725	8.736433972	8.48699728	8.658462931	8.48747904	9.158785553	8.791301443	8.602317427	8.864218345	8.705469187	6.512484166	8.455519897	9.096326883	8.531155745	8.768040734	8.733253254	8.921891158	8.680113454	8.860017153	8.849578049	8.783022948	9.042677741	8.601174041	8.744924319	4.907165384	7.853649914	5.376790185	5.074781969	7.866162974
ABI2	4.812954602	6.092666771	4.133982464	5.932008311	5.867340172	6.023183643	6.028076343	5.16756983	5.930863991	6.035912412	5.439692179	6.251910465	5.727121358	5.242527744	6.31516914	5.820772966	5.620764119	6.160813234	3.462738216	6.293208726	5.954586311	5.802405733	6.273424499	5.053935452	5.866497148	6.193861738	5.704657537	6.309480844	6.317533266	4.766207942	6.008885818	5.184763558	5.874008078	6.082253825	6.228456081	5.301999528	6.502093911	5.989500714	4.983364331	5.797116132	5.8810232	5.532437623	6.501147106	4.364454885	5.790016342	4.812644213	4.421146171	4.341740414
ABI3	4.10008924	3.886804299	4.517360867	4.730609622	4.445212673	4.684120565	4.568487511	4.803251079	5.046639504	4.763926862	5.119694145	5.080524584	4.424679432	4.534780755	3.860643095	5.303881528	5.024325752	4.534555721	5.819421484	4.712087536	6.223139766	4.66924234	4.35147768	5.179507569	4.231572466	4.880300816	4.427793097	5.215063847	5.143630786	5.009099488	4.523637174	4.637441634	4.20115183	4.358607584	3.692958344	5.051345897	5.138635361	4.740071666	4.593665482	5.077955578	4.925763029	4.880915867	5.129559834	4.43041724	4.485885626	4.510631029	4.990745554	5.414121427
ABI3BP	5.613961806	9.996550689	7.281504563	8.302591689	7.746480966	7.676892818	8.027471986	8.127971571	7.481153663	7.989268794	7.820047495	8.207498504	8.654964241	7.701376605	7.817872036	7.166028343	7.922846427	7.208095352	5.028292834	7.151367341	5.453281174	7.423339897	8.26690459	6.819660872	7.895840681	7.633132716	7.52185827	8.557484523	8.232330927	6.152248018	8.692270312	6.367722231	7.451574262	7.578243427	8.254120341	7.725207412	9.276134882	8.502483521	6.620863646	8.185623337	7.679000601	8.144750687	8.414239854	4.685487408	7.460477169	5.031330454	5.187322251	6.565236073
ABITRAM	5.511606626	5.509518665	4.263289798	5.053048081	5.942655343	4.876986148	4.681915157	3.83719202	4.95026388	3.614892588	3.971985472	4.865208453	4.824098056	4.263049836	4.057881608	4.275396852	3.539038007	4.135273479	3.388014521	5.005649331	5.16730639	5.115464148	5.621171439	3.955152725	4.940183326	4.804149758	4.152949499	4.916495957	4.935704456	3.502054736	5.49539515	4.916495957	4.966900403	4.632329203	4.860660131	3.545158831	5.62903114	5.409711416	3.916281918	5.220354611	4.338837499	4.28049923	4.427421179	3.022505151	3.397937838	3.533356816	3.429617383	4.58956447
ABL1	5.71988701	5.877773772	5.234776496	6.177053295	5.814586266	6.238181272	6.281394443	6.262816576	6.018091243	6.270296796	6.398298897	6.119384056	6.535889391	6.742295423	6.186590946	6.09440874	5.86730851	5.945676037	3.69136852	5.741546612	5.829712946	6.073510021	5.891376831	6.413191486	6.366583805	6.100758409	5.632769441	6.273776643	6.660059582	5.253445273	6.760360828	6.056197733	5.639673453	6.139441096	6.285278452	6.16213937	6.722428066	5.919654098	5.364947714	5.947723987	6.454424345	6.134051991	6.084419522	4.21241007	5.585763882	4.324245273	5.342279826	5.075494261
ABL2	4.918817423	3.882345151	4.708417644	4.76434402	4.497256646	4.457827563	5.076925908	4.735400372	4.910363477	4.688412186	4.980989482	4.66544788	5.32890456	5.824504717	4.249244182	5.105442979	5.229291583	5.28579964	4.380903812	5.082624984	5.058552589	4.6406927	4.800725327	4.788025207	5.663082274	4.287884315	4.874464578	5.483988138	5.197588291	4.338734132	5.003002816	5.118930102	5.274466564	4.779823502	5.190852182	4.121766768	5.821329499	5.302206827	5.780753857	4.482919173	4.74144844	4.65510394	4.634696809	4.533891462	4.128093101	3.585916197	3.961420784	4.271453058
ABLIM1	7.154392025	6.703286455	6.36247403	7.172744683	6.637570637	6.322387483	7.198626818	5.705610192	6.337751862	6.810826633	6.387505135	7.145231852	6.995731999	6.716034417	6.32737878	6.939897106	6.725656204	6.02195996	4.344293981	6.673894557	7.232006132	6.793031697	6.836586274	6.655394846	7.024684507	6.999600263	6.502376388	6.798269036	7.290627979	5.561548771	6.219042114	7.342184042	6.486699457	6.66665535	6.536733296	6.858239459	6.42926482	7.048896662	6.098601135	7.222803429	6.925730208	6.438357056	7.140881674	4.797102995	6.248835966	4.306034154	4.477866193	5.902110876
ABLIM2	4.513776371	3.761218189	5.112352604	3.941026804	3.94673428	4.068502557	5.018162232	3.784565006	4.05992204	4.328783345	4.062074303	5.170981422	4.39442999	5.197189091	3.973741544	4.628001035	4.130319582	4.29981218	4.901335702	4.361010699	3.613682149	4.07243359	5.04978118	4.10425794	3.869235772	4.040934937	4.581631181	4.573676724	4.691667366	4.785375894	4.329591868	4.580343921	4.371573043	4.275387218	4.507837421	4.514996462	4.694405653	4.890810725	4.047242846	4.670979803	4.02920272	3.748026982	4.144816646	4.997103599	4.4228141	4.699663616	4.639818887	4.614645383
ABLIM3	5.036581393	4.417225216	4.705935903	4.922334349	4.904093621	4.738869984	4.912381316	4.939723353	5.214341701	4.337466535	5.115257911	5.478465451	5.966336825	5.592932991	4.3023245	4.553486471	4.566092254	4.195173081	5.412537218	3.736862951	5.064810429	4.608178665	4.208011829	4.578035212	4.526810685	4.847230195	3.627252909	4.823344741	5.321700927	4.699610128	4.964609158	4.593956396	5.07196819	4.56291767	4.805046901	4.782671023	4.772176258	4.6666887	4.012856079	5.474253809	3.922030263	4.627377914	5.512255524	4.467836166	4.357711725	4.658720053	5.325645792	4.35451297
ABO	3.68265222	3.1822846355	4.0059223545	4.1637321165	3.627458241	4.7544372165	3.9229857465	3.87175682	4.5623734275	3.2069922465	3.8926048175	3.085855292	3.872771026	3.663573577	3.6583029285	4.1640834425	4.0435537085	3.963149839	3.8026989605	4.2150126055	3.37964574	4.2435461765	3.6350215135	3.7895577825	3.6531896285	3.898412317	4.382115256	3.8742509935	4.1071471175	4.042625719	4.7623107765	3.730050557	4.049810435	3.66352034	4.207887122	3.5838702395	4.142195994	4.4154479005	3.951789892	4.5028990455	3.9515772985	4.30114244	3.4542319875	3.9492420715	4.6565884075	3.916164212	3.9023817355	4.021481607
ABR	6.351442358	6.299331956	6.760144271	6.609767193	6.260008433	6.428488163	6.480812655	6.228973099	6.979125408	6.90580807	6.40444287	6.486315297	6.717766608	6.288376946	5.947980889	6.632784343	6.883610621	6.372231882	5.245021443	6.762228815	6.477358247	6.583681601	6.652602538	6.609767193	6.767783579	6.940083264	6.579556007	6.490919618	6.31736069	6.182515316	6.435590499	6.526995164	6.75599987	6.186805718	6.781238837	6.504823967	6.600926565	6.933767487	6.060742427	7.019245408	6.882160299	6.755297269	6.33147897	5.726785614	6.613179729	5.494632455	5.538478147	6.098350858
ABRA	2.629673288	3.45067201	3.674333351	3.436727229	3.365963038	3.365000682	3.78283176	2.976161502	3.103448287	3.627298518	4.612714766	3.402337937	3.649846687	3.223620157	3.519801474	2.952853173	4.064783753	3.462888805	3.800160925	3.30968714	3.038165278	3.232379732	3.357986932	3.393464574	3.143391094	3.285332182	2.748146098	3.521652263	3.500110591	4.660589353	2.822934931	3.644675414	3.197019935	3.387585502	2.771653435	3.285969911	3.384007798	4.020658375	3.310307952	4.148794988	3.329841263	3.396689265	3.707163642	4.189032615	3.66201968	4.272912682	3.09112819	4.3977764
ABRACL	5.138440469	4.579929931	3.723968278	4.998670992	5.526323573	4.703002696	5.262704225	5.346306905	5.240151865	4.916093784	5.012652757	4.30035556	5.359127242	4.862905116	5.237124856	5.300828534	4.608033806	4.469178998	4.227132569	5.33289468	4.474051174	5.910709842	4.839133449	4.991097764	4.995079839	5.235297658	5.634883002	5.21275997	4.578780379	4.125595723	4.006633389	4.902072305	5.271748016	5.940139634	4.599839468	4.682518792	5.386278421	5.415528182	4.684701541	4.650930569	5.248010714	4.895932681	4.666623462	5.987975114	4.43432955	4.301480197	4.842124557	5.087324895
ABRAXAS1	5.155520234	5.261820231	5.173294545	5.282924734	5.124302103	5.434599469	5.407269186	4.539675592	4.837362268	4.543429933	5.629860125	5.628649883	5.261768853	5.465824607	5.436092597	5.188386153	5.515613709	5.860402781	4.31995572	4.542917963	4.933272788	5.467275496	5.260996238	5.025799059	5.362829775	4.938509162	4.729395157	5.826248379	5.065122075	4.139063317	5.583090293	4.432449949	5.511869985	5.280192461	5.86978069	5.186475765	5.357866721	5.848736486	5.631179222	5.10293184	5.083663272	4.850086999	5.626008385	4.839518012	4.98115954	3.53670504	4.317248018	4.75677823
ABRAXAS2	5.781408866	5.828155326	4.822357237	6.280197485	6.325144849	5.939284354	6.077029803	5.832399355	5.584227094	6.40729466	6.106282118	5.975016077	6.326898951	5.686484712	5.845493777	6.054668398	5.250513596	5.956111517	4.231721718	5.97751785	5.900596886	6.358445305	6.072537456	5.957999429	5.867051386	6.091208296	5.729491457	6.163290445	5.977384647	4.305397383	5.777969415	6.043815298	6.109252435	6.369626696	5.944319415	5.504778369	6.533621591	6.32498594	5.985159579	6.019790854	5.755232972	5.949761988	5.946325658	3.557872076	5.29383207	3.921125129	4.48256417	5.117596823
ABT1	5.110013522	5.56342911	5.644919869	5.051419762	4.941019301	4.567961298	5.473651495	5.161475846	5.486096007	5.371325337	4.69157945	5.140278579	5.410092002	5.812550118	6.128133891	4.990017151	5.204655156	5.391828623	4.293210014	4.962528067	4.911024158	6.542365089	5.300330616	5.185465387	5.762311307	5.933273491	5.337006197	5.530392651	5.301690286	5.254296582	5.504900513	5.693986669	5.802015297	5.277105398	5.096742647	4.972580042	5.149791432	4.970837605	4.919579955	5.7212932	5.145832694	4.152573902	5.433703134	3.873783356	3.936849435	4.545144271	5.182854047	5.174525814
ABTB1	3.573771969	3.506464262	4.168133778	3.597674432	3.295735558	3.74608585	3.949044688	3.558890816	3.025628071	3.129709505	3.678976726	3.381100568	3.828649707	3.374316642	3.710134346	3.207773154	3.915856198	3.389428849	3.906439946	3.334545557	3.876996833	4.214644276	3.864495797	4.552901771	3.699971816	3.214134693	4.201789982	3.534006433	3.55690377	4.359267828	4.236027252	3.626785675	3.73817499	3.372416945	3.655236905	3.677526749	3.040513591	3.994347799	3.837548138	3.240221357	3.871362506	3.822597876	3.216872117	4.00608144	3.54255315	3.559271511	3.826080751	3.452354938
ABTB2	4.49145813	5.48150287	3.886287666	4.71888597	5.324128938	4.596799177	4.636903304	4.037117939	4.495079744	4.391526295	4.120938373	4.940032446	4.672242574	4.834710023	4.312073438	4.892020765	4.656501246	4.652498918	3.730667473	4.263769721	3.875745013	5.060638988	4.844445748	4.548689209	4.74761718	4.765627605	4.307358506	5.107017724	4.518466816	4.621176077	5.104312509	4.497785063	4.59548861	3.790280821	4.16559964	4.226943608	4.505156282	4.721191111	4.916480091	4.434734244	4.213993897	3.573956925	3.870153907	4.14711436	4.376372606	4.696675544	3.975351798	4.313958192
ABTB3	4.403745032	4.014078772	4.08417902	4.020089894	4.826467238	4.488802242	4.855088966	4.242904041	4.261187204	4.377857569	3.844105938	4.129729041	3.915409844	4.235542391	4.783246042	3.692909456	5.231960387	4.163218632	4.945120956	4.137119282	4.21559405	4.062536328	4.445251175	4.882330685	4.081114379	4.044735386	4.492553342	4.537984703	4.698555357	3.443912547	3.807279521	5.008056864	4.31927148	3.97242948	4.88818928	4.360928504	4.318981662	4.109285346	4.949004802	4.705355326	4.800041831	4.450217776	4.161922972	3.613860686	3.943237366	3.418020682	3.766043482	3.851167167
ACAA1	4.072048748	4.222420893	3.14391251	3.776630513	4.556146513	3.848922661	4.277085283	3.24822923	3.896250104	4.212709053	4.601789139	4.361840096	4.482468804	3.649551036	5.300969766	4.745406076	4.180106065	4.516876795	3.55657216	4.336163436	4.478801763	4.88268516	4.758716345	4.181481527	4.230054751	4.057692166	3.296746516	3.297651224	3.712399	4.145684777	4.523528753	4.783219585	5.300969766	4.219488625	4.535078771	4.204793835	4.224699314	3.522725861	4.387763064	4.620065289	4.033817741	4.493542331	4.200758987	3.3488142	3.915922691	4.147679242	3.124626821	3.236769608
ACAA2	3.950044294	6.095877277	4.048605717	5.163406589	7.649541903	3.952343887	5.030156984	4.638917693	5.384650224	4.920486176	4.806914068	5.105698457	6.130263093	4.283469089	4.945375187	5.562930097	5.041191806	4.890641686	4.795989447	5.121656572	5.897760287	5.479215841	5.989659294	4.949072705	5.029556735	6.243653149	5.064769821	5.309387677	4.998573313	4.301243114	5.149689405	5.207569627	5.820549771	5.691210415	5.109542053	4.871440291	6.002593658	5.294207575	5.824628602	5.164351536	5.349984627	5.703751634	5.068689672	4.8613559	4.468501831	4.514774455	4.360962078	5.203647101
ACACA	6.071730555	6.313550574	5.261417286	6.203561846	6.882671686	5.70892617	6.165035524	4.903449747	6.184055718	5.699164231	5.925816979	5.734369033	6.243526642	6.243949894	6.086230664	5.760319372	5.140662598	5.970832354	4.731788929	6.303188177	6.117369285	5.875119471	6.449364731	5.771301707	6.072202404	6.512489102	5.735900515	5.914906155	5.92723427	4.971143296	5.967521081	7.042511737	6.7310821	6.357816022	5.478565877	5.820620914	6.186114144	5.862003299	5.259300601	5.931166089	5.936233838	5.585851311	5.610806529	4.178576613	4.877459032	4.706944185	4.713338741	5.367902754
ACACB	3.756818856	3.91478795	4.059697681	5.849179135	5.409755477	4.601417785	4.65969979	4.369239753	4.502884966	4.311539802	4.739121298	4.42339358	5.783075992	4.501103777	5.131183491	4.611197364	4.762787089	4.613743439	4.066984689	4.253710548	4.546801603	4.855530664	5.29954888	4.680495294	4.091082491	5.20376197	4.411870695	4.437174057	4.662801929	4.056505815	4.891353398	3.973927	5.065872218	4.725171858	4.86550459	4.326010614	4.347633623	5.42018883	3.833062224	4.685457929	4.421746356	4.597012406	5.246661784	4.52445852	4.70115685	3.999796279	4.30197002	4.417756656
ACAD10	4.674458864	4.926398318	4.864475931	4.91802167	4.231857621	4.351217575	4.536442818	4.742440144	4.89282426	3.72033303	4.674660115	4.747409761	4.454055428	4.43595781	4.480168033	4.621597048	4.753111742	4.398104174	4.253341926	4.098323693	4.980143676	4.140253311	4.815210383	4.269084196	4.635036593	4.306738315	4.368271903	4.375866506	4.674119633	3.87736148	4.748890746	4.815307605	4.499242188	4.234346735	4.565592487	4.358813004	4.282937922	4.824479258	4.244673203	4.346330892	4.32383023	4.698976195	4.650301548	3.592477184	4.065137218	3.515336399	3.99985502	4.36909585
ACAD11|NPHP3-ACAD11|NPHP3	6.225511601	5.990387671	4.987429186	5.865010847	5.496089342	6.084105251	5.877766596	5.304460616	6.087372139	5.847303305	5.797271733	6.296037255	6.083812366	5.530370988	5.996992066	5.607644573	5.807817841	5.66463473	4.673271715	5.818809413	6.054995786	5.890138075	6.007058713	5.734984373	5.63816103	6.038024011	5.648358577	6.09708104	6.17565506	5.07354699	6.157907712	5.721114373	5.750786713	5.895726601	6.237340729	6.206485029	6.023653824	6.193950694	5.461166423	6.373672847	5.697992176	5.380652723	6.298152312	4.750343135	5.577686039	4.787896836	4.342852642	5.663342975
ACAD8	4.83398658	4.923834885	4.423424873	5.034499124	5.351678081	4.457853729	4.988109964	5.036623475	5.227133604	4.221583376	4.662355679	4.738635866	4.996858982	4.468878436	5.711933493	4.551994408	4.877313011	4.595854864	4.844449374	4.971188735	4.533749961	4.723456736	4.957186746	4.576480124	4.715818891	4.964001938	4.422214551	4.973389549	5.127308829	4.392885526	4.889033529	4.620870679	5.289348317	4.697860251	4.61973535	4.750737507	4.370230838	4.912756412	4.366013283	4.311403724	4.066317263	4.186768136	4.691444372	4.731131206	4.734493472	4.445404837	4.287072191	4.502127646
ACAD9	5.879560086	5.762829399	6.683302868	6.769702885	6.781044503	6.202733018	6.23386487	5.452782	6.725817857	6.164252516	5.969782188	6.313559423	6.411400452	6.439355178	6.680361026	6.882535959	6.066915463	6.251474598	4.680352224	6.361028878	6.227210077	6.521110781	6.296474925	6.545523417	6.259769544	6.907602894	6.41164529	6.42597628	6.210368005	4.744227124	6.279270167	5.236059397	6.357208289	6.387836831	6.127002672	6.496838349	6.444287528	6.518185321	6.385863292	6.75646057	6.239130425	6.406308408	5.95010826	5.255955293	4.8312868	4.352805287	4.493535114	5.671839866
ACADL	2.641065774	2.284564468	2.933311647	2.885232784	3.003970398	2.643431734	2.960184511	2.893346474	2.479679132	2.604072611	3.246302503	3.99192833	3.336933201	2.922128053	3.474610468	3.15235532	2.901212844	2.596761099	4.170879618	2.617991221	3.050762282	2.657340237	2.777871149	2.376467714	2.969896543	3.164017911	3.17317465	3.449267538	3.682631478	2.6851898	2.808441032	2.641403652	3.908738666	2.528361327	2.736740426	3.186762695	3.332377321	3.537410648	2.64051199	3.001056377	2.89487865	2.977370608	2.780094041	2.974263056	2.97165162	2.383018581	3.018865254	2.791480151
ACADM	4.484320004	6.147539921	4.258237537	5.725361663	7.555494412	5.34241068	6.254756171	3.709488496	5.840488341	4.448898391	3.912338759	5.424509726	5.712420083	4.450108121	5.62455844	5.952773687	4.585844664	4.194129684	4.963538162	4.762126737	5.132634104	6.205478309	6.816790995	5.114539594	5.031491004	6.168608216	4.814613854	5.42204651	5.248922646	3.9317455	4.605657654	3.330441427	5.435386875	5.737737972	5.069153643	4.9863951	5.413584688	5.466599945	4.990533284	4.38823701	5.176563603	5.701783812	4.480653998	4.298406296	3.655941448	4.347623513	3.241537285	4.029650198
ACADS	4.238729071	3.937706911	4.01254049	3.680775162	4.178198208	4.115593502	3.542822057	3.507797993	3.665119209	3.558343608	3.928074625	3.66533949	3.840424558	3.997814796	3.650518735	3.880783808	3.314191569	3.983817592	4.732128392	3.669713636	3.871083327	3.245944871	4.015078585	3.794720922	4.293255118	3.655846705	3.725677709	3.344868384	3.712031712	3.816609283	3.648826134	3.679698355	3.756336478	3.543982854	4.321464191	3.659259018	4.06384672	4.032419705	3.741798243	3.764184489	3.460347647	3.65846187	4.185247777	4.424988757	3.511147072	3.871083327	3.950129574	4.146867496
ACADSB	4.692302772	5.733503848	3.500291521	5.345341303	5.214835396	4.125689302	4.88121148	5.088178109	4.76359949	4.413590963	4.452935185	6.112394441	5.684329502	4.686361724	4.996882376	4.861026529	4.422246165	3.954872683	3.34113585	4.795463448	4.873482769	4.762632649	4.953593316	4.146486601	5.140713258	4.824477722	5.201590608	6.261337213	4.761611984	3.942940328	4.563060207	4.432889452	4.072002788	4.934393691	5.341409759	5.909396332	5.083511716	5.703868748	4.5286389	5.957002015	5.460144358	3.675075385	4.959430931	3.832922176	5.098013082	4.414259013	4.271495667	4.000486269
ACADVL	7.206006327	7.503645643	7.936766945	7.882691912	8.335649753	7.778297425	7.703665294	7.10980436	7.960803571	7.939614461	7.745963733	7.872519431	8.180651819	7.588655957	8.111791285	8.109122311	7.533387694	7.681846117	5.810926784	8.024150819	7.961007635	7.943298191	7.897705942	8.032182338	7.542339663	8.163103448	7.846781212	7.369490361	8.026372569	6.977176671	8.090947177	8.60845947	8.220667587	7.899422115	7.603045317	7.738241014	7.937450064	7.585435125	8.076656772	7.497489014	7.598217871	7.458692056	7.641222101	4.862228416	7.342402064	5.261991687	5.549765069	6.869282624
ACAN	3.834643081	3.144788201	2.899053967	3.278712369	3.207481767	2.740367619	2.896026556	3.273911541	3.684902438	3.463128622	3.601935579	3.957761186	3.180805515	3.699211109	2.668968662	3.000551449	3.634684213	2.76004432	3.937870063	3.022400284	3.551960217	3.600690518	2.676912629	2.712085775	3.266206289	3.504623502	4.019559113	2.781217594	2.752442623	3.265887012	2.655634921	3.963995551	4.430338728	3.238768859	3.176554546	3.173611746	2.719190375	3.299273259	2.670192488	3.68090767	3.050826478	3.119972488	4.038201895	3.372266706	3.242384058	3.972410482	4.119895547	3.74391254
ACAP1	5.4813026	4.655444831	4.545659629	4.495628103	4.88986287	5.075727274	5.110650311	5.16654801	4.754402997	4.708142812	4.964151767	4.206871452	4.76920244	3.581342427	4.619587086	5.060567642	4.843095223	4.92829333	4.585565629	5.197626985	5.172522512	4.494466389	5.156077067	4.379804506	5.149470767	4.750463021	5.360196585	5.061476244	4.86146555	4.815285728	4.20593662	4.547730121	4.367603723	4.88380618	5.136603332	4.766998298	5.209621127	5.208762839	5.902622311	4.784723397	4.895560562	4.91635488	3.990752822	4.28105782	4.148987033	4.124471711	5.01455114	4.470521716
ACAP2	6.565380202	6.427557353	6.387599779	6.7668248	6.985875316	6.273860872	7.034807279	6.075016262	6.514483619	6.888309114	6.54340076	6.51112211	6.079981953	6.546049205	6.108836159	6.697661789	6.670871028	7.002676075	4.889984951	6.86731398	6.831598783	6.525083524	6.835003179	6.560764092	6.887779268	6.616536979	6.352702501	7.046483196	6.631913041	5.278474824	6.791073849	7.325485184	6.582690746	6.614943258	6.397881423	6.446861112	6.678665528	6.702844113	6.725487265	6.581329096	6.646167084	6.522548809	6.774944845	4.472208673	6.171881632	4.726052183	4.624344526	5.453163568
ACAP3	5.491664887	5.825157871	5.364762276	5.440451549	4.705270079	5.105451063	4.964540448	5.114427807	4.852283442	5.569901885	4.9522898	5.425670047	5.270687289	5.361457915	6.016833715	4.98060924	5.59494961	5.378860799	5.128113036	5.369718035	5.449793151	5.225974295	5.447157707	5.902806649	5.2469134	5.487151846	5.349331563	5.220451411	5.645531281	5.878722133	5.904908383	6.073524369	5.118045237	5.339387158	5.631502109	5.584351977	5.123641821	5.228579135	5.067038647	5.51567495	5.51192939	5.525640504	5.03365787	5.236543653	5.314429431	5.18263461	4.868053205	5.984044935
ACAT1	4.621060141	4.128736093	4.912882842	5.627714381	5.669386823	4.659861119	5.642319765	5.105610913	5.48550455	4.971834358	4.545284574	5.310104853	5.496696213	5.300813052	5.23204823	4.875884897	4.932336518	4.623073508	4.957428873	4.700651613	5.067987944	5.339452926	5.109525246	5.301879954	5.127205657	5.338693661	4.714580316	5.455964595	4.930710679	4.061884996	4.93827296	5.25771004	5.847582427	5.433533473	5.291899879	4.878873863	5.413761418	5.318708479	5.359092487	5.305969614	4.987263518	4.952439909	5.1049032	4.324596219	4.52201517	4.265888462	4.514397987	4.197103544
ACAT2	6.034373936	5.894726666	5.628077921	5.498205682	8.062458111	4.611168219	5.905733745	4.89154485	5.607595285	5.933519181	4.866022219	5.430273018	6.221071125	5.502819408	5.926848641	6.357603856	5.296837229	5.628450463	4.8363344	5.787641125	5.819157237	6.800915468	6.721655138	4.886226073	5.75985775	6.762240574	5.999976506	5.507646185	5.176966551	4.982768521	5.402178127	5.694728177	6.228107209	6.085264267	5.638738151	5.523526658	5.64412329	5.863571461	6.016762364	4.672151614	5.461787303	5.900904743	5.175957111	3.840527616	4.495629667	5.092636889	4.827084206	5.891138163
ACBD3	7.147799979	6.914645843	6.120511438	7.365144195	7.725377492	6.487474429	7.325424996	6.602805358	7.518345133	7.256706157	6.805467418	7.289730711	7.558287021	6.977702852	6.716648909	6.97692228	6.897566394	6.314292711	4.399455921	7.349809388	7.555551816	6.875362249	7.369559661	7.168287167	7.475930997	7.184149841	7.127320641	7.579638538	6.983669589	5.734565843	6.94810154	7.135432163	6.687480318	7.149871928	7.017929245	7.1774638	7.619288829	7.315076659	7.196417443	7.188054031	7.587813607	6.57000185	6.815084513	5.548087604	6.663625084	5.856226508	5.418395238	6.002538745
ACBD3-AS1	6.482973904	6.199244036	6.904997101	7.753635883	7.116417089	6.299940901	6.421390253	6.022557493	7.072752699	7.270455602	6.392751091	6.722651658	6.46508751	7.113612865	7.135848735	7.069932377	8.038448874	6.884131095	4.665176559	7.341067134	7.35031584	6.183301359	7.464624896	6.95479632	6.797193502	7.155979057	5.975695953	7.621347004	6.878631288	5.028407856	7.216117596	6.422424286	6.065684984	7.108838159	7.166225159	6.414907442	7.023836021	6.908556449	7.663230152	7.013662463	7.831018837	6.558387818	6.826616882	5.043205737	6.022015987	5.264372288	5.55911397	4.515975477
ACBD4	4.579930287	4.317742284	4.492350403	4.348553774	4.554809822	4.374621449	3.866193281	3.709987453	4.15853573	4.44397292	4.275309921	4.778047995	4.233503231	4.374276368	4.651641921	3.360633425	4.537610664	4.180381956	4.633494379	4.172276266	4.470212491	4.334271087	4.185044068	4.784498291	4.317443417	4.322605073	4.272192007	3.980980555	3.960902921	3.825522924	4.341368044	4.457690628	4.303722528	4.262028518	4.416088448	4.005851575	4.156528394	4.454465141	4.332435969	4.976121732	4.451022017	4.435074169	3.649149521	4.315278137	4.232392924	3.291767834	4.423414404	4.568272464
ACBD5	4.580083211	5.553623095	5.579168545	6.161950822	5.969964429	5.621085362	5.920604214	5.224675792	5.763788268	5.758531182	5.917706012	5.280611465	5.619977356	5.610994309	5.538922995	5.905476838	5.916389956	5.664253287	4.516526631	5.653709443	5.779651551	5.735694855	5.941323073	6.009997738	5.390433319	6.217093576	5.715512476	6.469448995	5.896652258	4.569687256	5.766366752	6.06338306	5.681064982	5.458207473	6.059092613	5.369020256	5.799736777	5.912239223	5.37504079	6.204848028	5.916389956	5.81601404	5.412918746	4.645404719	5.034346046	5.219709409	4.506636868	4.345953595
ACBD6	4.927715059	5.539016939	6.060741213	5.214997475	5.867366594	4.993776646	5.653512078	4.728010206	5.647054822	4.213691021	4.947869089	5.823822583	5.06000588	5.528234309	5.282655036	5.374171011	4.382138634	4.525001484	3.470202798	4.828110312	5.578917048	5.981122497	5.526372288	4.79763942	5.104777175	4.807330536	5.68145225	6.205440209	5.428789942	3.258227485	5.44576805	5.092576575	5.478505588	4.912015793	5.775114724	4.273874604	5.665305414	5.368320564	4.461420245	5.461679055	5.078920709	6.026171978	4.93455065	4.019743096	3.865936307	2.844574315	2.7202599	3.225895593
ACBD7-DCLRE1CP1|DCLRE1CP1	3.663958498	3.818916224	3.987384106	3.722292631	4.826671835	5.30085574	3.373154106	4.02055962	3.337482662	3.870554559	4.00732399	3.801483326	4.076073003	4.977792676	4.425545215	3.573365955	4.133000623	4.741116674	4.3244489	4.195149401	4.052682322	3.58872797	3.945524346	3.206118611	4.33862989	4.284048746	3.863279044	3.194696535	3.803660397	4.900295279	4.305390205	3.479014148	3.578383557	3.250303019	4.145093575	4.073446768	4.098788023	2.684850761	3.418320377	3.786933639	3.532772301	4.10941633	3.793931761	3.781622589	3.947555284	5.227533717	4.791109174	4.7226822
ACBD7|ACBD7-DCLRE1CP1	3.124442207	3.060084956	2.878257265	3.102598959	3.06930272	2.467004702	2.462648804	2.543507258	2.582979294	2.893317231	3.002248692	2.403208715	2.849473117	3.156887405	3.006040786	3.022565874	2.82185532	2.708898898	2.963155036	3.179198176	2.456031009	2.628823758	3.065906176	2.995647386	2.800446895	3.152641407	2.780068566	2.887760375	3.841882587	3.953559686	2.504798373	2.786307817	2.723692627	3.044436372	2.483210719	2.760276554	2.80222677	2.807071856	2.824725916	2.633018272	3.139126521	2.967623526	3.154065787	3.444799124	2.891147595	2.779256709	2.424251985	3.177900035
ACCS	5.440482105	5.396304537	5.631231364	4.568633965	5.281060053	5.800492959	5.019853382	5.642777524	5.453558411	5.16646544	5.458275473	4.248180825	5.325167693	5.137157948	5.854250572	4.742019561	5.592841794	5.571912807	5.01273654	4.677855393	5.269885609	5.573116955	5.180911828	4.715378626	4.825431438	4.939590858	5.514688311	4.835772096	5.190558619	5.891040811	5.630370485	4.679087473	4.905604537	5.248195638	5.578651224	5.277635286	4.862223014	6.149900591	4.139750321	5.141967661	4.253154755	4.384155132	5.438612547	5.024492616	6.094427339	5.004898034	5.381654085	5.484728035
ACCSL	4.046659422	3.592288184	3.665387809	3.813878838	3.778380181	3.873601155	3.981679065	3.909620346	3.777793915	4.106788356	3.617796337	3.708129784	3.177227033	3.908474079	3.347128203	3.480856352	3.791040389	3.979326778	4.554512182	3.592288184	4.083704056	3.836480622	3.628518415	3.613348978	3.832563587	4.350040953	3.357281387	3.52348541	4.06197796	4.100777417	3.829738448	4.079034534	3.287050435	3.990157158	3.719333898	3.439198829	3.517313246	3.861088629	3.784280027	3.886511135	3.935257869	3.913695712	3.5903236	4.120813587	4.227739035	4.718166733	4.360049072	4.339767296
ACD	5.103857174	5.579937529	5.309175605	5.102202009	5.01785372	5.516808216	5.339658602	4.97662064	5.301068136	5.269869434	5.886274444	5.319693469	5.39533522	5.27225559	5.556070811	5.348864052	5.530364394	4.969298262	4.939431112	5.26646478	5.140419152	5.583858245	5.562849196	5.298638678	5.700346578	5.054013277	5.576925009	5.427366518	5.152152396	5.64061526	5.299064108	4.863460878	5.442403277	5.327292636	5.379084717	4.745033662	5.413919623	5.655154643	5.169139058	5.453070556	5.293628864	4.67118583	5.317987908	4.277077123	5.407660018	5.216146564	4.55108085	4.535484593
ACE	4.177469871	4.282415621	3.980832128	4.108111079	4.28363252	4.124097704	4.073327811	4.008616787	4.467244712	4.586499212	4.532716327	3.723688278	4.674588855	4.024316742	3.670548166	4.313623119	4.040394363	4.29043396	3.807584049	4.256434179	4.306118188	3.955444161	3.742300788	4.642518465	4.450996407	4.108813283	4.459812875	4.195341764	3.960201951	4.290151237	4.686645657	3.967257407	3.666711636	4.002593116	3.973103238	3.767621102	4.337201393	4.296812432	3.87389114	4.278944294	4.193318526	4.236234746	4.675849706	4.54964132	4.078360731	3.925236139	4.242667034	4.338043885
ACE2	3.607967132	3.023254472	3.243448839	3.238095737	3.60132369	2.862406727	3.191500201	3.498189925	2.90403757	4.017268656	3.262347651	3.487886967	2.789100368	3.454279683	3.181535118	3.634462064	3.593040491	3.835767973	4.186535923	3.364486998	3.037207467	3.57473951	3.456987597	3.288705593	3.510823847	3.606748561	3.47594486	3.511776969	2.935319748	3.487137502	3.144255137	3.736906467	3.261416899	3.147083379	3.421221086	3.238073241	3.329779266	3.007634949	4.252629137	2.974746924	3.901658092	3.748698094	3.470774953	3.353417021	3.152309497	3.690474335	3.751636147	2.446973997
ACER1	4.884192564	4.424225083	5.443869319	6.834832549	6.480051209	5.791490984	6.938944054	4.895807442	5.126248698	5.579861322	4.964151767	5.930036709	6.229734821	5.868062183	5.741307132	5.684381489	5.377789426	4.278020391	4.84362543	4.588837622	4.813773171	5.72568849	5.411600913	6.038344942	6.44569719	5.927708716	4.885802095	5.694815994	5.991186754	5.075606842	5.939616447	7.105883855	4.824068106	5.408503189	4.424066606	6.290715182	5.102517571	5.588166449	5.2800991	6.291892108	6.432519014	5.372966352	5.523731449	4.78224215	4.928681439	4.373795498	4.716634667	5.050120931
ACER2	4.692350034	4.590937769	4.077402683	5.420512885	5.594161617	5.404802748	4.835232779	5.331741127	4.387287402	4.043658008	5.316323558	5.070072906	5.416527012	5.513902991	5.217073158	4.658892469	4.040034223	5.030765039	6.099458363	5.216461469	4.978380084	5.109834971	6.339964728	4.89041289	4.880151531	4.839227372	5.165407271	4.455061115	5.097957741	4.587736101	5.841310719	5.13306463	4.89660251	5.758071874	5.2112502	5.247029975	5.176041049	4.931704214	3.724959426	5.598441787	4.953438154	5.165199799	6.190665244	5.512929823	5.740614429	5.922326097	5.568561169	5.702393973
ACER3	4.169906108	5.235742723	4.090960412	4.188903869	4.879506795	4.472040819	3.793438733	3.776678912	4.606136633	4.268839999	4.986535246	3.992235205	5.180903991	4.702943812	4.079772457	4.48607731	4.343680624	4.251694802	4.336512078	5.005243025	5.493517731	4.214158088	4.478872828	4.010026345	4.99101056	4.246560391	4.885541246	4.027807398	4.688005319	3.676442266	4.773699625	3.844715451	4.949575444	4.630190542	4.21316788	4.128433128	4.974276013	4.360837626	4.094561741	4.107391941	4.379081273	4.564580556	4.314408697	3.713058788	3.970302997	3.552514091	3.265171357	4.167103465
ACHE	4.257840559	4.127334083	5.165110854	4.37266687	3.885291373	4.15023748	4.233537075	4.257175594	4.237615525	4.340304761	4.37266687	4.43636474	4.602737489	4.730620933	4.544454562	4.303925177	4.582287849	4.769112219	5.096996934	4.316542315	4.095952696	4.178405558	4.465416902	4.489218052	4.716696392	4.357016867	4.33275621	4.622043431	3.579295585	5.320217653	3.446633584	4.935218955	4.396855822	3.958725826	4.309916476	4.168039988	4.197944533	3.940489773	3.982073303	4.169963413	4.418705383	5.180795634	3.538491517	4.462306162	3.816097839	4.727171907	4.903711763	4.149227883
ACIN1	6.489044598	6.763973451	6.270440582	6.462699267	6.374820477	7.012189199	6.42416704	6.375769326	6.890483991	6.460296797	6.668129122	6.185160872	6.913780285	6.718851354	6.411681791	6.648831939	6.514372543	6.839821103	4.671869347	7.083437345	6.604546281	6.393571082	6.809333162	6.888548241	6.497501044	6.654480758	6.918000785	6.670643628	6.715129859	5.827310697	6.655927577	6.493913944	7.288933105	6.548795391	6.643302457	6.599999518	6.617991398	6.441185402	6.414821996	6.828971272	6.479177406	6.359955444	6.750683245	5.064964853	6.226653768	4.360490923	5.00982115	5.586015073
ACKR1	6.662316363	6.361603565	6.363637567	6.825726557	7.024976243	7.40021601	6.932397945	6.136495917	6.518079154	6.297678176	6.458032943	6.507429022	7.229204736	7.626918293	7.313771511	7.185032598	7.116183567	6.719320737	7.014386038	6.043153976	6.811314621	6.486140254	6.946666365	7.28162224	6.642546297	6.442239657	6.96736717	7.05261008	7.006081125	8.223062299	6.864755135	6.205514739	7.18268939	6.912472743	6.615523214	7.091257598	7.280547732	6.934377817	7.486402881	6.766974292	5.244059522	6.796519772	7.124433497	7.939422802	8.534897791	8.785833226	8.830482431	8.793457255
ACKR2	3.587170954	4.418940991	3.960522024	3.87154636	4.256064184	4.425087549	3.972427543	3.852890001	4.073345789	3.946530978	3.313000463	3.446384102	4.103547937	3.409041929	4.178744841	3.774279022	3.810139547	2.899698483	5.074639378	3.987902222	3.046215842	4.602880757	4.016007472	4.118758044	4.68248774	3.334510851	3.629542501	3.561181191	3.659470363	4.707620163	3.712467639	4.091619335	3.575402737	3.721975031	3.884889708	4.144881849	3.895010587	3.648300182	4.103783542	3.10924638	3.899667647	3.72038176	3.826743152	5.591216094	3.925953477	4.91302862	4.900025	4.161683203
ACKR3	5.244673733	5.589228629	5.905756263	6.601835415	6.171193065	6.771171473	6.300745602	6.377498148	5.574076411	6.742283697	5.74709392	5.882080151	6.689257199	6.829458141	6.061950094	6.438927519	7.030709904	6.024789313	6.08844373	7.163947341	5.347455516	5.681744864	5.292830536	5.575980522	6.328394216	6.152002661	5.952884164	6.513939397	6.873812658	6.75574276	6.611940139	6.81075213	6.138865309	6.052373036	6.51527677	5.366764925	7.239536885	6.220493276	6.323220059	6.241793845	7.17242346	6.4335133	6.270488629	5.324447117	5.872700599	5.155209011	5.614640185	5.972432661
ACKR4	4.228014282	4.145174322	4.740448583	5.574001392	5.249445622	5.581735678	5.419472392	4.862075307	4.339964762	4.686534071	5.503945018	4.721709969	5.37710806	4.810941958	4.871746353	5.307332594	5.368553526	5.332340583	4.026252859	4.685516272	4.765633804	4.654172186	4.950401359	5.252215895	4.512227785	5.127989198	5.38599483	5.376243629	4.865002578	3.635270869	5.988409319	5.036453244	4.328501586	4.893162561	4.902370897	4.434787459	6.177986115	5.255316234	4.901571448	5.570467235	4.820952394	5.146137855	5.378728931	3.890980568	4.154374583	3.538630838	3.548444457	4.575498226
ACLY	5.869691874	6.468644469	6.300152753	6.218156443	7.54413478	6.358700989	6.080743405	5.562158879	6.681945285	6.565611811	5.945905664	5.657664702	6.795562449	6.005515667	6.74992496	6.806594288	6.232626861	6.180478836	3.452111449	5.965337677	6.280368243	6.961731845	6.936735491	6.110897214	6.445993362	6.701114245	6.066794386	6.442564205	6.199906816	4.964554399	5.721607579	5.916359568	6.448726677	6.394318869	6.001764553	5.810293845	6.408082924	5.901461938	5.842752989	5.820096085	6.467415295	5.362590408	5.639819562	3.665795005	5.337087367	3.876176088	3.882354629	4.6944993
ACMSD	4.405531832	3.804069321	4.006929907	4.348989437	4.080085605	4.215696043	4.516323284	5.087256803	4.284140622	3.746381173	3.63410827	4.612207205	3.825484097	4.37750795	4.716537865	3.683026112	3.581325542	4.314373964	5.260203084	3.874310736	4.521661626	4.058876106	4.588438896	3.970570457	4.742304416	4.06172729	3.798207869	3.828128004	4.397057447	4.644520016	4.268475105	4.830115141	4.189392773	4.819802955	4.51200503	3.750656954	3.900173255	3.999251048	4.107467444	3.310847989	3.870413823	4.641104403	4.215335425	5.133529456	5.022163065	4.370592281	4.043714882	4.85508852
ACO1	5.939277976	5.997650602	6.579523127	7.022403734	7.820560501	7.472317282	6.486997946	6.083709871	6.830303742	6.886985834	6.537323806	6.497431779	7.175226566	6.097769558	6.689578375	7.207940566	6.732614114	6.369202632	4.556208498	6.263057925	6.339014917	6.698913173	7.326107967	6.799316369	6.675940555	7.245117269	6.115967758	6.862875526	6.426356155	6.2376257	6.138396077	5.264288981	6.478010111	7.483120934	7.005111572	5.968670465	7.431839154	6.533372657	6.83169731	6.042962811	6.539657052	6.771908248	6.693024493	5.337886711	5.603880616	4.191988722	5.458914567	5.18465699
ACO2	5.149720434	5.630501521	5.400407007	5.952646606	6.639473599	5.528121727	6.130633007	4.75027909	5.725985561	5.570399982	5.791334307	5.21877186	6.138814765	5.761232405	6.168112285	6.063518106	5.766550421	5.775087781	4.970355164	6.133545222	5.666596818	5.817839464	5.746929532	5.883859107	6.18622978	6.035670113	5.709625048	6.055849476	6.14936373	5.690314852	6.179498826	5.659171479	6.400973013	5.887204125	6.177289637	5.855875921	5.748095875	5.879412385	5.881661111	5.921790001	5.901406783	5.475105061	6.11035878	4.375408458	5.362606456	4.883410883	4.948509674	4.892589933
ACOD1	3.717248818	3.204586368	3.337420223	3.075180284	2.804928752	3.564104488	3.447794645	3.261990204	2.864488066	3.41598373	2.944139503	3.921620193	3.178846306	3.308643624	3.727649659	3.602977684	3.554792776	3.209682273	4.344863192	2.934230628	3.414840764	3.115063072	2.980584773	3.077123472	2.547156327	2.930756677	3.165298712	3.310014209	2.845551797	3.359960104	3.288579525	3.939779494	3.331974511	2.984938778	4.072231709	3.388334405	3.061742275	3.572588008	3.562311945	2.941557056	2.741077103	3.665726081	4.025821333	3.696698809	3.698957693	4.702388538	4.082526167	3.53884947
ACOT1	3.549248686	3.371205101	2.713998758	3.821410795	6.063856814	2.051208143	2.268416849	4.46428957	3.985139532	2.257651384	4.131856858	3.070477558	4.276212767	4.112246308	3.028399871	3.662342282	3.349511398	4.034623112	2.955394918	3.790713391	3.480348495	3.555878617	3.453192379	1.718602065	2.873825643	2.868250338	2.56055477	2.567387238	3.519692293	3.239634586	4.581128772	3.647219903	4.004901356	4.303783415	3.435593643	3.142861462	1.924707992	3.243767227	5.573616205	3.950753159	3.152480435	4.134229053	3.71258668	4.563180869	3.515506967	3.510002114	3.469630465	4.191435324
ACOT11	3.434629756	4.416104094	3.592801199	4.282653519	3.591155934	4.022040954	2.910399649	3.231592872	3.879945031	3.261644117	3.141559794	2.980650064	3.516176735	3.855194277	3.77934975	3.542142875	4.23984664	3.362328805	3.658443408	4.037422019	3.763587653	3.48268694	4.175635728	3.994298766	4.018244382	3.815918426	3.153676018	3.476228454	3.832723718	3.658654456	3.363615443	3.250989558	3.655801476	3.358003066	3.405193852	3.75832127	4.377328108	3.596004059	3.70412521	4.261333933	2.921350719	3.548215336	3.413744476	3.874231444	3.410197518	4.39353731	3.843788625	3.320191629
ACOT12	2.272046941	2.058590053	2.114767941	2.180808981	2.190854283	2.680800631	2.313762548	2.068840806	2.249138514	2.312037178	2.353470533	2.617883457	2.444210243	2.000837541	2.842411134	2.138771096	2.145211103	2.527062969	2.731488029	1.887455717	2.507364777	2.429897378	2.204441273	3.191634086	2.281087506	2.016883436	2.37746072	1.786671221	2.363575214	3.111896064	2.296737304	2.431025854	2.436151878	1.850255908	2.201042609	1.980594464	2.440406468	2.41369929	1.809021614	2.351226996	2.540466066	1.909558345	2.228031555	3.695737191	2.754497399	3.043901405	3.766132155	2.585945527
ACOT13	5.430041082	4.615820134	4.603541253	6.324158567	6.242191234	5.437414785	5.737207228	4.551730779	5.564050787	5.37568782	4.945057075	6.268517331	5.848297437	5.02401846	5.622071925	5.53086288	4.977518915	4.829557772	4.428753685	5.621173401	4.955528571	5.584147748	5.433190044	5.08286254	5.843950466	6.274774489	5.348046342	5.930312006	5.258581042	3.935164912	4.925174551	4.940270394	5.515741235	4.670493627	5.384585397	5.760270332	5.426350546	5.902683935	5.234375351	5.772484456	5.709855636	4.986935717	5.114812179	4.081919059	3.910280565	4.33141198	4.185094668	3.7733305
ACOT2	2.889458927	5.207420611	3.967442233	3.903311586	5.145237635	2.389603893	3.597198504	3.68451114	3.987422893	3.295242007	3.733033608	4.361589994	5.727582805	5.074735713	4.616000342	5.067754732	2.474359258	5.174548524	2.667846385	3.738197026	4.211039208	4.845375211	4.583517429	3.509912599	3.594835916	5.206723512	3.727189237	4.117682092	4.642651388	3.61052197	3.569352228	4.171219838	6.489913082	4.241348176	4.465559689	4.6785116	3.208040636	4.576573936	5.172228518	4.8957055	4.96742046	4.746108417	3.636881904	2.3582303	4.317842593	3.677107894	3.221285654	3.803291473
ACOT4	1.842240218	2.11208174	2.474766754	2.667902749	2.454312309	1.839718107	2.644405593	2.32154864	2.1895105	2.068945725	2.197480297	2.246164852	1.756501878	1.630452817	2.186808436	1.913204054	2.06345845	2.488801649	2.087406939	2.136782761	1.755921551	2.084229593	2.193481159	2.774579434	2.058785309	1.714300955	2.292005098	2.225733094	2.183756099	2.263658962	1.937064442	2.2264754	1.634935582	2.288900758	2.069917808	2.851262156	2.266011642	2.155958695	3.333097749	2.175251201	2.383500112	1.924118851	1.934365363	2.884085271	2.132758774	2.016226554	2.558194721	1.852250546
ACOT6	2.106674014	2.30701504	2.375697238	2.827807032	2.85851954	2.692492476	2.78810568	3.432659047	2.693683464	2.504251685	2.987124447	2.38315574	2.454593535	2.512292186	2.792375111	2.707020751	2.609950735	2.249074661	3.795928554	2.373297955	2.542895159	2.420527276	2.424533767	2.35736292	2.290765584	2.3846157	3.450222156	2.243978048	2.074367944	3.136417631	2.294015194	2.736927065	2.858025464	2.246825562	2.56007475	3.078844367	2.565712247	2.199684816	3.268985057	2.199463537	2.658109195	2.915357579	1.941814738	4.209632808	2.183447432	2.849977658	2.884690291	3.193060548
ACOT7	3.493630678	3.884250474	4.757515168	3.798120401	4.23405572	4.078233235	3.601318899	4.098360747	3.301110709	3.791718308	4.334655073	3.96216457	3.758831718	3.696682113	4.518529519	3.818355288	3.458196024	3.848053067	3.869040886	4.113688648	4.08448128	4.161614181	3.607874196	4.567604499	3.883474963	4.065048431	4.344486825	3.28599327	3.613887629	4.114147402	3.565222595	4.013969581	4.284858853	4.126837096	3.437123318	3.800132343	3.776455392	3.74919512	3.928737741	3.619802192	4.202966247	3.695423471	3.66306996	4.182165692	3.470309622	3.556566227	3.322580225	3.809709788
ACOT8	5.070438224	4.792464784	5.94110269	5.597081772	5.920384999	5.334951035	5.638297213	5.351175876	4.905165783	4.788058488	5.913956476	5.687052072	5.761484074	5.204517786	5.726885245	5.377787336	6.179159712	5.502676952	5.005420735	5.472929538	4.790544015	5.840745453	5.662874427	5.989006154	5.69711	5.516857616	5.341547693	5.427659783	5.863251649	4.506084255	5.577073286	5.342221277	5.347077325	5.025239177	5.715613582	5.236549074	5.041860051	5.260110788	5.073282344	5.403541672	4.794221973	5.401375719	4.913623622	5.09142989	4.807341971	4.239143995	4.280236505	4.475460915
ACOT9	4.798202284	4.492042872	4.888629385	5.377856614	5.071330317	5.308365031	5.633943634	4.805908047	5.203940736	5.449776343	5.258270394	5.103805996	5.68075892	5.197091031	4.827491839	5.626327549	5.924921017	5.645504094	5.337617599	5.118637167	5.422454967	4.829945562	5.270015824	5.227725301	5.416556217	5.425266266	5.239441533	5.841615398	5.581430039	5.410246348	5.067750191	5.052157711	5.454873628	5.603542825	5.60191816	5.049713053	5.754693742	5.375417301	6.183131248	5.441679425	5.192301947	5.535849365	5.568849484	4.175677414	4.382038697	5.04624692	4.019001474	4.426740383
ACOX1	5.613151309	5.7040993	5.277758198	6.675530348	6.888719963	6.269984607	5.942286706	5.903572855	6.71420359	5.963254725	6.398771849	5.390313486	6.359425882	6.015968134	5.818362653	6.034847478	6.073345507	5.264668249	4.564613529	5.954910599	5.919389472	6.081580956	6.512360903	6.042510625	5.757196511	6.219522207	5.783045748	6.198405118	5.535107172	4.846301102	6.163487321	5.956747286	6.159863828	5.962302853	6.155630912	5.176742164	6.348555654	5.97583974	5.501714866	6.419204893	6.495243858	5.424436335	6.361268503	3.840189696	5.212376487	3.385594485	3.95492758	4.217065162
ACOX2	3.794602489	3.305735987	4.149722194	4.091398546	6.010080008	4.130359918	4.309393922	4.165813317	3.336730925	4.179639952	4.692816901	4.629666836	5.319889666	4.587889963	5.260092693	4.711621836	3.651087846	4.396666929	4.176558383	3.158172269	3.217795301	4.895660691	4.722181481	3.951215981	3.556362495	4.605344927	4.085353326	3.839742344	3.579603854	4.475620801	4.435948883	4.055495548	4.944763224	4.219030995	4.006893295	4.275332018	3.942246216	4.419752585	3.684123022	4.203772251	3.437288157	4.046564019	3.996552862	4.032487432	3.929288234	4.458490496	4.73593173	4.337255218
ACOX3	5.646950044	5.296315884	4.767783502	5.481635712	5.428283302	5.197309265	5.223484389	5.685967711	5.772596728	5.464675339	5.73121738	5.531572032	5.916202643	6.024656265	5.439093546	5.755988802	5.331979709	5.321750895	5.640283727	5.06711611	6.046709535	5.434343728	5.51289834	6.08915942	5.959761669	5.930819978	6.172954402	5.912693486	5.638091609	5.040039675	5.75568112	5.768377581	6.104267296	5.729452418	5.570636307	5.421716097	5.41129137	5.604192154	5.334649341	5.761419736	4.696785618	5.155450541	6.152484909	5.668041742	4.272616323	4.004376036	4.952318913	4.762798491
ACOXL	2.971385501	3.446777223	3.580087024	2.813760643	2.888320548	2.797324768	2.927119014	3.895874682	3.133488439	2.895708892	2.984260485	3.463480815	3.101222263	2.611638753	2.366214752	3.322897239	3.813866421	3.876869621	4.239303146	2.40585451	3.86499147	2.701145013	2.627664281	2.503321133	2.758292116	3.423850575	3.512775265	2.895378499	2.846581979	3.106576495	3.753342967	3.332574351	3.319602571	3.595950266	2.729523441	3.39902372	2.499672053	3.042748359	3.251887777	3.180461645	3.033279637	3.271409845	3.090663677	4.326243398	4.062771081	4.844092765	4.123349605	3.876946999
ACOXL-AS1	2.946367679	2.597773372	3.297560298	3.80053752	3.79313743	3.58892628	2.223085514	2.5208	2.428836011	3.600458464	4.023429623	3.322316802	2.989613457	3.907706162	2.91300704	2.435421603	4.047919792	2.830881373	3.69553585	3.59471088	4.668084711	2.421024099	3.661903032	3.078951974	3.175989508	2.715398666	3.686135517	3.987854014	3.169168393	4.787837672	2.965982873	3.131836694	2.791451065	3.674783719	2.942725239	2.758136513	3.108876522	3.827844518	3.907772292	2.926702063	3.765576573	3.810417156	3.655323612	3.986626878	3.447211945	5.704173483	4.0727482	3.735465781
ACP1	5.690582923	5.555193775	5.609659759	6.166504716	6.303504636	5.437724585	6.163077578	4.893871627	5.67566388	5.754628698	4.900212213	5.980997714	5.721055407	5.879377825	5.700574196	5.531243371	5.64027105	5.181796593	5.052426295	5.5122495	5.437763497	5.636163977	5.547745147	5.636678825	5.437022724	5.408934161	5.780235605	5.908535307	5.614619424	5.507970493	5.808721702	5.384593669	5.342385616	5.360471791	5.459549156	5.042868167	5.78259902	5.729991165	5.308606038	5.666659025	5.397805628	5.100290852	4.9325492	5.108693337	4.751343968	4.488417985	4.63500597	4.882195768
ACP2	4.944221335	5.140333281	5.377390689	5.377485371	5.112118254	5.754233126	5.26230804	5.475673454	5.256179606	5.354682584	4.856941916	5.044156274	5.114886403	4.798636448	5.303950153	5.736765683	5.287573508	5.433757972	4.670595872	5.313012479	5.484105388	4.678808793	5.490976674	5.543524852	5.270977141	5.068528242	5.158935972	5.266623213	5.574709053	4.834430609	4.951871806	4.857072835	5.093371339	4.972790374	5.225860304	4.872047537	5.14088732	4.933812014	5.543982975	5.233969185	5.319121997	4.707619452	5.016707568	4.988207142	4.793977816	5.61533134	4.725177069	4.512683351
ACP3	5.424277185	5.519091452	5.935192285	6.612543522	6.762385238	6.461843374	6.719273391	5.028062654	6.895479572	6.155744781	4.545751245	5.400664694	5.18739175	5.469294297	6.353528593	6.900863898	6.358499512	5.860638959	4.106766191	6.190025031	5.928638585	6.369501235	6.135625571	6.407416872	5.837535572	6.553107446	5.37676418	6.696861185	6.095431791	4.723455918	6.126419996	5.460204031	4.761873677	6.748521671	5.730684909	5.886683416	5.916677768	5.815759127	5.042856204	6.488430069	6.463253585	5.215775111	5.713645775	3.503682492	4.468774197	3.56561245	4.155591512	4.394521656
ACP4	4.444732929	3.691382226	4.34795397	3.83294433	3.730715877	4.158592416	4.116074679	4.066127514	4.693283649	5.045578745	5.067461367	4.223976259	3.903190044	4.824478304	4.814929158	4.201316076	3.85054928	4.648056957	5.199389952	4.479352094	4.876731435	4.31227566	4.506042345	4.224812866	4.932926546	4.429151084	4.343058499	4.535591129	4.531706557	4.375439351	4.607368364	4.17755509	4.630098839	4.533136226	4.560171771	4.477150228	4.456016228	4.170082405	3.765675734	5.136183462	3.402505221	4.674341478	4.5068517	4.275140294	4.187118391	4.859696036	5.407515911	4.41847344
ACP5	4.334707303	4.760860179	5.875345943	4.692275838	5.730067794	5.206296969	5.164335392	5.030156688	5.492963447	5.476142659	5.593877771	5.312040793	5.201980665	4.601861503	5.257970821	5.22484497	5.363302533	5.707794976	4.337100721	5.574343622	5.273603407	5.553758986	5.310576179	5.715552223	6.016263268	5.23013693	4.312164336	5.466499193	4.676111707	4.643311888	5.211801732	5.898389113	5.028130482	4.950847483	4.7677805	4.704839316	4.607288185	5.537507313	5.229641987	5.150874955	5.13583866	5.115116567	5.051600899	4.475709804	4.238892692	3.651251171	5.067461367	4.040743699
ACP6	5.138838888	4.692862773	4.623471899	5.127426357	5.841980606	4.992667643	5.096516719	4.749377466	5.114421084	4.54379655	4.834134479	4.882219197	6.008283114	4.648417356	5.496181684	5.15729768	4.930871553	4.641227528	4.86965165	4.647066724	4.653359801	5.376622128	5.329891677	4.860641808	4.354838633	5.772226878	5.550863021	4.391600922	4.768234882	4.443623114	4.922897482	4.721514589	5.888179377	5.221249768	4.812651799	5.686399666	4.140715309	5.122004146	4.922410213	5.625293839	4.775301155	4.898489444	4.475207365	4.19029903	4.242440204	4.594151257	4.522427273	4.981853766
ACP7	5.416868237	4.93152615	5.258297618	4.376308915	5.379622034	4.150518379	4.826410798	4.359178364	5.737723657	4.625808686	4.079245266	4.662487882	4.620835613	5.041284632	4.292311979	5.221619086	4.903479201	4.165832724	4.756499436	4.686147118	5.954409732	4.581619417	5.144828942	6.084263596	4.474189372	5.052527369	5.477343349	4.701184964	5.054592634	4.44640362	4.857024561	5.581987299	4.785187927	4.770432047	3.869237828	4.778267538	4.086585257	4.132737628	5.353604591	5.093941413	4.406182571	3.542677919	4.22326439	4.075107083	3.712375408	3.064351369	3.782287533	4.20277253
ACR	3.691273822	5.103061931	4.0337327475	3.8763337285	3.689951944	4.405505003	4.129376683	3.9894864265	3.3810592825	4.0707281905	4.012314563	5.3924851115	5.004228877	4.3348080815	4.383788375	4.280595311	4.569035279	5.207930853	6.741202564	4.387746939	4.650413995	4.773186782	4.996828093	4.8298577135	4.9403300825	4.0600910385	3.456606755	4.2995405475	4.365740877	6.2177933645	4.7626785895	4.338374735	4.7297057395	4.0313748575	4.823041742	4.667207629	3.8644069335	5.3961668725	3.795787493	4.7498718065	4.142531379	4.0345933865	4.005847007	6.1493188925	4.811512085	6.2914517595	6.8432068545	7.3795361305
ACRBP	4.457674267	4.956230997	5.36534052	4.331009479	4.287949839	4.622105895	4.29377911	4.859485258	5.106291446	4.667508487	4.406263435	4.391689135	4.422692868	4.42521257	3.864097724	4.361374809	4.746653923	4.816317205	4.868665989	4.091224551	4.247458117	4.677141647	4.433892602	4.247546862	4.540837536	4.303255767	4.491529763	4.76029065	4.225493909	4.663675002	4.824897184	4.817118446	5.167965503	4.517398437	4.777744058	4.475026506	4.389486039	4.488659193	5.16037243	4.704785202	4.999884934	4.407029474	4.13626891	5.192030959	4.538892655	5.137602276	5.225144751	5.427574603
ACRV1	3.38701347	3.116989669	2.458782092	3.085379668	3.112164962	2.792824417	2.829476206	3.492352199	2.997520901	3.425213736	3.188526313	3.257070669	2.89631139	3.122781019	3.659366843	3.508881782	2.688045042	3.089419507	3.318103098	2.758957152	2.888688747	2.78074905	2.460537375	3.616149769	3.566960901	2.955323205	3.889301552	3.239152006	2.811714652	3.718437778	2.950315688	3.296126048	3.378226569	2.874067561	3.056767878	2.899302103	2.986833534	2.586728478	4.060977242	3.336766336	2.812308404	2.736611117	3.229546799	3.964733753	2.870990824	3.47330221	3.389418172	3.126097759
ACSBG1	4.118392424	5.383537188	4.659449693	3.860710931	6.859433718	4.390993673	3.985233173	3.872900161	3.468307795	4.65936455	4.22063527	4.053608533	6.040734931	3.546968639	5.407590349	6.106204951	4.203008924	4.576881973	4.793928739	4.187891345	3.842208769	4.962865808	5.526697082	4.726412476	4.342997926	5.842707131	4.189890327	4.283086098	4.219233043	4.850209786	4.894727731	4.261714862	5.490921706	6.021694008	3.875332402	3.732453328	3.822165754	4.736663281	3.723896298	4.2807679	4.876623669	3.899399868	3.525070456	4.83383004	3.746508095	3.777134179	4.541069025	5.232213115
ACSBG2	2.953406304	4.324536879	2.460837819	3.351877155	2.941237999	3.431793472	3.286132721	3.997262567	2.536326541	3.453158831	2.736559827	2.755330737	3.203467377	2.647824535	2.985248516	2.625770693	2.754421044	3.901133991	4.702290891	3.752894575	3.544614674	2.971233656	3.412461453	2.87844163	2.948907392	3.31004168	3.704423452	3.176898993	3.493488871	3.45169846	3.08625773	3.281577898	3.647047419	2.945510848	3.165897117	3.252384693	3.289659334	3.014025681	2.295659882	3.04705712	3.320596797	2.824458762	3.408892861	3.168759173	3.605746102	4.132645096	4.19516448	4.038792003
ACSF2	4.044863129	4.564890608	4.342118258	3.817750104	4.459104294	3.749969261	4.749595812	4.081276515	3.885740769	4.434749038	4.115909028	3.958252936	3.688891651	3.455226391	4.476739306	4.402108255	4.335871596	4.304622331	3.806021563	3.753811644	3.901921306	4.343140916	4.23755837	4.646277136	3.680644837	4.613841381	3.83566549	3.899215888	4.494067899	3.183735016	4.328751581	3.14534326	4.87170734	4.228819658	4.185699295	4.10348856	4.049060646	4.298445551	3.677045305	4.454419369	4.023166698	4.257891806	3.622552652	3.351505005	4.197876293	4.119304154	4.299485752	3.654850508
ACSF3	5.338872907	5.300602085	5.332209882	4.990748746	5.447571353	5.334543358	5.073912454	4.871188417	5.47389752	5.262444627	5.066942692	5.450471802	5.743709075	5.358012803	5.464564792	5.485072952	4.831925764	5.691881851	5.140692004	5.662386936	5.299372394	5.475278898	5.51313885	5.641185012	5.246017601	5.673737598	5.47708227	5.279854354	5.079119406	5.210961097	5.382333652	5.31282591	5.495229204	5.118513504	5.33265011	5.473742235	5.711432978	5.378385672	5.617604425	5.30404657	5.465146469	5.450931287	4.731827368	5.114480688	4.727640643	5.516474318	5.311491576	5.618545445
ACSL1	5.690254618	6.136626806	5.821872812	7.532694408	8.970729279	6.94707801	6.980461666	6.159738852	6.600854658	6.239338944	6.318394626	6.040848811	7.574605814	7.252053849	7.381664863	7.717383134	6.894368492	7.100037743	5.599874486	6.28438344	6.409062561	7.808154801	7.589250379	6.579390907	6.963101526	8.120246686	6.202006708	6.514958771	7.165194429	6.193962778	7.038336296	7.057174613	7.628494282	7.519715635	6.940169869	6.560147979	6.980895889	6.36846238	7.310227089	6.865467522	6.431348284	6.313514469	6.978916329	4.952122948	6.080315952	5.164840605	4.973375717	5.89476309
ACSL3	6.174691263	5.530296816	5.774067968	6.240953194	6.939084717	5.400768069	5.882913765	5.511119328	6.075661848	5.457697392	5.794593546	5.410451618	6.15237749	6.116862477	5.943417906	6.071416939	5.598721867	5.539511481	4.302004524	5.782208913	5.684092377	6.536723128	6.395977733	5.71605376	5.89648006	6.246631772	4.71981619	6.598535943	5.550328237	4.8903692	5.188501642	5.677928964	5.824286835	5.598255341	5.367977727	5.581850522	6.094407442	5.960904053	5.991267932	5.267305849	5.635063699	5.54373251	5.943316192	4.416886759	4.344391726	3.580327943	4.332756223	4.302508108
ACSL4	5.284742766	5.26913957	5.538549748	5.720203736	6.477090384	5.592097362	6.034454491	5.703596818	6.118942579	5.558835146	6.174367881	5.860877947	6.326453704	6.217188412	5.632909601	6.277525831	5.832502132	5.975139144	3.894328266	5.772182639	7.014343952	6.0050756	5.796419842	5.593272419	6.303633658	5.848858852	5.533449881	6.785764241	5.530206311	4.965228916	5.565397498	4.932061913	5.572961877	5.628894099	6.089753379	5.752362479	7.027058649	5.884439632	6.745198917	5.221649075	6.63792428	6.313279257	5.649741054	3.417337263	3.914429579	3.575894023	3.98343902	3.711543702
ACSL5	4.061592198	4.323112878	4.959498825	4.986499188	6.705647495	4.686713069	5.194648583	4.867632767	5.019972407	5.437595031	5.779432858	4.234919522	5.355352613	4.721510661	5.711486197	5.603279658	5.147465093	4.763371713	3.429399373	4.617019425	5.480408619	4.765477171	5.447261402	4.352293897	5.321548268	5.246244826	4.914911424	5.516306122	4.884128787	4.139090386	4.770741411	3.542987001	5.460829231	5.157934441	4.853743488	5.318912528	5.943720615	4.739261312	5.66223919	5.261305547	5.807602473	5.675408491	5.209025801	4.514870203	3.753575717	4.686285065	4.693504809	4.392975718
ACSL6-AS1	5.083203944	4.255912651	4.875893203	4.504784943	4.49315442	4.766764254	4.475698313	4.47408996	4.356639984	4.424312175	4.542746243	4.930161678	3.923374455	3.771038418	4.607319833	4.292778908	4.069609199	4.049099696	6.088399569	4.232527723	4.280116929	4.624424524	4.003530797	4.703991028	3.947915342	3.919452106	4.708106775	3.911778569	4.673311311	5.49560681	4.333749419	4.922536096	4.746022195	4.199033628	4.855987081	4.53713506	3.698857448	4.090844283	4.708673155	4.845127742	3.952182509	4.49113114	3.780519415	5.8889187	4.49113114	5.166719283	5.415761578	5.806973204
ACSL6|MEIKIN	2.971472665	2.879758789	3.573198978	2.814973827	3.688618326	3.200925508	2.677099372	3.070601056	2.938938485	3.00599855	2.873208873	2.792199612	2.887024119	3.013052496	3.047476028	2.821329484	2.717817666	2.583691686	3.754017247	3.271298819	3.151957293	3.100133696	3.001489813	3.081242098	3.275022463	2.870961531	3.11138945	2.707222402	2.89664871	2.981536414	2.913909889	3.503253622	2.85562979	2.636485009	2.531302833	2.418981406	2.777367114	3.026086238	3.093766944	3.056580389	2.857003948	2.790371106	2.999782448	3.570156628	3.466212285	3.86155682	3.275878988	3.178338691
ACSM1	3.91826114	2.6392359	2.396746395	2.69599431	3.317183625	3.083383651	2.636470743	2.899870339	2.512108456	2.788463597	2.492562275	2.898402126	2.791705526	2.973070369	2.678374409	2.68688147	2.77841563	2.886153681	3.715845786	3.051312325	3.193431165	2.84204755	2.484404533	2.320427767	3.21989634	2.785008707	3.401441239	2.350215806	2.805167656	2.762465576	2.936645775	2.76420609	2.418010558	2.515450705	2.424139034	3.195132455	2.871112788	3.283335844	2.943688185	2.649242922	2.984245427	2.530635104	3.006543144	3.934826615	3.230748484	3.704780211	3.615125351	3.633543319
ACSM2A	2.238122942	1.687361784	1.647451708	1.966257479	1.420495061	1.98731367	1.60178469	2.456251879	1.647528312	2.084412012	1.60439591	2.778667181	1.796246543	1.81800156	1.977025484	1.894095777	1.659679076	2.23748512	3.673725796	2.787574569	2.8191439	1.850310606	1.612346674	1.91652407	1.943163315	1.673642966	1.758522149	1.657983661	2.048134867	3.265740605	1.942053114	1.552490108	1.98240077	2.031729605	2.294699764	1.540020624	1.906164956	1.715148938	1.697901089	2.996445728	3.17971324	1.884227663	2.359869741	2.441481045	2.389252669	2.013400461	3.044774601	1.95639699
ACSM2B	2.964370503	2.894199172	3.291188273	2.194240154	2.882032985	2.708694765	2.829314068	2.89822847	2.781997762	2.928808244	2.415829744	1.900123915	2.128034036	2.042174349	2.87686102	2.361330369	2.831145326	2.914290382	3.756304494	3.149622107	2.196899144	2.255528542	2.415906138	2.104356655	2.3400649	2.22668258	3.885817696	2.974003406	3.411457483	3.645529301	2.159805067	2.125179396	2.342061972	3.042802941	2.416993381	2.607392661	2.201651806	2.116273479	3.594476163	2.035055385	2.565434948	2.199096678	2.868424004	4.592195709	3.650633253	3.25731512	4.420701126	3.944215102
ACSM3	3.85009059	4.433064351	4.184613729	3.708549058	6.898788182	3.918248639	3.945927264	4.170534909	3.798927346	3.763387247	4.243669582	4.626755205	4.611893396	4.133343081	4.255751947	4.076712183	3.686775559	4.243215592	4.449117438	3.95164826	3.862262147	4.968501461	5.222334233	3.816785667	3.753600964	5.033863487	3.82693578	4.050824854	4.509144001	3.623588569	4.072653087	4.678061788	5.11180245	4.641473768	3.780990358	3.529730822	3.982859426	3.719250052	4.812963673	4.062896157	4.376137973	4.410191221	3.978131749	3.946085277	4.082182657	3.675413027	3.596742619	3.718762783
ACSM4	3.977758317	3.890252076	3.940108003	3.972625911	4.187348023	4.43058594	3.523746646	4.050557998	3.911072846	3.451377108	4.418747069	3.949489542	3.192517344	3.472961539	3.403774517	3.95137426	3.801870414	3.495006837	4.893145888	4.02749876	3.504768052	3.027980847	3.592577641	4.230961871	3.02485842	3.993493219	4.54493306	3.46653478	3.693438887	4.463920124	4.064588185	3.910170281	3.600790815	4.407356365	4.344378413	3.921964982	4.136570212	3.880030699	3.806744193	3.941536788	3.531392745	4.554474033	3.819167487	4.978447461	4.596423881	4.573476985	4.346633584	4.754663277
ACSM5	3.72497227625	3.698018751	4.09967308575	3.81288545325	3.79833317125	3.9021106125	3.81278767425	4.33586454125	3.917928272	3.72867415025	4.16275883625	4.3923248885	4.21079181525	4.04636012725	4.0582923725	3.88577337825	3.79977817375	3.92880317925	4.53675764325	4.369603924	3.6197625765	3.881603307	3.8937745	3.6949641235	4.16151079775	3.8429059835	3.718446726	4.122437253	3.904558825	4.60655235825	3.99816610825	3.78222596025	4.1304586275	3.873381975	3.95127599925	4.18050962475	3.5885918425	4.09229036975	3.484273599	3.62673933525	3.7052200485	3.959306537	4.019990417	4.920254425	4.72359595225	4.95318453	4.33014903425	4.462387212
ACSM6	3.972203496	4.521247993	3.727795533	4.731755746	7.146428972	4.039330988	4.60779856	3.667324461	3.665973909	4.804046951	3.193939951	3.940825997	5.133596633	4.134529471	5.134962237	5.154761122	4.139704487	5.977109198	4.285260905	4.497257494	3.765509234	4.32972646	5.219286318	4.145855549	4.817102636	6.063025463	3.5334166	4.726931026	4.607009703	4.603029356	3.603712243	4.456846296	4.632597261	5.539328578	3.70112766	4.775552859	4.263337616	4.801544049	4.067008405	4.483498124	4.412460997	4.203986654	5.029648489	4.262351093	4.436516009	4.944493421	4.536946718	4.816785176
ACSS1	4.135260506	5.218626635	4.978249759	4.271501078	4.494809485	4.720472364	4.726603918	4.878591259	4.759888899	4.8487721	4.581331208	4.627984352	4.435897854	5.567071109	3.684546805	3.982032991	4.662013716	4.327398836	4.172733438	4.491803849	4.559286013	5.112168579	4.492413345	4.878930861	4.621161198	4.938357912	4.991482694	3.870042774	5.235781546	4.55283433	4.994049597	4.711927559	4.678790584	5.018149429	4.295336639	4.51893451	4.186655133	4.394535432	4.551304466	5.311838374	3.708846995	4.046740891	4.537349022	4.258555261	4.793004787	3.736742122	4.118065394	4.687145354
ACSS2	5.663872874	5.466246683	5.262330237	6.021790285	7.461311241	5.547815958	5.430820761	4.734123446	5.479678187	5.124566071	5.450154286	6.112880943	5.997351258	5.346979671	5.621018085	6.203512386	5.292754135	5.297830927	5.101645944	5.470525258	4.957936562	6.229910545	6.420543472	4.755938569	5.390291719	6.505054135	5.300594111	5.803748449	5.197995105	5.577959814	5.380550308	5.504576119	6.202019805	6.001785069	5.524442249	5.859005064	5.642161525	6.285443395	5.910005413	5.410629546	5.666489431	5.426369146	5.606408713	5.525180283	5.662448029	5.784495597	5.877756514	6.252976767
ACSS3	3.859518478	3.957601943	5.125559176	4.819736552	5.811200722	4.817073729	5.153003106	5.155544631	5.098339642	4.888367944	4.974686698	5.533852028	5.273482124	5.286519408	6.567007362	4.991419946	5.748523829	4.765546641	5.800093033	4.996458195	4.849938361	5.230989271	5.368404624	4.224467854	4.79913828	5.24788042	5.357125528	4.867886658	5.243327973	5.036581393	5.331301357	4.154045096	5.390616802	5.462501095	5.562972435	5.283357791	5.41142797	5.584023551	4.711968979	5.197675091	5.446726378	5.656698933	5.270319215	5.754041185	6.281408664	5.73010638	6.068414626	5.143327433
ACTA1	4.596745571	4.352925128	4.570136255	5.53781626	5.274891433	3.969300989	4.639069834	4.19972958	4.135454385	5.387712796	6.428020166	4.244333379	4.727287081	4.905963685	4.800604144	4.794572419	6.00399515	5.172198313	5.539760007	4.7889582	4.687710433	4.679627953	5.244122524	5.440863807	4.645023005	4.015676909	5.347267013	5.967241838	5.093977115	4.145684777	5.540059064	3.46934232	5.08711671	5.090007858	3.969728571	3.522740792	5.048051974	5.877853068	4.979733985	3.962137717	5.116278965	4.915670917	5.153574068	5.906883386	3.811572483	4.514498422	4.431605622	4.72615386
ACTA2	5.822405718	5.543016806	6.529318777	6.651770189	5.495742714	5.975013312	6.029665286	6.035544858	6.094684332	4.857792396	6.622158949	6.421578252	7.100015723	5.598344992	6.296771971	5.72992415	6.387957715	5.976106144	4.369409221	5.878423856	6.175959023	5.489110509	6.452890615	6.098076394	6.151192635	6.049196504	6.251056917	6.794792801	7.058437949	4.950171274	6.598447494	4.916286778	6.669673237	6.20133409	6.804741655	6.399473631	6.35178673	6.630249602	4.968674215	7.353658214	5.335618406	6.545937734	6.783667723	5.664457555	6.630481891	3.509175587	4.642479704	5.314941944
ACTA2-AS1	4.39110667433333	3.85568228333333	4.44137135666667	4.434667463	3.15879334833333	4.551329191	3.77931028233333	4.085594378	3.521801436	4.422853024	4.06990439533333	3.62470829033333	4.752835005	3.61309173433333	4.24752681366667	4.36844261066667	4.85230634233333	4.974403891	5.348563343	3.80233183333333	4.562792404	3.73807491933333	3.66158708766667	5.68839735533333	4.55340167866667	3.59476803733333	4.66468893966667	3.616614376	4.93719379233333	4.06648573233333	4.770278384	4.42334807433333	5.088947897	4.36206852233333	3.84360872266667	4.40527805466667	4.632781988	4.31266003733333	4.35932103166667	5.07203773166667	4.949780947	4.474708193	4.45784120933333	4.77148840833333	4.50733666933333	4.170798832	4.17712898266667	4.09483447666667
ACTB	5.901787109	5.867934695	5.725710059	5.724709852	5.853675208	5.717365741	5.580974715	4.748933852	5.586357976	5.791795659	5.63867631	5.633672499	6.01290246	5.856595656	6.111715127	6.205559695	5.903694052	6.231491922	6.549500921	6.132318322	6.142115714	5.983215608	5.61186306	5.945282696	6.010093432	5.740362197	5.405995313	5.659750981	5.798248799	6.528018674	5.93702499	5.894615184	6.017232795	5.723315353	5.367290758	5.935940171	6.578863254	5.642837702	6.338512548	5.513107142	5.983346245	6.113343174	6.083658707	5.623046358	5.579733552	5.422914377	6.124480065	5.204419238
ACTBL2	3.0787121	3.387969359	4.109750944	3.226957381	2.828573067	2.786629743	2.42217275	3.640097359	2.873475317	4.255569075	3.504106989	2.70233288	3.033803175	3.070140497	3.799021486	2.55426316	3.209458681	3.169402593	3.463216248	4.230693228	3.390185535	3.618758329	2.991024566	2.86067912	2.943139842	3.728662789	3.522561734	2.57210094	3.321131355	2.964022232	3.238154559	2.887183136	3.213259621	3.134427254	2.609572634	2.722175313	2.561544945	2.423293784	3.260998266	2.321871461	2.986827931	3.009260498	2.856475422	3.036864662	2.841667437	5.103243959	3.43732984	4.267089334
ACTC1	2.159394135	2.086582545	2.206201947	1.71007424	2.533056974	2.084265503	2.195634717	1.865806358	2.457184535	2.093281961	1.942999568	2.981280398	2.377590499	2.821931114	2.03541473	2.627645606	1.874226858	2.917979191	2.893045628	1.747130918	2.043564838	2.065616387	2.596670394	1.767184958	2.118522897	1.984874073	2.10350072	2.39482104	1.997082705	3.176071452	2.37440937	1.996723819	2.089402589	2.206935813	2.158459606	2.343385831	1.602988911	2.041029813	3.050176524	1.842088564	2.66457011	2.657735001	1.478399337	3.633374847	2.206237669	2.609838589	3.162865307	2.580108319
ACTE1P	4.602575652	4.611824831	3.761051052	4.524128465	3.718723024	4.244303805	4.08489393	3.71296438	4.310121086	4.232020323	4.085499619	4.445409162	4.162511104	3.605030676	4.294027119	3.982368338	4.261276061	4.425228811	4.91710766	4.188923332	3.808011105	3.328700664	4.184784884	4.384930933	4.537857531	3.964423406	4.46428957	3.646227238	4.076637293	3.885548211	3.553620086	4.159074431	4.076407661	4.413130283	3.165467156	4.155761443	4.147014197	3.309097771	4.479940678	4.086453382	3.696903789	3.752138197	3.700162094	5.813935542	5.402352226	5.666703857	4.684330732	4.713835536
ACTG1	8.613132484	8.587651502	7.957907204	8.333498783	8.48057197	7.594956862	8.677238741	7.792256717	8.638258143	8.754422969	8.018405253	8.607381278	8.602289516	8.195298158	8.137933616	8.441610301	7.957812345	7.868936643	4.192324056	8.227130033	8.627803315	8.442394541	8.520027	8.428968378	8.737377666	7.762146533	8.524424821	8.482853663	7.864117055	6.83402859	7.844953273	8.381446823	7.85791834	8.204670145	8.184393345	7.873283872	9.200102799	8.528061869	8.954888182	8.339276915	8.549796304	8.075264435	7.721548249	4.242860368	7.243254844	5.549198931	5.140155016	6.965592124
ACTG1P17	3.664225943	3.993622454	4.521584801	3.811849816	4.091481228	4.11703187	3.2947878	4.487483193	4.033807616	3.788244553	3.30063424	3.980132018	4.12115736	4.099702185	4.140445075	4.02386741	4.31594916	3.925713239	4.448231542	4.08139866	3.626664704	4.868234958	3.938692542	4.450934373	4.40056906	3.427581332	3.210625856	3.825853069	5.076034815	4.793414162	3.934688222	4.123115391	3.310531339	4.181249033	4.597686002	3.507931327	4.5132085	4.216279851	4.943321487	4.26068569	4.427707023	3.636097027	4.493445634	4.098296655	3.763818017	4.942541585	5.150771188	3.793673373
ACTG1P20	2.67358597533333	3.621604438	3.55693864333333	3.482396751	3.31073285466667	3.35459340833333	4.27214861866667	3.45850748766667	3.208106785	4.36572614733333	2.71488295466667	3.84930454666667	3.64321296266667	3.676331455	3.683028172	3.06083032	4.05946230666667	3.58041635366667	3.18632285833333	3.68596855633333	3.98135517466667	3.46571076266667	3.84969021833333	2.970885185	2.598148828	4.01965635666667	4.130521029	3.71853952733333	3.654561574	3.87377180933333	3.685996577	3.36061049333333	2.78301445233333	4.34528379366667	3.58700902833333	4.235182932	3.91760961266667	3.924116309	3.76885619266667	3.76151965666667	4.14774928	3.731917863	3.06200983233333	3.61393614133333	4.55267014666667	3.132009072	3.45724700433333	3.341296657
ACTG1P25	4.196419063	2.947779095	3.20534573	3.149063451	3.236132089	2.411218484	2.597173765	3.029234342	2.892793905	3.304032195	3.75128111	4.015404911	3.221671683	3.656518083	2.783633056	2.547918705	2.71202232	3.571294224	5.16046864	2.304521132	2.998440752	3.839498069	2.822389539	4.350619706	3.339334751	2.59903989	3.5898231	2.935287758	3.336039305	2.96301472	2.647811627	3.174737624	3.175442499	3.005643744	3.572644679	3.596203179	3.019194303	2.360857682	3.758818774	2.966220425	4.309928491	3.258083422	3.069634131	3.42178427	3.438649763	3.488525515	4.27016796	3.318174981
ACTG1P4	3.915804651	4.647560707	4.380566386	4.178002738	4.05028473	4.373849117	4.246969868	3.772499993	4.201268834	4.538551016	3.750780928	4.71507471	4.468633656	4.373290653	4.209926072	4.388578957	3.572356731	4.512335061	4.769399046	3.919271738	3.887294739	3.998157384	4.10389429	4.219862618	3.979245178	3.827397188	3.821696711	3.865251717	3.5292907	4.443147719	4.364376089	4.081648431	3.763928099	4.18168731	3.941645843	4.450243071	3.988050398	4.06819453	4.169888631	4.178018295	4.233973542	4.150794441	4.430567754	4.609713966	4.631735028	4.121292188	4.702905478	4.211359747
ACTG2	3.070847421	2.841036528	3.58099229	4.075689036	3.036650865	3.583930819	2.841036528	2.727245409	3.310961474	3.981381876	4.045003236	3.439645971	5.435653724	2.477625765	3.518601107	3.234440261	3.404922356	3.797889744	4.025520037	2.657042395	2.529887034	3.289752854	3.941558238	4.07652119	2.838045362	2.794180471	3.541776841	4.449005627	4.996328764	3.879983832	3.765516435	2.570394316	4.060632118	3.332677127	3.707232198	3.452956281	4.185509143	3.306453586	2.719810955	4.22340994	3.4367118	4.680314819	4.210946581	4.151297092	3.787605839	3.058605852	3.828367728	3.375006255
ACTL10	3.772078757	3.073952867	3.713295872	3.602012555	4.069770651	3.748032822	4.006333408	3.699781931	3.99506532	3.775428779	4.099609634	3.388550897	3.734925837	4.329029291	3.337066242	3.683750694	3.9167492	4.048049891	4.048669049	3.843957479	3.497991144	3.62483267	3.779368561	4.850757901	3.430453127	3.514270211	4.294562023	3.802708368	3.941447053	4.493303607	3.469449246	3.800899877	4.363371254	3.409667729	3.764407148	3.548552001	4.312563006	3.850241668	3.629266533	3.667052114	3.219759314	3.394289669	3.511359872	3.764877269	2.818555579	3.949669142	3.157067948	3.815519929
ACTL6A	5.498740643	5.589729194	4.652085495	5.500958629	5.697560436	4.623684673	5.481022706	4.460338887	4.86076112	5.144682157	4.809048011	5.839589151	5.387105215	5.324152191	4.646141575	4.568833268	4.820944521	4.687577799	4.580148776	4.99105534	5.27305273	5.083814498	5.164347489	4.650881029	5.528927079	5.152231788	5.272655684	5.185527479	5.365804593	4.747109795	4.779060927	5.236219884	4.464524136	5.417281659	5.07348465	4.877729026	5.722299279	5.693411089	5.333180152	5.030214535	4.771109073	5.700819349	4.648969214	4.783923257	4.701298603	4.876868557	5.470638509	4.700213054
ACTL6B	2.803077837	2.722591068	3.173866064	2.654808404	2.788667774	3.330360424	2.753418301	2.72014309	2.623526099	3.176239534	2.962628779	2.793225812	2.831331647	3.285320157	3.097313741	2.5761413	2.608404627	3.130150143	3.420033847	2.968175812	3.215581241	2.646822565	2.592478626	3.108777309	3.004286497	2.831629512	3.665021338	2.971119929	3.082910589	3.21260935	3.619338035	3.191570374	2.851657653	3.261627044	3.20984911	2.524122016	2.659935204	2.966756432	2.895031018	2.703590441	3.115920621	2.778437862	2.954650623	3.781444973	3.031556501	3.487049978	3.549808621	3.574810922
ACTL7A	3.166280863	2.530220824	3.461988652	2.912243781	2.590057574	2.818791327	2.514849765	3.348107616	2.788832821	2.69432688	2.655466493	2.708937342	3.252700911	3.094724646	2.765385001	3.558026638	3.311794199	3.238437693	4.390252377	3.029036273	2.983527334	3.287912979	3.323325995	3.18317682	2.758968582	2.837915452	3.616179651	2.739853933	3.513874166	3.283358905	2.954107527	2.739270432	3.152967168	2.93834917	2.963233492	2.410343959	2.584720186	2.726894005	3.158865995	2.982945275	2.827988246	3.127402144	3.243839647	2.816084543	2.456539552	3.04603235	3.593886621	3.184298738
ACTL7B	3.665402387	3.913344138	4.208193511	3.357277421	3.06289421	3.357973577	3.464741647	3.242521349	3.864096669	4.062874675	4.498560341	3.672715005	3.230771214	4.600660676	3.401634362	3.373834879	3.526222058	4.128267108	5.008851899	3.855425398	3.38004473	4.476802814	3.888851812	3.556301221	3.907367546	3.170921275	3.825434529	4.347258547	3.521801132	4.882415947	3.857650962	3.925156817	3.647960937	3.637068423	3.31672077	3.623859534	3.873778916	3.321981336	4.621882053	3.571411751	3.534259147	4.273347593	4.48335948	4.260536527	3.436556553	4.229493889	3.956374844	4.086963706
ACTL8	3.760348435	3.771442021	3.701706726	2.882135966	3.093725607	3.862601582	3.306720388	3.24358026	3.294114623	3.708002347	3.988819132	3.237089307	2.867088311	3.501878964	3.269700427	3.516008185	3.650945633	3.904097519	4.790647872	4.247908504	3.612397265	2.971484402	4.126563339	3.421891767	3.696918486	3.576792627	3.195101318	3.390157221	2.897705212	5.109793179	3.661128377	3.503120624	3.849455781	3.318325883	2.988958195	3.909763833	3.544401774	3.240253291	3.40160114	3.123294553	3.396146304	3.985648571	3.565470932	4.808687209	3.410795366	4.899823749	4.09232484	4.4895043
ACTL9	3.355709546	3.435833313	3.619606295	3.495187218	3.661831496	3.282461921	2.80335397	3.906012407	3.401764948	3.410507933	3.332264872	3.776061644	3.689014957	3.588978457	3.123440432	3.257068623	3.322914195	3.724714916	4.61691361	3.855449919	3.567571531	3.055879246	2.881132144	3.578606496	3.295751313	3.283676874	3.779475579	2.832611284	2.69624634	3.698983457	3.528231504	3.591425945	3.493484228	3.079152979	3.764550768	3.116753069	3.5078128	2.570797692	3.635536445	2.718913035	2.930405448	3.310762331	3.590530047	4.376574876	3.107727704	3.640054619	3.471204604	3.431939941
ACTN1	5.946522052	6.920578499	5.965867276	5.764739943	6.305588871	5.423665199	5.580708981	5.954012304	6.714551973	5.829336194	5.811170336	5.917670661	6.162323036	6.090015419	6.311163115	6.441237189	6.029584611	6.25723394	6.120693572	6.511868964	6.008959102	6.136065195	6.111754294	6.210080007	6.347860424	6.113923532	6.113870714	6.264423405	6.271162343	6.414726124	5.723458868	6.102141946	6.545954742	6.102585437	6.080742736	5.788847838	6.506611644	6.033684692	6.422865694	5.907826187	6.065283761	5.766701467	5.857646326	5.227857084	6.025585456	5.308769613	4.849154605	6.217453357
ACTN1-DT	4.126603924	4.020868381	4.590066459	3.964431429	4.201948641	4.209757379	3.900128309	3.979667143	4.152909114	4.181383205	4.211681356	4.314103634	4.423854124	4.619271984	4.464344776	4.249170546	4.177169899	3.865750577	4.746769829	4.536951608	3.79071272	4.208151113	4.057891083	4.154405809	4.048670701	4.09315962	3.826619654	3.548099511	4.414033715	4.462027818	4.303838753	3.630730086	3.86448133	3.880538152	3.968714348	4.424695718	3.776497333	3.842463972	4.267528849	4.691243048	3.671402834	3.911738157	4.100853738	4.630707454	4.325313716	4.446928014	4.852145859	4.423414707
ACTN2	2.547679547	2.912550756	4.307489706	3.005607275	3.219126369	3.633878428	3.44925658	3.681716526	2.86206707	2.872230604	2.630299405	3.338856134	2.939665247	3.487995833	3.413420688	3.868090376	2.77962574	3.436785805	3.667968919	3.939911843	3.045993735	3.251167749	2.695395887	3.710609981	3.498986715	3.391920325	3.156180521	2.969230448	4.121504028	3.457978216	3.338856134	3.808036162	3.726466311	3.045513423	3.779717296	3.401843221	3.10261449	2.77180878	3.272640735	2.955550652	4.127053154	3.020465884	2.837730388	3.639204981	3.492540676	3.557918157	3.681683253	4.031612502
ACTN3	2.924784361	3.155270378	3.509105038	3.186150476	3.210923141	3.650127721	2.976680675	2.866204322	3.330174423	3.162849082	3.105371854	2.757043689	3.684535124	3.254070935	2.383063981	3.743025907	3.556387908	3.710218079	4.337327931	3.344316841	3.936696089	3.748420423	3.274149516	2.764688828	3.03161039	2.866022182	3.850791432	3.293778878	3.675844335	3.38927637	3.396397512	3.354100512	2.669132782	3.527811606	3.511941549	2.929249715	3.781041442	3.9626301	3.038666621	3.423280593	3.080229492	3.065935547	3.086180707	4.31730988	2.891957422	4.740291523	3.580960767	4.664031748
ACTN4	8.438953238	8.764637615	8.174492365	8.151797132	7.97529517	7.471101129	8.178922467	7.134099581	8.113366037	7.900042256	7.835743691	8.042967687	8.313719835	8.122253381	7.680390687	8.131924591	7.944352386	7.818141072	4.528949058	7.947243372	8.185730088	7.872077309	8.035249422	8.07784324	8.396917507	8.191930689	7.872408729	8.086296677	8.390414211	6.88545731	7.860002805	8.768004331	8.410962609	8.214083878	8.092186519	8.03549763	8.415867804	7.97568646	8.006729168	8.431374064	7.813261882	7.943610919	8.074926469	4.800129356	7.4020337	5.089468298	6.836823864	6.883397255
ACTR10	5.496123873	4.634561603	4.41629316	5.553896032	5.518749716	4.886796328	5.005557045	5.476016294	4.978088791	5.143481857	4.610540255	5.594491059	5.166818478	5.071042301	4.634772768	4.845856172	4.890313845	4.672710502	3.145456268	4.962401337	5.283681426	5.524601879	4.953510091	4.747008366	5.452528778	5.169988158	4.741568317	5.480658788	5.247668218	3.908854739	4.579041414	5.125834683	4.810391116	4.902380966	4.950611044	4.97609049	5.431772907	4.994910387	4.68410511	5.153154337	4.907294046	4.990086453	4.934098508	3.727395491	3.744157115	3.464205897	3.478331497	4.037444834
ACTR1A	5.883724526	6.330694341	6.137673206	6.138812126	6.097711971	5.674096945	5.868278982	6.018052199	6.60866207	6.033329887	6.640643432	6.484855288	6.533094985	6.008866122	6.529804614	5.89147023	6.275265069	5.891274172	5.341619555	6.401848273	6.417745083	6.267013301	6.148327453	6.171603739	6.591298671	6.146349421	5.693884753	6.479879845	5.872888412	4.519231627	6.489744779	6.863633334	6.643447779	6.056432721	6.082142943	6.131144742	6.406182009	6.519063433	5.936863204	5.965497601	5.799984801	5.907930128	6.615263126	4.874285196	5.117860811	5.050714203	5.125247147	5.099791847
ACTR1B	3.728465678	4.085991925	3.474713034	3.777956538	5.055358633	4.415993649	4.493136462	5.005852576	4.09943619	3.915594809	3.70058963	3.847908702	4.303293293	4.929218798	4.914236401	4.125080995	4.067317852	3.465674344	3.547438598	4.099031649	4.09486085	4.486441857	4.01178532	4.503468615	4.082829598	3.997045301	4.449501739	4.350206567	4.15978907	3.250638951	3.239266479	4.05327431	4.563323533	4.11430389	4.552047635	4.274702817	4.266277002	4.526436616	3.705853881	4.969840234	4.053376728	4.014893911	4.177371782	3.730695334	3.615621603	3.0565922	3.479769352	3.969974056
ACTR2	7.77668684	7.055058199	6.805357089	7.32801457	7.330434703	6.842100299	7.683915192	6.912453606	7.44763068	7.395439285	6.997981255	7.213921513	7.846675581	7.421070577	6.993926942	7.596759478	7.133367698	6.987435	4.743739002	7.649147686	7.756459394	7.393834363	7.638780178	7.219411434	7.611705323	7.277272572	7.529528823	7.881341845	7.326882203	5.870103957	7.274181189	7.52298165	7.352982701	7.57281301	7.365812145	7.260175309	7.935337216	7.307017097	7.65087063	7.352901587	7.567266816	7.365694182	7.41017072	5.788620197	6.381946456	5.461653754	5.166305203	5.914084091
ACTR3	7.301996026	6.424564302	7.188474712	7.207833036	7.500257091	6.920608566	7.427354178	6.641739641	7.504965173	7.271894359	6.918893702	6.707287952	7.002831134	6.832153307	6.736938401	7.129848096	6.968607399	6.917914386	4.473167115	7.099868463	7.406784665	6.879930443	7.215915156	6.934430226	7.48174144	6.964382038	7.000956539	7.575963817	6.679726237	5.140291164	6.715906127	7.035126019	6.963155243	7.542940935	6.814272601	6.794509843	7.601888296	7.135479379	7.6261259	6.639027079	7.098476731	6.973859764	6.804691209	3.910389311	5.053044414	4.225258607	4.047949086	5.525242834
ACTR3-AS1	2.644673776	2.439541812	3.019932076	2.6464537265	2.262672148	2.920132731	2.3830773065	2.29489137	2.339563223	3.1231866265	2.7968143065	2.5637468805	2.2990792945	2.275031562	2.5280037145	2.701481648	2.868973519	2.317742424	3.963399168	2.758748955	2.302908415	2.41579723	2.7589132965	3.140521401	2.923130586	2.4153948895	2.5955191535	2.8153437365	2.405540604	2.4915166855	2.411011869	2.0865608495	2.5403563385	2.4306886725	2.5478352295	2.702899044	2.698054179	2.481550852	2.856781018	2.2848460025	2.7441346075	2.303949649	2.314972476	2.7320928435	2.575218954	2.934402006	2.574250837	2.4166302995
ACTR3B	6.352238484	5.668939728	5.581219349	6.001997368	5.876906683	4.623488652	5.469209052	4.889581699	5.694644137	4.399209672	5.492193606	5.078924767	4.432405347	4.276045771	5.034684582	5.45849018	4.938095597	5.516381202	5.862316989	5.215870094	4.683502812	5.889270657	5.273343413	5.446683674	5.091644838	5.143866489	5.059404248	5.242575735	5.370150731	5.504794908	4.814191819	5.4599207	4.632489378	5.624238344	5.230081854	6.038921324	6.122943189	6.09435187	5.236685196	5.119538736	5.458181079	5.590799883	4.68446428	6.374861427	5.667752691	5.940824554	5.463130889	6.252672323
ACTR3BP2|ACTR3BP5	4.080282738	3.026876003	2.804334405	2.483810595	2.409456053	3.681808595	2.118163753	2.913196918	3.234052152	3.489378995	1.928574632	2.699731064	2.567159645	2.527482245	2.076374226	2.354184687	3.067465501	2.781105148	3.754861375	2.595046965	2.844335746	3.709976672	3.195375645	2.91395259	3.019567676	2.278608855	3.23367453	2.507360988	2.127965787	2.71977062	2.884337087	2.211966469	1.892771673	2.081224643	3.875332402	2.356347533	2.530112307	3.451379065	3.026211255	2.857790119	2.630392804	3.447160921	2.854582719	2.825935121	3.282301389	3.221478051	4.071700656	3.555088165
ACTR3BP5	3.537222699	2.730807119	2.81432622	2.629848206	2.209300323	2.828343763	2.720376078	3.222273885	3.147805554	2.394533205	1.969852839	2.474691242	2.248990341	3.68482299	1.937752455	2.820702492	2.804322686	2.631373464	3.872066306	2.395314909	2.357116281	3.110992127	2.17443461	3.09246824	2.096846825	2.732777987	2.468905817	2.430196287	2.628082237	3.529416326	3.380842237	1.946729406	3.806597947	2.105413483	2.119234118	3.839998493	2.457742623	2.262467804	2.573259696	1.791267264	4.330018434	3.575738561	1.951764162	6.319592595	3.750953139	3.123534952	3.726893578	2.40254255
ACTR3C	4.12685412866667	3.46561094366667	3.93275513466667	3.668018792	3.53704926833333	3.039631211	4.15334338233333	3.33162897333333	3.338231626	3.584261355	3.79088602533333	3.58726329466667	3.82613102533333	3.348373249	3.85468533066667	3.749093329	3.26878461566667	3.328870704	3.329653236	3.51012802366667	3.757662599	3.25273020933333	3.766384079	3.57872652133333	3.70185828266667	3.748201424	3.193604722	3.42850646366667	3.54377671933333	3.66701319066667	3.305335367	3.50316500566667	3.60021483566667	3.91954128	3.55156753466667	3.80511520033333	3.52737178733333	3.701944233	3.53985742	3.709882301	3.702696042	3.64854376933333	2.72101957066667	3.482274975	2.587590081	3.58250421166667	3.88657231633333	3.250093995
ACTR3C|DPP6	5.150583853	4.740676462	4.45173512	4.666357062	4.2187174465	4.7658906115	5.0504127825	4.8088665305	4.691238598	5.0646528875	5.591115285	4.5386805675	5.0613047065	4.9492084245	3.9828136035	4.7786557065	5.150170409	4.785397356	5.0730465155	5.257971668	4.5671823965	4.618970059	5.1993307715	5.0888836795	4.7499851415	5.0195438375	4.2578054385	4.6016614775	4.6982484525	4.9492253215	4.7270153835	4.934840516	4.9556661845	4.6523393325	5.296469897	4.7575391775	4.1294378025	4.535434339	4.265918415	4.770724147	4.4450772745	5.333403255	4.339151595	5.493315554	4.7118585625	4.9386262745	5.111712381	5.05250062
ACTR5	4.687988255	4.908307135	4.274003401	4.929013451	4.852968849	4.843646059	5.593339565	4.722401965	4.51420747	5.170678659	4.812857696	4.399142146	5.238954	4.311983068	4.670435628	4.331144255	5.188700361	4.883416914	4.92414032	4.428273051	4.122468733	4.832625358	4.41187897	4.120699584	4.448861948	4.307168374	4.46428957	4.694368703	4.21220564	4.660959778	4.639026888	4.477822354	4.732121951	4.140094808	4.609073823	4.322571512	5.047275858	5.076409936	4.179299684	5.06194246	4.516790864	4.506094392	4.614209083	4.342516171	4.540689781	4.156930057	4.605477595	5.016555835
ACTR6	4.029259091	3.63826222	3.253352993	4.870386888	5.523516848	3.891188824	4.546040502	3.424935267	3.974428987	4.401740242	4.362563754	4.836839705	4.389983423	3.791577269	4.412750166	4.54838671	3.922466892	3.756466794	2.660805235	4.04944288	4.102104974	3.925696369	4.244740084	4.139218463	4.081325174	4.298739231	4.143435929	4.577757487	3.231576414	2.491602846	3.637904356	3.4140644	4.661472916	4.728688432	4.073476235	3.899404089	4.343124745	4.070639584	4.74803807	4.32159838	4.719026761	4.180726739	3.49902493	3.246037488	2.478049214	3.40616163	2.589417664	3.004971624
ACTR8	5.364091584	5.520163926	5.294294109	5.570239366	5.264245208	5.336306625	5.411221579	5.01934424	5.217017672	5.532104018	4.894670022	5.690208684	5.130085309	5.44682191	4.428781546	5.149487637	5.643897133	5.173563867	4.427462361	5.32586151	5.613090259	5.348410509	5.395121025	5.594967766	5.365784387	5.552190136	5.389534249	5.567369319	4.808174543	3.815247005	5.484908235	4.640101129	5.338411202	5.091274063	5.136605562	4.755982634	5.524549455	5.245336447	5.259353567	5.598683151	5.212931033	4.914412021	5.527392346	4.696677593	4.088884743	4.963237424	4.883380418	4.409876805
ACTRT1	2.761161626	2.713017368	2.789853239	2.897156103	2.553485574	3.543844632	3.005140025	3.3488249	3.135267961	3.254740831	3.144568466	3.006782789	3.547190247	3.095781591	3.577682722	3.687234251	2.983258138	3.171284523	5.079802149	3.26044682	2.849458523	3.233233203	2.682945073	2.775728428	2.617530774	2.965662198	3.026714161	2.49377448	2.931232286	2.620691429	2.695871359	3.164820982	3.328500528	3.0950364	3.024003389	2.956712759	3.0956591	3.237425845	2.689770862	3.050282549	3.558430624	3.138268283	2.831753561	3.185621524	3.345066973	3.16730449	3.025543976	3.410152316
ACTRT2	3.086464422	2.507325494	3.010193302	3.438734561	2.984674943	2.648799384	2.675150342	3.659764075	2.947060092	2.534099018	2.722739868	3.828011612	2.552886967	3.677420545	2.968948296	2.717869373	2.699327984	2.985529859	3.525783577	2.737837828	3.171746675	3.139716734	2.743838275	2.747745009	2.908498531	2.67633709	3.932528899	2.770270212	2.699069211	3.445068375	2.661617358	3.409243012	3.302654895	3.647158151	2.564720293	2.440836232	2.466490138	3.10428238	2.993417877	2.740900119	2.826930054	3.265017312	3.275507902	3.822195241	2.667832379	4.090082173	3.06420571	3.226121704
ACTRT3	4.200709048	3.504386659	4.737671768	3.181602791	4.160478157	3.414892769	3.467800587	3.599715371	3.513490744	3.889329398	4.388927013	3.090975909	3.786981135	3.285283408	3.440427295	4.535675207	3.179115904	4.380917684	4.422719173	3.559493908	3.136491072	3.442773376	3.849895058	2.775890491	3.161303597	3.465969171	4.265831926	3.079555361	3.116383068	3.777632718	4.585230315	3.252031441	3.262839541	3.726623674	2.750633492	3.309330294	3.346063215	3.192060938	3.007848656	3.466217672	3.784102859	3.534367556	3.822311168	3.316683856	4.287429748	4.281647712	4.530450577	4.15466391
ACVR1	4.891909065	5.663420558	4.504966091	5.269253857	5.06265094	4.78549275	4.931749487	4.777977376	4.862965339	5.174490087	4.653219984	5.154934982	4.725568244	4.41742381	5.155618827	4.721610623	4.897796028	5.180444934	3.91913661	5.359729181	4.94305562	4.805849642	5.164462529	4.956118535	4.472349856	4.858668203	5.279689871	5.012289997	4.618604551	3.276404824	4.779402252	4.742780574	5.323618191	5.234900357	4.744330345	5.240274643	4.541098089	4.870608129	4.077657281	4.854125533	4.863862713	4.992458402	4.928332724	4.745040539	5.266611565	3.786948232	3.469029934	4.33492981
ACVR1B	5.522714836	5.553424835	5.402196424	6.077630666	5.817147937	5.220084179	6.052801141	5.529345789	5.860170572	5.944805297	5.811479564	5.600744539	5.743190096	5.173085453	5.129168296	5.669992632	5.891600376	5.525161413	4.943555298	5.531471684	5.040465261	5.915285607	5.518710672	5.654485267	5.653324068	5.776670561	5.326130406	5.437121847	6.021166199	5.949824869	5.508780839	6.04349724	5.681900027	5.458662543	5.899321982	5.925968816	6.141224554	5.682501413	5.838145824	5.867713504	4.828172091	5.176969046	5.767667534	5.79441881	5.405146847	5.650887403	5.226849913	5.369008501
ACVR1C	3.335532269	3.432336874	3.431223683	3.769236518	3.549481573	3.283305891	2.532535965	4.124263356	2.670826459	3.228590284	3.359617034	2.517620645	3.102813425	3.141261086	3.123340103	2.909221352	2.605253938	3.08228687	4.013202039	2.598612665	2.798113719	3.359823351	3.371378211	2.76192153	3.385750982	2.868673234	2.947636285	3.165202374	2.714218913	3.080481717	2.883271479	3.207927757	3.363473821	3.233065802	3.668392962	3.484274208	3.407189367	3.13021405	3.489410417	2.898308241	3.187431817	3.491789997	3.909879743	3.842452041	4.13502633	3.323234822	3.729669613	3.222158523
ACVR2A	5.538568095	6.324957827	5.686030805	5.981925597	5.74126706	6.090487671	5.556947196	4.968182436	5.680354633	5.161324465	5.496662718	5.30586975	5.851720762	5.334719402	5.817667423	5.670382079	5.64367704	5.071958078	5.043721237	5.29819595	4.960636409	5.681445663	5.781252866	5.542545398	5.284173386	5.609841312	5.547383165	6.152898868	6.072409875	5.190701517	6.323717843	5.372349047	5.609619377	5.606797716	5.877396582	5.149886634	5.691293818	6.327616325	4.993297195	5.83303929	5.733286757	4.850892251	5.844156544	4.741980241	5.199948572	4.913639523	4.849435347	4.891471613
ACVR2B	3.597601288	4.321318483	3.960406136	3.86655276	3.664610345	3.089104076	3.747835058	3.820597206	3.625884327	3.578842729	3.331948416	3.702154643	3.446504789	3.137231024	2.740514041	3.431052609	4.057218991	4.090118685	4.155493035	3.707398944	3.411062105	3.770371693	3.831305425	3.417899371	3.925752356	3.30434146	4.178018125	4.005526255	4.228632223	3.306744202	3.384450436	3.651183286	3.480643646	3.582303032	3.720042452	3.471149688	3.787788742	3.451361095	3.608629701	3.667792962	3.708423781	3.441311999	3.856206161	4.91514444	4.030848141	3.71456418	4.671647266	4.337470899
ACVR2B-AS1	4.070767316	4.854790464	3.625816393	3.543675499	3.695212259	3.642010868	3.840706526	4.150754811	3.855334583	4.186370078	3.40120245	3.935706176	3.842213762	4.34374521	3.448403386	4.198676867	3.816196186	4.322653777	3.817786789	4.442440635	3.658671372	3.595568726	3.860583972	3.986762283	3.896019772	4.136970441	4.167210864	3.547174552	3.925509389	3.306347289	3.80441117	3.779442165	4.064203172	3.768554701	3.722268808	3.892189057	3.200371984	3.688670531	4.125338186	3.954318183	3.777080474	3.641397754	4.378729524	4.36294586	3.943248459	4.712236165	3.78284357	4.472975474
ACVRL1	4.483139682	4.038161104	5.423345289	5.288306995	5.112161421	5.33670949	5.030612782	5.699112514	5.043829681	4.930728117	5.532022718	5.394185157	5.647168325	5.014180145	4.636882143	4.725781523	4.948089	5.45819463	3.634100168	4.843905788	4.779339487	4.734828957	5.214225552	4.678658685	4.877542324	4.998236941	5.004028403	5.435207127	5.272032485	4.917216704	5.504035139	4.693922769	5.05887284	4.951184348	5.31584494	5.04498836	5.82015183	5.018702697	5.214002779	4.759126125	5.17749684	5.155321744	4.891153753	4.465393647	4.099296432	4.098040112	4.26236979	4.055327865
ACY1|ABHD14A|ABHD14A-ACY1	4.763564681	4.583376104	4.663745081	4.613458186	4.911625871	4.492496427	5.001473763	4.660908578	4.889966063	4.906226003	4.767263773	4.861541934	4.652946193	4.957539018	5.059895707	4.610142298	4.736493519	4.907171634	4.813499207	4.750496643	4.734245883	5.119330875	4.74850973	4.607545866	5.044195953	4.852261203	5.331402695	4.603390966	4.778650198	5.161035082	4.733924195	4.897290283	4.998411846	4.501766393	4.81205673	4.782000252	4.567743307	4.356793953	4.724957277	4.78575126	4.493369264	4.798914911	4.596820377	5.157127827	4.742282623	5.060989676	4.708968334	5.135081408
ACY3	4.291129682	3.905947215	4.712840222	4.255624778	3.870312319	4.506335026	4.030195354	4.228616644	4.385529046	4.289747384	4.412555468	3.960718479	3.889541308	4.018890215	3.518404707	4.469636394	4.088180486	4.205203916	5.610403047	3.950583326	4.716341726	4.395917054	4.339933568	4.209278769	4.610948447	4.168604783	3.93438767	4.022750804	4.267556412	5.405763817	3.854376973	4.704624515	4.33392228	4.516584465	4.343795169	4.29933089	4.11771603	4.339236291	4.382091167	4.375250004	4.371561843	5.35135851	4.391363611	4.832548746	4.87700542	4.822627649	5.334817309	4.811663713
ACYP1	5.186162485	5.298033487	5.255284982	5.088678133	5.956221542	6.061800447	4.905645958	4.475746681	5.688102814	5.337489455	5.194869663	5.402594744	5.183632373	4.760216934	4.801951495	5.467906289	5.954326414	4.731845168	3.918934689	6.327731706	4.85778411	5.75250115	5.803740023	5.068135204	5.549293188	6.018679278	6.123692128	5.676672121	4.725443056	4.481078338	4.875224435	4.534450163	5.367156848	5.657264218	5.527969267	5.019503434	5.396193455	5.597874689	5.17615849	5.663172021	5.982725132	5.514222802	5.330758875	4.939743369	5.591042075	4.906101525	4.072643017	4.589894802
ACYP2	4.8598099875	4.142389943	4.360440903	4.985391523	5.072020216	3.739842875	5.077593105	4.068225969	5.1523573785	4.2520838635	4.968555032	4.629225823	4.752173014	3.7805939855	4.355455624	4.3070179065	4.8277509575	4.629441491	4.129486025	4.345618968	4.887666707	4.50155714	4.902246491	3.556736636	4.7076970485	4.8432577335	4.2852256995	5.108524173	4.623372813	3.790005894	4.780490745	4.28070134	4.323599271	4.4834602845	4.585847819	4.812428067	4.80629939	4.882111757	4.984883424	5.045303129	4.0325612425	4.302845163	4.5927775795	3.581591473	4.6426301115	3.5268943005	4.282156843	4.321079018
ADA	4.87680697	4.339146373	5.077873535	5.185447998	5.740070748	5.287609429	5.206951373	5.978873917	5.192932951	5.195961517	5.463789053	4.684548277	5.998416541	5.537767356	4.783743944	5.489557443	5.012579084	4.778020432	4.417836298	4.58974307	5.4689107	4.651631653	5.519067253	5.155792786	5.33975246	5.35756776	4.275249391	5.495355879	5.710767615	5.221874063	5.697069191	4.77403992	5.468925366	4.459916488	5.284740415	4.471125492	4.851675144	5.551507695	4.896927614	5.606941803	5.163003991	5.288715493	5.26958391	5.219201282	4.67666727	4.514084947	5.005373258	4.439395634
ADA2	4.276412733	4.619657731	4.661181127	5.002566437	5.142802961	4.91482942	5.299701088	4.663396111	4.850464548	5.218020611	4.939873034	4.227948181	5.344681632	4.253290674	4.713907336	5.316330828	5.029007026	4.93786123	4.512699114	5.262406937	5.815651111	5.516112852	5.191889976	4.850375466	4.769136135	4.879606194	5.121283403	5.334813918	4.72484331	4.278660028	4.88673995	4.791621014	4.863514814	4.724666054	5.463062589	4.7899752	4.855788153	5.076862609	5.026497121	5.135600978	4.788424959	5.390697429	5.343962206	4.838531998	4.009615015	3.779388379	4.117405056	4.87385478
ADAD1	3.605837178	2.740074955	2.820160452	2.381038249	2.691217277	2.734369464	3.013615077	3.127164765	2.995808087	2.350853415	2.757516198	2.70313319	2.590601778	2.590367952	2.479127394	2.836637509	2.950061034	3.02150709	3.682635508	3.100945575	2.423343315	2.464707172	3.015294548	2.644371998	2.916271762	3.072097287	3.3268248	2.514624563	2.748755633	3.60685448	2.700127263	2.985549758	2.906977686	2.672935511	2.749080967	3.319034141	2.134635952	3.177924512	2.543768975	2.765735262	3.293853296	2.782292412	2.518826331	3.884053597	2.756793202	4.780262486	3.600648885	3.867379644
ADAD2	4.453119063	5.348677986	4.826979217	4.400700672	3.835446361	3.933642422	4.856873454	4.971203062	4.350163314	4.825555262	4.278034685	5.012806973	4.257421164	4.466953213	4.434541407	4.592766762	4.616710575	3.780742331	4.850744346	4.526463725	4.367256645	4.765905011	4.026453539	4.144320312	4.508409482	4.170518177	4.370155316	3.87467894	4.097229059	4.524920118	4.519684152	4.934548368	4.798291492	4.951576906	4.34867357	4.022797607	4.264884184	3.636061015	4.015758952	4.342456912	4.682897245	4.128706543	4.70876624	4.924482259	3.747874065	4.486944732	4.116276166	4.472861202
ADAL	3.524571354	4.370751831	4.277777026	4.04749461	4.337557976	4.757727934	3.829273227	3.807312371	4.380323618	4.009000939	4.508633138	4.555074079	4.135926913	4.206841373	4.150353345	3.807402489	3.655906767	3.974140757	3.514240669	4.307864573	4.189380483	5.103954663	4.997636358	4.398334801	3.759160171	4.868740637	4.395023674	4.798738171	3.733193136	3.968894358	4.58786006	3.460923126	4.322928764	4.27416629	4.1800294	4.114123251	4.746257122	4.700499592	3.78019469	3.684837662	4.637176493	4.300211845	4.608564489	4.415577456	4.207686721	3.506136147	4.728524981	4.181371509
ADAM10	6.935158366	6.634995338	6.478483886	7.379040965	7.312512585	6.926756612	6.951767728	6.722832077	7.425143119	7.001130624	6.890126441	6.77356319	7.091860425	6.455644201	6.598479741	6.928787793	6.667932299	6.509720088	5.226971516	7.234144625	7.093319144	6.455797144	6.992128641	6.670006101	6.85444193	6.789202129	7.166930898	7.430131279	6.954785167	5.925761229	7.05253827	6.624804159	6.593720521	6.920406332	7.086983551	6.975113301	6.982700333	7.046738735	7.292686613	6.882577175	7.06398311	6.694931683	7.001786276	5.681999666	5.99142071	5.741227874	4.97642065	5.935954333
ADAM11	4.016857981	4.78333504	4.376659957	4.074257025	3.940115527	3.987093913	4.188877638	5.048111967	3.412539646	4.219067991	4.427473299	3.952187986	4.25547462	4.415341724	3.717057277	4.081785951	4.234402472	3.715911164	5.040744314	4.240670086	3.924403877	4.487454226	4.227203371	4.263926241	4.721913276	4.600924942	4.951472133	4.1081447	3.576446527	4.051583241	3.316343944	4.275941844	3.812305628	4.589142713	3.810450673	4.635020515	4.517625213	4.108258299	3.945546753	4.370126002	4.339497243	4.434775436	4.361748289	5.044422181	3.851228123	4.784333314	4.627855595	4.944589766
ADAM12	4.25459054333333	4.13866082866667	4.195659137	4.55407131033333	5.30695548566667	3.93661425533333	4.434807296	5.170702574	8.1171393	4.31171695933333	4.53331676233333	4.41693932966667	4.46087155333333	4.88800874133333	3.746802876	4.227715546	4.256168183	4.12758516033333	3.94299883166667	4.70942176833333	5.85897499433333	4.11927239666667	4.412008797	5.698274365	4.873688564	4.46668337033333	4.84719256533333	4.629061102	5.13436724933333	4.259306932	4.249198678	4.739020096	4.37551171733333	4.529131186	6.715425386	3.82873002833333	3.96058248833333	5.17709665833333	4.27345297966667	4.28504677333333	3.638029132	4.60416922466667	4.67785440066667	3.61077747	4.032899446	3.75844788066667	4.121244272	3.69834765866667
ADAM15	5.646085023	5.310917437	5.128064689	5.924640402	5.765590272	5.50519251	6.49579346	5.457511716	5.801872366	5.390801736	5.923366127	6.288206919	5.644274437	6.127243811	5.545074085	5.667263582	5.832268038	5.480399782	5.460679755	5.764579062	5.677937521	5.891420188	5.968568857	5.827646825	5.97482145	5.792449295	5.94971914	5.73955113	5.878614107	5.760811648	5.736657295	6.203933081	5.969556299	5.583062939	5.848968358	6.336656817	6.195952069	5.959075244	5.451533154	6.149306378	5.6615372	5.609832932	5.761073398	5.530262376	6.037248693	5.617984132	5.745328895	5.386138474
ADAM17	6.764240001	6.735547992	6.193287308	6.75165154	6.674703084	6.641791994	7.046517234	5.748506528	6.924857296	6.869501893	6.645920699	6.850242942	6.904306902	6.894830676	6.317646578	6.80258182	6.724443824	7.099018696	4.441891802	7.075684379	6.842141742	6.694197307	6.986315362	6.574813705	6.944477739	6.529755442	6.870965177	7.07643546	6.920635351	5.160167837	6.739962291	6.642631858	6.505069684	6.952538715	6.671937438	6.366945427	7.061517878	6.90433051	7.339808066	6.581443331	7.053489839	6.642962976	6.662945037	4.515772723	5.860809094	5.059703421	3.995970278	5.36376295
ADAM18	2.437864711	2.948118598	2.919261385	2.360348288	3.009357803	2.438831619	2.627595178	3.147045235	2.274244148	2.477766731	2.60723401	2.661339288	2.934049761	2.269377655	2.598577027	2.45677998	2.314012168	2.659269551	4.340226522	2.785817703	2.850803957	3.750697801	3.026211255	2.60041307	2.559864663	2.119909001	2.776347962	2.444769729	2.679616754	2.766465477	2.785817703	2.727524657	2.849741285	2.432035965	2.281181294	2.148082153	2.530112307	2.258363991	3.026211255	2.697035875	2.80275539	2.409146604	2.325819183	3.697790635	2.409611948	4.174452689	4.153672951	3.002835901
ADAM19	5.444662211	5.815955394	6.182496428	5.590226908	5.593671744	6.282052743	5.765855073	5.821858228	6.693727742	5.891431934	5.820898382	5.511845454	5.845751862	5.614707456	5.874123795	6.471072834	6.389505321	6.53167053	6.041206428	6.677852067	6.765802535	5.709016705	6.02892433	5.474667763	6.564762812	6.268488833	6.074760541	6.20365351	5.918530502	5.825381234	5.852618437	6.081943879	6.138481819	6.290989596	5.675959868	5.327199363	6.819667367	6.273663325	7.070281046	6.183608835	5.632592709	5.79201848	6.016499667	6.171103796	6.377565458	5.313869431	5.947151579	5.261783676
ADAM2	2.153998626	2.245414854	2.404444109	2.218492405	2.065803854	2.33857589	2.036737393	1.972875562	2.149642973	2.215453444	1.929619783	2.440148689	2.211373527	2.430761379	2.214206659	1.801786101	2.089070723	2.81396492	2.671690659	1.992044694	1.884813303	2.043247718	1.838389903	2.435166947	2.021114768	2.610885938	2.757133455	2.286097949	2.214206659	2.563864335	2.133717588	2.17461649	2.401919899	2.061344731	2.81019469	2.505419712	2.76460935	2.45360256	2.892578159	2.048684393	1.846469676	2.224408576	1.915733102	2.935898751	2.224711879	2.468739303	2.600637847	2.599175717
ADAM20	5.642221732	5.94757942	5.347770591	6.032025342	5.645503155	5.750036731	5.32668963	4.479755029	4.695545715	5.406863647	4.909533722	5.41340218	5.545303846	4.936151479	6.435214528	4.996212435	4.694699992	3.850433225	5.008414763	5.330232266	4.818556439	4.564786011	5.346314865	4.965411711	4.964837868	5.577607863	5.159188574	5.347715767	5.297732487	4.925029537	5.994390868	5.274306763	5.185898209	5.048020837	5.066611484	5.836771303	4.890555598	5.359682574	5.440942348	5.780130325	4.203618706	5.451596735	5.324035692	5.473720636	4.828774019	5.721977775	4.987733503	4.195771216
ADAM20P1	4.172663241	4.404791354	4.558372608	4.844455482	4.206983804	4.405554726	4.454600733	3.794367241	3.888963621	3.710372152	4.228832097	3.981863471	3.865255449	3.970179497	6.006441321	3.585755474	3.387768638	3.620205139	5.510579859	4.392874171	3.465359375	3.426954587	3.411170055	4.739331241	4.235070591	3.385738035	3.594632208	3.504062463	4.687684208	4.418479023	3.774710734	3.693565584	3.619043351	3.43840098	3.930690526	4.574427908	3.483048223	4.067412828	4.356655966	3.992666715	4.099624469	4.078746256	3.661164769	3.611273263	4.907408909	5.188687349	5.00291775	4.512276143
ADAM21	3.299309558	3.27476085	3.29366871	3.087877613	3.240148067	2.741848903	3.839928647	3.353807609	3.358706421	3.355406458	3.449642123	3.351379391	3.096807386	2.687250802	2.734005674	3.484438711	3.286135244	3.140565646	3.384674001	3.418688555	2.675414051	3.018003608	2.731472603	3.77735079	2.841052337	3.285819606	3.28648574	2.838075413	2.849299565	3.633944837	3.28517772	2.927964641	3.230790954	2.810513528	3.125558017	3.337066474	2.775347099	3.191955516	3.38947579	3.197825103	3.554726613	3.422953619	3.585799231	3.198802045	2.997571524	3.512491191	2.576495887	3.081949512
ADAM21P1	2.008718565	1.459837106	2.3062557	2.231137441	2.503237841	1.560128229	1.916469154	2.392801864	2.349038041	2.237371747	2.63068592	2.089133833	1.916901487	2.278994123	2.396641242	1.399178726	1.809255023	2.211013441	3.691027273	2.231137441	1.80918258	2.528253922	2.33929239	1.980473815	2.329413404	1.881784177	2.103781473	2.016343643	2.786307817	2.836485082	2.116835095	2.328527588	2.480094863	2.00299096	3.116148713	2.786150744	2.019059531	1.981373811	2.467561398	1.492356218	2.484001889	2.674127092	1.843635744	2.605288577	1.916469154	1.83842347	3.173307171	1.995663624
ADAM22	3.475615284	2.879413809	3.069580881	2.636880106	3.046388073	3.39961505	3.121023625	2.955149074	3.242611046	2.681134239	2.835392571	3.070275586	3.193882242	3.247976681	3.843197817	2.612320297	3.313701068	3.008978085	4.064854313	2.410804823	3.023444228	3.058121982	3.008479551	2.959200209	2.783461798	3.006327971	3.400251041	2.856688817	4.009443612	3.741705348	3.131309102	2.830695403	2.385066081	2.938348154	3.06514704	2.907473431	3.076959294	3.194904358	2.913771519	3.165523039	3.126516249	3.192799965	2.732103053	4.176973864	4.365294881	4.400618367	3.533702797	3.609064666
ADAM23	8.087149161	5.411702301	3.826281116	3.800726366	4.185383243	4.426061523	4.389390974	3.636540227	4.146585862	3.91264353	4.795596211	4.341398606	4.090926388	3.469986172	4.244850523	4.398350881	3.672763584	3.819864086	4.250182804	4.373621966	5.615354068	5.767335364	3.896065741	5.272909899	3.648141059	4.240286478	2.962615386	4.219425271	3.914700813	4.781855909	4.447233968	6.269498133	4.334982696	4.404134136	3.51852365	4.341625835	4.434599363	4.139984598	3.377861138	3.792703939	3.545308025	5.067537287	3.75989628	4.66540225	5.191985459	4.155789643	5.167553086	4.908665031
ADAM28	5.013785274	4.587217276	4.171456805	4.350415569	4.297369202	4.377545188	4.83809518	4.269457532	4.504329451	4.734282733	4.325129299	3.801994719	4.000863115	4.038992614	4.856507991	4.811995046	4.440729861	4.434096633	5.401442727	4.435902935	5.360497106	4.858147426	4.586350475	4.497826767	3.959197982	4.381884449	4.36525295	5.339193438	4.648489289	4.183943916	4.416246386	4.352383172	4.333701772	3.584941059	5.656414667	4.831263142	3.520027031	4.573471285	3.485963873	4.431030174	4.363585231	3.641431653	5.014530435	5.035030468	4.743938218	4.595336002	4.242128971	3.813533001
ADAM29|LOC101928551	2.825929071	2.303272178	2.744063207	2.369868121	2.910327468	2.77457439	2.761470969	2.987354355	2.648673478	2.822367392	2.753652317	2.766010477	2.577965843	2.669167899	2.486794536	2.397448271	2.496437395	2.529375375	4.342451809	2.361275731	2.72939877	2.811522754	2.532974807	2.822320215	2.398747457	2.403063011	2.402254459	2.931065631	2.243683273	3.536455181	2.76346497	2.712194554	2.656924315	2.890753882	2.642475638	2.466999821	2.687925327	2.673278792	2.967547285	2.033184425	2.693637452	3.18564569	3.013711855	4.248996239	3.464536537	4.098475815	3.90191187	3.773636405
ADAM30	2.957868247	3.498371271	2.604291969	2.457892857	3.369432833	3.260886135	3.287858231	3.034946327	3.017447452	3.915689251	3.154232031	3.189482093	3.068673051	2.422611077	2.854984432	3.308267448	2.717044937	3.649929916	3.310209395	3.417340805	2.810135882	3.45997351	3.413033272	2.799539754	2.97168309	3.338182334	2.90411263	2.968397553	3.331878661	4.343170604	2.952354874	3.330881089	3.118213668	3.626181915	2.852224913	2.846213081	3.537381709	2.90586084	3.891342152	2.11531264	2.702122179	3.12366712	3.075720902	4.417350839	3.580286231	3.169962094	3.923972891	3.818880546
ADAM32	4.158232538	3.584925457	3.854017097	3.995576464	3.197445516	3.559606775	3.979132734	3.932054366	3.377148599	3.586511172	3.89004681	3.564541655	3.561454136	3.483045968	3.897476746	3.420087407	4.01249111	4.761401296	5.227132492	4.373961741	3.180157977	3.57926118	3.931453952	3.910622996	3.808795109	2.921606401	2.99343084	4.024830526	3.82485308	4.758036697	4.191497345	3.096849325	3.50569774	3.598111716	3.861757967	3.589897528	3.325734562	3.688309179	3.921458537	3.494870951	3.47538876	3.635775469	3.817215966	4.369898096	4.243457401	4.196568825	4.882159533	4.32849068
ADAM33	4.38701468	5.171923118	5.407468749	5.802738336	5.384735845	5.766469357	5.625160944	5.622001978	6.141305351	5.00439714	6.201633774	6.051990076	6.344891318	5.954082321	5.019439738	5.837864803	5.527695036	5.59295575	4.99819664	4.78876663	4.769558983	5.656128149	5.903880853	5.241377415	5.070559763	5.816796242	5.636422579	5.640533315	5.914975231	5.931963066	6.104531507	5.802851085	5.222686319	5.186089054	5.366312064	5.40152499	5.278732666	5.831535043	4.792745196	5.590650376	5.863645354	5.669609635	5.713104451	4.820071641	6.260212836	4.974088865	4.470297525	5.56340395
ADAM3A	2.983790283	3.207900639	3.229605774	2.782403964	2.601706214	2.552057309	2.499388723	2.935723859	2.877277335	2.992595991	2.621658499	2.75427703	2.666577647	2.459840694	2.930316079	2.869708012	2.723454754	2.758761325	3.659527044	2.796710054	2.512805609	2.643053038	2.662432427	2.740162355	2.402745562	2.715494971	2.7547839	2.606212585	2.712983523	3.052877297	2.740908443	2.66968219	2.950841208	2.693078794	2.745000101	2.507498862	3.029450981	2.799685579	2.53126023	2.876742129	3.362903688	2.496330236	2.998123033	2.73589247	2.815804744	4.1136819	3.206028256	2.654210656
ADAM5	2.7332714735	2.39694181	2.5573802825	2.2751763185	2.124109275	2.0340358345	2.294393898	2.5719333955	2.6439285895	2.584761117	2.4006528885	2.3002938335	2.231645834	2.3312190095	2.3476443045	2.519305974	2.526886647	2.728125174	3.70189412	2.468800795	2.286485642	2.5959920575	2.2382956925	2.3398331355	2.2460762795	2.6668784245	2.3132146235	2.0564584795	2.736934186	2.868179362	2.2435420265	2.2066460855	2.8946887615	2.104668621	2.70460531	2.0731108555	2.1705444035	2.372941389	2.502376835	2.489562597	2.6333408655	2.6189477805	2.6508354515	3.4906810485	2.7312122935	3.3021224945	4.15196317	2.942134719
ADAM6	3.437929747	3.170424605	3.702128486	2.562438079	2.940052778	2.958272348	2.497440749	2.907994677	3.33391957	3.349092619	2.82751792	3.279792693	3.32167867	3.25145471	3.424889228	3.546632046	2.961963318	3.154084252	4.646794901	3.31511733	3.382034887	3.367163318	3.401886365	2.980660195	2.69888584	3.036842306	2.687153759	2.922603265	2.87734116	3.127333342	2.411375818	3.46422275	3.112787036	3.530690208	2.96652279	2.699072038	2.537357993	3.181626822	2.787977769	2.956013735	2.898835878	3.635182597	3.286667067	4.123632363	3.884607166	3.806864791	3.232254235	3.688239298
ADAM7	4.047297517	3.258440984	3.805911881	3.153091957	3.300963946	3.803451985	3.445013305	4.274279424	3.349203829	3.448262644	3.659788832	3.877829257	3.48014404	4.165119218	3.438198723	3.669340761	3.472081385	3.697397004	4.798482439	3.030542491	3.62231749	3.411236752	3.639513601	3.372997972	4.174159081	3.434816285	3.494111867	3.268069256	3.126556525	4.061818533	3.48616751	3.160938544	3.523050139	3.640733839	3.277299853	3.432484756	3.195459842	3.606544099	3.713884497	3.679164669	3.632789706	3.317418145	3.58545906	4.493203921	3.917119085	4.542854856	3.923105285	3.80543121
ADAM8	4.0420539	4.281044766	3.672980775	3.653532239	4.314035196	4.183229212	4.112824292	4.078866996	3.538854997	4.331882143	4.187644308	3.79173048	3.941248305	3.738787129	3.663629065	4.474564533	3.955861663	4.084439964	4.59328724	4.336958661	4.00025938	4.167534781	3.777933338	4.533675819	3.94641554	4.190497297	3.673527117	3.944067798	4.280900323	4.65595755	3.517619455	3.686438423	4.143092332	4.155205902	4.096822664	4.149648232	4.513695223	4.028155104	4.337616878	4.493641773	4.157773824	4.2015347	4.187016639	4.608745135	3.844629626	4.663550059	4.162060817	4.522648263
ADAM9	6.560459011	6.264407494	6.727252263	6.944397035	6.690209784	5.898411046	6.624824512	6.532140177	7.436760315	7.000868953	5.745670478	6.405641018	6.641664348	6.455018426	6.374090945	6.386716142	6.337674885	5.991271409	6.652869452	6.709178269	6.891038636	6.10552402	6.384339271	6.641129637	6.194193046	6.137973858	6.637489492	7.140747062	6.559546888	6.243513022	6.443259944	6.774071865	6.393480074	6.169642277	6.556862546	6.658145381	6.929255566	6.845651961	6.975907711	6.702857959	6.90484039	6.595244935	6.493741078	6.298747379	5.998279649	5.75505646	6.45439936	6.047952216
ADAMDEC1	5.038463471	5.135274149	5.413512565	4.541807151	6.023169877	3.952167208	5.111701292	4.98322268	5.954654361	5.780489774	4.904224668	4.16387882	5.154932609	3.904631835	4.751124274	5.627876633	5.217271963	4.466489059	4.004952494	4.932315046	6.54011661	4.33198921	5.782126633	6.05667278	3.817357487	5.556174908	5.072715409	5.863641965	3.999892535	4.699692458	4.904020232	3.831209016	4.033557139	4.823203097	6.271235663	5.408224328	3.297174906	5.758346563	3.941644674	4.763479277	5.378127035	4.240538948	5.563076355	4.48117631	3.708392324	4.169781699	4.1956998	3.940434365
ADAMTS1	4.609865029	5.364895197	4.901486387	6.120125027	5.897907672	4.792215412	4.680963473	5.627381138	6.017597054	5.949892642	6.111604395	5.886098345	5.522932765	5.81577348	5.828675969	6.00817283	5.490634975	5.803733125	5.69079434	5.464396292	6.214687265	5.74740041	5.876544113	5.500233366	6.328315871	5.05264429	6.078664022	5.718590924	5.248221707	5.9435426	5.492961395	5.315096366	5.349464367	5.451730323	5.132478364	5.245634053	7.441008443	5.460602112	6.465979684	5.263622721	6.093410082	6.066030286	5.714772219	4.998021679	4.907737966	4.459040417	5.103135236	3.972911739
ADAMTS10	4.512081054	4.722531932	4.708219009	4.662570901	4.98078126	4.259728542	4.25209013	4.642370991	4.527191096	5.258294927	4.483023352	4.71716142	5.241746505	4.632632813	5.282088875	4.969582438	5.387165164	5.107334401	4.397130136	4.997586877	4.596075882	4.515502593	4.499761462	4.986747033	4.781930378	4.501730457	5.015483815	4.64742055	5.110601198	4.113428503	5.104403579	4.674359975	4.928568685	3.510007114	5.336501689	4.811928283	4.773163514	4.697291539	4.449528372	5.232791306	4.174770101	4.409408127	4.612224401	5.009330342	5.048835724	4.633485103	4.096357268	5.199043917
ADAMTS12	3.445819122	4.272231329	4.172765274	3.376392714	4.390199445	4.570797385	3.607729067	3.87988713	5.0501044	3.624440085	4.168314501	4.359983152	4.54851623	4.345539913	4.754435856	3.66543059	3.770831769	2.999458579	3.816585661	3.68920302	4.294704736	3.678309824	4.182818439	4.41820575	3.914593439	4.019194056	4.071211163	3.369892196	3.677025643	3.639346879	4.1295618	4.102489621	4.434477961	3.57127127	4.08919529	3.173611746	3.859516732	4.09517975	4.261272535	4.062052137	3.641787924	3.911081433	3.667050041	3.599795247	3.690100397	4.262880549	3.961698929	4.181202418
ADAMTS13	4.782668152	4.801608903	4.632247624	4.731550052	4.886510655	5.09897396	4.402937917	5.137745324	4.678265827	4.905914837	4.677722276	4.933561741	4.890612896	5.154074943	4.763345614	4.862228536	4.81156242	4.998522867	5.687951679	4.79177979	4.959465588	4.311024965	5.046934061	4.363481909	4.974046345	4.876109235	5.284355327	4.836492819	4.566991155	5.075216077	4.990784215	5.069711288	4.442172885	4.711490362	4.835482185	4.928947329	4.462656087	5.019375389	5.098454045	4.627507421	4.97388225	4.384913131	5.086767299	5.600986077	5.191870284	5.827991185	5.712288488	5.44236112
ADAMTS14	3.605098242	4.558450501	4.464462564	3.974940669	3.572891246	4.142115224	3.550014993	3.848107488	4.580563871	3.992821063	3.924031847	3.771267942	3.656103041	3.943634535	4.046638418	3.637882786	4.03351152	3.952668616	5.375128401	3.541149297	3.828245994	3.544711117	4.062085098	4.214879573	3.707677717	4.191045954	4.774997896	3.987399333	4.193633493	4.742892371	4.033341571	4.425285598	3.693043917	3.998210017	3.760084065	3.871661202	3.877902676	4.157133586	4.133779765	3.98478278	4.006629119	3.982627322	4.087240976	4.583288068	3.627567193	4.684615079	4.77696245	4.52363472
ADAMTS15	3.437599348	3.938918053	4.188537627	4.184480545	5.090662359	4.452290328	4.149791793	3.608398246	4.709574368	4.140773789	4.286719824	4.330663749	3.929932424	3.821432425	4.783758613	4.193753851	4.596372163	4.699883137	3.604154747	4.960025305	4.923752789	5.253679591	4.000884563	4.255841557	3.227687116	4.816164518	3.706650661	3.47338074	4.420134609	4.420633195	4.066564276	4.072125775	4.801277662	4.691452385	4.752378126	3.848217086	4.522369792	5.087249747	3.397930215	3.656435418	3.985393236	3.892370795	4.296009314	3.831254457	4.269950139	5.130599377	4.200182132	3.881041871
ADAMTS16	3.538466488	3.710005398	3.158634743	2.883202299	2.715497016	3.223448514	2.961012387	3.995579693	4.484182304	4.457477459	3.61363807	3.304643212	3.143663314	2.799279458	3.193641582	3.416838511	2.811858227	3.503023975	4.152898127	3.295607313	3.745850302	3.186070999	3.791862462	3.438639279	3.214778901	3.379588985	3.099828428	3.361319814	3.226933472	4.238449148	2.811326335	3.438041976	3.468213362	3.51804073	2.595404884	2.983817448	3.155015985	3.67204926	3.325003298	3.075199882	2.989043236	3.540185992	3.15060192	4.579249913	3.866386639	4.387190321	4.394736799	4.064799795
ADAMTS16-DT	3.648802578	3.351188016	3.530995328	2.77997367	2.988257557	3.512661267	2.99454286	3.900533887	3.911336889	3.06366082	3.73531847	3.17821621	2.9650293	3.497531865	3.117150437	3.22654098	3.491582177	3.783158584	4.206042244	2.952274952	3.224374222	3.467613231	2.994350811	3.782479533	3.211970453	2.913779207	3.679149823	3.281704545	3.617987844	4.245840165	2.848785384	3.905612234	3.118782663	3.200975843	2.929640888	3.599528736	3.069461831	2.790850185	4.372918879	3.858413636	4.147463431	3.645793528	3.715144985	4.297697604	3.930295123	4.676410802	4.971465455	4.810058842
ADAMTS17	3.941492606	6.031064549	3.207038397	3.365673005	3.630167177	3.912896621	3.939674322	3.646759751	3.957476873	4.181605729	4.138469919	4.0465846	4.174295631	3.488808591	4.52718881	4.369308154	3.425747395	4.111168092	4.138320442	3.271052902	3.935555572	3.404029629	3.760315127	4.109937793	3.775561596	4.161521794	3.612891863	3.482097322	3.621572641	4.23005633	4.068429874	4.0026782	4.381837076	3.729523607	3.744700873	3.945326243	4.051708308	4.600728589	3.503160692	3.816995055	3.911820914	3.173135478	3.953588984	4.437290745	4.071413512	4.317007937	4.140024751	4.362113603
ADAMTS18	3.460618898	4.834608844	3.462369671	2.62223146	2.736870751	2.574168241	2.99700955	4.393620993	4.301621316	3.080699159	3.757273875	3.073816687	3.279438801	2.958570896	4.161115222	3.385281209	3.554234333	2.721002802	5.487279628	3.104710344	3.575964903	2.940464171	3.759754152	3.850309524	3.522859319	3.134362676	3.144342727	2.759550046	2.1786844	3.816058673	3.890341017	3.896906195	2.870821351	3.096657449	3.210479512	1.912496956	2.776211136	2.196626966	3.55897642	4.038292523	3.61009403	3.691596189	2.867775178	4.317411509	3.593774349	4.117714927	3.861847972	2.990279937
ADAMTS19	2.551758336	3.069346207	3.331896227	3.485991098	3.115035768	2.93874974	3.089533643	3.146624248	2.75740304	2.449303517	2.341124856	2.993603704	2.509330371	2.678369396	3.300703019	2.671338798	3.140604828	2.221538712	3.958163469	3.216978792	2.905526446	2.818063497	2.727119021	2.453029162	2.489025585	3.230511999	2.95571278	3.216096095	2.745846387	3.196230832	2.851581784	3.160231902	3.302155243	3.600521587	2.886570363	3.432930028	3.15025177	2.524593803	2.623935801	2.749982959	2.810567003	2.988378786	3.240596266	3.159644214	3.735359359	2.850078786	4.094607496	3.4183818
ADAMTS19-AS1	2.290174685	2.79583693	3.717140858	2.999198929	2.765551734	2.082172943	1.82156706	4.033654041	2.610810035	3.120228906	2.872684311	2.752490618	2.145689603	3.048442874	2.54446298	2.698796352	2.685082491	4.260080877	3.723978408	3.21261809	3.403511449	3.111784871	2.121010263	2.317447938	1.652576562	2.217955097	2.938666924	2.438427528	2.177045172	3.40337016	2.543958362	3.573454297	2.106132313	2.32007084	2.136525611	2.551691625	2.561797408	3.019221091	3.314011811	3.533172419	2.382478952	2.099710511	2.33984143	3.560526249	2.864434245	3.789330164	3.260448598	2.362104754
ADAMTS2	5.405204076	6.330916813	5.589016606	5.305200503	5.526423686	6.124092156	5.701269524	5.683692879	7.35487741	5.040782415	5.608538811	6.186221521	6.526931281	6.433076738	5.916411317	5.622219284	6.405132266	6.326807075	5.417472597	5.552893052	5.853104276	5.497251217	5.733729973	6.218947588	6.353907378	6.002866379	6.028515219	6.11840208	6.259159428	5.367300143	6.426168386	5.932496315	5.883722818	5.254153833	6.384778219	5.982913605	5.567378219	6.672764119	4.90430107	6.07907915	6.354943423	5.077109563	6.057974862	5.158195916	4.971004388	4.313486588	5.043806901	4.950326684
ADAMTS20	3.109234045	4.233384223	3.4654631	3.723410866	3.088819655	3.274162967	2.928660712	3.737478295	3.557267474	3.469801977	3.230200071	3.075349027	2.840500155	3.312500725	2.93722209	3.333820684	3.555744783	3.63107701	4.475829465	3.218512635	3.140799459	3.90675861	3.26627848	3.282504608	3.146948018	3.060013337	2.706412746	3.402219421	2.895415027	3.800601453	3.119998767	3.353904443	3.117095782	3.214170496	3.201623499	2.875261132	3.296827558	3.139109059	3.192360261	3.144633597	2.971582307	3.325704027	3.983689314	4.298205665	3.989814812	4.066909573	4.336944984	3.257051992
ADAMTS3	3.63654934	6.664451701	3.352607001	3.319160453	3.643165167	3.696134652	3.115028229	3.302624146	3.861588089	4.18594007	3.67981459	2.781533817	3.718753782	4.204716184	3.544294339	3.311808236	3.059472555	3.364367724	4.780690405	3.514088803	3.777805333	3.242254379	2.912036737	3.407735715	4.04222032	2.457126406	3.660795921	3.71906591	3.74092381	4.887990194	3.263856312	3.425715644	3.465099302	3.557560712	3.436682915	3.054950142	4.372840323	3.155071467	3.881925582	3.96172216	3.933037792	3.88320501	3.887584862	4.005332267	4.289989447	3.968486588	4.296473219	4.331419257
ADAMTS4	3.963869974	3.46821235	4.874924087	3.520989445	4.109116585	4.353602442	3.718339494	3.997306729	4.760234247	4.760543683	4.405826766	3.973277171	3.742580761	3.780245934	4.991237477	5.084920533	4.465134865	4.017992408	4.767940665	3.714483876	4.892617559	4.187180607	4.493062106	4.682581907	4.443042532	3.575612043	4.34123704	3.709011595	4.810814104	6.024403806	3.843063279	3.844331645	3.601473279	4.354264457	3.528804711	4.22314659	6.586398923	3.676361594	5.88593429	4.019552228	4.359214476	3.764879657	4.043632076	4.735981603	3.784175311	4.488082899	5.681077146	4.927130473
ADAMTS5	4.244722123	4.253124043	6.065920555	6.157666181	5.387490389	5.916656401	5.983708868	6.245311817	6.436893604	6.298809808	6.71414618	6.058376285	6.972269985	5.949948162	5.027338317	5.913528273	6.352249852	5.906943073	4.333683799	5.575168657	4.209069008	5.323104278	5.930587617	5.507396314	5.336934737	5.193961147	5.966932981	5.787051922	6.141017383	4.454807667	6.436054951	4.52922094	5.6805186	5.449418858	6.096188721	4.710638811	7.546021936	6.75975331	5.571284545	5.841369732	5.514724354	6.074047075	5.601041432	4.139813645	4.50387362	3.789437699	4.529236497	4.321396478
ADAMTS6	3.894752036	6.742485722	4.653704988	4.716471443	4.443746215	4.28126614	4.477817288	4.534208259	5.278004129	4.410316213	4.987002757	4.538296606	4.946468834	4.79209004	4.231088021	4.827158936	4.285671401	4.344937689	4.936665177	4.388540957	5.500518343	4.165457604	4.997270152	4.663018536	5.489733919	4.328854105	5.219030841	4.699288896	4.82242782	4.452421241	4.766779185	4.13488639	5.038571958	4.799096057	5.083300507	4.667745099	4.769223471	4.663644898	4.602058441	4.946532374	4.356707078	4.679573316	5.022023242	4.669102976	4.532030137	4.565657011	4.497046472	4.948289822
ADAMTS7	3.625002167	4.210798932	4.074209322	3.137270791	2.960902465	3.680089212	2.342951694	4.100002355	3.368914858	3.503411058	2.786723014	4.573606422	4.150826602	3.372188209	2.922052394	2.82784775	3.477868646	3.559035747	3.593432581	2.936712009	3.892502302	2.503132276	3.626780953	4.396648667	3.773772987	2.891602806	3.603174767	3.692401742	3.501625885	2.90278887	3.03560148	4.285002097	4.08411851	3.327893901	3.459902132	3.687178151	2.421443234	3.829880148	3.57792076	3.123249502	2.763040099	3.502321929	4.050360719	3.224716263	2.7096805	2.781463059	3.206835832	3.530240445
ADAMTS7P1	3.679802913	3.629727958	3.8566094405	4.278119133	4.016348797	4.08254797	4.350088878	3.545364317	4.183929382	4.0500575025	3.8959014735	4.236691806	4.3064052035	3.8400969865	3.221878244	4.2557570935	4.068051591	4.0149123145	4.4616655895	4.082388705	3.51887254	4.065967656	3.837180078	4.1164780525	4.1726305795	3.7977656005	3.8424669455	3.902965583	3.775835828	4.287825704	3.620771084	4.078332476	4.025583722	3.897550199	4.2523419855	4.033715401	4.4789887475	3.616011901	4.361398078	4.189556573	3.729590169	4.065164506	4.0756719055	4.7996973875	4.166847311	4.2577862405	4.3331384495	4.832753209
ADAMTS7P1|ADAMTS7	4.7167363265	5.244581666	5.83948689	4.9456463655	4.9044147435	4.3028627235	4.788205237	4.5142413075	5.595814729	5.143622025	5.050498275	6.1227385745	5.3721980125	5.1962013755	4.6157893265	5.309044952	5.078426427	4.936571172	6.0734625245	5.2359851885	5.530396046	5.476936077	5.3535419905	5.878294265	5.3863248025	5.1169659335	5.7461368585	5.0159051115	5.0760696425	5.106992335	4.6626061885	5.3808407605	5.5230731075	5.1012634855	5.6072686485	4.975137055	5.0089108995	5.6114092005	5.110994344	4.8419481245	5.0304204835	5.2789749425	5.0084555515	6.2096657225	4.6270507615	5.5366628325	5.618547486	5.3483248215
ADAMTS8	4.376823379	4.256972527	4.268178195	4.299556116	3.958547079	5.146083267	4.090133577	5.04912046	4.379206565	4.036130048	4.053682935	4.284224112	3.890715668	4.349470172	4.057242925	4.675420395	3.402148276	4.147782141	4.208006877	4.778032063	4.457847513	4.222625656	4.2111824	4.057919521	3.800123057	4.24731518	4.571160783	4.38740567	4.424313128	4.962143564	4.188271011	4.369427539	4.762865172	4.241613985	3.829504501	4.001791436	6.959972858	4.884537683	4.623937804	4.101382074	3.115630045	4.348405263	3.975116087	4.367689778	4.201947235	4.369055931	4.958935128	4.530171946
ADAMTS9	3.824128882	4.44968949	4.005019918	4.788543524	4.75064376	4.757355831	4.556608219	4.267348404	5.457778341	5.123436221	4.827118943	3.765049638	4.635608807	5.717600136	4.413472829	4.921194302	5.272235287	4.748002904	4.240694043	4.79824971	5.493463493	4.291445943	4.702927151	4.749091624	5.005968996	5.174993732	5.296657839	5.426275878	5.157196254	5.137180695	4.68115398	4.658571747	5.101913063	4.804872671	4.257125525	4.570509528	6.86495395	4.409425255	5.91551842	4.377938459	5.415320455	5.108898404	4.728844734	4.677575675	5.187132632	4.644467217	4.839914896	4.743061139
ADAMTS9-AS1	3.14974208	3.789223618	3.755532796	3.583163785	4.141647231	4.131412948	3.862589356	3.881339785	4.475781748	4.372295216	4.48457272	3.735732363	4.39286655	4.165919323	4.292311979	4.253740786	4.343312484	4.006904035	4.361672551	4.115642595	4.341271955	4.360466506	3.677288976	3.816259332	3.405880248	4.374437517	4.728937158	3.3814143	4.341874705	4.072066982	4.01056818	3.832023543	4.739913896	4.102526212	3.999275673	3.689643188	4.847130049	3.978037342	4.808716982	3.400312291	3.208000993	4.088261877	3.207248907	4.445973571	3.743362329	4.408775131	4.396595779	4.458047062
ADAMTS9-AS2	3.249845349	4.337961896	4.297282315	5.331194445	5.863299795	3.900378403	4.550064481	4.117061607	4.720705279	3.519274391	3.67815878	5.324184989	5.513991245	3.699534536	4.625661168	3.699932682	5.425221632	3.395573937	4.503192363	3.810233925	4.197992617	3.650607985	4.885717725	4.18081935	4.533505974	4.483837652	4.591164095	4.186100964	4.70228052	4.078684271	4.977445017	4.18234422	3.584041995	4.594928103	4.837322281	4.941240511	4.694174461	4.392532418	3.685063401	4.809311577	4.304026999	4.074277108	5.128092689	4.335604349	5.035350588	4.273815377	4.514441371	4.6979869
ADAMTSL1	3.896123549	4.743218488	4.234836018	4.344867574	4.739832678	4.741757372	4.222185555	4.502389847	4.383464692	3.90761296	4.193168512	3.923609787	4.592707788	4.901298985	4.329591772	4.009630468	3.655939653	4.509283643	4.252010423	4.648771347	4.114908892	3.854075627	4.862449504	4.481837928	3.790392146	3.592801715	3.873213921	4.43502859	4.637294163	4.61391183	5.372364356	4.433020959	4.475231473	4.695243407	5.178822292	3.632936061	4.994776889	4.305190466	3.918335501	4.438030887	4.49256917	5.191473578	4.513985392	3.902611355	4.844806213	4.375886087	4.616463212	3.987322184
ADAMTSL2	4.0893372035	4.143768762	3.986094239	4.0468138215	3.537360472	3.812197247	3.5315952325	3.8860438185	4.0582588425	3.9261771465	4.081810963	4.0514690335	3.8958528375	4.145626	4.0790075885	4.122706512	3.8247120365	3.999453554	4.6018408755	3.5765641215	4.3157159095	4.208746962	3.9008965265	3.556126064	3.9658849025	4.165440419	4.15260236	3.7583300735	3.8893049515	4.296328396	3.9225222895	4.0498899515	3.8074970255	4.098741491	3.9558319725	4.137843095	3.8983119705	3.7615758745	4.30068937	3.9341063475	3.835603175	3.9926824325	3.663747284	4.741161724	3.9894152685	4.432481307	4.5897566095	4.479048098
ADAMTSL3	3.792209448	3.734132696	3.615384911	4.120281328	4.169768821	4.101532297	3.712522896	3.433941761	2.857381488	3.471466295	3.27039324	3.207369	3.684303629	3.498804702	3.694912356	3.56288498	3.148088996	4.073958624	5.108079585	3.910989924	2.97442548	4.255801675	3.806040867	3.875813816	4.081902452	3.92532546	3.76521058	4.05743692	3.831341226	3.586185959	3.749293736	3.626365045	3.588802349	4.137723345	3.886806295	4.346174791	3.882530058	4.216474116	3.54142953	4.481977073	4.201928506	3.986611811	3.031171903	4.640218048	3.579718783	3.719110418	4.242106144	3.798085831
ADAMTSL4	5.461954299	5.225276522	5.211624853	5.569495782	5.201952335	5.617723878	5.058202683	5.244775885	4.815919039	5.388239063	5.067260497	4.424825311	6.034958446	5.116991142	5.25437223	5.292841365	4.80522403	5.795289395	5.03550468	5.516420669	5.351278807	5.434976456	5.271546687	5.670337214	5.833410791	5.161247076	5.111694369	5.100328435	6.176651344	5.268533878	4.810429304	5.277001093	5.978526813	3.894666273	5.195742569	5.286634752	5.98430686	5.033837034	5.187119091	4.612936458	4.908870921	4.957902925	5.309534031	5.217712044	4.424887917	4.691396853	5.131828254	4.765239963
ADAMTSL4-AS1	5.237462604	4.240555032	4.811363036	5.147357926	4.688221631	4.559073911	5.229120928	6.747364751	6.018440451	5.080419542	5.748296171	5.552867502	5.797800219	6.485790816	6.36617062	5.647325087	5.728070234	5.820051069	5.381566197	5.544895397	6.098306436	5.397780731	5.885002381	5.687102273	6.117905833	5.22900091	5.979246034	5.311196536	5.697928016	6.443888016	5.39886631	5.402352062	4.94926437	5.490406325	4.739655009	5.213191944	5.263128893	5.030750557	5.709214354	5.903254332	4.569860157	5.868477606	6.215128643	4.256237599	5.900717858	4.963668544	4.386449783	4.734925055
ADAMTSL4-AS2	5.564970991	5.289381204	5.956664889	5.420625139	5.453403097	5.601282228	5.635896148	5.627847515	5.443977795	6.158811395	5.449209378	5.718377128	5.565166385	6.474521113	4.803940887	5.487950406	5.622559852	5.983476781	6.510430175	5.781476891	5.3560645	5.026699872	5.560343036	6.070387535	5.197798949	5.332351679	4.919744908	5.72151234	6.107908129	6.282697765	6.07436961	5.709515588	6.158938428	5.932520165	5.727442784	5.180325578	5.559874827	5.536070477	5.904239997	5.796298622	5.076733108	5.120881455	5.976326978	5.971171642	5.415769057	5.812983079	5.57824202	5.51517488
ADAMTSL5	4.679301623	4.30285665	4.350597784	4.684695142	4.197671523	4.315032087	3.79431807	3.290258196	4.126053242	4.45487906	4.619397361	4.576936002	3.778909455	4.454829921	4.133714375	4.642074756	3.778818389	3.902535298	5.136303859	4.360684076	5.190012604	4.260726691	4.255930671	4.122220337	4.13963377	4.688207452	4.711856074	5.001817484	4.61689902	4.248627117	4.589072871	4.991697298	5.251378687	4.139426086	4.581362486	4.305145542	4.074801886	4.710854132	4.271165495	4.409148452	4.320876847	5.006238034	4.680166561	5.116198115	3.910855487	5.659357229	5.081969367	4.962486845
ADAP1	4.755211221	5.040111965	4.120169649	3.441326097	3.908201252	4.892867903	3.512914593	4.169658561	3.290261734	4.075407654	4.331626778	3.787168757	4.490008777	4.136612474	4.360167982	4.2750563	3.672550013	4.485626058	5.394519419	3.610405374	3.837266996	4.633871918	3.713799724	4.071095294	4.094328758	3.446036832	4.953058853	4.798698416	4.046426261	4.505778564	3.313021291	3.897962216	3.941910972	4.132681493	4.023834638	3.576559019	4.326322165	4.157355006	4.357056932	3.918977448	4.02866391	3.24805891	4.035852208	4.474906264	3.813926174	5.291278554	5.115185419	4.399792208
ADAP2	6.560071755	5.624068091	6.923989067	5.523231713	6.358679436	6.140401066	6.586522684	6.627572316	6.77590144	6.741204353	6.600380037	6.340380055	6.648324277	5.987655419	5.956606019	6.533303929	6.360145913	6.578993183	4.829656433	6.338107863	7.258409232	5.288870464	6.358240577	6.429165763	6.790490562	6.508848785	6.714560402	6.554885451	6.727902021	4.769836767	6.549541001	7.556366531	6.350926695	6.256167467	6.266599732	6.227976501	6.052751546	6.198638172	6.314524049	6.007035937	6.546917758	5.754806453	6.335430825	4.815178185	4.437105925	3.615957634	4.182023679	4.510089794
ADAR	7.027875678	7.034768139	7.457175364	7.791761848	7.613486572	8.013995807	7.618092223	6.512268205	7.145955743	7.796763945	7.730545904	6.667273353	7.957328339	8.207622236	7.497687636	8.058839376	7.812071964	7.818423829	5.784955945	7.392929331	7.124960199	7.758437893	7.478227158	7.856880103	8.075322287	7.882073949	7.615905881	7.900807462	7.940936014	6.59006215	6.971049786	7.467340189	7.763166483	7.913174273	7.570342348	7.732211013	7.94842719	7.203658417	7.561196398	7.095442308	8.377298663	7.716340098	8.152284757	5.335818048	6.363939158	5.072253216	4.934025603	6.239587081
ADARB1	4.892429054	4.771634002	4.455892665	5.240638801	5.234867336	4.482408472	5.247974131	4.888560722	4.95975108	4.725468122	5.173692109	5.107514503	5.977357803	4.99305358	4.807736624	5.144746551	5.160507868	4.843082531	4.824388394	5.073060827	4.502480421	4.675042429	4.777254259	4.863161564	4.75479495	5.20625592	4.631080169	5.290490378	5.181952571	3.997010103	4.434419842	5.153148832	5.400276064	4.848381523	5.053829504	4.501154173	4.989810209	5.318946183	4.271269713	5.152722741	4.65334426	4.663715013	5.251494361	4.543228897	4.307346989	4.643219236	4.401866149	4.453138112
ADARB2	3.838634485	3.355269238	3.219914639	4.15163144	3.697974719	3.664872904	3.379262619	4.074377082	3.701199298	3.114857681	3.531930891	3.713979422	3.932818551	3.413561736	3.702299265	3.935258258	3.601408626	3.589182811	3.940524072	3.775917305	3.466423597	3.971746123	3.76215112	4.338837683	3.572628522	3.314780124	3.856480926	3.505333647	3.172765442	3.964808509	3.262768215	3.844826559	4.090447617	3.683734183	3.145161342	3.667242394	3.499520906	3.152688408	3.266815849	3.174040545	2.980383879	3.11385392	3.572840647	4.012837147	3.884783135	4.188011353	4.214996395	3.907778515
ADARB2-AS1	3.100027256	3.491177377	3.992618605	3.517015747	3.657218532	4.084193228	2.787822279	4.28342589	3.648816492	3.342962676	3.867618123	3.39041198	3.004962282	3.61913016	3.829240615	3.473290815	3.551999778	3.92202133	4.475831595	3.187013875	3.581768589	4.125387602	2.955327319	3.804101275	3.358661539	2.95501293	3.528273276	3.585190446	3.23207701	3.649187264	2.72109106	3.231036521	3.345087158	3.298284264	3.521204128	2.948141302	3.23049643	3.488122228	3.841227164	3.748060247	3.781191425	3.60413056	3.304564118	3.789673963	3.885952529	3.69223206	4.807895866	4.032684207
ADAT1	4.733508614	4.797560965	6.104479763	4.662665033	5.18025483	4.962766568	4.748795289	4.453267739	4.51345342	5.397134118	4.407897765	4.394771789	4.502403691	4.623062737	4.522735131	5.37386921	3.872352658	4.97627194	4.799735736	4.764967582	5.552487199	5.145980111	5.079037253	4.852772909	4.895151748	4.608392458	4.557860087	4.630825298	5.004468757	4.082680112	5.058235222	4.819334248	5.402898239	4.350075783	4.330248018	4.415200021	4.726862813	4.555809642	4.873945531	4.255536574	5.165149574	4.502025411	4.929755231	4.529334019	4.694568661	3.242595521	3.907391476	3.986502196
ADAT2	6.133349983	5.717772314	6.390256967	5.849698482	5.766407681	5.322978903	5.87880561	5.080381704	5.50808736	5.581210096	5.425796125	6.314619182	6.024497345	5.402747688	5.644090947	5.812498454	5.730480374	5.582579015	4.750770797	6.056787192	5.739791743	5.468417016	5.92051529	5.512587009	5.872541781	6.097398533	5.217782801	6.123519256	5.586026527	4.947285144	6.321880801	5.432994987	6.565058604	6.107806348	5.851154947	5.547974758	6.035391217	5.786369868	5.538852964	5.438306504	5.867620335	5.279793323	5.635869778	4.65225871	3.827410085	4.502300827	4.540569287	4.815272002
ADAT3|SCAMP4	5.191302958	4.841504866	4.021414654	4.069656121	3.870879109	5.421176814	5.073147094	4.184869769	4.651096551	4.185294572	4.965171477	4.426501526	5.037080674	4.422605869	5.563520273	5.00401351	4.847081404	4.669979091	4.983585038	3.877547605	4.602567694	4.808816658	5.324693346	4.662956185	5.063561091	4.054514601	3.730210704	4.427732355	4.238454702	4.505308027	4.648188668	5.62177121	4.949220272	4.702933242	5.309321993	5.313441223	5.410705245	5.12436641	3.354339987	4.813277656	4.861257101	3.969274768	4.714810026	4.863997647	4.366793562	4.755943664	3.976905451	4.56559244
ADCK1	3.589492303	3.682180587	3.549276608	3.952608913	5.280345626	3.857472615	4.302902774	3.526008647	3.817289225	3.89127782	3.951926382	4.091272636	3.638748971	3.83544005	4.002983217	4.116985715	3.716214819	4.433817932	3.993943031	4.58786006	4.008544461	4.45718588	4.088693089	3.011811921	3.60888298	3.917602106	3.954208175	3.98314213	3.333097749	4.176083927	3.304502421	3.816280792	4.655732578	3.655999875	3.928464487	4.321281182	4.582421064	3.680508857	3.974197927	3.252843201	3.666532477	4.110985007	4.036068189	3.922657171	4.245183031	4.497355054	4.823386448	4.317367753
ADCK2	5.281906476	5.153631898	4.91611216	5.064224962	5.41546694	5.156878082	5.357748199	4.752706029	5.021333271	4.843030939	4.603058117	4.950224401	5.093894138	4.73790396	4.861435912	5.141237018	4.986159481	4.750671064	5.491603981	5.141599858	4.937204647	4.414213919	4.75166205	5.420832736	5.294286177	5.184549912	4.57555874	4.876609224	5.470211209	5.415507356	4.934068204	5.337146058	4.625569747	5.311763293	5.101624611	5.042218577	4.778740973	5.005419339	4.606869748	4.484851057	5.091917791	5.110444562	5.04011029	5.803374451	4.64242779	5.24981648	5.015066344	5.199750915
ADCK5	4.857871508	4.584228268	4.650488514	4.643151566	4.597946951	4.913428696	4.90564441	4.907200446	4.223247689	4.788907323	4.676753914	4.692617351	4.188227325	4.737590882	4.534681692	4.187958183	4.869520323	5.358665055	4.569809137	4.749906715	4.858175927	4.828058652	4.603937111	5.052485009	4.340962688	4.543885686	4.687132582	4.795561786	4.305234585	4.582957773	4.666355228	4.601325319	4.797149436	4.682308983	4.692650992	4.587289095	4.253388294	4.947190712	4.326932699	4.031025279	3.711084351	4.866823572	4.688975708	4.548797695	4.485442551	5.174974436	5.513068947	5.397939967
ADCY1	4.180520428	3.809877244	3.992987153	3.834047398	4.041204523	3.089902097	4.405814579	4.508008662	4.05230522	3.853012368	3.629518656	3.697118954	4.121131764	4.328312728	3.947714959	3.327656833	4.779555812	3.360404088	5.001665914	3.310407349	4.346993917	5.163089777	3.939083355	3.583572521	4.237083754	4.154697116	3.037140334	4.090664819	3.33978743	4.274296072	4.404184637	4.438781942	3.932702422	4.540555399	3.977028623	3.925866413	5.346218496	4.025710468	3.79267688	3.888454921	4.585097174	3.368826933	3.767371998	4.594573645	4.602061888	4.55853173	4.106479745	4.133941734
ADCY10	2.798139302	2.905898251	3.039657562	2.907948925	2.975460306	2.585044232	2.648227554	2.966416854	2.866780361	2.138160739	2.560233165	2.682850826	2.668272204	3.194258919	3.063035033	2.412511496	2.475973939	2.589783898	3.912326916	2.413496916	3.093059435	2.515632576	2.409866563	2.893586002	3.346695058	2.880523036	3.071228637	2.253561137	2.528820377	3.540352478	2.594354341	2.843954045	2.375011521	2.998113249	2.847074379	2.313746097	2.57986794	2.544356687	2.603104833	2.25796615	2.827011632	3.488904486	2.143057451	4.387745026	3.701746254	3.584971522	3.233876602	2.755102162
ADCY10P1	4.432253791	4.190817889	4.694816784	4.432253791	3.903307333	4.419185328	4.269285249	4.48831553	4.072305302	4.547415553	4.429330869	3.648590073	4.18826361	4.342223405	3.936038942	4.333356689	4.77915336	4.435289569	4.647102613	4.420947188	4.36854829	4.117298382	4.547425157	4.1899639	4.575233535	5.157765202	4.689196093	3.925230054	4.130300956	3.79737943	4.261758012	4.155971338	4.75466904	4.042004565	4.123021384	4.538626468	4.08765138	4.084599065	4.612108641	4.714923369	4.508982282	4.382731517	4.317469182	5.184906559	5.045874185	4.428370116	4.964965823	4.917387432
ADCY2	3.368942312	6.042849173	4.25444768	3.411007524	3.893347258	4.615965413	5.037255079	4.160055187	3.760290138	3.669412172	3.213167588	4.830921688	3.936986721	4.205873138	4.545836587	3.585297549	4.463020041	3.424133829	3.422524269	4.056663889	3.549849326	4.242042425	4.151931504	3.811707699	3.997454639	4.360672693	4.00938707	4.287435604	4.373247041	4.290508847	4.633338015	3.776809051	4.100229876	4.352250257	4.748897246	4.245241117	4.408697366	4.640623615	3.491311252	4.784908248	5.253764985	4.075824876	4.528564126	4.07869616	4.423495326	3.639543701	4.331019967	4.016610905
ADCY3	4.676847515	4.937184723	4.867404711	5.045376684	5.01119772	4.553108172	4.907274285	3.932784863	5.861206356	4.396983374	4.827222782	4.287365849	5.29111046	5.046886329	4.771054708	4.925134648	5.05620995	4.72474336	4.114766214	4.691273063	4.547605127	4.668252143	5.250881619	4.905154647	5.415497866	4.292377783	4.696015255	4.526555224	4.889083589	4.115960158	5.039737961	4.605443673	4.305608123	4.774355664	5.326509634	4.92083392	5.013527786	4.527001361	5.067059133	5.008809547	4.770911958	4.703892083	4.625671977	4.388076281	4.572482094	3.346358275	4.202395227	4.069393258
ADCY4	5.325888225	5.547677333	5.091319935	5.180040414	5.225292571	5.871526119	5.756008318	5.697174926	5.690051364	5.391530363	6.627288199	6.076347957	5.716235134	5.51857221	5.79930714	5.848820306	5.83459357	5.453278807	5.423563821	5.627809098	6.342520718	4.810353964	5.192890275	5.442628321	6.051743965	5.379147521	5.443674039	5.618778911	5.69739449	5.859978022	5.562835347	5.438002977	5.565707399	5.466675309	5.542037233	5.3660228	5.884526322	5.908926558	5.457783692	5.646225021	4.881250692	5.80639262	5.116052009	5.169290591	6.034409167	5.026902135	5.459050728	5.226101243
ADCY5	4.14365	3.893636576	3.63080367	4.141728126	4.048063038	3.526124477	3.741545749	3.997535851	4.343331609	3.815652736	3.810050109	4.098384787	4.022559756	4.417215084	4.092889905	4.0219498	3.424964143	3.609713854	5.044340511	3.79586417	3.327038243	3.965945761	3.588108755	4.398851236	3.686212129	4.204394953	3.808692993	3.634494389	3.887749565	3.983369626	3.597865325	4.396523514	3.847729147	4.07727365	4.2946314	4.18126876	4.378846184	4.414231446	4.301159277	4.118823261	4.180846175	3.827703124	4.112527873	4.92940397	4.542181026	4.178627301	4.084819499	4.486213169
ADCY6-DT	2.291702894	2.413839444	2.159366578	2.002723459	1.892794815	1.938458308	2.179329484	2.486326836	2.564973341	2.414756485	1.926575182	2.133829452	3.161570538	2.19832515	2.432217251	1.914270073	3.680307095	2.694946268	3.553749693	2.60501061	2.520785445	2.860028444	2.234623219	2.32419621	2.43260232	2.529555463	3.22616339	2.356460663	2.264533266	2.097171313	2.353487154	2.753550644	2.954218553	2.046026773	2.938183062	2.31331316	2.112715192	2.796462074	2.684167061	2.504750528	1.942804798	2.448916439	2.631515373	2.372118163	2.662300434	2.4393161	2.364907901	2.728999464
ADCY7	5.723110468	4.762372938	6.285395142	5.275642007	5.360768525	5.42398588	5.615313406	5.519310437	5.668515987	5.790245809	5.213264843	5.05980397	5.656079998	5.355808414	5.345213608	5.786280634	5.799486612	5.774568705	5.04807608	6.117797243	6.115430336	5.801115239	5.982550998	5.983420027	5.729832279	5.231783531	6.194326917	6.017181241	5.796871387	5.653747681	5.809374068	6.313184957	5.850013403	5.484452871	5.727334616	5.887144924	5.909025213	5.265031624	5.672196332	6.357110904	6.04746161	5.216143617	5.869309117	4.272759866	4.397172677	4.217765796	4.497765818	3.712268702
ADCY8	3.56513242	4.058864888	3.368425962	4.415742744	3.370820792	2.734479567	4.313776609	4.422192629	3.049440757	3.17279859	4.263186983	3.564988269	3.875593252	3.026292767	3.576719283	2.832179933	3.668056713	2.650139265	4.038855196	2.977102694	3.531201363	3.169446396	3.453932266	3.087424881	3.812051343	4.776101632	3.835202921	3.33780097	3.654185022	3.820797775	4.385044385	3.74973236	3.301481901	2.690465547	3.372818638	2.45672642	3.405233972	3.508930506	2.690200995	2.779304172	2.765225884	2.884042069	2.930721429	3.977992395	3.92045293	3.058429291	4.261908406	4.153751346
ADCY9	5.435874418	5.220341818	5.094243977	5.179606923	4.882747648	5.191990044	5.371553146	5.678399634	5.242154405	5.344924388	5.5211093	5.141560108	5.471724237	5.464813992	5.082585655	5.185902086	5.32504043	5.099212738	4.868677623	5.212122685	4.967168663	5.411429779	5.374810708	4.913683265	4.954794807	5.09451061	5.180156876	5.741808618	5.175243259	4.980580334	5.264741198	5.557665123	5.675591894	5.016607517	5.486784342	5.326507017	5.414289284	5.356295455	5.244349064	5.735838945	4.83780155	5.046790921	5.364417794	5.186425606	4.738781091	4.614897851	4.563677031	5.12349931
ADCYAP1	2.880108748	3.14925407	3.779983162	2.676428562	2.62449705	3.305032986	3.698363233	3.588527386	3.098798768	3.380322812	3.45880189	3.732373823	2.825908001	2.94565803	3.379754207	3.169340757	2.925105007	3.311572131	4.55312955	3.214927641	3.798826075	3.154564672	3.3886181	2.990657355	2.890996892	2.763870712	4.316631386	2.779537853	2.786307817	3.254571368	3.355610171	3.778294755	3.231948103	2.827211479	3.498862075	2.976150483	3.245840272	2.929447585	3.199852606	3.182463548	3.020312821	2.506571216	3.041817056	4.189097997	3.350621408	4.322922675	2.643227107	3.445395359
ADCYAP1R1	3.743254355	4.049549977	4.539989812	4.816304216	4.211146674	3.938446024	4.148351138	4.360764236	5.295427295	4.529176759	4.34355673	4.270515717	3.721874365	4.788278642	4.329045196	4.302119575	4.121994761	4.269890384	4.723473587	4.280932521	4.233272164	3.675929646	4.649329113	3.930391485	4.675653338	4.350903026	4.677909963	3.569366101	3.742653812	5.293135204	4.724704786	3.53850891	4.447992759	4.238006618	3.696286568	3.801390469	3.684365934	4.493785175	4.463483829	4.710844744	3.987380179	4.580914779	4.759060529	5.758451231	4.981444937	5.254147717	5.820784805	5.534314353
ADD1	6.151753977	6.220089049	6.36992843	6.210880534	5.932136652	6.146160533	6.048201324	6.054634192	6.090306835	5.907865216	5.835262899	6.008852126	6.381773024	5.987714188	5.933463384	6.17845289	6.589977901	5.98740056	5.303598389	5.83404158	6.187815975	5.924795947	6.345391927	5.814066379	6.241733896	5.957208914	6.244044463	6.394121264	6.30341732	5.263337886	6.074775113	6.050854911	5.718644885	6.164992415	6.252846397	6.695158509	6.344897836	6.098914429	5.837447449	6.256074513	6.4297617	5.997788795	6.631679015	5.258658684	6.067408268	4.942209714	5.480650092	5.355040574
ADD2	3.000909278	3.121841252	3.828057609	3.278087432	2.894111858	3.677026833	3.535185277	2.776025917	3.639118078	2.976717067	2.856533117	3.687453129	3.50240288	2.976356171	3.256498818	3.122523791	3.642671921	3.453027621	4.243328004	3.30792596	3.698536835	3.153073352	3.514159888	2.986082247	3.103774532	2.953875014	3.301163994	3.689112022	3.325107749	3.48959876	3.203869849	3.670798131	3.338824988	3.184018797	3.37049529	2.937297957	3.371461849	3.347323935	3.519618034	3.388539538	3.019897231	2.883110621	3.090411273	4.268782774	3.565913775	3.504171906	3.99932557	3.572147327
ADD3	3.97104127	4.707820746	4.798204282	5.850674308	6.03396672	5.956338889	5.725055968	5.657480978	5.769281668	5.210215833	5.010842007	5.106075475	5.726848668	5.539982001	5.842424503	5.72220938	5.505124071	5.335763923	3.535715661	4.749753813	4.930900254	6.138749314	5.789144946	4.915946783	5.279003206	5.814721815	5.400638852	6.029385379	6.089320848	4.21369909	6.273162979	3.957297356	5.418133146	5.718445469	5.931334344	5.124472373	5.550289567	6.032341307	5.088377082	5.850841504	6.198724424	5.918481105	5.853488361	2.874588819	5.073359288	3.708437063	3.165829058	4.785977353
ADD3-AS1	4.100138963	4.101898633	4.830796787	4.464790484	4.117252953	4.740782637	4.575348379	4.535646851	4.687408586	4.527787418	4.317605918	4.468276468	4.728908971	4.311704393	4.076093236	4.192016666	4.590885675	4.889486428	5.045658574	3.94877441	4.479345953	4.533418522	4.51047289	4.464037152	4.238242584	5.093063887	4.612337734	4.140078799	4.698005766	4.736593557	5.024527287	4.232899669	4.694214818	4.3840961	4.868925517	4.307928765	4.491673027	4.854818734	4.040485223	3.78571941	4.70661674	4.825495985	4.993653401	4.495405745	4.692186934	4.342588985	4.018706825	4.577841482
ADGB	2.785536594	2.983977122	2.774782535	2.402260984	2.543137835	3.066878896	2.340842649	3.065623899	2.733697736	3.249126102	2.626389015	2.933578079	2.482824767	2.880276792	2.505279489	2.60571801	2.671953664	2.372629322	2.458451279	2.429561375	2.287873762	2.577233625	2.346442018	2.621773641	2.368897305	2.477698276	2.983590419	2.671809102	2.343177959	2.831677158	2.437559194	2.498569694	3.03074746	2.572400149	2.733168641	2.624163781	2.3308307	2.565270926	2.600291982	2.634040911	2.432246836	2.732632281	2.577372632	3.225394616	2.315430543	3.524640148	3.141900642	2.462708792
ADGRA1	3.631862108	2.860975443	3.939405985	3.381231365	3.246857093	3.259179034	3.453799922	3.960584567	3.464415575	3.706863693	3.808573427	3.392620807	3.405953536	3.564280201	3.19219718	3.555480303	3.389602887	3.664199777	4.563720515	3.142455022	3.755583859	3.90803675	3.791128746	3.828116375	3.122250504	3.619523115	3.331144348	3.1630559	3.155643641	3.517488453	3.770670518	3.916126616	3.515038675	3.331269441	3.325195618	2.925124933	2.863567234	3.510381601	3.315987467	3.332174993	3.245463338	3.386965867	3.754747109	3.583240194	3.734855609	4.235330163	4.269970397	3.731444658
ADGRA1-AS1	4.43721119	4.274665957	4.607217661	4.578842089	4.31883759	4.52057876	3.945243051	3.698204406	4.435657609	4.368100301	4.249311804	4.685545633	4.00317397	4.154983179	4.336497326	4.328482348	4.187353082	4.001669053	6.866557242	3.742464223	4.071995577	4.637742991	4.305073943	4.658139255	4.505721045	4.187803477	4.587412364	4.137086047	3.732887715	5.528809677	4.421588945	4.234731213	4.495895364	5.31709851	3.489488692	4.397351249	4.420796287	3.829562463	4.182609283	4.177031252	4.232626756	4.348805994	4.690256301	6.244248365	4.945879198	5.137580637	5.818563845	5.97971283
ADGRA2	4.59469001	5.419503573	5.915592145	6.286866246	5.964696471	6.221454782	5.692998842	5.079239129	6.177752463	5.634391174	5.528657532	5.488245843	6.374715477	5.410603165	6.428931677	5.330971793	5.932007215	5.312588082	5.204352923	5.869931578	5.644810713	5.791225875	6.224136908	5.715393219	5.241148872	5.703417377	5.965180605	6.09853433	6.111368236	5.118634012	6.592403626	5.496355538	5.546603431	5.510937852	6.299773439	5.060976178	5.975451864	6.595940855	4.589109346	6.090316078	5.973814133	5.419254219	5.74098346	4.970558579	5.266262399	4.35154925	5.422870259	5.186756112
ADGRA3	4.998432854	6.504862574	4.296986795	4.970801274	5.282132198	3.995769492	4.798415479	4.074590772	4.645831136	4.85752735	4.833740308	4.577730065	4.481421699	4.220968189	4.432461184	4.659938352	4.272296632	4.297746916	4.842701507	4.801485162	4.663387287	5.390157435	4.381704019	5.18031102	3.91711738	4.661029738	5.136202853	4.654234707	5.076588461	4.304681052	5.139105094	4.006134548	4.811549767	4.940034089	4.6772071	4.133631142	4.561027458	5.086335558	4.435115457	4.417736511	4.453927844	3.84358231	4.221908033	4.122557447	4.975198354	4.247867622	4.066249013	4.921311146
ADGRB1	3.99841136	6.893733226	4.535872853	3.906021342	4.182849651	4.292517302	4.346611604	4.361811659	3.901870484	3.600724375	4.221846174	4.119518662	3.837566386	3.598556564	4.229259059	3.852805591	3.947376887	3.743003108	4.72585828	4.612405018	3.999390533	4.055555369	4.60188762	4.128699206	4.117278958	5.11594103	4.686713977	3.855025109	3.852850968	4.428517575	3.923513594	3.912494921	4.501638379	4.292262055	4.083609322	4.117883333	4.205589675	3.606088371	3.333097749	4.145684777	5.312575399	4.262167844	3.983951188	4.605806702	3.893247847	4.279425147	4.389397833	4.423736477
ADGRB2	3.827202477	4.027165247	3.882683651	3.543821805	3.568522086	3.861564398	3.608477343	3.170131882	3.684045574	3.85731267	3.617080326	3.600238422	3.430047847	3.856628561	3.946491721	3.916305805	3.754432242	3.262031652	4.061990776	3.705030569	3.534050809	3.657385499	3.626783101	4.302501563	3.437398206	3.199939607	3.271560745	3.76983	3.775295992	4.068127614	3.557886473	3.740916335	3.457495798	3.726316153	3.243139649	3.504425404	3.224302547	3.477679295	3.50945117	3.848616687	4.018741328	4.10741618	3.950808361	4.139854023	3.992632881	3.651236951	4.383517615	3.947986145
ADGRB3	3.694366565	3.011077132	3.1782488	3.156434081	4.538926206	2.952803149	3.485747741	3.456747298	4.241112784	3.069173197	2.574756678	2.874078551	3.010336534	3.120743429	3.950277761	3.823730272	3.860468151	3.636800566	3.449216006	3.122931225	2.713079353	3.358262093	3.457721954	3.672159367	3.22269641	3.111312218	3.738680427	3.595364707	2.743041042	3.500656375	2.9188307	3.0878061	3.629313027	3.578249017	2.703707211	3.354862616	3.90489799	3.608081803	3.686752694	3.4315252	3.670903217	3.383827462	3.567656088	3.271047162	3.965361681	3.942565029	4.14477191	3.097995411
ADGRD1	4.150934872	3.993937486	5.026046442	5.095528411	4.160881858	5.292410469	4.91049622	5.067399037	5.209856902	5.44091496	4.634652062	4.639433305	5.489639796	5.082041824	4.89765906	4.486688252	4.417928851	5.061528712	4.576335038	4.689173985	4.731424704	4.783638838	5.304617036	4.426697305	4.356357292	4.970188367	4.65775776	5.2427261	5.124713467	4.682525391	5.57353573	4.239303691	4.82037029	4.81127204	5.369219597	4.557205642	6.40374933	5.172878291	5.252115804	5.006409051	4.897905027	5.202016137	5.022801639	4.387044414	5.198196072	4.78267263	4.360855651	4.604203785
ADGRD1-AS1	5.840378094	5.753907571	6.220949901	5.263710456	5.811222296	6.27887369	5.757480871	6.04461429	6.032169154	5.739082978	5.590176594	6.359620204	6.036187502	6.142440454	6.200820395	5.682300539	5.559576302	5.747029272	6.312960271	5.981278253	5.809458945	5.917786832	5.99832111	5.898510029	5.930580193	5.933546118	5.786025691	6.259666021	5.891033364	6.544349367	6.185945982	6.036978107	5.955818479	5.848623832	5.623983194	5.628901074	6.530598181	6.200228759	5.812614652	6.09696209	5.234074077	6.051979119	6.555872711	6.178775375	5.939634119	6.397948386	6.434215374	6.483083134
ADGRD2	4.673865993	4.411625508	4.626342033	4.155186009	4.008457067	4.65124801	4.461501708	4.732919598	4.800349774	4.889437938	4.640098865	4.866891989	4.578901018	4.634587056	4.256785355	5.034859556	4.818044281	4.877916723	5.707639577	4.265700757	5.238381907	4.421399064	5.071731968	4.736618743	5.063552908	4.573772846	4.051127518	4.202659534	5.206572507	5.420798201	4.588227721	4.990774952	4.293537858	4.687710433	4.499648697	4.793520501	4.497739917	4.792877456	4.427473138	4.908304237	4.558017425	4.421153716	4.544233721	5.834756109	4.778058321	5.240142888	5.697903559	5.856207317
ADGRE1	4.111191899	3.157250773	4.170592142	3.241232635	3.122758647	3.563552368	3.149744024	2.846051205	3.356055646	3.037563346	3.193338089	3.205346556	2.747271295	3.024305236	2.961891154	3.578233888	3.194688726	3.458401621	5.135507188	3.030522792	3.230063776	3.364801652	2.90503233	3.412615473	3.407762589	3.711747449	2.88635952	2.828932483	3.22035082	4.028217265	3.62888955	3.27737653	3.139057652	3.370761476	3.018006103	3.215563505	3.166570682	3.425134648	3.878310071	3.135427003	3.309802255	3.773919419	3.12012278	4.717018762	5.061167348	5.225804195	4.446088046	4.559781653
ADGRE2	3.966189729	5.685721614	3.062613654	5.900703368	5.682020971	5.352861405	4.693670563	5.343339654	6.258237624	5.78148139	5.20142836	3.915456557	5.708553738	4.407936622	5.170627339	5.83504964	5.133247857	5.752500756	4.584196936	4.800279678	5.727379622	4.179568343	5.794458719	3.80855036	6.139834929	5.352185598	4.596925522	5.735412292	4.930725366	5.251236405	5.937734578	4.688432234	5.484139798	5.731212702	5.670627167	4.239749619	6.94099579	4.863196435	5.623855615	5.332619732	6.275736824	5.014455803	6.723391663	5.330716703	5.78574473	5.548531541	6.264685237	5.209703455
ADGRE3	2.882746146	2.209070211	2.869939476	2.882302283	3.276253117	3.928472462	2.566530976	4.357510783	3.711092638	2.550605711	2.611505872	2.088276598	2.358618697	2.253122198	2.518107442	2.660145016	2.871682501	3.241189319	3.097309193	2.919499427	3.807487063	2.473671731	2.05598478	3.327151863	2.256552946	2.524199673	2.593946516	2.122195673	3.093048248	4.934780385	4.059257334	3.207794	2.403339362	2.363054393	2.950796308	2.206813221	2.801909112	2.870920103	3.791773355	2.610749279	2.897262768	3.142650699	2.291848264	3.990386655	3.24360649	4.479418552	5.082372152	2.666210054
ADGRE4P	5.346849165	3.048104639	3.045373751	3.143412005	3.40463098	3.587267478	3.76684284	3.586306375	3.35630833	4.249354496	2.85775851	3.728929662	3.214058316	3.833729126	3.748530085	3.239510187	3.217175349	3.282681319	5.039179786	4.627643764	4.247020354	3.490393992	3.277678781	3.393909505	3.533426007	3.413292365	3.401836204	3.529927942	3.586306375	4.173091933	3.379625709	3.483146229	3.683795273	3.258796857	3.833729126	3.259332978	3.937221686	3.471570842	3.537875439	3.337432742	3.11293292	3.636097027	3.759983565	4.807843501	3.974409364	4.165798876	5.021463922	4.357235327
ADGRE5	6.071563455	5.835604068	6.115161654	7.316845435	6.840180044	6.665067957	6.77036334	6.655232434	6.522281677	7.757024491	6.349295574	6.22707001	7.160304472	6.691310227	6.333122386	7.40116567	6.591103157	6.478615576	4.343253532	6.912205922	7.280330235	6.586684754	7.139175082	5.644280641	7.816993884	6.978800839	6.337810707	7.59858822	6.635072411	6.195531378	5.785215266	6.20095685	6.898172884	7.332866071	6.512574806	6.434234537	8.792027508	6.60177391	7.278938229	6.984424167	7.649324221	6.762627944	6.63719306	4.395769812	4.911032003	4.503589887	4.539161378	5.824735992
ADGRF1	3.809733551	2.434465872	3.347411702	3.02676765	2.792142851	3.459673615	2.544874687	2.849256807	4.659350175	2.152387326	2.128498432	2.592071584	2.775400375	3.04898173	2.92402204	3.466248741	3.339679258	2.984173985	3.452103957	2.392591657	5.072315167	3.207698034	3.15617009	3.827301237	3.209895697	3.000802951	3.557967708	2.698579663	3.26184539	3.495902884	3.074665108	3.401497361	2.676604731	2.511099282	2.437766812	2.689052991	2.383859327	2.577090804	3.565349245	3.073438615	3.469625303	3.106144126	3.104135868	3.563805576	2.614986543	3.169614224	3.735174815	3.529756385
ADGRF2	4.19644387	3.390956449	4.43031447	4.417041841	4.362438702	4.531601772	4.367903582	4.20159804	3.472620584	4.201052082	4.66342338	4.694690917	4.114491036	3.814394892	4.27899541	4.059489275	3.454531071	3.972225956	4.146731032	4.136350087	4.431641035	4.378239769	4.01178532	4.422585614	4.564295813	4.549820699	4.303026382	3.716449961	4.395498797	3.656763098	3.818211689	4.660049297	4.321415136	4.511184118	3.593371623	4.52771301	3.773002248	3.943568999	3.631214834	5.070309991	4.509654852	4.837959622	4.653013167	3.654694336	4.734700654	4.729241986	4.668631428	4.635119296
ADGRF3	3.806549833	3.673080499	4.061223583	3.451635387	3.396135421	4.357012507	3.478203575	3.021787611	3.256411016	4.281505844	3.365876267	3.686065812	3.299660364	4.264690314	4.297046178	3.548632088	3.368066437	3.848456596	4.355824716	4.328697241	3.336820702	4.150086355	3.677075515	4.35053628	4.332227832	3.058451795	3.688833804	3.302038559	3.360438785	4.388923498	4.341428549	3.832247989	4.055126217	3.634026597	3.899567001	3.670631444	3.632586017	3.473241485	4.03988571	3.607522341	4.431160901	4.226538359	3.793184372	4.633037433	4.420565462	4.62693094	4.260083993	4.841708843
ADGRF4	5.524175945	3.778346982	5.704514358	6.191536502	4.951298588	4.260558114	5.871686169	4.955411757	5.023934262	4.74426852	4.694852916	5.522072012	5.530027805	5.547180973	4.742374719	5.111526503	4.997580017	5.393735408	4.301103986	4.933854365	5.119687606	4.948777548	4.784925	5.130740079	5.714015719	5.312400837	5.013829902	5.413818572	5.786364896	4.29906309	5.632641849	5.917512457	4.614738806	5.155442306	5.070954584	5.712557582	4.51778991	5.376611373	4.398131791	5.797377548	5.208676068	4.473411403	4.698168941	4.240690597	4.349312773	3.836733116	3.583699982	4.468206174
ADGRF5	4.303257074	4.424677268	3.86850031	5.83974933	5.328130703	4.267556428	4.991984004	4.870172872	6.34480132	4.380972326	5.655289268	6.089568217	6.278523585	5.055199991	4.39456986	5.162133581	4.848659675	4.191810501	4.6346567	4.46044253	5.704190371	3.887525404	5.618571608	4.41774329	5.35678201	4.561520711	5.323926281	5.21093552	5.309826726	4.157194948	4.400495423	4.643943737	5.059619297	4.776997391	5.365860591	5.449153735	4.77565263	5.324332045	5.272745107	5.977629523	4.126624308	4.559833549	4.889749995	4.070918402	5.485471897	4.464291413	4.445109106	4.176658117
ADGRF5-AS1	3.139256043	3.450398635	3.254489065	2.769643454	3.570517808	3.660423406	3.41365299	3.832166638	3.796842544	4.024404992	3.384760298	4.059505941	3.553283751	3.81615137	2.929286447	4.01730001	3.30231699	3.153732534	3.818350077	3.918304968	3.413961532	3.893335026	3.809707463	3.634858905	4.026120264	3.814117176	3.208054161	3.438040205	3.966035044	5.144536618	3.302572224	4.301521328	3.6238363	3.320786616	4.155277191	4.148928187	3.679144928	4.137536245	3.451153256	3.62809544	4.118450014	3.252604583	4.154673338	5.343010806	3.37474541	4.757182715	3.971791114	4.252659056
ADGRG1	6.822364538	8.02805547	6.584358459	7.005281836	7.008475083	6.479227462	7.124417994	5.629217067	6.944774273	6.28968113	6.696357746	6.713125693	6.779360556	6.682406088	6.990798478	6.640448123	6.718377623	6.267551585	4.463532058	6.687675255	6.468326838	7.742690572	6.696264777	6.829230429	7.397090091	7.177606551	6.73021892	6.784311107	6.696456857	4.981783855	6.18216593	7.446021647	6.885142773	6.822678599	6.258079547	6.529449664	6.16137928	6.622463777	5.547449584	6.762212584	7.139154396	5.803307711	6.401404652	4.544269849	6.217945214	4.759915377	5.218368398	5.633194676
ADGRG2	3.903306581	4.260394392	3.637549878	4.486183072	4.867207449	4.382427215	4.215938843	4.315607228	4.066804477	4.002036398	5.090170773	4.404024	3.70912571	4.675463263	4.964247418	4.061392705	4.444042706	4.90142382	4.111874845	4.573065156	3.842442831	4.567548795	4.20520117	3.646741358	4.280550302	4.642530116	3.93130379	4.086991547	4.449764461	4.60932514	4.608775419	3.856209331	4.100728613	4.51108437	4.906971324	4.439594784	4.270342252	4.447019189	4.570763484	3.96345701	4.213652129	4.135621194	4.153128456	4.365129478	4.526173148	4.766238729	5.051777835	4.620752784
ADGRG3	3.771571095	3.081495006	3.66929338	4.120948433	4.039285318	3.861564398	4.161640957	4.069836507	4.775887622	4.111091028	3.898762609	3.856699749	3.683045961	4.117377409	3.060458853	3.312117161	2.931149061	3.456012336	3.921330046	3.238826764	4.046042533	3.932946739	3.838377809	3.313213037	3.372298744	3.540871842	3.739975691	3.21435039	4.16165658	4.470115044	3.753811644	4.253814871	3.874500497	3.052664325	4.079397465	3.512440243	3.525957276	3.568159837	4.430666409	2.9492675	4.79597903	3.206348479	3.921203501	4.014946071	4.535037183	4.52006365	4.173449325	3.901661797
ADGRG4	3.076981854	2.617338081	3.386695763	2.994701954	2.752552133	3.282538433	3.109662168	3.459812046	2.789528561	3.600333289	2.879068524	3.236558121	2.673654479	2.445364906	3.02058052	3.024062165	2.900817431	4.079714205	4.781348571	2.65774495	3.324027163	2.523860959	3.149089779	2.327674932	2.957163058	2.63803399	2.959783531	2.381594829	2.589987466	3.708908026	3.382628914	2.96075993	3.730092103	3.217076323	3.017075187	3.090458998	2.852948378	2.917443737	3.405007222	2.313802308	3.53672087	3.279492259	3.059135191	4.387750568	3.374526737	4.567940661	4.32203729	3.848354686
ADGRG5	4.203404647	4.887845385	4.264024569	3.653442182	4.135118133	4.057332718	4.201718305	4.098262735	4.755547783	4.239323958	3.745734541	3.942790313	3.341611189	3.837328438	4.055016932	4.430497525	4.066037748	3.692872904	4.724155017	3.523257487	4.417402784	3.793004989	4.033118039	3.976266591	4.150711358	3.944629067	4.7240624	3.95349872	3.675443817	4.716942196	3.690848142	4.139593043	4.483359669	4.079409485	4.548206836	3.898419475	4.264958995	4.04106382	4.161015434	4.271134794	3.983108941	3.305649357	3.71487108	4.783174407	4.160201291	4.371615354	4.429593716	3.844073262
ADGRG6	5.745542657	4.56215337	5.761634592	6.363907654	5.708943207	5.927241001	5.534090809	4.952670397	6.247929038	5.464943469	5.306030122	5.835019227	5.520852058	5.292468605	5.832159068	5.758578258	5.704449312	6.060698528	5.248123848	6.03382675	5.360342616	5.462462375	5.759514861	5.393481329	4.948998662	5.99031738	5.249392063	6.10268581	5.496612691	4.892581106	6.125831965	5.281461003	5.244218333	5.778291126	5.228247493	5.700086781	5.987010841	5.633144319	6.067182909	6.134330376	6.103235983	5.362681857	5.587923592	5.251629569	5.459275532	5.02529489	4.674782389	5.241128143
ADGRG7	2.528219521	2.380196175	3.490562905	2.384148855	2.887733323	3.133789988	2.914773753	2.825926477	2.713099108	2.571637264	2.883415306	2.40702166	2.462616895	2.694699791	3.179957237	2.553837673	3.159677271	2.545733696	3.501039041	2.758331112	2.706022688	2.845247634	2.439594411	2.761304994	2.503321242	2.66546883	2.506001014	2.466831111	2.669430206	3.737560526	2.671937017	2.679240349	2.713660938	2.687741753	3.262477636	2.642859222	2.444876326	2.428819456	2.767264489	2.678601624	2.917150496	2.775342612	2.453184722	3.018356789	3.193964178	3.579152049	3.414253892	3.328458796
ADGRL1	4.829644145	5.624839184	5.204516144	5.206560607	5.155273321	4.946607014	5.209553733	4.503044064	5.126884556	5.308591147	5.09696217	5.368682629	5.287700783	5.436209625	5.268348959	4.912487933	5.763522217	4.411152918	5.007628315	4.705566548	4.826560678	5.434208448	5.35139314	5.781997564	4.916207729	4.969449109	5.641689023	5.45600041	4.930492459	5.151871782	4.814810686	4.629576791	4.726220319	5.261109702	4.863961854	5.588969788	5.379289024	5.561898648	4.420726726	5.508408994	4.574665663	4.846643954	5.093720896	4.457362035	4.47783633	5.199314816	4.208782051	4.926617547
ADGRL2	5.456757031	5.098227751	6.02190747	5.181388117	6.102002061	5.27427658	4.738489591	4.479801	5.195072475	4.532776677	5.439416043	4.952152257	4.97066449	5.608507617	5.117255273	5.153148871	5.171930614	4.931313217	4.184299021	5.399155348	6.055125463	4.574839662	5.452199413	5.204888438	4.915325787	5.056468749	5.049392822	5.069789332	4.843056564	3.894262916	5.032340721	5.90047553	5.073466498	5.092105955	4.412642563	4.598297636	4.49459135	4.691536932	4.707992909	4.976892806	4.666651308	4.71556378	4.893218063	3.817660598	4.381582208	3.686641382	3.967219877	4.336611648
ADGRL3	3.945267919	7.079892541	4.531830223	5.706290076	6.263187856	4.087215023	4.646277136	4.18763966	4.310321112	4.273183638	4.246140354	4.038764585	5.737494536	4.102067695	5.84254701	5.512796226	4.960247786	4.356613062	4.601089353	6.700466582	3.841022357	6.366361899	5.865476528	4.826244782	4.176277216	6.911936972	4.15582626	4.441708944	5.762666146	4.548140989	4.600061875	4.555956905	4.828074862	5.570177808	5.328071477	3.532163825	5.091275268	4.997816466	3.790120856	4.998608814	5.807055469	3.644941113	5.06282828	5.247727054	5.108487979	4.526617517	4.952181299	5.452765681
ADGRL3-AS1	2.735856656	2.192577896	2.818683935	3.384479171	2.748058657	3.363368943	2.62900186	2.346552418	2.095889133	2.830346638	2.336397487	2.655787148	3.011920197	2.289165592	2.670192488	2.741859033	3.202844196	2.66332949	3.097136117	3.166801669	2.223165978	3.566888899	2.651593924	3.426850971	1.991247762	2.668077116	2.404163726	2.074105237	2.149641048	2.483520563	2.49642025	2.922234207	2.887891759	3.051245076	2.858238508	2.56511534	2.545793498	2.440798458	2.569849652	2.603325044	3.911935056	2.759168616	2.87088624	2.661316026	2.134236326	2.494244876	2.951894267	2.65157007
ADGRL4	6.009709586	5.37709206	6.799550202	7.707384124	6.975914658	5.849036177	6.812777048	6.541032818	7.736085362	6.752402955	7.388911967	6.682171183	7.780764171	6.673598673	6.439286532	6.48000867	6.874607587	5.67489245	3.747642942	6.628029257	7.194529089	6.330798036	6.899510607	6.665768853	6.78304049	6.596919127	7.110274115	7.372472457	6.606207844	4.562037108	7.112165927	6.445186334	6.458549126	6.643928386	7.086737775	6.837411181	7.414544943	7.666837402	7.446796991	6.856847136	5.861088288	7.274700932	7.122015869	4.573069833	6.472338635	4.411719176	4.165387185	4.804961154
ADGRV1	2.859834174	2.937296383	2.875273889	3.164421538	3.192085051	3.052065326	2.938604762	2.905661318	3.103364088	3.064765605	3.173932236	2.714074451	3.105730342	2.729949605	3.026793642	3.224093345	3.059586995	3.212696705	4.274028477	3.14481017	2.775535438	2.978745934	2.841852779	2.747574322	2.984145743	3.159142081	3.042292201	2.880423634	2.789483438	3.616547584	2.965435255	3.005292856	3.222400579	3.205084383	3.172460214	3.108341221	2.755134317	2.755037564	3.314298008	2.724608773	2.998552921	2.827045789	2.909289092	4.078282716	3.439428118	3.719266666	4.143746283	3.550151872
ADH1A	2.281798286	1.826188518	3.026595264	2.273380134	2.698336351	2.494694742	2.589330146	2.975452323	2.765654155	2.570254465	4.251013112	1.863373385	2.113877955	2.3488098	2.350222081	2.35427445	4.017728174	3.535144827	1.828302715	2.636427837	2.437818777	2.066821741	2.666103557	1.889584053	1.994174687	2.308381843	2.799967626	3.341466708	3.12823602	2.61868032	3.201148866	1.890273136	2.446780879	2.585066093	2.447046198	2.848518209	2.746362004	2.519804568	2.188119245	2.496609971	2.663979172	3.61835188	1.786270601	2.659581453	2.549962376	2.427911716	1.966573344	1.979650588
ADH1B	2.561374149	2.620949144	5.438576038	5.527653991	5.460095209	5.943030339	4.848571696	4.077593562	4.235889767	5.138378634	6.698421733	6.254673617	6.275154641	6.219218188	5.868787462	5.25699113	5.689234293	6.933637736	4.665383326	3.831076969	2.152106773	5.789255323	5.658386513	4.223088923	3.232248492	4.581963703	5.392503652	6.409076134	6.418748687	3.160678349	5.611412051	3.449839933	5.68277884	5.413040529	5.944214304	3.551367552	4.214278478	6.762674052	4.810433597	4.995609303	5.737085683	6.329120018	5.92045991	4.857605297	5.058596136	3.703181166	3.724908856	4.372978139
ADH1C	3.883935255	3.595505657	5.133416035	5.000892149	4.31637624	4.086541738	3.182820948	4.065346932	3.228209278	4.666627319	3.947265157	4.441202989	3.421689934	4.477400417	3.914692746	4.579657196	4.381021783	3.658144789	5.346553024	3.978396979	4.766463068	4.089589003	3.954764497	3.24249271	3.557455367	4.164433575	4.646265094	3.443350992	4.045522847	3.957130314	4.340057207	3.879858222	3.552001232	3.671812822	4.267581657	5.970469078	3.289659334	4.022947384	3.897956586	3.485748699	4.231661556	3.71399535	4.442616944	5.508959085	4.769407329	4.361918073	4.431605622	5.089343849
ADH4	4.793116598	4.594505409	4.693984326	4.829930346	5.115344112	4.47505802	4.643045872	4.898120418	5.266359605	5.073794356	5.38969423	5.201086	4.709278037	4.433349763	5.66161483	4.87106527	4.537318271	4.272054489	5.009288572	4.143944144	4.619085768	5.174215745	4.908442613	4.469216052	4.404237906	4.616944723	4.494772798	4.158178223	4.583326497	3.99297608	4.654731077	4.485471164	4.373325954	4.431275502	4.395444935	5.355794273	4.8524343	4.728542376	4.508918589	4.350608799	4.879237498	5.142651814	4.290179642	5.288237035	5.210159225	5.327728413	4.103156912	4.653036678
ADH5	5.177447358	5.333258526	5.655368233	4.939252125	5.264338412	5.670820174	5.270764441	4.518338813	6.038309772	4.925813161	5.532818545	5.480012376	5.868241204	5.62213557	5.606447216	5.137453972	5.494291866	4.661899088	4.104281535	5.155774809	5.311960381	5.665501988	5.252955326	5.144838868	5.745700147	5.045523861	5.275928173	5.615555963	5.917419284	4.703932756	5.755899179	4.736571343	5.320265161	5.413141319	5.692506043	5.326763209	5.162291551	5.599852379	5.419265504	5.552012267	5.269768218	5.759226997	5.422741578	5.29572333	5.692080861	5.505205947	5.114958138	5.211708281
ADH6	2.607204616	2.113133608	2.710657477	2.589609489	2.968096532	2.530267352	2.422257731	2.865273472	2.311340681	2.150294562	2.639117669	2.316230394	2.265683091	2.03915652	2.307723176	1.793182375	2.46388205	2.536180012	2.11258613	1.937197511	1.91446341	2.980825526	2.123609372	2.654875064	2.255469451	2.515274798	2.6089036	2.392441462	2.464759461	3.096421435	2.351819715	2.632605066	2.801485729	2.4741128	2.673625102	2.414583521	1.923957155	2.476901779	2.253296808	2.515614795	2.801671505	2.201561793	2.135655618	2.71590586	2.148511214	3.061799314	3.123388852	2.535121587
ADH7	4.350535698	2.84645217	3.251518692	2.389420868	2.931609775	2.226655878	3.075078487	2.346985688	2.450319651	3.284176076	2.888860872	5.615582804	3.098825944	3.264538185	3.373181713	3.169567117	2.645906577	2.78989675	3.462738216	2.101344726	2.48124388	3.156697408	2.482724882	2.751816644	3.484744898	2.835816148	3.208777622	3.047507795	3.516609722	4.265701726	2.893092421	2.63068592	2.60699432	2.700980451	3.578794685	2.976529702	2.561035576	2.576047596	2.400002704	3.030786875	2.168263185	3.103210482	3.588190027	3.19611049	3.379376001	3.766137053	3.975386716	3.539724165
ADHFE1	4.950429529	4.773181464	4.002554909	5.740707766	5.585743808	4.789815344	4.99456492	5.040071124	4.858918218	4.617769429	5.055174247	5.475969624	5.75877475	4.486864009	5.490745593	5.067996257	4.229730585	4.168787658	5.785985077	5.348579667	4.809089166	5.123592814	4.983035682	5.446131794	5.105813085	5.265168198	4.688163779	4.672817147	4.203425657	5.029875267	5.485468938	4.485139964	4.945686778	4.869566503	4.830524179	4.457741645	4.012260188	5.807109828	4.007512077	5.525219142	4.565535818	4.660099929	4.593527967	5.0606938	4.793821464	4.956812212	4.876455275	4.653124196
ADI1	5.574922747	5.565914776	5.067806008	5.79764465	5.539847348	5.166280441	5.268337179	4.440233878	5.676508137	5.143019186	5.35802126	5.508063788	5.191259246	4.914432596	5.463426556	5.091333907	4.746537815	4.891750256	4.162393466	5.031155916	5.881297985	5.243031344	5.226241892	4.528907032	5.174784934	4.824560395	5.09119611	5.04547234	5.219536051	4.578493353	5.264134543	5.178945825	5.904628643	4.950263128	5.607655926	5.02948231	4.850699395	5.445910455	4.733872639	5.107824404	4.858921788	4.511759215	5.349908038	3.865624852	4.485410209	4.084634905	4.375767431	4.158209608
ADIPOQ	4.009821482	2.827057318	4.089963177	6.196404044	4.558335434	6.203462335	3.567817364	5.308455205	6.081764699	4.057753853	4.865014391	3.138445775	5.158643636	3.765137646	3.116511681	3.946644054	4.001515268	4.18876365	4.938561709	4.351723064	3.793034545	3.685613021	4.396634949	5.240851002	3.431042662	4.304310319	3.835475733	3.320404605	5.163964517	5.315781975	4.718461769	3.345127356	4.371873291	2.68792801	5.066458692	3.520843233	4.393517068	4.234280335	3.42600831	4.613851528	3.144628007	6.944801866	5.886299003	3.838406885	4.150210022	4.561864513	4.126847561	5.258616933
ADIPOQ-AS1	3.176919143	2.941320835	4.023749831	4.589201685	4.072006205	4.976429416	3.236443169	3.765817988	4.73503373	4.18770247	5.066208879	3.096272913	4.117764204	3.120179876	3.129555044	4.1230482	2.991103807	3.551434649	4.259070868	4.349905581	3.82071082	3.558221721	5.322306765	3.321520597	3.566995152	3.855915359	3.504521497	3.055508592	4.528550987	4.723255562	4.615069813	3.362097836	3.216782604	2.966455838	3.892626658	3.724506078	4.475471267	3.930716593	3.091394544	4.167568718	3.298785435	5.628228029	4.865862487	3.81502649	3.564832032	3.555019252	4.040543757	4.054271967
ADIPOR1	7.116019174	6.047875776	5.750243988	6.435817276	6.309852241	6.206805669	7.075794609	5.285679872	6.246748019	6.253750462	6.690400918	6.553307268	6.821751973	6.894504972	5.81348763	6.38984706	6.510138875	6.430133127	5.587721489	6.366374322	7.108159913	6.023546396	6.615055093	6.953543539	6.873386226	6.812199564	6.053599654	6.562663448	6.20341506	5.798723218	6.234826504	7.330167039	6.287472327	5.987777398	6.13890509	7.139811927	6.329626039	6.272725272	6.487522343	6.614617095	6.390025413	5.584324769	6.139990501	4.473702371	5.494538997	4.379314654	4.42425776	5.941789617
ADIPOR2	4.467783427	4.63106429	4.375255053	5.368744864	5.580593587	4.417917227	4.537270395	5.23703649	4.935113176	4.53597075	4.505080294	5.3458144	5.587973514	4.737838793	4.641696212	4.963009734	5.010978259	4.219741544	4.6060013	4.446839085	5.528223547	5.477232973	5.018688415	5.20233173	4.885208935	5.029618062	4.73921743	5.302645789	4.674226377	3.683956078	4.362757656	5.008981814	5.025776508	4.933415618	4.615924183	4.736421952	4.960485119	4.986410025	4.921365028	5.232647345	4.432987212	5.002141857	4.94068114	3.97481073	4.102282134	3.687737831	4.222951293	4.00816534
ADK	7.115722982	7.462095623	6.928264051	7.587836172	7.481211137	6.802064209	7.295287749	6.776983444	6.96058679	6.955701038	6.411434093	7.345952969	6.420805697	6.458218202	6.859923542	6.663255639	6.828907948	6.60741249	5.696321498	6.973221767	7.086404012	7.399216597	6.981878388	6.569563474	6.92349538	6.53876349	6.330419787	7.181930218	7.040661152	5.445454691	6.907119219	7.375425724	6.66908114	7.173864822	6.706187744	6.785073035	6.976647876	7.119015361	7.046960598	6.894540329	6.839665017	6.75617571	6.522094641	4.288314973	5.9112081	5.486081775	5.007277906	5.451552859
ADM	4.465396743	4.325710572	4.452823223	3.590475092	4.363920804	4.120985122	4.488212551	3.58987016	3.834530196	3.785836505	4.216539864	5.083320582	5.444323032	4.577419548	4.568226552	4.532229541	4.625847408	4.499348218	4.677821859	4.668882445	4.716002401	3.414678993	4.35121672	4.613248072	3.928873566	4.396475217	3.933301606	4.965644282	4.645068946	4.945389442	5.213784549	4.267970758	4.082241823	4.536690965	4.643122007	4.600806663	4.204827717	3.937185	5.025983087	4.056799564	4.653122542	5.762888449	4.815237064	4.497516153	4.17145703	4.674515404	4.344428398	4.695736647
ADM2	3.699964266	3.335630794	3.656164356	4.850916369	3.201864882	4.075730237	3.511810282	4.484946609	3.796989939	4.326338242	3.960327117	3.635644241	3.549642489	3.357402753	3.123141797	3.692750108	3.039348943	3.184511038	4.994562095	3.429685557	4.160001988	3.975307131	3.570616178	3.403291442	4.190697823	4.012497992	3.646395077	3.959115666	3.55943805	3.913697543	4.077619851	4.369701324	3.950720899	4.010336356	3.840921468	3.696659452	3.486155258	3.393642137	3.82519402	3.816804153	3.992084722	3.814199122	4.081185314	4.548176543	4.03487537	3.763968991	4.153354714	4.091453868
ADM5|CPT1C	5.034270668	4.816171932	4.596121205	4.914388781	5.247677149	4.493536444	4.799603721	5.206897755	4.769370914	4.741044085	5.095082703	4.874556345	4.488516891	4.967758213	5.132737218	5.029428769	4.725684271	4.892057729	5.613202015	5.078981672	4.891368955	4.336880393	4.969261145	4.652419119	4.438446837	4.602497369	4.921465123	4.694997031	4.910745905	4.909061174	5.002275013	5.290089364	4.921410363	5.16487719	4.585942647	4.767146859	5.186166912	5.16819214	5.071191915	4.667509248	5.257266466	5.478968931	4.541437822	5.302003257	5.13418947	5.636863133	4.828751363	5.039114983
ADNP	8.190029722	8.48940097	7.422919091	7.816182995	7.952898676	8.012128481	7.637844437	7.086274744	7.877150729	7.669952868	8.013523923	7.856084242	7.911882377	7.678591727	8.10773447	7.691643425	7.843822992	8.212788049	5.590614637	7.903393228	7.701437917	7.844878995	7.9827697	8.038792004	7.813053629	7.733668946	7.920583847	8.027635748	7.735060927	6.347634719	7.675430007	7.944295456	8.004984845	8.041868508	7.77895454	8.300969344	7.989937117	8.101214899	7.49056169	7.874143199	7.535295021	7.916366966	8.237534659	5.770048975	6.95619813	5.237618579	6.174576905	6.477768113
ADNP-AS1	5.562523009	5.977765111	6.351760805	5.566335733	5.382884378	5.699649449	5.490252569	6.180346918	6.098349517	5.222865801	5.610138847	6.066025972	6.144701967	6.359028516	6.512497289	5.468939037	5.630451554	6.072906423	4.749659209	5.759059198	6.121271178	6.420506335	5.195567243	5.978206455	6.060825346	5.81790636	5.814013569	5.697787824	5.790033059	5.803107546	5.962667941	5.808269607	5.970525733	5.894392964	6.139796876	6.104844567	5.819074719	6.450386301	6.118441874	5.91703524	5.316317835	6.12226351	6.089139061	4.972629386	5.31280313	5.541401889	5.071737038	5.560599306
ADNP2	4.253535759	4.475085814	4.202813508	5.021862864	4.944984701	4.238022712	5.130736005	3.421881882	4.94028646	4.671347344	4.464616504	4.395226373	4.208813691	5.038831659	3.69906216	4.611399584	5.236752045	4.824949665	5.196807823	4.515333064	4.345441624	5.093844417	4.853526152	4.736950008	4.708742329	4.841019976	4.623164854	5.110486588	4.610632781	5.00436107	4.915365998	4.376069486	3.998829185	4.90930722	3.714709563	4.794712581	4.129221229	4.199431203	4.865334852	4.928366908	3.992588037	4.876522315	3.60898311	3.84935838	4.314178657	5.134945246	4.969940829	4.736461334
ADO	5.174128545	5.233215359	5.488864095	5.097883147	5.042689206	4.203563805	5.084178424	4.361465139	5.093476064	5.269983843	4.861913881	4.850267287	5.109053315	4.875644981	4.359193747	4.93464404	5.548341646	5.220044019	4.404367072	5.188618229	4.863360575	4.836385904	4.752871353	4.917588376	4.615494085	4.835497708	4.250027134	5.272350433	4.393897118	4.538398162	5.237733507	4.660746568	5.142186975	5.115167541	5.278728608	4.574179003	5.455636393	5.092279842	5.085625521	4.669685843	4.470784142	5.114686837	4.716049613	4.089685699	4.541814553	3.897334932	3.86193817	4.359193747
ADORA1	4.841318195	4.162326997	4.805259904	4.574323742	5.040200496	3.583619427	4.479927521	3.397845479	4.81018363	4.697618425	4.778177773	4.219832918	4.247508713	4.658267788	4.17361385	4.575361156	5.20862973	4.963209856	5.62428125	3.945364014	4.138808466	4.177332116	4.621581228	4.654117919	4.740324689	4.352106081	5.698009862	4.042940969	3.827003886	6.541606057	3.286738865	4.412981978	4.820202618	4.394882761	3.918811765	3.899455242	4.334259261	4.695758222	4.966689704	4.135358022	4.876623669	4.590724942	5.008127269	5.838241532	4.800011552	5.542928122	4.978495543	5.409198733
ADORA2A-AS1	4.555076204	4.85274563	4.910177508	4.750696507	4.741338922	4.569126049	4.63684727	4.612944908	4.214791932	3.561647392	4.770715043	4.731655337	4.494534603	4.90820494	4.690164199	4.856380982	4.863745742	4.737482584	4.977236182	5.248483554	4.722776757	4.423778513	3.997895598	4.382625781	4.765029186	4.419161035	4.242678617	4.020115301	4.421404142	5.595730312	4.903732283	4.793676728	4.434197729	4.52528574	4.344113393	4.611587118	4.581508688	4.487997548	4.891387956	4.513189394	4.084436727	4.3238809	4.526913188	4.631554018	5.300041341	4.809274211	5.470703085	5.941442033
ADORA2A|SPECC1L-ADORA2A	4.376635688	4.538949458	3.720853568	3.455043634	3.693924709	4.065670762	3.87159779	3.870600976	3.840870536	3.820267224	4.534861106	3.860060718	3.816379074	4.159168592	4.359261263	4.166519645	3.915626531	4.444187459	4.76898455	4.021104023	3.688922909	4.723615321	4.197154519	4.393797842	3.627032957	3.841120651	4.003498473	3.860390032	3.609757812	4.819969086	4.341736473	4.723948918	3.897880991	3.861869125	3.921379195	3.695620902	3.785536574	3.683019829	4.456276212	3.637860148	3.21690294	3.972045507	3.689451775	4.913267266	4.901358879	4.053601106	4.318941847	4.488236602
ADORA2B	6.254819197	6.171582524	6.191378926	6.403595485	5.723880134	5.80426551	6.086828204	6.090620239	6.320087764	5.835117508	6.166474816	6.272535595	6.447807548	6.219074943	6.377530041	6.093693973	6.165681982	6.111650372	6.156021184	6.303496312	5.845854285	6.180374753	6.307396204	6.058273565	6.308973399	5.921585038	6.250415343	5.88600587	6.254088907	5.929353069	6.114539182	6.293140179	6.510116664	5.623094771	6.19402111	6.629288616	6.164603883	5.735610085	5.05001708	6.293140179	6.330694341	5.984972264	5.544371777	4.867852817	6.11410802	5.007036372	5.638940869	5.88495407
ADORA3|TMIGD3	4.194823156	4.078759236	4.206652695	4.663309369	4.458733368	4.524793546	3.789035402	4.759866701	4.500390369	4.479215935	3.823776764	4.745861269	4.866635874	4.354824149	4.237939277	3.991038265	4.153021632	3.952092723	5.188991085	3.869956002	4.763074455	4.163412703	4.119014561	3.974275133	4.4907185	4.000516252	4.452485829	4.889608837	4.201196102	4.072873389	4.552262472	4.883429169	4.418011235	4.260394173	5.310740787	4.898482164	4.017172769	4.476635255	4.097629523	3.726538559	3.880810289	5.087867619	4.820459655	5.393327301	4.687645431	5.300409347	4.53407558	4.953890476
ADPGK	5.216647773	5.565167082	5.429615588	6.109122681	6.237372225	6.362477877	5.40464557	5.427871302	6.185946529	5.78539072	5.764048534	5.239844786	5.753808087	6.170776022	6.196221157	6.076378259	5.882765487	6.200111706	4.442830101	5.669702667	6.20376727	5.465996974	6.000914404	6.076606397	5.991310236	5.440998552	5.895627219	6.143931629	5.792636866	5.064386419	6.250492117	5.474929211	6.070318387	5.865843386	5.884964712	5.72154978	5.796432961	5.734059352	6.584913976	5.794756921	6.196080319	5.630867646	6.240981922	5.157960112	5.180132417	4.422818251	4.898730453	4.86515957
ADPGK-AS1	3.369532262	3.680495758	4.357784934	3.709281257	4.54275806	3.566872811	3.792987479	3.227547424	3.286908713	4.560394077	3.229616339	3.580187045	3.615411805	3.530509467	4.560656062	3.356067986	3.731242692	3.7845187	4.741607662	3.68417669	3.766656351	4.054891964	4.451297179	4.320458781	3.269075342	3.594282064	3.272963172	4.332629721	3.528159677	4.321682963	3.729905752	3.578091825	3.771403194	3.213758565	3.429016059	3.362738538	3.263675592	3.945996802	3.777394385	4.002050342	4.111432937	3.454709249	4.811052515	3.699508453	3.889155229	4.308087459	4.560251282	4.17892601
ADPRH	3.473597874	3.626785573	3.837269799	3.531825596	4.24111379	4.256025643	3.995781369	3.708022379	4.259397361	3.947770289	3.845727074	3.760729135	2.979964103	3.659697519	4.051992974	4.05013141	4.378708619	3.659095383	3.527801437	3.663287965	3.988899699	3.032617167	4.037650426	4.036033001	3.917506685	4.639857151	3.569830636	3.390344311	3.861866766	4.245168802	3.557630816	3.225491135	3.651922662	3.966183354	3.600390691	3.952713392	4.129750686	4.263235808	3.434679269	3.951305121	3.312706917	3.792435049	3.607679728	4.140256569	3.984189194	4.023253126	3.914210202	3.564331929
ADPRHL1	4.48150097	4.648464957	4.731157278	4.159107708	3.765463245	4.622782419	3.701861494	4.834920098	4.456870256	4.179528903	5.019430936	4.75591029	4.845881707	3.874676452	4.706203685	4.438036972	3.920673358	4.337709415	5.245929076	3.746854204	3.948112655	4.167255061	4.159211548	4.115291089	4.1303465	4.544860608	4.020057605	4.327265797	3.89692531	5.132828902	5.012910984	3.867599232	4.418941604	4.633145137	4.085290197	4.156787198	4.44126195	4.003566401	4.346410814	4.158947851	3.920275124	4.083171419	4.14733943	4.445562836	3.946231087	4.661424199	4.898096135	4.422722572
ADPRM	4.342195691	5.356483945	4.763409642	5.258723494	5.384727373	4.367887851	5.209454067	3.863522598	4.5902982	5.022911674	4.690923951	4.819734236	5.08852	5.156870874	4.638455279	4.50688902	4.576174221	4.144536133	3.530147694	4.354407004	4.156541798	4.694347958	4.50543115	4.629179298	4.723578158	4.071581129	4.757101021	5.44918976	3.800845041	4.579747046	4.420561437	3.64362876	4.455786036	5.050413827	5.412615241	3.730612598	5.067520579	4.732135639	4.37233079	4.862392262	4.94418602	4.361362278	4.12783727	4.471661309	3.818548228	4.401951511	3.329014726	4.341389962
ADPRS	4.693869209	4.707448215	5.328946555	5.662490786	4.41132506	4.341641299	4.215705913	4.610148609	4.629298472	4.438485378	4.232959293	5.056876966	5.215947672	4.674283462	4.172890441	5.135587588	5.055409736	4.384384254	5.510878158	4.423661719	4.294329682	4.260845638	4.439621268	5.181075595	5.256124168	4.845782777	4.480382999	4.809300509	4.648067678	4.478044547	4.386085906	4.521462299	4.933996965	4.452282025	4.44959999	5.129233105	5.356359857	4.811323793	5.553392066	4.250152224	4.876889051	5.075157283	5.06734213	4.785019531	4.861930153	4.893089352	4.762246098	5.02420396
ADRA1A	3.543036128	3.033286082	3.090530388	4.012250706	3.319579534	3.124517596	2.588673724	3.364640159	3.018451737	2.908584876	3.798298896	3.112536006	3.433200063	3.005081288	3.532526472	3.26774596	3.152430677	3.808608499	3.895116201	3.586636612	3.238277696	3.50613169	3.840053983	3.147605956	2.989481896	3.137049999	3.150975721	3.75062431	3.671746591	3.324173622	3.595445428	3.065288523	3.369207182	3.176754436	2.479126304	2.777409057	3.617973622	3.372001578	3.494591346	3.25151246	3.346894139	3.252074522	3.587814411	3.269622934	3.525457271	3.560545969	3.395240514	3.755620039
ADRA1B	4.36388553	4.356817727	4.377187641	4.655051491	5.175942436	4.108830788	3.478789089	6.404241157	3.684722098	4.877080832	4.09972717	4.204743333	3.83868317	3.528365571	4.502040301	4.398005931	4.280160598	3.875066764	4.493048741	4.403593035	4.231384112	4.550228534	4.098355412	4.339868871	3.970098763	3.915983029	5.059981253	4.035211173	4.513637644	3.940998052	3.817627265	4.171107507	4.656002505	4.134248046	4.066880817	4.406792306	4.43833496	4.459723168	3.875241853	4.297367501	4.19547633	3.64606093	4.710409739	3.963692833	3.747343608	5.017290493	4.323620552	4.791075984
ADRA1D	4.288628532	4.145654431	4.156021039	4.393946478	4.119941785	4.394260096	4.437731156	4.05412081	4.32660517	3.778527888	3.943117638	4.471661021	4.017131206	4.497077055	4.400457714	4.847205623	4.101256649	4.800583079	5.291634158	3.844701308	4.368225461	3.939455566	3.877488265	4.354640972	4.743319166	4.683079529	4.195229273	4.037575805	4.067664465	4.609720663	4.315572416	4.877521106	4.960085136	4.2249773	4.415936594	4.220396721	4.256460881	4.686292983	4.255651398	4.297231296	4.365107116	4.598324373	4.554003178	4.753463745	4.657220789	5.358353011	6.085577485	4.992876753
ADRA2A	3.68355468	3.356676902	2.728371152	5.17632141	4.277285475	4.425310866	4.000559483	5.229666405	4.952456974	3.528268501	5.286519408	4.599168927	4.834030438	3.84347672	4.708275881	3.729772173	4.15331913	3.639920594	3.776204203	3.662660315	4.181065185	4.3933925	4.715749766	3.968631687	3.659035457	3.767277225	4.76483049	4.64240432	4.63592335	3.371494378	4.547867862	4.050083189	3.443466437	3.514553907	5.156831293	4.422545386	5.443652025	4.602398553	3.496043864	4.904206216	4.608038151	4.312596323	4.339893439	2.983108944	4.404218161	2.858860068	3.668190582	4.463245065
ADRA2B	3.746476504	3.477887114	3.083479013	2.69446113	3.632949849	3.115369945	3.358403741	3.251672561	2.789532274	3.276044088	3.670663098	3.338452412	3.560449592	2.567552367	3.674645529	3.455325585	3.132750582	3.153914387	3.307283244	2.664595849	3.054011452	3.278675136	2.974509511	2.997183213	2.760536306	2.80705183	3.408726597	2.859386611	3.934789458	3.737062276	3.107310811	2.988730759	3.398138195	3.461107953	4.064390206	3.326457113	2.834736702	3.88231322	3.146740604	3.402662564	2.82160046	3.524181532	3.629258772	4.654456135	3.489533076	3.90863041	3.19310842	3.919259352
ADRA2C	4.0311212	2.64090367	2.409766033	3.186561045	4.199041633	2.734781096	3.0044512	3.808015508	3.543292714	2.991907014	3.964594309	3.092777336	3.106213028	4.215160322	3.560396043	3.072290949	2.820303605	2.739227897	3.17064502	4.013369709	2.286190446	2.258297131	3.474610468	3.096487759	2.521868014	2.36346158	4.267903462	3.627310999	3.788660093	2.932333531	2.485943794	3.550562135	3.701463353	2.768589088	3.131491382	3.113063523	3.694774151	3.96149884	3.236653835	3.878945348	2.139926963	3.296724586	2.693274802	2.923531325	3.040632918	2.478022785	3.575536947	3.21022737
ADRB1	4.243321321	4.008134991	4.528298801	4.495541926	5.289661042	4.247886795	4.706684838	4.580095887	4.295640894	4.462419104	4.592062087	4.642292539	4.319693665	4.059678889	4.497193426	4.797606876	4.569090682	4.384587207	5.419651052	4.155452196	4.529381982	4.839342591	4.822449774	4.611774311	3.810171602	4.637363572	3.999675479	4.940577609	4.394727031	5.001671652	4.472293233	4.826781989	4.21599531	4.679352205	4.558046346	4.696630531	4.290213497	4.251352196	4.63106946	4.119794477	4.002027319	4.606173967	4.284168947	5.475164129	4.707515099	6.258560101	5.427378789	4.692296348
ADRB2	5.395196899	4.510973696	5.18884731	5.407329486	4.803189275	4.859323564	5.418092902	4.731577222	4.396048382	5.433753032	4.881125254	6.34380452	5.322060431	5.717428979	5.002506835	5.015453012	4.790287053	5.414084718	4.49663896	5.342692994	5.50419912	5.71392737	5.590954615	4.957395773	5.625031138	4.497959664	5.149760248	5.891694056	4.592704882	4.696370087	5.141563311	4.959929406	5.241519797	5.510610356	5.742888987	6.105151681	5.090871166	5.375767416	6.196316137	5.647606597	4.921558503	5.971562765	5.527862126	4.164350937	5.123588108	3.350204694	4.453353541	4.019657739
ADRB3	2.71863172	3.509731726	4.249958383	3.59774966	3.820028208	4.306115506	4.348893556	3.393444676	3.776472599	3.93258166	4.61458389	4.167854026	3.64343076	4.055262964	4.491016075	3.793741759	4.19138035	4.353488554	5.832142716	3.900108631	4.575551616	3.537122954	3.455385115	3.820113576	4.582852128	4.137544639	3.923153419	4.222976509	3.135537638	4.256312353	4.203110627	3.932175725	3.765943028	3.554991335	3.780507809	4.493897591	3.810146558	4.478348622	3.552562619	3.977934318	3.073463508	4.265355117	4.258138629	3.474550482	3.953794216	5.530872546	5.11360748	4.085384302
ADRM1	5.282758016	5.541560625	5.247912388	5.081060458	5.945629656	5.960262114	5.557532441	4.547344592	5.167967903	5.108617834	5.349778325	5.208008431	5.594402908	5.190288029	5.347863205	5.403936685	5.343657345	5.760379739	3.935046228	5.150737986	5.214837578	4.714556114	5.428218434	5.337758375	5.806185432	5.358032213	5.402648767	5.777294233	5.133288488	4.660335616	4.921590368	5.533986643	4.850259338	5.067576427	5.466208672	5.231948137	5.569749891	5.447133993	5.636379803	4.749016774	5.191636554	4.952439909	5.443226002	4.150156361	4.447181086	3.918437671	4.025577354	4.579085605
ADSL	5.777553452	5.841265102	5.604011034	5.372103502	5.751156323	4.990612284	5.92995457	5.550135552	5.851874471	5.789656859	5.434240401	5.345710405	5.518262729	5.206654867	5.827481342	5.787669732	5.354431167	6.030345224	5.06320261	4.74164263	5.612891268	5.968184648	5.988866112	5.594743169	6.060611247	5.080521232	5.49360336	5.476627437	5.718462307	6.488567604	5.650873435	5.372703639	6.448729291	5.813667996	4.743955562	5.579389146	5.872435513	5.677030919	6.21679004	5.392965848	5.076889014	5.45168558	5.853272289	5.671791191	5.967376864	5.132536353	5.073198398	5.639768849
ADSS1	4.726164984	3.676983815	4.404047224	3.935804007	3.554941803	4.527354479	4.349537359	4.123405139	3.636966213	3.47154981	4.1534401	4.130344414	4.491598289	3.540858422	4.829516031	4.162652655	4.028427597	4.03009241	4.780620046	4.338837492	4.212294652	4.25488419	3.851734781	3.484230774	3.506647302	3.514620764	4.357828309	4.195548207	4.317617056	4.289496364	3.848143032	3.960813552	4.541503779	3.766716665	5.056978788	3.842524332	3.98012205	4.248534629	4.248555595	4.384933315	3.724749762	3.92845563	4.030258632	4.393091157	4.003492726	3.654966313	4.788489325	4.504499733
ADSS2	5.939325363	5.953726468	5.052035412	6.173235113	6.440073877	5.742666131	6.404295909	5.515146137	5.987601968	5.987600726	5.752783649	5.766566644	5.785295599	5.925782728	6.218631578	5.99126729	6.064492611	5.838176931	4.98945822	6.029284629	6.089306326	6.565746887	6.085872606	6.329391637	6.023871962	5.964932036	6.056308236	6.633418951	5.949641602	5.236829806	5.623078904	5.698961727	5.974147104	5.963878722	5.697248375	6.266020475	6.586069513	6.308906851	6.303216176	5.89693885	6.356472521	6.47420407	5.87246883	4.243650016	5.132446979	4.600619142	3.928536384	5.154675517
ADTRP	4.400444659	4.778534663	4.802365318	4.638389481	6.506233738	4.893377264	4.443338689	4.364342223	4.567694761	4.94752042	4.574191667	5.108379979	4.867926618	4.622325157	5.502019131	5.885442366	5.466758987	4.808617413	4.395547392	5.845514685	4.63583166	5.91056964	5.912992781	5.465235524	4.894928653	6.338219527	4.794606853	5.56329097	4.617071837	4.385369746	4.575788343	4.750855617	5.455341978	5.590573305	4.135694092	4.180968373	4.769330796	4.610268498	4.546754472	4.608303101	5.43945545	4.87415317	4.434961708	4.256638855	4.967775776	4.561961472	5.136068824	5.203693336
AEBP1|MIR4649	5.229816511	5.99776288	5.941403817	5.672682385	5.250550288	6.044864276	5.582294688	5.043172682	6.337068243	5.293344863	5.886496924	5.47119995	6.237279979	5.890176603	6.015436792	5.432685991	5.852954626	5.711483592	5.758192581	5.525132285	5.770762269	5.699829101	5.843175151	6.05039741	5.697528055	5.65632478	5.34303143	5.708141833	5.682452204	5.727962577	5.854671325	5.813700918	5.874185741	5.524153578	6.313957707	5.983434255	5.50714224	6.205959742	5.250216811	5.859745722	5.8147036	5.565726886	5.682873452	5.30958583	6.063071217	5.365981775	5.394729196	5.220172999
AEBP2	5.986719131	5.789206238	5.81351946	6.476163861	6.567435537	6.317804881	6.434710608	5.69488121	6.30722892	6.183255813	6.205187007	6.319641214	5.948744415	5.936998491	6.288306162	6.042961524	6.526949144	5.773888682	4.968735715	6.604464925	5.667173836	6.02516066	6.051469899	6.40993634	5.993013093	6.052349094	6.340912802	6.303141009	6.324987311	5.527189802	6.238279	6.283459648	6.029201187	6.062302733	6.027970997	6.22525625	5.865255144	5.979637669	5.818931053	6.448959164	6.252496964	6.253468802	5.971122833	4.295693794	5.668396642	4.942221051	4.869672831	5.92877211
AEN	5.085864822	4.727251773	4.962570748	4.293980574	4.669771787	4.662781625	5.247611157	4.539087114	4.850625218	4.80687519	4.804315118	4.672638358	4.413594036	5.13577989	4.900136835	5.19796917	4.693552641	4.67535497	4.978216492	4.807759472	5.015145008	4.986834681	5.036145998	5.253979488	4.454155297	4.760057196	5.206379295	4.999098254	4.690953943	5.040370375	4.131051146	4.942642319	4.996486163	4.989757579	4.439311236	4.408046663	5.012148156	4.217735981	4.683880476	4.310760248	4.473775323	4.224142942	4.910405118	4.856765602	4.621596631	4.589704113	4.870463008	5.338366684
AFAP1	3.974772898	4.588444745	4.427959692	4.506584969	4.174283807	4.95739091	4.00426936	3.94301994	5.101801116	4.670526683	4.566531909	4.27309736	5.110346698	5.002948017	5.124944468	4.175896355	4.603285632	4.63887852	4.313272167	4.357583283	4.622698699	3.828782039	4.482884763	4.3003744	4.976688312	4.876390502	4.95453556	4.169109966	4.449422991	4.583789423	4.587395512	4.46986017	4.771542636	4.7817435	4.645631632	4.797653719	4.710848534	4.538251305	4.740733816	4.930193468	4.785294599	4.132054828	4.612558198	4.780853147	4.500580111	4.53181792	4.598561879	4.419080257
AFAP1-AS1	4.719683607	4.136384196	4.738833718	4.257787374	3.996118038	4.766715571	4.920645923	3.94224356	4.137922522	4.826085525	4.792915921	4.184282021	5.095061117	4.784735197	4.533742544	4.519612767	4.81725956	4.261949079	5.361199237	4.049444979	5.020073922	4.329598084	4.79022816	4.242434023	4.457555133	4.731640717	5.366765663	4.508326273	4.942546052	3.695131253	3.888574112	4.846165994	4.842592125	4.465646718	4.728290095	3.928709025	4.66483321	3.910132648	4.797772532	4.432437408	4.368615379	3.90700408	4.510943488	5.02718397	4.108009666	3.425676881	4.534898383	4.355615292
AFAP1L1	5.101391451	4.754707092	4.673138394	4.676519039	4.408369536	4.557397013	4.31332648	3.906683196	5.461597834	4.576530704	4.788464536	5.525888858	5.796026203	5.299754314	4.397024997	5.293997275	4.550647711	4.987929503	5.310079592	4.123163654	4.859359228	4.281973482	4.869107805	5.005300893	4.613260402	4.833464461	4.627098449	4.629887033	5.114177149	4.295431744	5.3620553	4.746218835	5.067174424	4.551174399	4.569099069	4.65766857	4.654229894	5.562986681	3.907924092	5.002228099	4.288990549	5.269065597	5.253217771	4.630602666	4.774528179	4.337096429	5.421207536	4.481822596
AFAP1L2	5.52629166	5.110102826	5.161913855	6.026033853	5.594759372	5.246598818	5.052407353	4.73311935	6.360721196	5.309385057	4.738191698	4.627921135	5.047905723	5.03615361	4.705697094	5.702218394	5.08983943	4.626003304	4.376937309	5.870063691	5.712874048	5.690214662	5.659616181	5.770412547	5.491688498	5.347834199	5.428956439	5.48042212	5.008161696	5.031059056	5.424563275	5.021142443	5.157067732	5.684290539	5.330945182	5.364905102	5.570158231	5.300616179	5.624590614	4.732295278	5.06379027	4.629660089	5.451416147	4.587375053	4.5803416	4.707364027	4.568463537	4.94957699
AFDN	7.345845967	7.005804138	6.880287162	7.393065166	7.190822643	6.836425447	7.281253163	6.420415848	6.71773328	7.078300443	6.444229229	7.47553865	7.120925281	7.531314234	7.339780786	7.032546843	6.969664348	6.662552911	4.952241277	7.13832686	7.446272139	6.810988455	6.971281653	7.318867005	7.011841535	7.321134251	7.352058771	6.918847934	7.443827633	5.339438959	7.323575192	7.723574162	7.248229612	7.268589998	6.864941301	7.533408633	7.230623857	7.125775193	7.708579186	7.344418713	6.861482919	7.012575967	7.051257669	4.785905888	6.588703551	4.286981623	5.159224699	6.071472897
AFDN-DT	2.894290151	3.584876172	2.90954965	2.541611282	4.357276848	3.099633209	2.474973077	2.551880349	3.234983018	3.309739382	4.137766712	3.398607611	3.09121655	3.053550568	3.178960449	2.546858068	3.042646199	3.666137055	2.480807855	3.687087815	4.37212923	3.284045937	2.781463083	2.466057101	3.430976283	3.133575395	3.10461605	3.56357029	2.686989562	3.284623305	3.916701393	3.467006967	2.59159576	2.653838757	2.720050196	4.197098977	2.432716081	3.210415269	3.77304289	3.18664941	3.366667447	3.059738956	3.580406206	2.837689527	3.470927482	3.206609443	3.396220224	4.302503774
AFF1	7.073827781	6.700707875	6.817232779	7.931076992	7.54481585	7.207090704	7.291997028	6.687909205	7.326196535	7.504907357	7.138326424	7.358806074	7.489384637	6.889950468	7.460180485	7.405949788	7.446656506	7.144512803	4.694331124	7.305377543	7.486734327	7.341457693	7.568539328	7.351832172	7.578419661	7.387006556	6.983679071	8.015146414	7.421013762	5.594930095	7.526634643	6.881424626	6.940782148	7.816960016	7.656488749	7.101512192	7.945756227	7.768425091	7.145321747	7.878490549	7.656594469	7.395884735	7.101833057	4.406660806	7.291878521	4.815274592	4.460267698	6.099118428
AFF1-AS1	4.661573066	4.83941139	4.854472558	5.541421599	5.941437549	5.19983438	4.987929226	5.141874804	5.009924732	5.387589045	5.222520368	6.016568188	5.249337504	5.104042724	5.039734348	5.403794353	5.442178915	5.33497085	6.267687638	5.163199711	5.673400408	5.206980214	4.572073266	5.318794348	4.6811902	5.233247203	5.34802328	5.561603674	5.355905436	5.432560197	5.356966418	5.419742843	4.791095773	4.874542768	6.092832161	5.366101189	5.034406637	5.149797341	4.794196109	5.362240709	5.007481139	6.159896254	4.471199029	5.832572248	5.132609043	5.638254131	5.180134639	4.849030451
AFF2	4.267533355	5.246028137	4.091595019	4.388345388	4.135001057	3.709943593	3.963012234	4.52363793	3.72583722	4.160041758	3.864795139	4.146051461	4.042928673	3.451192129	4.047690911	3.534898533	4.033079213	3.894582107	4.382882983	4.089184869	4.110989513	4.511447663	4.388953314	3.968500998	4.306785163	4.082090739	3.940896669	4.450439982	4.32204175	4.023252988	4.47671749	3.925356609	3.998816986	3.843135675	4.467568652	4.714625132	4.31291552	4.780482894	3.919684356	4.149315027	4.103281684	4.021969571	5.096788733	4.507895727	4.777117586	4.389377907	4.377647593	4.348860873
AFF3	4.199400112	4.571758481	4.050301387	4.661308213	3.825251481	4.266706972	4.446134623	4.364405	4.246958161	4.72902897	4.242685404	5.020841021	4.292317032	4.336870622	4.461604305	4.043320641	4.707450043	4.354359971	4.565691279	4.407842427	4.593835448	4.859239092	4.532555071	4.404955672	3.818230776	4.594431625	4.801173227	4.245821304	4.386823494	3.938197504	3.853188238	4.775922816	4.146771573	3.720276815	4.327594586	4.274667173	3.991191175	4.34857275	3.698370531	4.637280444	4.540631163	4.086604581	4.899348596	5.303126031	4.153580504	4.55918655	4.720085865	4.463069949
AFF4	7.269277006	7.854005049	7.241168528	7.826703093	8.081819221	7.844296816	7.941038215	7.607347679	7.821407976	7.67323028	7.857439382	7.898741619	8.042463038	8.09595646	7.801662308	8.070432699	7.823805401	8.31852284	4.5972585	7.86135677	7.818903436	7.896162271	7.767517321	7.921106019	7.983562259	7.932761748	7.675067431	7.860986554	7.888939788	6.257624112	7.561973765	8.154911549	8.145879851	8.170995078	7.812618222	7.571267916	8.113175356	7.778032639	8.781434119	7.782284111	7.727594482	7.51055881	7.927012262	5.1830722	7.182081974	5.008296079	5.154401642	6.479614528
AFG1L	3.586972589	3.81868254	3.487269545	4.186671976	3.924070541	4.036103002	3.33131613	3.815487668	3.960284213	3.569369478	3.174810028	3.749282946	4.19944458	3.338795213	3.992047421	3.326428361	3.832716536	3.211600714	3.324404143	3.965447389	3.649306138	3.618186663	4.144415864	3.331447527	3.65390203	3.500554619	4.084283676	3.69569583	3.644259696	3.649548264	3.838222191	3.817808537	3.746197568	4.215132336	3.463150581	2.484724585	4.288186146	3.659952152	3.671549308	3.438856726	3.639683902	3.780550684	3.598869256	3.21494976	3.778530168	3.313958702	3.579962627	2.990007271
AFG3L1P	5.264241087	5.200329779	4.373988421	5.504164157	5.104451098	5.142831224	5.573227519	4.855151625	5.217572892	5.122997582	5.191320797	5.277309847	5.174927023	5.242037809	4.582844114	4.902824424	5.440408846	5.056753333	4.616638607	5.201530439	5.13881382	5.288402738	5.337759464	5.122964611	5.276645036	5.597992292	5.107147165	5.689153664	5.246896888	5.602580782	5.256849882	5.43751654	5.28829936	5.564527378	5.580766616	5.185053257	5.338326056	5.274024384	5.32028365	5.329547244	5.16251402	5.65447745	4.814077782	5.741257485	5.246854603	4.83444896	5.72371982	5.379520439
AFG3L2	6.394990112	5.478156368	4.574399042	5.64070897	6.393551089	5.343698583	6.048546465	5.545073776	6.1199968	5.75953622	5.66912591	6.110266923	6.332295151	5.611608452	5.961259105	6.239754258	5.549439139	5.726615389	4.449391038	6.154921594	5.931114556	6.149441201	6.76316887	5.508041897	6.13465051	5.946748172	5.894952609	6.322061592	6.185483599	4.810369291	5.922612057	6.468921517	5.907825654	5.885336496	5.932865066	5.853493203	6.170873941	6.003655965	5.298851676	5.787843958	5.925585947	6.089362352	5.807864264	4.748993851	5.11311199	5.468310047	5.2918016	4.863996348
AFM	2.854945027	2.802526088	2.520589753	2.701617622	2.521619403	2.775416532	2.271411179	3.094891978	3.018535357	2.432187692	2.744578069	2.526993002	2.612413629	2.626846043	3.036175442	2.36195469	2.797920525	3.481935659	3.472077799	3.077100145	2.547744509	2.381705022	2.610841579	2.67930668	2.744365423	2.248920503	2.464524759	2.810300842	2.695798988	2.297871477	3.016033966	3.288082155	2.559023266	2.249031099	2.465202475	3.178067565	2.434582694	2.553029716	2.756290947	2.535025351	2.783479745	3.319276694	2.494877026	3.076969578	3.264991076	3.752522492	3.336184514	2.829640677
AFMID	4.208060437	4.799873219	3.884732652	4.212163973	4.491128093	4.248790593	4.168821675	4.461198974	4.284019262	4.362987181	4.532860314	4.61943661	4.620809395	5.039082685	4.581282092	4.650404484	4.049934153	4.176397433	4.976824411	5.16654801	4.305575611	4.240861093	4.270970077	3.887689782	4.056194603	4.853976273	4.933109636	4.282284211	4.434479714	4.709111154	3.706011303	4.221816679	4.056194603	4.132141124	4.705707982	4.367112865	4.657848152	4.133624025	3.824413959	3.939255138	4.048861369	5.2537064	4.93154563	4.866752438	4.662892649	4.478304208	4.686028092	4.025737495
AFP	2.882143658	2.303029381	2.417144982	3.07005127	2.205865262	2.610612061	2.129267691	3.073413726	2.470830282	2.548980292	2.553215194	2.479754565	2.559810802	2.535414911	2.15878368	2.760363378	2.933641313	3.111289665	3.017609281	2.524787785	2.485564882	2.503544166	2.6709815	2.439078121	2.556428655	2.490932531	3.094118205	2.247164544	2.394795541	3.264617647	2.611047135	2.393961564	2.808233086	2.726537219	2.730020729	2.367670027	2.222469467	2.362545746	2.603855877	2.143432633	2.749092311	3.19759471	2.728796425	2.694682246	2.92517188	3.226948111	2.74257835	2.48949508
AFTPH	7.127662402	7.297191428	6.163789361	7.751877591	7.717425405	7.306861609	7.604005473	6.936364943	7.572197184	7.530981059	6.974446034	7.545104004	7.502717283	7.196217217	7.340798074	7.440141232	7.377265182	7.056738083	5.256389371	7.592537396	7.083551494	7.045237711	7.137228295	7.63770635	7.63379139	7.664004307	7.310921637	7.744079974	7.412838613	6.108760332	7.318218986	7.628367852	6.840831568	7.846909652	7.170502728	7.354522298	7.66784327	7.521817039	7.689195535	7.700697654	7.564366052	7.300799513	7.260585843	4.528895638	6.306654803	4.579561765	4.243440918	6.263237892
AGA	6.22368258	5.264145455	5.416222203	6.069938641	5.959422115	5.904241048	6.093386353	5.727573766	6.066948414	5.849705367	6.277646913	6.39076635	5.384933749	5.911171017	5.991312468	6.306831452	5.584820385	5.782890044	4.767604294	5.859274865	6.221714855	5.776756486	5.860374798	5.346573622	6.374440354	6.168710221	5.400120941	5.823121259	6.456983113	4.936277296	6.325166595	5.492755035	5.419686864	6.607727652	5.794811363	6.061766359	5.983245732	5.587905574	5.398281698	5.769776615	5.679964096	5.734338227	6.031726777	4.30883503	4.570717605	4.340224116	4.357485797	4.84940409
AGA-DT	4.762205531	3.808415454	2.855977422	3.104108995	3.027773798	2.754735092	3.571632523	2.608452209	2.671534616	2.365561528	3.124498737	2.738473953	3.491080388	2.923824061	2.74344508	4.835807222	2.990626417	2.856134595	3.084670845	3.030393433	2.896991456	2.326934803	2.621772951	2.907858374	3.28604371	3.077640403	2.453862993	2.760761339	3.149799999	3.067898509	3.534156089	2.485142271	3.564942762	2.855173631	3.191972738	3.280136929	2.387314453	3.023725318	2.682090831	2.762185404	2.841242065	2.223128383	4.645868689	3.9048084	4.214841231	3.858931866	3.11687625	3.659204938
AGAP1	5.203032197	4.399649454	4.942970649	5.349718002	4.998215221	4.958842687	5.435210479	5.487168345	5.096013164	4.943144425	5.058283251	5.596394174	5.635385041	5.75539966	5.458466017	5.177319896	5.175524957	4.706262145	4.61132045	5.221135898	5.287622965	5.270519377	5.3751436	5.02753472	5.420862688	5.342133386	5.064606511	5.492070602	5.673471006	5.154707075	5.212118069	5.245614613	4.872554094	4.830913132	5.890000479	5.591161681	5.314364972	6.094396335	4.558417391	5.217372777	5.616551213	4.808017315	4.791366949	4.968863292	5.435512451	4.431179771	4.571546674	5.350771161
AGAP1-IT1	4.367547426	3.136691491	3.479720447	3.782379988	3.580299157	4.796150842	3.492951354	3.3637121	3.580412431	3.157431535	3.300709665	3.625105078	4.37483784	3.187237828	4.376694794	3.703464573	3.10089739	4.311993428	3.65048566	3.659079407	3.093076554	4.029411958	3.677025643	4.564266825	4.001222731	3.909362374	3.517147573	3.817441904	4.233381169	3.518165858	3.057431371	4.044274842	3.836925786	4.240490593	3.782650062	4.001517954	3.563400352	2.898166792	4.20879507	3.032856219	3.342901081	4.53533396	4.020225759	3.647417449	3.779526108	3.848148065	3.76576091	3.75654128
AGAP11	5.557811184	4.190453728	5.695976334	5.646709491	4.081305825	5.062070732	4.713432549	3.918296174	4.553830829	4.381795806	5.06168894	5.960361085	5.922940795	4.774395915	4.943512439	4.652381859	4.757690046	4.960870298	4.699933464	4.040833007	4.687710433	3.878191267	4.868588868	4.420120302	4.337948972	5.29837952	4.088932726	4.766332911	4.598437614	3.695209288	5.564534714	4.010139452	4.579487882	4.873158008	5.365491353	5.62783142	3.505731861	5.369467553	4.740272798	4.549211764	4.710985116	5.690655713	5.447522215	4.871475109	5.562933698	6.056660942	5.989092797	4.873930563
AGAP11|ADIRF	3.675029301	3.233111841	4.245573095	5.214442351	4.464633057	4.300549345	5.201820895	3.934833681	4.806302981	3.827266551	4.290063607	5.478113216	5.087863723	3.534671197	4.642749464	3.925555482	4.809611593	3.587023102	2.5743227	3.800756012	4.798459413	4.703941097	4.810190876	3.991752663	4.613893072	4.21800017	4.880441586	5.489848314	4.575440386	3.614841218	3.857554871	4.881895227	4.457423314	3.760537296	4.807416604	3.461154986	4.941663556	5.30502388	4.021149881	5.531887755	3.384569118	4.529054034	4.020510146	3.701446371	4.668773294	3.269367646	3.536421259	3.583465609
AGAP13P|TIMM23B-AGAP6|AGAP4|BMS1P2-AGAP9|AGAP5|BMS1P4-AGAP5|PARGP1-AGAP4|AGAP6|AGAP9	6.140218833	6.176397843	6.243711757	5.998970308	5.523543618	5.938214757	6.287432467	5.873063787	5.833312753	5.626157776	6.123414702	6.379784401	5.824875959	5.590975496	6.706094859	6.243383207	6.255214478	5.985124207	3.831155221	6.189403054	6.256132794	5.573909601	5.807833829	6.268556166	5.792177819	6.170444913	5.499092708	6.523836799	6.126450593	4.334298824	5.638611926	6.219645904	5.900865792	6.366051882	6.08473297	5.713158467	6.419543629	5.777525547	6.156699019	5.879416564	6.317673142	6.130539212	6.760700633	4.698387153	5.60090116	5.067950383	4.993434419	5.145934594
AGAP2	4.310498768	4.543480099	4.102224268	4.06864696	4.650067536	4.360852311	4.242766277	3.554764286	4.351133013	4.566904266	4.425985523	4.115416095	4.430671665	4.389695248	4.556941971	4.616292946	4.128960606	4.94367047	4.423227438	4.673312794	4.42690287	3.985353458	4.790357792	4.473028321	4.956477475	4.051727877	4.707883704	4.454472327	4.577847594	5.785054748	4.56068612	4.387378511	5.225871706	4.845620504	4.252423679	4.18238733	4.379534221	4.257921453	4.465328499	3.871226658	4.643138308	4.044810182	4.297200164	4.71001357	4.59683274	3.802587631	4.506156799	4.4788476
AGAP2-AS1	3.931719904	4.00920013	4.110448297	4.448333577	4.035240547	3.606207585	4.355913293	3.588238619	4.006351809	4.274224631	4.276611039	4.250445591	4.19777455	3.516177546	3.918557423	3.922245374	4.079091642	3.461923788	4.33830414	3.05933165	3.554839963	3.919868268	4.265276233	4.353843798	4.095036146	4.421356601	4.179807785	3.419470397	3.957919109	4.011268554	3.976641448	4.195224539	3.541832303	3.97962689	3.949327996	3.620357424	3.864098369	4.037448432	3.196900682	4.336822065	4.013875993	3.802752383	3.672347415	4.019202389	4.624385693	4.535839926	3.3120113	3.771856537
AGAP3	4.861569982	5.145172784	5.111194139	5.213439161	5.440849904	5.053110486	5.503623455	4.647350611	5.492767246	5.510108878	4.896079067	4.752309105	5.564644854	5.224824315	5.2553	5.427694901	5.055411013	5.016511596	4.815783239	5.450904739	4.941313808	4.591506884	4.863672539	5.109762863	5.29334982	4.818039735	4.336715728	5.205316173	5.102501406	4.717037289	5.203118948	5.770460499	4.553687125	4.886391057	5.082522501	4.704124241	5.111485214	4.997627921	5.066836203	5.377016675	4.740753225	4.055689493	4.924985793	4.657636023	5.047459293	4.366379277	5.000491683	5.256069519
AGAP7P|AGAP4|BMS1P4-AGAP5|AGAP10P|TIMM23B-AGAP6|PARGP1-AGAP4|AGAP12P|AGAP5|AGAP6	5.639417896	6.917517754	6.256993351	6.65485878	6.560714924	6.213567602	6.398933642	5.673512654	6.604890375	6.483898085	6.410677465	6.279784698	6.830767604	6.713723769	7.004748065	6.008622682	6.406016278	6.747965513	5.150527287	6.298436712	6.892685696	6.610718456	6.319362583	6.220920135	6.034904299	6.708009228	6.105094933	7.013615489	6.42787593	6.217375179	5.740899758	5.905206266	6.703651229	6.749629189	6.670885955	5.763279914	6.601282553	6.422593174	5.972156262	6.593210474	6.062188921	6.10883221	6.432572515	5.064055942	5.365373656	4.015011267	4.899007343	5.381766392
AGAP9|BMS1P2-AGAP9|AGAP13P|BMS1P2|AGAP12P|BMS1P1	7.352552608	7.595620891	7.337502318	7.544082118	7.364518172	7.151744638	7.776783299	6.515370072	7.61895309	6.846312831	7.677793369	7.632141747	7.603950058	7.477328778	7.516225756	7.385941767	7.875657064	7.71062697	4.745170053	7.607730217	7.880196209	7.36337407	7.63356815	7.443664021	7.562158791	7.458194763	7.114746114	7.540190966	7.4589691	5.980140209	7.710246184	7.180739199	7.445680706	7.970200665	7.594101292	7.222219631	7.434680067	7.808182975	6.956857161	7.734153906	7.497532823	7.415384349	7.953385116	6.20596034	6.857496963	6.364579725	6.728435225	6.631196612
AGAP9|BMS1P2-AGAP9|BMS1P2|AGAP12P	7.454591119	7.763155314	7.460550175	7.721324295	7.469860549	7.254905576	7.898690202	6.569809611	8.052301995	7.298633667	7.486263217	7.724641957	7.763937939	7.586196014	7.793815578	7.61601194	8.176134441	7.633993267	5.897562947	7.852099124	8.165254046	7.575537269	7.952629831	7.474432867	7.604254068	7.686932886	7.452314854	7.7124762	7.952414071	6.115416058	7.57680731	7.215857699	7.883671816	8.126202605	7.699677444	7.128399634	7.621721307	7.939719222	7.232120287	7.95671083	7.669818056	7.634992728	7.750791959	6.819588984	6.941313136	6.450151831	6.894537024	6.963314407
AGAP9|TIMM23B-AGAP6|PARGP1-AGAP4|AGAP4|BMS1P4-AGAP5|AGAP13P|AGAP14P|AGAP12P|AGAP10P|AGAP7P|BMS1P2-AGAP9|AGAP5|AGAP6	7.83859316	7.947717707	7.83786283	7.936874969	7.845958493	7.679332134	8.245188137	6.873878854	8.059613957	7.700195029	8.011091183	7.87400694	8.091004055	8.212782932	8.27204952	7.94386316	8.498478553	8.108065689	6.718532683	8.154733755	8.414348406	7.827539147	7.947800904	7.66043258	7.827910022	8.027949314	7.664044537	8.034944677	8.14325414	6.314697594	8.033270738	7.687834654	8.276518259	8.237030352	8.06688556	7.46297887	7.96953338	8.254692258	7.573504188	7.822127381	8.000542441	8.072769868	8.294641562	7.063922846	7.237592827	6.746223318	6.680203971	7.3816236
AGBL1	4.2149050075	3.5841963885	3.631391035	3.6716473105	3.980427144	3.717934172	3.312358979	3.7590360205	3.042281043	3.7866439465	3.6079868305	3.642828813	3.760428588	3.435812233	3.4525540775	3.3745198745	3.5453089215	3.8766374445	4.30761995	3.697802667	3.505276741	3.644682031	3.3740804015	3.3252382035	3.519815279	3.642532482	3.7797865565	3.323256794	3.2739884105	4.829566279	3.1364649645	3.950256434	3.3815547495	3.384912373	3.471222682	3.6897706675	3.4135546885	3.4873928205	3.9079744375	2.995891604	3.401736517	3.977521237	3.392192786	4.5016742785	4.2714803015	3.9494696005	4.1878393225	4.254831504
AGBL2	3.194831397	4.534552455	2.991478447	3.021101722	3.065720147	3.3578866	3.176367902	3.13345339	2.947378141	3.590156246	3.208665741	3.035741316	2.962646467	2.937647136	2.654548325	2.97785491	3.483071865	3.23645937	4.465637539	3.126173054	3.372433802	3.493802753	2.940779547	2.965725823	2.935217638	3.69761143	3.360589848	2.499688377	2.777563101	3.481295662	3.069122733	3.660869594	3.34685441	3.015379715	2.9644615	3.445715319	2.637246469	3.10681151	4.040757267	3.059778458	3.492961169	3.226901256	3.36389121	3.692422775	2.972084363	3.920393725	3.097248833	3.739699303
AGBL3	3.035417964	3.343372534	3.269304651	3.243444221	3.502910117	3.67344167	3.540011586	3.98563018	3.830347869	3.180769901	3.621381737	3.590307501	3.25845716	3.488063586	4.164799994	3.287364197	3.358138243	3.466527016	3.020842878	3.303988411	3.488217555	3.23906238	3.983536887	3.558067135	3.612673944	3.901466012	3.365071083	3.797975888	4.142737108	4.135760256	4.081313679	3.983378263	3.318627329	3.225786641	3.34664123	3.482745081	4.167627899	3.273525313	3.176831136	2.948936719	3.285930252	3.17904642	3.841834433	3.549345279	4.155773895	3.782363534	3.282694498	3.753712313
AGBL4	3.418199373	3.554939797	2.905393143	3.426076746	3.0172355	3.663128674	3.272558861	4.277758146	3.211646455	3.521656311	3.747430683	3.037427512	3.145031484	3.654548867	3.979472795	3.573345011	3.339285634	2.732943008	4.333986562	3.480348593	2.844895994	3.62259554	3.482415447	3.527998184	3.294636471	3.493377903	3.49466556	3.383197406	3.289994375	4.436635099	3.342119299	3.46844732	3.572756444	3.013697673	3.186485676	3.244987112	3.532193377	3.139537534	3.591093114	3.57116017	3.262587735	3.41586955	3.599965795	4.573089943	4.176378691	3.529557884	4.462690033	3.715542057
AGBL4-AS1	1.633853884	1.960301006	2.062634816	1.670522503	2.17756332	2.084466344	2.469665953	1.885530841	2.665537905	1.833666582	1.592110415	1.816665087	2.258748372	2.363854736	1.892757219	1.847007348	2.207596129	2.126268677	3.512927222	1.963640507	2.501653988	2.79996657	1.765697645	2.445386276	1.678518251	2.359438304	1.804614349	2.132749159	1.857848024	2.255634487	1.6892456	2.169432019	2.781638121	2.185862548	2.179271112	2.260425167	1.68773112	2.222874054	2.902632793	2.083975361	2.241170997	1.78664628	2.221301814	3.400875779	3.45480517	3.875679941	3.530859338	3.251792822
AGBL4-IT1	2.642989295	2.817588638	2.749156309	2.890253494	2.16212825	2.63917633	2.667596562	3.329300571	3.036818958	2.682708676	2.653355613	3.006541121	3.095813307	2.6810842	2.609873398	2.352137593	2.886891279	3.052056736	2.691584212	2.284636142	2.572243718	2.481967511	2.746580812	2.296347155	2.932058653	2.539315282	2.960149271	2.56639858	2.345182779	2.373196612	2.726716025	3.050891235	2.877470314	2.6822894	2.581750402	2.440075966	3.047254243	2.609923499	3.081343137	2.775898616	2.705502813	3.370955873	2.639137327	3.924081552	3.514701138	4.253930327	3.676730179	3.456452026
AGBL5	5.457160435	5.657016885	5.514043828	5.496256995	5.657585077	5.327673672	5.723763913	4.799366463	5.335409804	5.711329468	5.319152888	5.488869479	5.931451761	5.498121667	5.569112936	5.411128986	5.374915781	5.364893047	5.028268997	5.660354876	4.971327075	5.789666315	5.812564136	5.156828577	5.070323242	5.161195084	5.065533473	5.263640666	5.839920043	5.031910291	5.83326487	4.835098182	5.033321236	5.76346451	5.346940206	5.398140515	5.471238064	5.843683262	4.852297977	5.806511551	5.753510946	5.565639824	5.255716789	5.631357049	5.269312636	4.583515556	5.135254276	5.201324916
AGBL5-AS1	2.211010157	3.069802797	3.331761559	2.241680917	2.226085541	2.961492581	2.876356444	3.051250316	3.185432014	2.927027301	2.492048019	2.764748914	2.472160031	2.597506667	2.890522392	2.145875504	2.669743436	2.657472148	2.718165962	2.549350045	2.660787616	2.17787151	2.278461119	2.156048821	2.660715425	2.313199971	2.967865823	2.910056936	2.375477573	3.302430964	1.827428277	2.792045855	2.575798295	2.877998744	2.457086067	2.420960202	2.907707669	2.440518794	3.22554168	3.571104501	2.968287517	3.054622895	1.914273181	3.501685549	2.547270017	2.512155665	2.31503881	2.764176628
AGER	5.41778266833333	5.471560866	4.96839170133333	5.05329617566667	4.79339279133333	5.321545456	4.880272678	4.82026715733333	5.11162564733333	4.954816961	5.35199256433333	4.86012175633333	4.713404268	5.43431117566667	5.26382117666667	5.02191938466667	5.370575408	5.50226687566667	5.77795207766667	5.236322932	5.17941348033333	4.759059855	4.99877916733333	5.281479861	5.18350272766667	4.92489666833333	5.057276676	4.486254088	5.47594037066667	5.818878054	5.34823586233333	5.024161963	5.06551879066667	5.39435893233333	5.45745081633333	5.30024361133333	4.84009887933333	5.06903866733333	5.393361629	5.51137933666667	5.355691344	5.120508697	5.771179572	6.147915764	5.54072480166667	5.80110133533333	5.810742595	5.27210955966667
AGER|PBX2	5.506064614	5.767425476	5.570737131	5.208319707	5.404952325	5.587758415	5.272382384	4.652958363	5.541531896	5.299969947	5.671805519	5.177159206	5.410450064	5.729541309	5.546640986	5.666708133	5.700659998	5.910481494	5.164752936	5.455465352	5.745801747	5.661520591	5.630662904	5.664963228	5.530681973	5.496974756	5.520273069	5.17216741	5.586503688	5.269495959	5.437032302	5.672298615	5.889403223	5.681271251	5.852788904	5.401100697	5.246387602	5.629185363	5.697776852	5.459639874	5.843207448	5.301933865	5.967796805	5.663630892	5.431546899	5.813822924	4.935086271	5.393153967
AGFG1	6.389818261	5.971954899	5.691794144	6.401913025	6.779659315	6.173472667	6.640404854	5.520968535	6.586831197	6.065742936	6.013049813	6.138170654	6.237003605	6.351298322	6.360145853	6.312525968	6.240183775	5.853081211	4.423715784	6.295138893	6.324414043	6.171385281	6.382558874	5.880757996	6.56180612	6.347094896	5.476295524	6.723515018	6.490940583	4.736428891	6.559095714	6.125764032	6.405245819	6.312344962	6.086746208	6.059079971	6.840891368	6.276912364	7.143100585	6.149694872	6.664612245	6.184403602	6.193880341	4.392788496	5.507284548	4.742776147	4.641466772	5.202454045
AGFG2	4.96502327	5.04650019	4.720213505	5.151418078	5.194383855	4.770297486	6.064254261	5.114822284	5.499175448	4.982374843	4.847322126	4.64520261	5.080554433	4.688072835	5.630231755	4.859073376	5.190123372	5.334981462	4.173776144	4.468131548	5.242282737	5.587964786	5.331364871	4.700724657	5.200486676	5.666246578	6.070889069	5.059849692	5.493359705	4.457363273	4.855583658	4.646887101	4.587791952	5.207127535	5.790064031	6.019550776	5.576925466	5.63156251	4.622209852	5.925120905	5.186610928	4.339979136	4.872342831	4.37393812	5.744219147	4.931349003	4.498912633	4.662159615
AGGF1	6.404735993	6.546302059	6.472010534	6.879024459	6.957467438	5.987363185	6.616212817	6.025892865	6.709869794	6.411206633	5.981791204	6.498799522	6.492714498	6.082236075	6.098420858	6.642415156	6.559844816	6.394380767	3.791115389	6.802385098	6.582655979	6.412522025	6.706172497	6.200164435	6.561033591	6.894342063	6.023234262	6.930741178	6.158921561	4.703201359	6.354297036	5.726660803	6.150390158	6.525595062	6.417917049	6.416795205	6.740035393	6.951917622	6.32492322	6.292500345	6.684851212	6.782646999	6.111944809	4.030985809	4.861408472	4.12430191	4.476588854	4.861782776
AGK	5.203487019	5.44378547	5.028654397	5.549391398	5.353541806	4.547588036	5.592644131	4.855301272	5.09739777	5.129880986	4.41834407	5.118946499	5.23160089	5.643747257	4.80220041	5.579368	5.441017059	5.066661781	4.807687815	4.552391677	5.230607317	5.753804754	5.05092101	4.74159731	5.294608974	5.139107822	4.779253204	5.416766725	5.178283831	4.291178369	5.105873651	5.061968807	4.554188732	5.347166604	5.41852067	5.184856796	5.375562322	5.290633993	5.827431862	5.375246442	5.657244422	5.625670064	5.272478533	4.282190359	4.972431126	3.859333792	4.186618155	5.125326328
AGL	5.776893521	5.005324902	5.001812675	5.946267391	5.660025169	4.892216547	5.230710292	4.925800929	5.402405581	5.064065687	5.352983568	5.967290644	5.206228183	4.73758001	5.186581866	5.192749781	5.248293531	4.898798693	4.361898057	5.63341955	5.165426852	5.091262659	4.965255127	5.300421469	4.691452916	5.287101156	4.685270694	5.416641118	4.788136205	3.939134204	5.724098779	4.644780105	5.389688175	5.242199934	5.606915824	5.378754397	5.453131297	5.613782801	4.915914762	4.923325196	5.468067905	5.101916392	5.354382792	4.181516829	4.641070879	4.248146584	4.246392373	4.381517063
AGMAT	3.050563299	3.211736922	3.581415046	3.417882306	3.206396737	3.721940087	2.961085726	3.046918861	3.659428283	3.43356361	3.676661892	3.365960085	2.924094889	3.704570456	3.047936558	3.477413512	3.675920692	4.096452332	3.099838446	2.937056956	3.308004364	3.453943804	3.643208558	3.120747285	3.627516271	3.482716332	3.408119805	3.321878675	3.328539715	3.834333354	3.052965781	3.494664798	3.144409178	3.224103532	3.596372604	3.406030782	2.946939391	3.673841636	3.148548893	3.381031032	3.374486047	3.477009776	3.481255859	3.70105008	3.102972065	3.35649353	3.583619806	2.827249864
AGMO	3.317523896	3.497501819	3.904175603	4.036388071	3.924710828	3.988933371	3.949509209	4.339132771	3.948105995	3.529172631	3.737539734	4.250945453	4.248858504	4.013399537	3.799478953	4.152446622	4.392541072	4.085449114	4.054461943	3.526176144	3.567969029	4.365978333	4.290033976	3.003031498	3.858019133	4.232104877	4.623446296	4.386182301	4.157993224	4.290512581	4.42949185	3.738353805	4.009849731	4.39687256	3.995387427	3.703170108	3.719757443	4.603640456	3.319905532	3.912528931	4.054510228	4.136243587	4.076258797	4.175677414	3.508861675	4.355853495	3.946154626	3.509296631
AGO1	5.20463099	6.023586883	3.886932117	5.155439283	4.832935973	5.381709885	4.984013257	4.805277395	5.059862111	4.30250447	4.962106193	5.006161032	5.552755232	5.17412952	5.347269734	5.17740912	5.199224701	5.366537494	4.894953069	5.185941725	5.194356555	5.05358202	5.174044825	4.897782539	5.326518731	4.745132182	5.597818476	5.226094505	4.923324666	4.809925457	5.709222478	5.509959565	4.823639986	5.374292682	5.525561595	5.10660506	4.806413069	5.246648541	5.339757257	5.880494273	4.634835354	5.002585297	5.131122412	4.576233899	5.217728018	4.552196406	4.526900809	5.484887625
AGO2	6.2965325965	6.2823334435	5.607981895	6.760996196	6.3699172345	5.7679760435	6.692641965	5.7993210315	6.263584101	6.155333645	6.0765607395	6.4695023455	6.722251022	6.6626893385	6.2595919085	6.208801975	6.490063507	5.6022812675	5.472058217	6.5144470195	6.533088703	6.4356462165	6.573549516	6.050892383	6.5039451025	6.293477236	6.398409999	6.550088397	6.3815949685	5.7500971705	6.309829145	6.5555184225	6.3535364975	6.4815626295	6.436799014	6.5108428055	7.284210953	6.6440905015	6.3156476755	6.646392104	6.5292673855	6.2392254185	6.447945417	5.467603934	5.6527201455	5.4506532735	5.1660213325	6.060652934
AGO3	5.80060524	5.744862613	5.634105647	5.967865543	6.263261236	5.738541547	6.182625522	5.240631803	5.830934844	6.109305547	6.793786725	5.953282375	6.276964001	5.442814167	6.082230083	6.151140879	5.547788188	5.948557531	4.857085591	6.12265205	5.901856214	5.759287723	6.082407311	5.489853531	6.360839786	6.525646154	5.52087302	6.4291902	6.133622316	4.818014253	6.105551767	4.74519391	5.939895517	6.128242202	6.038718902	5.990608998	6.368680339	6.089541363	6.251981016	6.093144063	5.938431528	6.581804494	6.047604924	5.377861422	5.643811702	4.705920191	4.865383687	5.226260967
AGO4	5.95421687	5.860529146	5.431768254	6.16986275	5.97646062	6.103882897	6.120802442	6.046724355	6.320916624	6.014369009	5.473355343	6.326127514	6.366210298	6.097673675	5.915680463	5.897435419	6.476782912	6.277682826	4.567605895	5.766067909	6.222012711	5.727194664	6.290197181	5.975969279	5.982079542	5.723814159	5.878165556	6.384401853	6.647889175	5.466266997	6.311539491	5.879029909	5.750140278	6.257347069	6.272441255	6.120451922	5.821392069	6.592233351	5.457144796	6.506937644	5.604317621	5.676790233	6.341243995	4.347280472	6.198769132	5.339602076	4.789336326	5.3190609
AGPAT1	4.26029760728571	4.71816346814286	4.58527833185714	5.15924849328571	6.45939165342857	4.34551273185714	4.842311572	4.72340498771428	5.13145590771429	4.82268417757143	4.06331281042857	4.29268457714286	5.51185492942857	4.19113076842857	4.98088100185714	4.72484166628571	4.16622268185714	4.74591477657143	4.53739819442857	4.17148450742857	4.98123491628571	4.90987813414286	4.68524388342857	4.83640725442857	4.60277755614286	5.234951774	4.08640628371429	4.389578797	4.53031837285714	4.74899495771429	4.11664265785714	4.144944886	5.30116502714286	4.72552987528571	5.05337369742857	4.71780330328571	4.75173168342857	4.98269772785714	4.71824636814286	4.56712262885714	4.829136663	4.82390385514286	4.717680575	4.73545216942857	4.574498669	4.31646491871429	4.28941156142857	4.46198427742857
AGPAT2	5.233407231	4.535880165	5.093210376	5.108262644	5.5235953	5.339239214	4.765896235	4.826902544	4.75985745	4.698381291	5.364783674	5.254796406	5.246883974	5.057208997	5.106717012	4.660495185	4.692999763	5.167008395	4.442176798	4.544574879	4.40956589	5.11009529	4.848644739	5.149966991	5.047754585	4.490168975	4.769830563	5.286381487	4.988102711	4.504262672	4.709607514	4.840398151	5.517513618	4.218493926	4.961895635	4.516096868	5.171992751	5.063425878	4.807111009	4.632290379	4.516109107	5.054081314	4.929852144	4.326664708	5.129402829	4.289531194	5.095431232	4.91982091
AGPAT3	4.2527220565	4.7246936425	4.4463616375	4.2565517285	5.2306742565	4.185699835	5.5712053715	4.8418819405	4.8449744735	4.667818113	5.5335697575	4.5312535035	4.9290389555	4.5166173605	4.7989276655	5.371681012	4.718611073	5.4930755625	4.708686198	4.996269393	4.5037119065	6.1859753915	4.369257679	5.432087223	5.006188762	4.7479814205	4.9416848325	5.027285131	4.6927963165	4.5761387965	5.17990764	5.3738306875	4.779500938	4.861939831	4.592841047	6.1904493025	5.0570667525	4.753599856	4.885891155	4.405568763	4.9037290195	4.389062877	4.364465753	5.04365499	5.1489088215	5.0092389825	5.1673662685	5.339375942
AGPAT4	4.515287711	4.948960834	4.854243439	4.577365337	4.60047022	4.28252956	5.002238681	3.885231708	5.221377935	5.090839029	4.821369463	4.997866726	5.041760524	5.244122524	3.907530633	5.008548927	5.291097074	4.493435096	4.676192915	5.624400857	4.628348794	4.812649873	5.353610439	4.663185989	5.33613349	4.45932838	4.82429773	4.922356994	4.934464994	4.622414807	4.209738708	5.072876836	5.698694692	4.917656053	4.948662612	4.533857702	5.378964805	5.11793064	5.152975414	4.810501828	5.518321726	4.506780502	4.217570053	4.368090204	4.135332869	4.740162527	4.64794637	4.809970388
AGPAT4-IT1	3.493491073	5.557407505	3.729997443	4.027208201	4.333372363	4.618975681	3.767464688	4.179146448	4.011550369	4.333295185	4.306873707	4.015370846	3.860492057	4.438898673	4.305467334	3.889904353	3.666967681	4.263068289	4.615520717	4.858668527	4.848477563	4.01397349	3.459774921	4.705821211	4.24055911	3.886001657	3.894081374	4.211307717	4.363406643	3.905137692	3.768613745	4.158529043	4.187780119	3.735596043	4.332865369	4.113135344	4.412094978	3.844640926	4.112101364	3.778617315	3.521326304	4.257388566	4.372687966	3.474952727	4.3168853	4.308237334	4.17171515	3.738719284
AGPAT5	4.713283765	5.18308614	3.70874206	5.31924622	5.708439165	3.744943847	5.270898102	4.161110847	4.927697603	4.903909303	4.705602509	4.501161419	4.191620324	4.63752636	4.559944989	5.228484962	4.333511347	4.948384175	3.768752106	4.459555728	5.035759995	5.379409996	5.145990689	5.361173778	5.072658795	5.206261608	5.110822839	4.971340386	5.089780966	4.931244725	4.102488372	4.673795323	4.615915912	4.80539199	4.887912286	4.654381451	5.556836182	5.033966012	5.072131333	4.999835264	4.904899415	4.680282593	4.773677407	4.215817498	4.333989224	3.953811685	4.607833322	4.407449226
AGPS	5.362662589	4.923483475	5.200750861	5.263161352	5.439833005	4.942168682	5.185269267	5.692772394	5.523198803	4.636953481	5.134642038	5.359060186	5.499208954	5.395446151	4.33603258	5.466774254	5.114070808	4.970932586	3.759002763	5.458603	6.066696019	5.170676906	5.19517539	4.709094562	5.533196257	5.258790784	4.033755725	6.270197482	5.161035426	3.830921282	4.900810805	5.220012999	5.150763081	5.50625607	4.450214925	5.139413245	6.187103916	5.249314244	4.922826073	5.0494829	5.727119395	5.397657578	5.040064818	4.691113527	4.205391067	5.359141753	4.360355202	3.984778995
AGR2	3.272506911	4.069955037	3.75395065	3.964159882	6.393840867	4.12058516	3.481752906	3.899546982	4.088386958	4.319548912	3.107652563	3.617221543	3.424771938	3.480165335	4.17708942	5.046038259	3.912132733	4.419290168	3.972381702	3.670686472	3.58783043	4.133085242	4.672368403	3.329080637	3.921139003	4.464768485	3.652187904	3.625451131	4.138200526	4.219526988	4.250415019	3.43867769	3.838628454	4.545974115	3.865648606	3.921797446	3.631627043	4.645290543	4.854204118	3.949691119	3.534112365	4.060247152	3.504859176	4.432067941	4.090252088	5.189033527	4.123590141	4.533158891
AGR3	1.729772113	1.666524491	2.375502083	2.025466256	2.407920215	2.153330104	2.291647351	2.503221191	1.891908747	2.05177347	2.018744929	2.063834645	1.638466422	2.318051447	2.180781816	2.115712829	2.020076744	2.343185069	2.286814244	2.43380608	1.928014745	2.24147434	2.257558025	2.018744929	2.742801188	1.6683659	2.58454501	2.023295203	2.3521797	1.75871542	2.043704803	1.894028418	1.85649047	1.847647849	2.006413833	1.831574169	1.741773399	1.949146357	2.060930424	1.920882048	2.528174246	2.104618106	2.032407389	2.106102408	2.109222436	1.823842266	1.704608401	1.750568781
AGRN	4.741749578	4.946713647	4.801733538	4.411966298	4.904178312	5.163203303	4.790292728	4.569388099	4.744658466	5.025126583	5.077533285	4.257432879	4.447098608	5.171755316	5.310820957	4.839039439	5.059633954	4.611234155	4.991403606	4.934465217	4.483274066	4.93497959	4.818557578	5.432639716	4.984007061	5.231846098	5.351304788	5.012722045	5.018322013	5.150151704	4.759868975	5.3716034	5.502558717	5.002139166	5.036491258	4.956478282	4.457285613	4.418991014	4.321660098	4.857924238	4.835776115	4.670107715	5.040757891	4.457078202	4.290917098	4.048698525	4.722385153	4.377062946
AGRP	3.448538548	3.072497994	4.684289843	3.429550666	3.866978919	3.960099895	4.235466747	3.111702779	3.346597467	3.868692532	4.186154547	3.233636214	3.350650351	3.029778918	2.871938401	3.658864251	4.331845128	4.060376452	4.725125256	3.766353777	3.529015544	3.54799415	3.803618012	3.767192037	3.444371459	2.967500781	3.787167332	3.296886139	3.322254018	3.719681872	3.248431724	3.590493396	3.409341745	3.346038186	3.154200061	3.640007393	3.177437633	2.919621102	4.672982979	2.858352489	4.09003132	3.491563538	3.344234148	3.704713564	3.164904684	3.906220085	3.930145307	3.954305178
AGT	5.235969048	5.067255326	5.026066353	4.414459532	4.367660712	4.69117189	4.13839579	5.098273102	5.14905621	4.819104321	5.179412774	5.010022462	4.366532804	4.781881973	4.884209102	4.605053645	5.13683646	4.848476705	5.565619558	4.401551046	4.603527685	4.807435871	4.759555278	4.762558823	4.321162388	4.546546873	4.897021384	4.966791771	4.492193361	5.884720114	4.873904216	4.740598066	4.587085063	5.021659663	4.474925019	4.768895277	5.213609356	4.665431798	5.150632574	4.916186699	4.125966292	4.618817483	4.633898037	5.634847953	4.884835869	6.083437824	5.322192595	5.770689209
AGTPBP1	5.356450464	5.21914868	5.454285625	5.42181289	5.903553578	5.387788062	5.864801357	5.057559843	5.923735897	5.303711008	5.48938599	5.699144683	5.362258882	4.916968219	5.421103429	5.295519174	5.167804065	5.899516354	4.803508545	5.332965751	6.281735533	5.65788072	5.634834959	4.897139684	5.55601477	4.880387129	5.609194114	6.000070618	5.464615008	4.193146179	5.973422936	5.436227614	5.23682685	5.42845259	5.948554434	5.405016944	6.131041099	5.486650943	5.306804172	5.191223207	5.05138596	5.728171905	5.525488089	4.837111017	5.161338694	4.040913928	4.933514499	4.543159408
AGTR1	4.20977934	4.539527624	4.40524113	4.858022922	4.537042571	4.986061996	4.652372651	4.868722455	4.539336665	5.016251012	4.814032895	4.020231131	5.632159601	3.773532203	3.992320085	4.047928422	5.109302384	4.680831464	3.987478307	3.770055471	3.816029191	4.856055338	5.381405362	4.077432484	4.002650814	4.787212983	4.325091781	5.30531896	4.230531578	3.715877381	5.308633757	3.697264129	4.028988536	4.369012213	4.443564211	4.159922187	5.127144791	6.228647133	4.50227148	4.986080699	4.036498635	5.304027829	4.929671267	4.866467002	4.577388161	4.647601336	4.481683065	4.456258758
AGTR2	2.246786544	1.821454097	2.602353872	2.869772663	2.830212832	2.046620976	2.262004561	2.225733094	2.124749889	2.501962289	2.770451183	2.053200554	2.019926988	2.704104224	2.153807201	2.370760994	2.108096154	2.414461513	4.01178532	2.206634912	1.894568636	2.489040778	2.666171578	2.818565136	2.800052901	2.188580304	2.193534117	2.634635024	2.508778054	2.50551708	2.640225846	2.246616817	2.554075088	1.825017231	1.947518928	2.403835313	1.97022206	2.074642128	2.311582829	1.957589653	2.45733933	2.440910124	2.547663914	3.074340171	2.803941399	3.321897096	2.608479222	2.746196638
AGTRAP	4.588818448	5.022436461	5.101745723	4.419812577	5.118684502	4.868715474	5.401042742	4.696995313	5.098685253	4.677731434	4.926234095	4.64651472	4.987543198	4.880523839	5.662728526	5.704223813	4.91852984	5.152472192	4.10649039	5.201481964	4.903519401	5.419898448	5.405681596	4.884467881	4.812807546	4.579075646	5.062501078	5.229833364	4.738089235	4.497559648	5.237480768	4.459104828	4.775871753	5.257964382	5.340979458	5.285787096	4.892513937	4.821278449	4.254380997	5.210709906	5.534780775	4.3748756	5.256361194	4.653835025	4.408114504	4.53870176	3.668958562	4.274768246
AGXT	3.752933016	3.637592945	4.038624117	3.198048908	3.361979543	4.202102089	3.717777831	4.197469842	3.603465838	3.65461176	3.313243863	4.050785951	3.152783928	3.153836773	3.273093242	3.639695234	3.99186401	3.49113749	4.744670047	3.827590765	3.413393821	4.012889483	3.409612858	3.479901097	3.180227974	3.593336922	3.155628981	3.469198626	3.679519068	4.593107419	3.51938521	3.405677893	3.929292584	3.589692386	4.040196201	3.729850965	3.669498805	3.652121573	3.239135664	3.550815924	3.774892461	3.767120223	3.754055363	3.919317324	3.443962843	4.31231227	3.763179527	4.231144986
AGXT2	3.13915079	3.359433432	3.882614653	3.355284183	3.341732658	3.129102817	3.571576605	3.170638004	3.248729629	3.164589936	3.490697892	4.072718807	3.488662695	3.339306273	3.186310802	3.307791855	3.274738087	3.529750074	3.416637355	2.996808092	3.203836292	3.502853996	3.231905379	3.216596912	3.573373835	3.308140248	3.145031267	3.182428112	2.856847806	3.449010995	3.357242281	3.168621665	3.400920661	3.273528513	3.359913633	3.610791513	3.109586772	2.993695239	3.77494031	3.691733579	3.105580999	3.137033681	3.543416707	4.538734837	4.158466261	3.564205641	4.112583762	3.733661324
AHCTF1|AHCTF1P1	5.73909924	5.835458493	4.791721919	6.017328459	5.84866131	5.480433539	6.173483821	5.146642639	5.755839341	5.505089305	5.753166536	6.247501282	6.281483052	5.592759669	5.669279359	5.785962285	5.341173859	4.998810636	4.492719415	5.670811668	5.50721763	5.835934111	5.772637855	5.569769249	5.799982413	5.804990314	6.003342629	6.231390537	5.544436473	4.625490025	5.395904428	5.801969234	5.610043267	5.842719065	5.650709644	5.875157582	6.407862123	5.920160519	5.704308335	5.757923697	5.875894436	5.349661534	5.648573207	3.763022384	5.117370531	5.28849047	4.963434062	4.807692786
AHCY	4.958846449	4.999756904	4.568260468	4.521232222	5.090282791	4.715003741	4.379961955	4.937810333	4.998121368	4.823487132	5.046109665	4.530846722	4.627418387	4.617021582	5.098308625	4.851762307	4.510662896	5.189332862	4.543086753	4.807858395	5.299883814	4.850314886	4.712188748	4.795583432	4.690910845	4.964329668	4.320543574	4.186404976	4.646680229	5.156686463	4.901188197	5.586811492	4.595982153	5.134774438	4.742696496	4.71550149	4.934676855	4.306238104	4.719474754	4.830852167	4.663426602	4.691424997	4.831827017	5.016077744	5.104888391	4.843177524	5.078146878	4.666733763
AHCYL1	5.333309851	6.012824413	5.163317651	6.231239842	6.652411943	5.834332962	5.918009535	5.307791914	6.556992363	6.021448512	5.395678093	5.695045716	6.198402804	5.625592478	5.64626245	6.097783405	5.508272183	5.674315489	4.038946553	5.43846154	5.933034911	5.786661968	6.395615443	5.057190981	5.895075183	5.757296335	5.588368786	6.302790109	5.823635837	5.386425582	5.597421511	5.400740842	5.79633287	6.149939664	5.963893814	5.718971492	6.425143179	5.947342172	5.970274213	5.880370726	5.869302861	5.309448434	6.14515267	4.569919897	5.746095216	4.470655767	4.25548466	4.782508505
AHCYL2	6.500235423	5.193863377	6.01129144	6.034269252	5.891320839	6.569530851	6.495613303	5.243329904	5.642157312	5.227119231	5.053954457	5.78673079	5.999142626	6.056500517	6.372793838	5.161678448	6.31931681	4.873212349	4.348314959	5.48419441	5.203809614	7.747587786	6.020947642	5.708108795	6.23407624	6.361360621	6.200835917	6.052841734	6.082164364	5.302351168	5.00369264	6.005723146	5.880207995	6.532367704	5.667322992	6.644911416	5.935018705	5.499978702	5.048659126	6.233668979	5.89652336	5.744978847	5.80804177	3.923014413	5.425317292	5.379130966	5.001824349	4.852904489
AHDC1	5.443331084	6.094700154	5.17611286	5.432667585	5.02753498	5.486267685	5.576370778	5.030252755	5.497334868	5.374913034	5.250442583	5.406505609	5.544663344	5.800448444	5.780167577	5.828793055	5.257350899	4.964510825	3.440716297	5.451038289	4.913181048	5.814417557	5.749971768	4.780724254	4.965993274	5.425674104	5.220202389	5.25472073	5.876074448	4.93186631	5.065257627	5.705257297	5.638013222	5.267715845	5.797708582	6.027395431	5.217234065	5.749971768	4.886529488	6.154893085	5.536956279	5.295141217	5.753239958	5.72121916	5.316194392	4.924703489	5.173992633	4.817238093
AHI1	5.118080809	5.094880024	4.283115563	4.921697444	5.149445	5.027146736	5.120247227	5.279962182	5.104805875	5.073171874	5.235013805	5.294874697	5.009841389	5.335149317	5.015488304	4.685669428	5.329742103	4.769587506	4.885405441	5.823886522	5.022135515	4.995813294	5.231949621	4.883873734	5.152602177	4.621569967	5.504809988	5.172375197	5.468547851	4.214435836	5.124431506	4.865482755	4.91836307	5.349890279	5.570090389	4.628885642	5.03271329	5.33827448	4.4722082	4.750948331	4.942987076	5.165726945	5.233050886	4.293298558	5.153767102	4.330756417	4.049600807	4.148699684
AHI1-DT	4.207418579	4.571027529	3.446427391	5.026739358	4.00053911	3.486209193	4.612138632	4.702293967	3.861883724	3.601068458	4.1479904	4.603540456	4.255462212	4.134612591	3.670123961	3.479614453	4.281345396	3.429313296	4.247876183	3.760709933	4.223372215	3.690580626	3.423473216	3.855750731	3.520092354	3.875609122	4.656413719	3.751925128	4.380252237	3.954271986	4.89003571	4.277422824	3.253902834	4.227836716	3.898179519	3.612747759	3.999237308	3.902567533	4.586782641	3.95692301	4.033817741	3.383095397	3.424804464	4.032891225	4.187704932	4.01280299	3.899181729	4.02689713
AHNAK	8.14424328	8.078892721	8.00567861	8.352153933	7.676930601	7.902312276	8.423344075	8.469224378	8.029995446	8.035731128	8.127943993	8.571793269	8.433784314	8.541661564	8.551630161	7.90411437	8.289165979	7.81805876	5.355704549	8.471582823	7.644302968	7.954681572	8.223502539	8.145411512	8.453061078	8.164321655	7.919483936	8.18821834	8.439254925	8.001749889	8.244092698	8.64021411	7.898968495	8.058757065	8.485766035	8.647928267	8.612672233	8.625368853	7.198410716	8.693051962	7.790787566	7.633752269	8.216221065	5.777948406	8.241299947	5.970237894	6.137437744	7.529855685
AHNAK2	6.767240854	5.774434394	6.949751779	7.021948726	6.492500389	6.924998434	7.176047017	6.838872703	5.878332012	6.67603548	6.611816678	7.295591066	6.940523526	7.063337103	6.885504174	6.374396116	6.919900576	6.354110661	4.22786021	7.100200784	6.156042154	6.804274219	6.634491371	6.881437851	6.750663251	6.731053061	5.674003767	6.854448397	7.276841395	5.716335761	6.61179632	7.229534895	6.740950551	6.304432705	7.124145738	7.318116081	6.699163457	7.625972935	5.848056096	7.427721443	6.666691979	6.592584926	6.700472796	4.375230172	6.833620554	4.968986446	5.532049569	6.539689116
AHR	7.555511794	7.315174448	7.984241223	8.849575497	8.932203722	8.325029363	8.530850175	8.03916577	8.675780563	8.727274663	8.461349291	8.22862173	8.135860901	7.609115413	8.017024615	8.366153164	8.250825303	7.877674859	5.697259171	8.455167219	8.475230236	8.571920138	8.513333072	8.192434517	8.430817075	8.278993181	8.262802797	8.826401169	7.927622067	5.412495924	8.047166235	8.080525517	8.268944961	8.185733781	8.057113433	7.653637263	8.620510142	8.231025825	7.7068508	8.208621014	8.257353204	8.297491748	8.460446566	4.806471884	7.235767978	5.033282227	4.437811525	6.81433645
AHSA1	5.854934707	5.539686029	5.550353075	5.547251121	5.792554872	5.442401461	5.292398553	5.330215495	5.658928873	5.71704753	5.807614115	5.830851454	5.568016801	5.658704627	4.934498504	5.849171513	5.730649373	5.927009189	4.543813756	6.003603102	5.282498905	5.913769943	5.956979651	5.81091392	6.036349581	5.500620154	5.81700087	5.779308	5.546244039	4.865054129	4.945222153	6.043302824	5.003691476	5.498637701	5.057983242	5.555023678	5.885702563	5.127458412	5.581305152	5.47966148	5.550022904	5.437923111	5.362530822	3.845295262	4.821123743	4.285226148	5.008098896	4.613537248
AHSA2P	5.396167959	6.571670319	5.432046785	5.910856873	5.808758388	6.242222627	5.829977198	4.878018966	5.692140312	5.256131334	5.763143563	5.506352043	6.078329806	5.160431145	5.946054073	5.639779277	5.543868036	5.420174712	4.046154851	5.875968442	5.462065485	5.684509738	5.540620956	5.524534371	5.579476833	5.670164331	5.612556014	5.703337257	5.237070699	4.477789669	5.775146661	5.155544084	5.392975964	5.911005089	6.124622533	5.882309356	5.535921094	5.906123215	5.281166739	5.548458681	6.136298241	5.277984447	5.267561284	3.964439542	5.597565256	4.859080337	4.320121873	5.10889916
AHSG	4.722584772	4.127358574	3.663586278	3.968930491	3.734440306	4.251450403	3.447657131	4.868105644	4.172171852	4.504882478	4.549989201	4.586919527	4.533095112	3.831349203	4.281816836	3.605489615	4.311504605	4.190962708	4.392059225	5.045894693	4.109617187	4.470177559	3.789929683	3.941533695	4.6912437	4.407661733	4.592884407	3.567717586	4.472010922	4.322232993	3.874335933	3.816510499	4.318163461	3.660048938	4.183945235	4.316410078	3.699710656	3.842136198	3.757281911	3.420520721	3.88782073	3.810969965	4.118387993	5.140649244	4.535738709	3.844845421	4.814154928	4.168279715
AHSP	3.50678648	3.946878721	4.061715559	3.936231855	4.401649543	4.059045099	3.488965783	4.060861798	3.331875673	4.436296357	3.918445491	3.538268305	3.990707285	3.43043753	3.455361289	4.196609987	3.587559924	4.397658737	5.231355494	3.978318453	3.948030551	4.753056676	3.625549991	3.820385055	3.739125659	3.593842714	4.081285152	3.561452275	3.502547154	4.820639734	4.140551729	3.830906144	4.359060088	3.763782569	3.57328896	3.956735916	3.540124719	4.760469071	3.844606666	3.738117811	3.455810385	3.511856633	3.821739544	5.424810269	4.296906068	4.729944304	4.436138911	5.247743836
AICDA	3.025715084	2.236709088	2.882927074	2.52475265	2.100486175	2.276624551	2.456591222	3.185881448	2.534148643	2.386789425	3.240564261	2.454896826	2.157158168	2.142125506	2.72871252	2.057954953	2.019584162	3.350381338	3.206420222	2.520309461	2.483834133	2.09648271	2.133462979	2.71631487	2.23618419	3.297336627	2.626252528	2.092728393	2.370838176	3.05974472	2.406672402	2.568150914	3.038914958	2.041287592	2.698083171	2.685626762	2.801845355	2.189959065	2.459021723	2.508703144	2.423699543	2.602446244	2.465225088	4.093009374	2.402522413	2.7211039	4.140322235	3.183545092
AIDA	5.179222517	3.655366257	4.094119124	4.637403949	4.550145412	5.055719274	4.247326802	3.947831944	4.87730866	4.771789675	5.574163398	4.786500498	4.741695028	5.221981412	4.539420584	4.374378148	3.541777769	4.854533271	4.469795854	4.476157242	4.864067142	3.120261447	4.660299708	3.723886342	4.897335928	4.315858139	4.724756103	4.684832463	4.384019356	3.546265558	5.044898831	4.913451942	3.768049924	4.483760545	4.252119476	4.188120353	4.517077016	4.3167799	5.806748963	4.990528236	4.705858478	4.627365271	5.200267198	3.902877281	4.208799795	2.658333416	2.840712415	2.784141694
AIF1	5.6096183215	5.1389378295	5.59838378333333	5.4969505105	6.1453219575	6.2917817945	6.11018863083333	6.66299079583333	6.57844193183333	6.2184208795	5.59044536083333	5.4166509225	6.02369540416667	4.256450512	5.55193790766667	6.185282642	5.642757491	6.12542181116667	4.42333210166667	5.54446130383333	6.17156237533333	5.70994646583333	5.97450519866667	4.88747323883333	5.7974632895	5.85846927583333	5.8480185075	6.6515520735	5.49431447333333	4.9439159615	6.017181078	4.72914652916667	5.6416400095	6.02282289816667	5.90943383033333	5.80577558383333	6.66114985866667	5.7947033565	6.494201961	5.72697313083333	6.3934811575	5.69647620833333	5.8524979025	5.18855775066667	4.7730625085	4.812060676	5.05426240066667	4.8875593985
AIF1L	4.930612481	4.789420669	5.099335819	4.294258938	4.734700654	4.493439479	4.069690091	4.414818401	4.629996071	4.191670826	5.018040256	4.599674202	4.226320587	4.031060642	5.432922469	4.623775333	4.952050768	4.178989117	4.244219243	4.173349729	4.745956804	5.161758865	4.912785194	4.352479566	4.147011072	4.190775301	4.20080201	4.293462642	4.817305715	3.777914049	4.706338493	3.530331349	4.353220212	4.258813087	4.469960441	3.878000113	4.297057065	4.488453488	4.340658979	5.148485094	4.852646818	4.38021402	4.778287376	4.435136509	4.565605058	4.104279795	4.543634208	4.433674684
AIFM1	4.692870009	5.203415782	4.131206359	4.771006426	5.434192974	4.95643872	5.116932031	4.21042778	4.747624511	4.473702762	3.962345263	4.087903811	5.41653744	4.701563068	4.614281446	4.892610728	4.604052296	4.841121872	5.585344592	3.580576876	4.933429397	4.900388083	5.196142616	5.031493542	4.407345133	4.980525295	5.01026124	5.114495059	4.340487087	4.833416291	4.544004312	4.060258447	4.487667693	4.698835794	4.440513158	4.221181352	4.864033546	4.906471546	4.740886487	4.894330766	5.3933856	4.587589525	4.265908576	4.737295927	4.249599699	4.855535646	4.552318399	4.310145311
AIFM2	3.459646034	3.524476471	4.6941221	4.156773449	4.629029513	3.836212986	3.948707549	5.073868438	4.433585993	4.63196936	4.792679449	4.582665543	4.791093313	4.429703181	4.565218297	4.531702272	4.255331741	3.610920047	4.240684956	4.203531252	4.551274598	4.173690592	4.043786938	4.275139656	4.394516249	3.940150007	4.578540198	4.491379486	3.772259694	4.438642356	4.223173362	3.993783563	5.336707988	4.113329974	3.997938541	4.189642295	4.926403341	4.817827386	4.437954102	3.875699161	4.145117306	3.639242982	4.279241351	3.690017478	3.913570965	4.002271219	3.710750827	4.450026094
AIFM3	3.738025147	3.822193201	3.766001147	3.57409367	3.787889667	3.592522925	3.088193635	3.483907715	3.623958616	3.529092118	3.702432884	3.384465842	3.100653088	4.138578559	3.255156055	4.016019583	3.476597588	3.375668824	4.2442023	3.826216543	4.039092677	3.808750776	3.780447316	3.303010258	3.303929399	3.39690354	3.597942637	3.488137716	3.592580208	4.443547645	3.329904548	3.638203471	3.661298673	3.718064833	3.228653381	3.398874222	3.13690321	3.32837386	3.871372967	3.306057506	3.008978085	3.132274733	3.695209733	4.22043366	3.757231477	4.369251326	3.996055737	4.295611567
AIG1	4.486113289	3.888619456	3.931874793	4.512594186	4.373865995	4.088673876	4.048220075	4.222376528	4.892320833	4.026710568	4.418729337	3.756999229	4.225864587	4.122862036	3.928409903	3.906176884	3.785350117	3.814011447	3.486004453	4.365054389	4.425357989	4.102805146	4.149114055	4.047758896	4.159021037	4.220059911	4.388884947	4.440393468	4.583974877	3.408963524	3.849627069	3.600614496	4.136050286	3.916410979	3.375692616	3.743642458	3.622920003	3.55455621	3.62141999	3.979711535	4.020938141	4.244410189	3.824631134	3.571652159	3.873614599	3.350204694	3.682268462	4.082157994
AIM2	4.561711165	4.047529791	5.993089446	5.128386985	6.198590209	6.009822058	5.411431505	4.511272833	4.70310299	6.720311002	6.048619371	4.442156019	4.474161349	5.818834981	5.014383263	6.277943257	6.494968274	5.983314423	4.761789269	5.693300688	5.745760376	5.466598992	5.798839332	6.078897477	6.715089519	6.057745285	4.869561344	6.617484897	5.187784448	5.283467145	5.131113071	4.455702305	5.523062896	6.559457617	5.617056714	5.302234372	5.310799362	5.107677919	7.038346153	5.018982684	6.887634819	5.858486069	5.850253567	4.929500938	4.308629732	4.790275459	4.076058058	4.08372864
AIMP1	6.225831114	6.498771124	5.158624263	6.551512663	6.180519099	5.452056249	6.322304637	5.417103701	5.945224574	6.013046919	5.933554752	5.590927371	6.026563681	5.939353218	6.096143423	6.368426386	5.681859146	5.645947285	4.632420952	5.839815216	6.070019888	5.521892351	6.405878821	5.702708314	6.231715602	5.943423618	5.64941482	6.401398899	5.582638532	4.853776363	5.863184468	5.709672387	5.391438696	6.113934005	5.851990067	6.337386321	6.206651266	5.889025487	5.691088828	5.529998432	6.21266226	6.120816215	5.628930395	5.64564292	5.022792713	3.83060413	4.230407156	5.596056035
AIMP2	6.625939028	6.578764453	6.257695961	6.692707045	7.189538259	6.729179456	6.752086579	6.535407047	6.486271764	6.59285737	6.106985583	6.571334038	6.686177606	6.434415345	6.820412428	6.772430625	6.65917436	6.72676709	4.489222041	6.471778696	6.634189302	6.885576775	6.913825822	6.233698647	6.59082596	6.548768776	6.63990356	7.033878346	6.24728853	5.370632504	6.456198371	6.500986882	6.819265568	7.110913737	6.491974826	6.359599297	6.94747911	6.933106965	7.001844449	6.083755098	6.406133635	6.269706717	6.695308808	6.17333276	5.441304667	5.435438218	5.279241357	5.056583825
AIP	4.667833147	4.397712444	4.683122639	4.64402025	5.092504268	4.744165176	5.214392792	4.791540837	4.600931533	4.867577632	5.494151264	5.245884534	4.706842309	4.669503085	4.84712364	5.302533861	4.971251709	5.102321	4.492979456	5.140529657	4.715258513	5.001311024	4.398847247	5.190208788	4.865142544	4.961666873	5.204061927	5.037714286	5.035065559	4.755647323	4.8621314	4.264136207	4.321265516	4.447184306	4.889419554	5.094490148	5.417553932	5.009015647	5.472216376	4.768143901	4.709838435	4.815077087	4.55857206	4.722663391	3.83656508	3.467826124	4.278728298	4.091416411
AIPL1	4.31918582	4.461302022	5.101078931	4.104924027	4.492687589	4.845351918	4.122975239	4.81420493	4.940317529	4.466306812	4.671341933	4.895576862	4.178186619	3.612482083	4.532831705	4.418845382	4.094940021	4.982445015	4.798146015	4.30440655	5.004013492	4.305961114	4.280080625	4.919790625	4.266309137	4.785003445	4.302604953	4.109756767	4.203296058	5.280378573	4.744465329	4.857138652	5.40213882	4.636900615	4.395914605	4.576029073	4.419838299	4.308048984	4.318400464	4.395656881	4.217116411	4.274628393	4.660138768	5.047487506	4.693121122	5.020458481	4.790004462	4.854160394
AIRE	3.322019353	2.525029023	3.133848613	3.089260684	2.860298221	3.101889742	2.685093566	3.555198425	2.408115612	2.940800416	2.429002913	2.815688819	2.448127064	3.19613006	2.530384343	2.459274979	2.814279738	2.684586391	3.305896954	2.169238352	3.036928432	2.953008936	2.537005574	3.231963262	2.950378351	2.803545506	3.0562128	2.523779856	2.424755271	3.313692302	2.72954634	3.244440449	2.479829836	3.032272608	3.490113498	3.042258464	3.187219565	2.717058124	2.258093185	2.562552434	3.064439889	3.167917971	3.046741188	4.258816105	3.718096181	2.673251805	3.044438479	3.39842646
AJAP1	5.291439389	3.090878542	3.772805697	3.171282761	2.924717918	3.124608675	3.505456221	3.379662746	3.068971052	3.015424442	4.04065161	4.155525821	3.083543629	2.948821317	3.224519672	3.256642195	3.671363707	3.462266041	4.370300848	3.573165286	5.493030399	3.137384584	2.865999237	3.028867686	3.447132249	2.727090877	3.722263565	2.870741353	3.530961317	3.366764143	3.078782896	3.788857235	3.610887843	3.69096361	3.404864114	3.181985255	2.78722534	3.155513884	3.578233533	3.081203782	3.44964503	3.500193118	3.26002286	3.399198422	3.705025367	3.640559236	3.777948285	3.26933983
AJM1	3.9159896165	3.5604509265	3.9962986975	3.5591573465	3.175593633	3.9180905445	3.4336929105	3.2854242835	3.6446045035	4.2743551945	3.8182997265	3.7395796975	3.5067891185	3.6402857145	3.144913248	3.7974005965	3.303607402	3.7832383995	4.1968367545	3.753705275	3.5134777275	3.666094383	3.738186192	3.8100500925	3.551754951	3.50506397	3.957503099	3.3921117345	3.488758602	3.8137980625	3.3051642535	4.293756464	3.5569913055	3.650517555	3.625021561	3.809731948	3.8224188145	3.7526542285	3.3094294615	3.619276166	3.834999002	3.44577462	3.764219867	3.1243908635	3.7366060165	3.2836323225	3.941004248	3.534056528
AJUBA	6.833872128	6.969705034	5.346502408	6.087081756	5.748374307	5.938998723	6.123260939	5.538701905	5.496370655	5.681566134	5.772671051	5.670097865	5.774194539	5.623487942	5.587425077	6.10658996	5.357099887	5.859406857	4.761485566	5.758330171	5.879886872	5.735447639	5.421421048	5.796832333	5.869809823	6.344909734	5.79384903	5.63533864	6.253828891	4.861534303	5.781048249	6.220637805	5.849363624	6.249685091	5.903958839	6.106132431	5.919716819	5.641341005	4.879536805	6.403644349	6.181737398	5.175811917	6.13548028	5.112236147	5.617916425	4.970515637	5.318447629	6.071657353
AK1	5.293992338	4.96622591	4.540356457	4.763206337	4.836162634	5.238080257	5.153950092	4.812158807	4.921889608	5.492055041	5.206729107	5.218940237	5.432664214	5.660494129	5.152495747	4.936499303	5.359613116	4.867380625	5.878352544	5.0343698	5.880475291	4.780162474	5.566887107	5.157499336	5.126119682	5.584113988	4.978274219	4.706774488	5.005930864	6.226977781	5.22421375	5.397684109	5.356688667	5.176632433	5.322784598	5.230183125	4.930912195	5.145751478	5.363685354	5.153094493	5.087940893	4.691975928	5.477440446	5.69466345	5.498302194	4.986043783	5.460563928	5.630154525
AK2	7.227090756	7.305512087	7.197313538	7.234425504	7.154208305	7.141282196	7.29000686	7.149407864	7.134532014	7.399774687	7.081135313	6.886555059	7.366310833	6.984337882	7.243227965	7.232086398	7.17586082	6.771856904	6.425625659	7.08366593	6.877640589	7.241721395	7.537150237	7.179974725	7.137351086	7.646267481	6.719044678	7.071188774	6.673122769	6.036272622	6.921405465	6.528464832	7.604325058	7.174064471	6.964801604	7.157930144	7.298100847	7.056542723	7.447969086	6.944609064	7.070444003	7.254420263	7.387357782	6.425700006	6.550975694	5.97108371	6.378619577	6.439682209
AK3	5.749885721	6.50142141	5.932228186	6.543964374	7.060154428	6.081249592	6.423163571	5.283230823	6.487255374	6.20827682	6.2612643	6.329448332	6.734607189	5.847365356	6.206269778	6.014912212	5.74521002	6.055228341	4.109154167	5.966925333	6.429435774	6.303931326	6.940106687	5.458121064	5.934245993	6.881819159	5.388972516	6.102150612	6.08859688	4.793414162	6.284772746	6.198791446	5.592288943	6.25220366	5.665293495	6.364054721	6.385434908	6.331570809	5.90301163	6.473742396	6.175837627	5.498157018	6.078875831	4.54646023	5.916205965	5.796072529	4.353014722	5.59828795
AK4	5.48746882	5.042321449	5.486234061	5.089780966	4.698998499	5.643035399	5.684240168	4.623122393	5.656640686	5.307077767	5.030287161	5.652551947	5.789817892	5.286519408	5.704987893	5.501265596	4.930475703	5.565958209	5.520461705	5.261258263	5.124953184	5.201348141	5.402411842	5.671444647	5.454785437	5.54146587	5.073360742	5.175632653	5.785727432	5.557976823	4.832270275	5.454915388	5.463880278	5.707625569	5.626052305	5.366057053	5.82600914	5.491477211	5.287614654	5.818840412	5.054665776	4.37275688	5.409514901	5.222231533	5.679843684	5.34866382	5.070474657	5.357600594
AK5	2.68750096	3.818589998	3.455316598	3.869761852	3.419342774	3.132663625	3.114500907	4.02080975	3.133474498	3.237460474	3.439988816	3.384465842	3.61003701	3.083107837	2.809148961	2.980415203	2.91610062	3.889563394	3.242956747	2.877515125	3.011017093	3.121730411	3.067204248	3.709229128	4.102097895	4.068033001	3.38807575	3.098409711	3.05835912	3.210187291	3.029277893	2.899415841	3.399715098	2.700655642	3.011308387	2.738541441	3.053507806	4.29993882	3.218904823	2.735087398	2.955968689	3.320753808	2.995750359	4.219534187	3.440800531	3.607109012	3.794398035	3.735430289
AK6|TAF9	5.74980275	5.009041926	5.124026666	5.093766211	5.45089081	4.637046568	5.154763304	4.629116668	5.035870733	4.938758117	4.960895077	5.391934598	5.404359812	4.98489531	5.292936754	5.536918146	5.129005048	4.919219442	4.984264077	5.548981504	5.602420032	5.172370827	4.989892065	5.439136291	5.417079491	5.432800783	5.42747035	5.542982547	5.540111671	4.731715174	5.716214132	4.91681457	4.965551989	5.498149399	4.673245043	4.817480502	5.596539277	5.045777092	5.665178998	4.886760713	5.138037854	5.242006969	5.211949273	4.544802167	4.704116899	4.398224005	5.293576802	4.309002388
AK7	3.770017117	3.81972678	3.953468266	3.99297368	3.223997446	3.789619385	3.887155704	4.055089027	3.825270198	3.731970744	3.543189673	3.917473642	3.564637531	3.666645064	3.71539856	3.654730999	3.431542826	3.36561727	4.290617078	3.616244371	3.347598808	3.982559264	3.461106195	3.678542406	3.549645343	3.548916393	4.01045679	4.037745506	3.998585811	3.990457774	3.549865884	4.000379283	3.719992648	4.01956809	3.772578961	4.160978578	3.274619633	3.771554652	3.45226655	4.422471402	3.657309913	3.770611927	3.974767506	3.638308671	4.461042504	4.280111141	4.062075527	4.667337942
AK8	4.468455994	5.184019669	4.608851497	4.371558633	4.366419079	4.249282899	4.565877916	4.213866442	4.228615846	4.613115191	4.794237069	5.207452864	4.185774372	4.29499427	3.90150176	4.256924807	4.79067254	4.800682962	4.448786562	4.381943411	4.507164203	4.446246998	4.781372152	4.916473327	4.815917464	5.005618523	4.620471921	4.428764386	4.286148628	4.827871553	5.026066008	4.473180146	4.612711926	4.122536669	4.308362981	5.003544545	4.243921041	4.418019719	4.293777545	4.710288384	4.732193552	4.623565373	4.941419307	4.725829926	4.024291293	4.568703831	5.240278375	5.189657171
AK9	4.543348252	4.112053026	4.212726011	4.268605567	5.009396448	3.832536833	4.124527514	4.379384927	3.880810059	4.256239208	3.298861761	4.579419156	4.126380308	3.792738864	4.035813275	4.194193604	4.69110182	3.349959454	3.414671314	4.224766418	3.967924326	3.884625675	3.864007204	3.571104316	4.207990061	4.583418413	4.51085014	4.210779168	4.153729618	3.100676086	3.945267919	4.05207082	4.073167938	4.670076497	3.956275827	3.758950233	4.046195733	4.24710609	3.873431934	4.050540956	4.170742224	4.418823102	3.90717067	4.005211698	3.481828002	3.851222706	3.755800977	4.152458864
AKAIN1	2.664553229	2.06333455	2.975864656	2.430692959	2.37408212	1.78179069	2.885726678	2.819785682	2.520128363	2.514595607	2.171050389	2.615875319	1.836226253	2.499768818	3.524687799	2.102468694	2.196091407	2.889534481	1.849433163	2.276115139	2.498477566	2.627693598	2.911553615	2.44174261	1.85739774	2.812426978	2.667607322	1.862801995	2.06333455	3.114837779	1.851291673	2.888461858	2.733377867	2.549176955	2.055687349	2.700696828	2.313718792	2.108821395	2.507011735	2.413354651	2.431890381	1.916900819	2.61912268	2.829130102	2.617935706	2.379862205	3.007315288	2.806200541
AKAP1	4.7527547	5.415655001	5.308440952	5.646692389	5.506402321	4.84456268	5.271623351	4.572270566	5.120682549	5.694226448	5.030865909	4.645341882	5.325173629	5.250401248	5.616955807	5.222575986	5.189398531	4.926484291	4.109594509	5.296890372	4.691282781	4.618780234	5.535253804	4.884974603	5.021789788	5.408215771	5.053421374	5.166465844	4.903282832	4.805182416	5.17251123	5.123079372	5.138530834	5.203330289	5.034880581	4.686674284	5.266434724	4.899555629	4.510447771	4.985411379	5.191423939	4.367286306	5.000917901	5.028915072	4.989153638	4.345130446	4.514472422	5.199768308
AKAP10	5.814356679	6.241448272	6.440306198	6.310487366	6.722847703	5.907783643	6.315941017	5.976608709	6.315087829	5.877095676	5.906623953	5.913705607	6.180691167	5.626840899	6.376163946	6.457450323	6.06831677	6.142324835	5.51798661	5.684874095	6.015218656	6.010966139	6.391629752	5.630877327	6.073834634	6.299923452	6.428501132	6.739099242	6.439343099	4.78035406	6.261671172	5.313114872	6.299790399	6.488312105	6.381410809	5.793046397	6.392842838	6.595924761	6.675906005	5.931756643	6.609635218	6.910949454	6.011030368	4.947072054	5.037184264	4.77121915	5.162671769	5.372858494
AKAP11	5.063497429	5.60066756	5.120747311	5.736947749	5.320865565	5.094538985	5.778470836	5.408955232	5.223365408	5.240299049	5.399742106	5.273345915	5.455512555	5.482562495	5.054401661	4.779153071	4.896169032	4.963831385	4.155566594	5.34609591	5.401033211	5.416646887	5.408618927	5.68507353	5.798609668	4.903967303	5.327791289	5.099132566	4.875736069	4.776090031	5.775926013	4.908164145	4.704260451	5.448122264	5.524364402	4.957163199	5.690423124	5.067220441	4.908700826	5.342346488	5.601920798	5.005184417	5.371991273	4.202229866	4.857383966	3.32350547	4.620466352	4.483363151
AKAP12	4.054726449	4.147965296	4.51907232	5.641289842	5.848764618	5.786623539	5.294422614	5.674983812	5.459757557	5.215626887	5.179018263	5.153324369	5.750867349	4.762963734	5.884646173	4.991371378	5.452326606	5.018051444	5.351679685	5.161969903	4.842271379	4.877212895	5.402148586	5.019470914	5.381473376	4.595518995	5.081668853	5.291130319	5.710775395	5.826297774	5.827834677	4.787190196	5.428625849	5.442603087	5.035312848	5.106100458	5.993190446	5.28241455	5.271611407	5.312680817	5.656263644	5.339642218	5.33186174	4.892120517	4.371641237	5.232200118	4.367972959	4.449150669
AKAP13	6.023995571	6.586429807	5.903582284	6.598608165	6.410564826	6.322379964	6.716202801	5.908008121	6.291521147	6.458964983	6.309300963	6.615199183	6.52570186	6.466672272	6.165930776	6.463561386	6.545153876	6.096625284	4.377807665	6.878987871	6.803475176	6.372765512	6.485302884	6.343561461	6.955881189	6.504759259	6.472073251	6.772603746	6.670328929	5.017814182	6.42962598	6.530570516	6.32026038	6.475731147	6.398267221	6.233910097	6.75450868	6.594620925	6.522512028	6.198301073	6.886870846	6.351129419	6.523584056	4.522198147	5.885271936	4.615423842	4.725178724	5.822980254
AKAP14	2.922695866	3.183525769	2.68324573	3.669071564	2.425759944	3.188389446	2.808961261	3.158460179	2.650876614	2.896086129	2.993504435	3.132696348	3.049987815	2.954540377	2.529310222	2.512730653	2.59776291	3.71658966	3.861424992	2.654355977	2.896667419	3.271589001	3.180137447	3.299256034	2.626957801	2.851840223	3.307066047	2.743241885	3.150198911	2.815511819	3.058391964	2.72569216	3.034448885	3.028107064	2.670938113	3.466778554	2.751211024	3.074236372	3.548245975	2.914146895	2.88530428	3.400695527	3.274280026	3.102943431	3.135439709	3.126241658	3.735426294	3.238937518
AKAP17BP	2.4442385515	2.873781148	2.685612496	3.39632914	2.891802081	2.3028006835	3.1199196655	3.2904055735	3.158955452	2.408795291	2.477760207	2.981575069	2.849645674	2.800621344	2.910064142	2.6634172705	2.67013809	2.629821293	4.1903571415	2.844559794	2.3473312835	3.0398531005	2.7167849275	2.881148676	2.5754667905	2.78016402	2.926722009	2.965997347	2.676382779	2.5793459315	2.3212307585	2.6594686645	3.222182812	2.3772322835	2.8529984945	2.506438531	2.6622508785	2.606463546	2.6784408535	3.066291597	3.178206111	3.376933198	3.1828579775	2.939481268	2.71787261	3.003803704	3.0210265135	2.7190229685
AKAP3	3.830274384	2.929666823	3.191331663	3.255032456	3.97579737	3.055108629	3.669869426	4.353310898	3.519905378	3.569930923	3.93033539	2.597540764	2.323068074	3.561321183	2.596439818	2.9636931	2.949256492	2.943808868	3.70163866	3.226145725	3.353315867	3.769001637	3.535584559	3.987619624	3.365575906	3.211796121	4.083191569	3.088020097	3.38709507	2.950151714	3.026277718	2.498566348	4.307702798	2.757224573	3.27071803	3.061555847	2.621305808	3.38498046	3.38874343	2.924109902	4.04521998	4.491404052	2.464510491	2.822010246	2.978158989	3.374213475	3.930824752	4.347867093
AKAP4	3.532280265	3.658318754	3.30597507	3.443236056	2.950642401	3.848533006	3.18014772	3.211261044	3.723536224	3.730176885	3.590911203	3.566520461	3.587611917	2.937224307	3.402837658	3.806820575	3.233976383	3.404973817	4.274449038	3.904184612	3.779258598	3.455587045	3.597602952	3.22366683	3.66066365	3.281410098	3.608007851	3.466536566	3.181047671	3.993047056	3.998563118	3.462286299	3.632884588	3.874567099	3.562373124	3.340833215	3.446252437	3.432174903	4.031080093	3.860395347	3.27740246	3.336633048	3.369505313	4.73348488	4.174574249	4.186475173	4.28905157	4.696104857
AKAP5	3.660854742	4.17617405	3.871970774	3.970204787	4.5802875	4.080575119	3.692817772	3.397407038	4.16533097	3.785689064	3.579413896	3.482147434	4.10986639	3.699777195	4.159763242	4.091698508	3.86657819	4.51903577	3.433134603	4.290666211	3.710814042	4.471767583	4.068631079	3.508931023	3.770621466	3.838406349	4.495246978	3.711097857	3.923614482	3.756923841	3.975150997	3.343163536	4.761552766	4.550231944	4.488775438	3.465833602	3.963746436	4.965823283	4.377664315	4.513686481	4.148027999	5.00646992	4.599111528	3.577152287	3.92002132	4.102469004	3.801656918	4.105456288
AKAP6	4.626526974	4.299877053	4.025788974	4.257502625	4.207184236	4.401660198	3.839300747	3.963084625	4.42440143	4.379339351	4.297005605	4.172234821	4.103125435	4.465713864	4.536809539	4.186657702	4.351844427	3.732652677	4.763398015	3.915144873	4.35056959	4.265670412	4.2360943	4.122329815	4.551311269	4.543998893	3.898449786	4.369618297	3.942288843	4.428477002	4.749602948	4.381054839	4.256441162	4.349535275	4.468940562	4.305678744	4.889329949	4.291330049	3.941343465	3.864130474	3.889268305	4.379371788	4.602292107	5.134919586	4.339215817	5.141176403	4.829056452	4.796023639
AKAP7	4.121707658	3.857290787	4.070182886	4.038664598	3.949815688	4.599824366	4.089204677	4.125395646	3.83270226	4.162649661	4.032775446	4.236559162	4.66605319	4.901579123	4.287173076	4.354838755	4.679729585	4.103648465	4.081556026	4.270876057	3.534643867	4.065311229	4.318978409	4.281817357	3.855816615	4.249838115	4.283624782	4.651692782	4.661701912	4.246994227	3.856114644	4.191991833	4.544713317	4.353544994	4.037006529	4.348488401	3.845264251	4.665140966	4.078360539	3.831790861	4.240051327	4.770664397	3.916672372	4.127591101	4.422476289	4.111179844	4.050186957	4.163918112
AKAP8	6.899283739	6.142059487	5.858854331	6.3396736	6.056244062	6.049628581	6.166565402	5.894872544	5.727817416	6.271680598	6.126401035	5.877058263	6.481772651	6.323644206	5.749431635	6.141612505	6.414918373	6.379971806	5.774988584	6.073646617	6.272643829	6.339912498	6.37286786	5.811777118	6.609391315	5.661415697	6.163426232	6.342983664	6.340916456	5.644449285	5.53888807	6.54683136	6.274555341	6.150743634	6.318113104	6.057127277	6.526252536	6.191425824	5.799038278	6.183767805	6.027001574	5.647248978	6.371965936	5.538172051	5.797453497	5.184021236	5.878903581	6.288045385
AKAP8L	7.01152406	7.585469417	7.546044176	7.062702548	7.083762248	7.23614262	7.225198452	6.030590034	7.143544954	6.575839951	7.527242878	7.661342553	7.402877608	7.941293722	6.892985839	7.054821891	7.567940484	7.019238006	4.345059053	6.871486515	7.052662044	6.951355268	7.102553681	7.239888843	7.476252145	7.301451393	6.622814917	7.763209588	7.53444359	5.630639918	7.358842396	7.591487363	7.71162613	7.263574292	7.434282695	6.661379309	7.213603611	7.350905869	7.317256384	7.085870003	7.238296982	7.453184561	7.758832082	4.258502638	5.87889408	4.411943705	4.877646105	5.753961348
AKAP9	6.293806182	6.702002173	5.249371047	6.681061753	6.520956101	6.314152963	6.686260016	5.821221787	6.368832753	5.888373022	5.838755217	6.465656888	6.369283402	6.464841556	6.050146372	6.231468274	6.306355093	5.961902991	3.723005705	6.406245525	6.329117157	6.522639422	6.283832939	6.188454082	6.251458972	6.639251754	6.608004976	6.817011182	6.721370359	4.131977925	6.51439954	6.44451528	5.655361511	6.75612406	6.690582957	6.160373763	6.219976437	6.596167189	6.01630648	6.801625517	6.425157969	6.170431107	6.888516529	3.956979914	5.476735223	3.337224464	3.541792877	5.174284818
AKIP1	4.05272718	3.805180834	4.192670598	4.115331407	4.984796012	4.365148228	4.195554296	4.00089129	5.151938567	4.561523084	4.592947449	3.92101466	5.013353796	4.70052187	4.20168167	4.104172948	4.604770838	4.247035037	4.141566505	3.974271534	4.939426915	4.119014426	4.056931777	4.536889835	4.739908176	4.658560272	4.211721924	4.935440772	4.659519525	3.966758792	3.881154943	4.171315383	4.581567276	3.715802463	4.609042886	4.385018831	4.790215484	4.899694094	5.170990943	4.208214579	4.189013782	4.883279669	4.02610973	3.797889785	4.060311228	3.836699337	4.041009856	3.171768878
AKIRIN1	5.962495597	5.598003101	5.565551008	5.921685104	6.314269523	5.897648427	5.723774773	5.05952494	6.13118449	6.37774818	5.623037132	5.935046902	5.964419226	5.985973448	5.687413205	5.962941528	6.258720889	6.318983168	4.479555382	5.93566101	6.40477013	5.919205161	6.220391276	5.581359701	5.747630933	5.871514899	6.31931681	6.143863383	6.277416302	5.541047276	5.870583155	6.895510039	6.018942242	5.670933157	6.289297218	5.72088673	6.434327644	5.8216717	6.358725144	5.470284328	6.239835609	5.748332303	6.304254031	4.870471904	4.515531842	4.457651105	5.405354094	5.857611383
AKIRIN2	7.897215911	7.28942021	7.46178205	7.352623706	8.060457885	7.421101319	7.5057782	5.748140788	7.376287813	7.767150574	7.5744652	7.271328591	7.657145122	7.29052168	7.338803124	7.644118128	7.785682988	7.564757841	4.804193399	7.700573265	8.089463853	7.29506144	7.178053862	7.194111385	7.919109978	7.424641444	7.675384262	7.875939677	7.572498913	5.274861252	7.033080276	7.571175958	7.077685782	7.589592317	7.68352874	7.498451896	7.827374184	7.215105891	8.521660155	7.057987968	8.039480843	7.575245401	7.345133006	4.829016314	5.956578152	3.624851441	4.647843584	5.988092228
AKNA	4.389481123	4.389118971	4.895166423	4.665071211	4.7889582	5.674613029	4.737191541	4.216266737	5.120801082	4.974400444	4.865326946	4.46312794	5.054234386	4.822118264	4.652003518	5.058894279	5.079175081	4.854022782	4.573172541	4.437971515	5.61310638	4.187467232	5.195240236	4.861921364	5.422298928	4.926735619	4.826938406	4.71393082	4.388118299	5.138377663	4.680371476	4.701757387	5.098048506	4.728406692	5.419728559	4.810581503	4.96972445	4.587053511	4.952439909	4.959647384	5.922072336	4.357656967	5.511161998	4.183740524	4.537269443	4.275503244	4.645999252	4.619120542
AKNAD1	3.345259434	2.428378023	2.348760686	2.43399879	2.477508043	2.142946941	2.448296253	3.40451406	2.572299941	2.19880278	2.585055669	3.346085427	2.175831722	2.190286393	2.909381207	2.610506663	2.725512325	3.199990403	3.959724497	3.028812759	2.125070438	2.89053302	3.4402827	2.322633598	2.556851979	2.647299318	3.459818197	3.458628149	2.887851497	3.411271089	2.66779002	2.592079676	2.816298567	2.774965346	3.089400626	2.962649713	2.215091654	2.146975123	3.829240051	2.958881624	2.578836866	3.129865432	2.575366314	3.68312085	3.332278678	3.691412056	3.891034095	3.822040758
AKR1A1	4.909287219	4.932805297	4.340661995	4.420835102	5.398694641	4.590376756	5.01575172	4.708982279	4.618380909	4.744227271	4.187560766	4.942135674	5.273010303	3.670998143	5.131307822	4.142197931	4.800020469	4.867147859	4.544130495	4.984759064	4.991363408	4.820958573	4.641460214	4.738892249	4.759322249	4.682823548	4.886082749	4.838961155	4.578026565	4.324365305	4.919989412	4.821589213	5.054851078	5.02394594	5.000568834	4.948433995	5.142098514	4.994784627	4.644573527	4.74352924	4.536534884	4.893209013	4.289806276	3.413302862	3.889646999	3.13825011	3.837551756	3.793989841
AKR1B1	5.019358835	5.09908741	5.370687282	4.951504659	5.100840758	4.97286571	4.976305859	4.838739709	5.497701227	4.928033212	4.451631096	4.891933095	5.235012139	4.778988035	5.062223227	5.305245464	5.344588522	5.063100967	5.960112038	5.192973781	5.114074269	5.077424135	5.171393527	4.857619526	5.245644947	4.955113181	4.577647784	5.267237763	4.721081217	5.462825578	5.181747532	4.760301101	4.383367199	5.156922431	5.368425213	5.325739108	5.50421012	5.400604061	5.015053605	5.095136279	4.912204837	5.314373852	5.542286595	5.81734395	5.171975531	5.181416031	5.474084321	5.327440711
AKR1B10	5.01486246	3.887791363	5.469150507	5.267785502	5.389972464	4.893709317	4.362425415	4.409922686	7.332539252	4.167263098	5.895654415	5.222942496	4.269467482	4.978455492	4.164804951	5.375560682	5.10850729	3.992321569	4.884262636	5.954458014	7.325610959	2.879303756	4.617884716	5.276530287	6.035984645	5.232044843	4.795443049	4.518796825	4.165178734	4.246128682	4.358347452	5.430455735	3.119307641	5.374924109	3.680748435	4.74150219	4.243499487	3.1311026	5.169245941	3.828642328	5.753097507	4.85171508	4.468048495	5.349919005	3.408710653	5.841917126	4.698994976	3.811761936
AKR1B15	3.364363851	2.329250176	3.017043255	2.287339328	2.625206198	2.925156107	2.915271722	3.91276556	3.031628585	3.080787013	2.830881373	3.001017593	3.362596289	3.381597296	2.208270959	3.0857566	3.065651337	3.034621174	3.007894755	3.118751316	3.718479062	2.069293962	3.044649843	2.888346919	2.941175345	2.806042528	3.00409446	3.146845974	2.245661726	3.067462641	2.197140267	3.806719994	3.062056521	3.700667101	3.1856935	3.164440441	2.486164798	1.627625102	3.678786578	2.894163094	2.219781513	2.75913022	1.977145623	3.550839586	3.449123003	2.327241996	2.987859735	3.007049186
AKR1C1	4.292679204	4.028281653	3.706027424	3.831188327	4.334665672	3.965135087	4.683399785	4.035467024	3.040574526	4.078247659	4.744824644	3.970171811	4.944142422	4.737710203	4.807764271	3.07220562	4.440221626	3.376556584	4.633731403	4.38791939	4.232029767	4.549875447	4.101575546	4.239321816	4.554587658	3.895264829	4.308925841	3.046760118	3.554241017	4.397177174	4.723155965	4.650701478	2.965710982	4.827025583	4.425836251	3.984619218	4.174948557	4.20625634	3.676874069	3.632710198	4.591319041	3.373114836	3.8217186	3.866412521	3.999945525	3.400460862	4.121518684	4.423636775
AKR1C2	3.522180675	3.96206852	3.669246534	3.567248951	3.8050672	3.513164654	3.745327537	5.173155888	4.513753457	3.159296965	3.955150605	3.558554096	4.759743253	3.368811792	4.918007924	2.785040985	4.516930624	4.357560308	3.536021023	3.102237125	3.673930357	3.590565726	3.223074195	3.53607811	3.321455979	3.217300726	3.23356132	4.284005002	3.567248951	4.249367163	3.111265054	4.204733686	2.954966789	3.647201291	3.030989966	3.694368728	3.702181384	3.769573244	2.737918829	4.301541604	3.012275052	3.815406181	3.722286299	4.439583929	3.767398447	3.217859841	3.707609302	3.097716124
AKR1C3	3.017859422	2.569078609	3.345239927	4.250325469	4.598796067	3.964812569	3.198611468	4.09699254	3.273020608	3.495496568	3.489745192	3.26068285	3.585182557	3.533369892	3.60599792	3.641805588	4.140936565	3.553093872	3.165513173	3.651684171	3.055147817	4.461178135	2.989944554	3.644434746	2.739670172	2.716142473	3.190782125	4.785165283	3.790307643	2.326233066	4.348416934	2.454659675	3.736667418	3.378005281	4.595931102	2.773450735	3.634282147	4.193648226	3.102579886	3.728766841	3.809441049	4.269292168	3.834951553	3.186564668	4.035964469	4.135118617	2.698125789	4.312563728
AKR1C4	2.415811883	2.799467335	2.728461448	2.07727237	2.664195796	2.654589842	2.847748559	2.766958897	3.132303718	2.814026931	3.257554642	3.807005524	3.14720632	2.318821219	2.984641604	2.296809317	2.848903935	2.433422953	2.918868562	3.064993825	2.995988364	2.827657428	3.286408779	2.979329024	2.755146099	3.089139976	2.911438878	2.663510907	2.297842718	3.058153398	2.322368144	3.589690439	3.657907049	2.499458787	2.76023484	2.532731997	2.794605324	2.473362277	3.085846134	2.887287815	2.870992791	2.789641401	2.596733327	2.382284907	3.350490833	3.202891391	3.001993168	2.341307571
AKR1C6P	3.334226784	3.119165478	3.016747244	2.767434866	3.006519458	3.125680093	3.151755385	3.10179393	2.935668468	2.846917986	3.431487059	2.781194368	3.569664634	3.210325263	3.143597713	2.978637341	3.082757248	2.63686752	3.417011039	3.163590598	2.683732247	2.514129122	2.591997381	2.852187216	2.694127174	2.702220162	2.614599481	2.778910349	2.488744367	3.208388171	2.766078666	2.344686932	3.196492604	3.381890648	2.801367729	3.29394292	2.932267914	2.933874559	2.830569531	3.379813696	2.246945808	3.663859357	3.523849752	3.839821001	3.518004291	2.91986835	3.494992904	3.335639785
AKR1C8	3.578164611	3.119799288	3.402994984	3.073542957	3.736353754	3.531276537	4.052585465	3.771819649	3.380812215	3.463672148	3.853627342	3.293312216	3.402994984	3.804184358	3.084963612	3.624854719	3.023390747	3.346882185	4.059944936	3.310321693	3.984528643	3.478963674	4.271567642	3.423099399	3.873538847	3.552498348	4.176807409	3.458024776	3.44753524	4.297624357	3.22035962	2.985273784	3.238533595	3.619590786	3.403232478	3.53679992	3.965233012	3.321897378	3.468008701	3.872040126	3.377920872	3.926614573	3.734295843	4.659014148	4.109421572	4.700858536	4.028128457	3.381009545
AKR1D1	2.744986842	2.643813597	3.359268314	2.509341463	2.735598838	2.414519565	2.330121409	2.831206637	2.379999865	2.661817581	3.194121216	3.118939739	2.690109308	2.607515423	2.998488723	2.596834083	2.628185105	2.536291486	2.52675593	2.534642448	2.408150116	2.297611241	2.592254285	2.615875319	2.863523618	2.509341463	2.691863385	2.783900101	2.541533004	2.809714448	2.504205554	2.593739778	2.873355827	2.255778183	2.452841709	1.978974329	2.763634016	2.433790217	2.83584194	3.137294249	2.690794336	2.588275324	2.536753951	3.616437044	2.780724142	3.316234845	2.652447658	2.299030423
AKR1E2	4.297798176	4.148579031	4.358275681	4.385693447	4.194548713	4.459492602	4.337830163	4.397264578	4.326202006	3.992832586	4.399439355	4.477639694	4.290416804	4.433519986	4.189537302	4.499345566	4.630656139	4.448809591	4.415512339	4.428520536	4.471186648	4.465582723	4.512405614	4.861619607	4.499058208	4.094614517	4.019167156	5.013697643	3.777426567	4.159669661	3.812135039	4.12908326	5.059967548	3.965942258	3.914859647	4.249901485	4.15016125	3.892042345	4.117232093	4.189200151	3.865788659	4.275863339	4.335470365	3.878487952	4.247344637	4.09533589	4.239980812	4.390159533
AKR7A2	5.204721173	5.288969821	5.265609086	5.78638693	5.396753665	5.270914086	4.920283251	5.079676983	5.379179201	5.156861391	4.98583363	5.848792635	5.426654102	3.759878227	5.443496432	5.263867101	5.067050648	5.244895794	4.512559638	5.027762156	5.680316115	5.475512029	4.912378463	5.5084675	4.493014738	4.625848857	5.798999575	4.751472879	5.309235083	5.038944001	5.706101764	5.535701477	4.261444831	5.146392604	5.390765951	5.519718412	4.932246869	5.588572639	4.752702492	5.273594931	4.86920795	4.950732786	4.223969191	5.920562273	4.84920667	4.942642347	5.432213844	6.252526244
AKR7A2P1	5.020848316	4.309333722	4.601614344	4.846616413	5.097152228	5.171497709	4.417531914	5.717358801	4.54147944	5.194214425	5.127061132	4.470541254	5.180372123	4.864071065	5.003778659	5.20544725	5.313329949	5.330021892	5.844036272	5.510937852	5.018149429	4.71469977	5.130158582	5.344709392	4.23984664	5.320666661	3.988970507	4.883174861	3.569175137	5.735896831	4.547023919	4.487940916	4.889551319	4.716940419	4.145631478	4.666001616	4.733732909	5.123076499	5.660971033	4.916838858	4.803276672	4.63442486	5.472622038	6.546846539	5.072487919	5.655063698	5.565293919	5.947299498
AKR7A3	4.693839159	4.549156738	4.904098189	4.888804836	5.583655303	5.272655587	4.901077289	5.071259123	4.958362854	5.315200246	4.376994637	5.78601226	5.409854144	5.272267855	4.069203592	4.915438066	4.956975851	4.707664782	5.339642218	4.967296458	5.436623725	5.05149141	4.623904346	4.893018753	4.457555133	4.327483188	5.226759595	5.341867203	4.785185127	4.89166756	4.960635357	3.566172235	4.450689314	5.297400744	4.0341727	3.736789885	4.977988456	4.967154456	5.238561045	4.224145172	4.097215067	5.958405102	5.28246106	5.499885582	5.206535612	4.809066198	5.29012986	5.950356894
AKR7L	4.575563265	4.54401055	5.228863172	3.248923963	4.243791348	3.287431501	4.097529383	2.536390206	3.621442209	3.825021366	4.9373539	4.966602811	4.884011236	5.073225295	4.429689569	5.027568841	4.954142844	4.405581429	4.050675999	4.355883252	3.986278723	3.269025153	4.377029962	3.687908534	4.621426889	4.890900421	4.184982242	4.172445266	4.875783158	4.57009123	4.394406942	4.363298909	3.034543264	3.442861072	4.387831009	4.307045597	4.479615654	5.379577907	4.166637929	4.75361372	3.84769431	4.155332859	4.934880614	3.636645733	3.363544401	3.315658476	5.053180998	3.765595615
AKT1	4.936489662	5.085068949	5.69099512	5.120940147	5.193693745	4.952452264	4.551585393	4.258813107	4.756237048	4.828994787	4.977116898	4.568025242	5.063384029	5.667135854	4.117499715	4.675864912	5.380076999	4.460795533	3.954934898	4.548321857	4.715430947	5.034000734	5.138570525	5.60132046	5.602518181	5.305881259	4.765122344	5.155328703	4.758840766	5.00928722	4.833403324	5.183019177	5.615081836	4.704324247	4.503001432	5.185270518	5.458495661	4.885802095	5.142252643	4.681856873	5.058779587	4.618634715	4.930063052	5.116669931	5.053562794	4.143233234	4.67034441	4.913796157
AKT1S1	5.875864101	5.448457511	5.92373217	5.711821723	5.859772118	6.104499706	6.040296717	5.56893569	5.807773562	5.914675954	5.951795264	5.910855045	5.675816527	5.807033215	5.084622012	6.073124039	6.000042254	5.984578139	5.93146999	5.590192099	5.731193175	5.50420039	5.900756488	6.055405352	6.279092737	5.740195635	5.883452845	5.828643366	5.660591726	5.936811164	6.00643989	6.32116877	5.639503595	5.696017901	6.000204698	5.878090569	5.648879969	5.249118012	5.24174144	5.643473692	6.197572426	5.795388053	5.574162837	4.626418703	5.780712168	5.765086005	5.567334607	4.547092637
AKT2	5.068344713	5.377214449	5.679391531	5.561011716	4.891431373	4.452096938	4.986026622	5.158108332	5.417653106	5.123680057	5.122919192	5.06327868	5.459247423	5.193468211	4.981821401	5.218023325	5.086394938	5.516626826	4.691197581	5.142035411	5.124279603	5.483596905	5.229171658	5.137393732	5.115769716	5.414775421	4.755714524	4.879594799	5.016620965	5.189927876	5.07114647	5.658704051	4.685414568	5.074213095	5.063974473	5.084017935	4.881176946	4.999541696	5.068663499	5.579023414	5.068600546	5.193072103	5.065589813	5.361512431	5.033831599	4.521541395	5.193997721	4.648224882
AKT3	5.878407257	6.738410104	4.74601079	6.530269005	6.360736698	6.232185658	6.492726078	5.927920474	6.414295374	5.528018998	6.155108033	6.649701043	6.953726838	6.232071261	6.346045249	6.057109793	6.697588503	5.257845481	4.854994133	5.829213242	5.891387947	6.676265145	6.212213502	6.234580869	6.889178512	5.71995858	5.862647804	6.375891654	6.041627382	4.224049138	6.514452374	5.436504715	6.473227708	6.203969712	6.567707371	6.119979373	6.192819223	6.482335421	5.477023759	6.429060105	6.407216807	6.279891225	6.384662862	4.437456065	5.828313519	4.378234086	4.826872081	5.483762292
AKTIP	6.123810107	5.670486197	6.199195405	6.248397206	5.574842483	5.362848267	6.345304934	5.546400909	4.632750072	5.576032605	4.021948058	6.302791584	6.151805745	6.249911943	6.027922577	6.047938972	6.195825855	5.657740474	3.86100584	5.68807714	6.702656651	5.95750078	5.698230095	5.431478131	6.325550601	6.117704811	5.612019165	5.959333014	5.464088076	3.398276518	5.907110736	6.37667836	5.479325549	5.282869294	6.126797641	6.047094859	5.614001314	5.870486105	5.156404541	6.17643592	6.285088043	5.127051227	5.708484212	3.451898474	4.572657736	3.873310184	3.608707848	4.057313338
ALAD	4.642928477	5.653870331	4.91325025	5.17891234	4.480637247	4.513723391	4.585798275	4.723722264	5.396059612	4.101417378	4.063781282	4.468218694	4.672907963	4.454409975	4.500460833	3.900969771	4.201908774	4.522724738	5.025196759	4.326219904	4.586290964	4.661921312	4.95786238	4.606369386	4.238793887	4.555438258	4.459827516	4.536497777	4.204090853	4.263291482	5.107855825	4.749567894	4.215037157	4.472289913	4.727985219	4.961600184	4.424219453	4.619713427	3.964145531	4.872653091	4.743556644	4.227583578	4.532329301	4.389382756	4.268401081	4.195400981	4.619405654	4.450240518
ALAS1	6.974708727	6.373526065	6.84288854	6.523972652	7.519998164	6.883650552	6.495377749	6.221602407	7.287654404	6.405096127	7.074762944	6.356334111	6.803158606	6.617488347	7.175374802	7.304405167	6.736409458	6.450536004	5.600764264	6.291039322	7.020095006	6.932098449	6.649466242	6.9502729	6.792174233	6.960034666	6.838881962	6.926262986	6.414265401	6.092628157	6.915812571	6.635980785	6.944876086	6.960486727	6.386985297	6.4994216	7.203729135	6.593010575	7.538445718	6.086928762	6.847851317	6.83922874	6.289958835	5.208660474	5.389491139	5.131462366	5.31415825	5.489245465
ALAS2	2.097116203	3.148165193	3.676592583	3.706726803	2.595354807	2.311713283	2.955713392	2.741662663	3.042831386	3.277636234	3.382929741	2.623016565	2.912331611	3.320433859	2.978955793	2.874771832	3.02812922	3.110007547	4.71413465	3.018575512	3.228821567	3.261658471	3.289651254	3.081303817	2.892145885	3.240843392	3.073728046	2.921996645	3.304622675	4.442185768	3.02762433	3.161571837	3.332602314	2.880680907	2.70242661	2.801535924	2.816651665	3.274657263	3.502088272	3.391503963	2.966491534	3.403293699	3.653828798	3.085306652	4.032793222	3.175638576	3.713307103	3.396128072
ALB	3.666379637	3.073526451	3.134573817	3.136573746	2.709615272	3.207051984	3.101886915	2.762320174	2.836575804	3.0207729	3.213948856	3.553983848	3.368051133	2.975127305	2.95187022	3.38375306	3.111752663	3.239778001	3.396128127	3.19738174	3.286783443	3.001501147	3.262168099	2.932912293	3.736633446	3.155521278	2.897307007	3.068324654	3.187358599	3.107869346	3.877433498	4.029277714	3.090325755	3.362054344	3.33181645	3.130539202	3.339127066	2.91683801	3.366674037	2.897963682	3.66583021	3.075859188	3.293308133	5.003841475	3.819875611	4.854874906	4.514823238	3.269520646
ALCAM	4.260148458	4.9459406	4.596991824	4.666649876	5.461910733	4.287202923	4.547878161	4.657882981	3.921075565	4.813249847	4.636423665	4.257919751	5.234614663	4.064939288	4.864012924	5.128017766	4.616851671	4.651812744	4.037561217	4.144258553	4.994793021	4.336165798	4.71537614	4.007948975	4.320272705	4.6695031	4.270832425	5.338555395	4.368397555	4.363440802	4.825245638	4.208617549	4.787986998	5.345961019	5.184281829	3.944289465	5.005291144	5.147647038	4.668135746	5.003535119	5.18407729	4.295743303	4.4381743	3.780054857	3.888598745	4.501982099	4.285178036	3.970184685
ALDH16A1	4.06230836	4.103547937	4.820990431	3.552295826	3.685017626	3.945994928	3.923530232	4.381195026	3.773706071	3.931551483	4.038298577	4.135166461	3.927331171	4.398400132	4.364558528	4.006017501	4.143940468	4.726164101	4.535202094	3.760232422	3.989398956	4.073332095	3.912788514	4.123349636	4.068919295	4.009406434	4.234098964	4.231389901	4.254237678	4.078442174	3.544816022	4.467463704	4.91702527	4.035387982	4.144125929	3.956901507	3.786380149	3.854732612	4.161478203	4.163274144	4.054089089	3.642634758	4.323447092	4.42018331	3.97953723	4.432734419	3.660195403	4.105298425
ALDH18A1	5.21474938	5.932007215	5.369554839	5.432393398	5.704650335	5.271629173	5.301173145	5.008628805	6.002622637	5.284906376	5.649062548	5.527551774	5.731368905	5.469152751	5.260228419	5.619196919	5.798660772	5.082092128	5.084412898	5.876772807	6.304832783	5.574100188	5.950027456	5.713522708	5.752592676	5.619403046	6.013730803	5.210387123	5.174824134	5.490240963	5.030003782	4.943116376	5.537970046	5.473278588	5.703138762	5.545733907	6.279697016	5.346912186	5.163516553	5.870741555	5.738408969	5.134455871	5.657363172	4.523520017	5.457949255	4.584956268	5.121032393	4.859463536
ALDH1A1	4.597556629	4.035425851	4.578056477	4.781043842	6.837368411	5.40843798	4.466084974	4.394704647	4.667448728	4.845649097	5.185005024	5.034541653	6.013628083	3.415720795	6.265848704	5.544480804	5.140082684	5.392860699	4.173659267	5.093614723	4.549400125	5.825859404	6.145385856	4.740101983	4.516237046	5.463654098	3.72283799	5.578405138	5.120417667	4.412857713	5.709257959	4.146246963	5.22361101	4.448712044	5.457471605	5.258247549	5.412388671	5.575030732	4.586577542	5.608068021	6.002466076	5.067366636	5.398420788	4.46840856	4.573991868	4.532622731	4.729789886	4.117018428
ALDH1A2	3.358455225	3.200771569	3.543133958	3.554860286	2.699030123	3.447135985	3.335637735	3.871542474	3.592963883	3.654864708	3.417319381	3.383869449	3.166308639	3.460603752	3.767686609	3.053277045	4.333722777	3.583565011	4.613388777	3.610093808	2.954527645	3.117415595	3.210619288	3.372337183	3.212213905	3.372259099	3.298611563	3.502601286	2.937040923	4.37928288	3.535604536	3.786888787	3.760388753	4.174700495	3.78615687	3.483377923	3.708188367	4.002609977	4.13916544	3.068365266	3.963474944	3.617103496	3.598683776	3.94679788	4.227330424	4.005067447	3.835174146	3.400146933
ALDH1A3	3.552048757	3.967890531	3.448146718	3.516849191	3.923898504	4.162508103	3.658737833	4.118707392	3.746967423	3.685767232	3.752484813	3.196972872	4.077120327	3.493143704	4.305480045	3.866702919	3.655446194	4.217658886	4.312578211	3.634895265	4.053433455	4.138302239	3.648201633	3.601869111	3.460385871	3.839735775	3.502405616	3.51034728	3.826377812	4.057330052	3.787949739	3.952342876	3.91697202	4.088001425	3.81467009	3.4048142	4.263003476	3.319505498	4.876629583	3.977803464	4.135919922	3.406437058	4.33664158	4.151354112	3.876369593	3.844211124	4.892556417	4.529474122
ALDH1B1	3.172640311	3.863839255	4.082728928	4.91788986	4.150686319	4.150529092	4.330280835	4.641423342	4.825777965	4.401077031	4.1110752	4.837509435	4.52560457	4.536281769	4.029408198	4.096419486	4.209882104	4.7396961	4.806233855	4.791019437	4.894251767	4.800112051	4.900082273	4.323425783	4.340047538	5.197471073	4.451742599	5.610740341	4.735050925	4.881166252	4.940299764	4.363467135	4.751826237	4.605648129	4.883568693	3.854073328	4.89569343	4.968643654	4.987166774	4.522303421	4.570043831	4.765911296	4.119282027	4.631387713	3.935436578	3.962562139	4.863354476	4.157311998
ALDH1L1	3.370671906	3.235072927	3.189267704	3.349467537	3.714075189	3.306946531	3.582978852	4.08856787	3.408080628	3.172340883	3.373728548	2.518815704	2.960791061	2.778439361	3.17890491	3.177383001	3.636319774	2.856241041	3.497871493	3.183014977	2.571481631	3.433864743	2.85298251	2.905272092	2.86863874	3.740061746	3.051000126	2.858159378	3.006145314	3.338124081	3.385651509	2.543665475	3.539742266	2.868594661	2.948888003	3.279686374	2.907848895	3.604323821	3.060864344	3.355470787	2.936266725	2.964882819	3.293787848	3.085136223	3.844285265	4.010850131	3.683885422	3.858273995
ALDH1L1-AS1	3.845915793	3.818935627	3.364560375	3.712728714	4.218542215	3.566967326	3.776258706	2.936697663	3.860429681	4.690023038	3.878467234	3.557314371	4.11390451	2.440908033	3.988594863	3.963329619	4.575037372	4.275748794	4.753379124	3.827491734	3.442814096	3.68236478	3.625924835	3.196186834	3.357963555	4.154414059	3.557374587	3.558372732	3.29654308	4.287490994	3.674009949	3.763752148	4.200398024	4.056994786	3.780211646	3.461955832	3.521901658	3.374376947	3.404480923	3.859952792	2.919127375	3.530201439	3.827013411	3.934711033	4.895628196	4.139138886	4.555556764	5.186148171
ALDH1L1-AS2	3.110587715	2.503012312	3.189421343	3.089865614	2.877562586	3.270142764	3.302889958	3.379330356	3.523044423	2.865544836	3.242117391	3.949364956	2.728639409	2.781135773	2.33396153	2.95015196	2.708293778	3.161037672	4.156781524	2.99854097	2.779747073	3.0010673	2.768340013	2.867330249	2.409377122	3.490324336	3.017622957	3.098412647	2.479526357	3.30605286	2.400418284	3.027971801	2.867113957	3.389726619	2.701741638	3.254634177	2.791900302	2.56873265	2.896716467	3.235068378	3.467975763	3.648356548	2.596261657	3.206517662	3.206517662	3.455403804	2.97038214	3.946882056
ALDH1L2	3.711590877	4.054414788	2.829253235	3.4503901	3.769976932	3.207157483	4.354274865	4.013419502	4.976448206	3.851759328	4.40062999	4.799041752	4.57287387	3.413898992	2.782341602	3.762407857	3.245839991	2.663356633	2.994317712	3.934594278	4.890776405	4.631455567	4.889843923	3.741071439	4.109114818	3.597799618	3.89043284	3.515293564	3.407620772	3.164677136	4.010905699	2.684281729	3.779648846	4.009693042	4.79248416	3.492184626	3.528585854	3.702776437	2.816394863	4.27004144	3.262823056	3.946387846	4.529283537	2.916868979	3.320578514	3.220254754	2.933226386	2.662296901
ALDH2	4.485963356	5.83488027	5.2793486155	6.1013363015	5.693455519	5.761268163	6.4130955765	5.283078755	6.238277904	5.9414855135	4.8247026545	6.1546890405	5.473078326	5.402009839	6.116141229	5.33693587	5.934226891	4.5958734575	3.5770272485	5.9016983175	5.1287827435	5.9153264725	5.8215101275	5.1610367765	5.7007026595	5.9646334865	5.4605399195	6.1470428885	5.721055033	4.45645071	5.64589262	6.5316487925	5.4345075495	5.4013046945	6.1701382805	5.87799019	5.7378782055	5.888342839	3.52045723	6.3715346095	4.729876261	5.972726613	5.3149750295	4.174838874	4.3435224935	4.4417522635	3.3815483315	5.1642490605
ALDH3A1	4.906119775	4.840403864	4.25471491	4.614068712	4.335621818	4.142684197	5.965746243	4.463321186	5.144354425	4.442618531	5.00323003	5.675387596	4.78673702	4.18354636	4.723681896	3.391479535	4.715451956	3.610145112	3.853812323	4.624899693	3.84485385	3.888203877	4.23448583	4.496315112	4.729966545	4.249288247	4.416099956	4.58007919	5.397274304	4.713520026	5.215309359	4.820275587	4.025934745	4.507701213	4.056485646	4.653941682	3.813622652	4.380052916	3.88678505	4.510174504	5.081184901	3.979929262	4.066002305	3.708514418	3.766777025	3.864705791	3.984438586	4.862050622
ALDH3A2	5.958053387	7.304587302	6.921139143	7.803633242	6.392460376	6.831300991	7.351413265	6.810641603	6.497499875	5.648205633	6.70924256	6.779615363	6.522728961	6.742409514	7.069973679	6.336243842	6.235883022	5.463497791	4.192631202	6.647456174	5.761928467	7.244971054	6.821674198	6.416747088	6.410227377	6.914727681	6.715557924	6.693832213	7.146554376	5.478165961	6.48467305	6.632015536	5.926971117	6.96146057	6.888944972	6.864722822	6.387550521	7.220248555	5.293552887	7.660149472	6.505096146	6.159357734	6.293745218	4.17025089	6.714348985	4.646016879	4.435628293	5.935065131
ALDH3B1	4.294333571	4.389685562	5.352732063	4.391167203	4.427191615	4.695473358	4.773257745	3.886154245	3.981633717	4.129762883	4.033908199	4.298288018	3.713580811	4.271608157	4.331015697	4.690146958	4.640070375	4.104202652	5.886212098	4.520133375	4.515610587	4.377448627	4.986411786	4.357511395	4.366926826	4.367192803	4.686713977	4.897523094	4.581563239	4.749228341	3.71807473	4.369868727	4.772023231	4.12763174	4.087092063	4.505025987	4.491789907	4.023244832	3.615758923	4.204232582	3.03746829	4.029688629	3.824774252	5.199357581	4.070008899	4.506733683	4.329791261	5.03741673
ALDH3B2	6.547239649	5.156655348	6.392752751	6.484565344	7.266471077	5.367954691	6.067143244	5.869390919	6.452647638	6.421975745	5.786328818	6.348616888	6.550529722	6.097699097	5.978921924	6.752684165	6.677816853	5.495688905	4.009791244	5.728601973	5.701240835	5.448963714	6.097192156	6.74499847	6.295432003	6.814540888	6.102842157	5.656735177	5.704410855	5.15476114	6.341212693	6.445290529	6.315326425	6.482252842	5.549659097	6.561735357	5.134088276	5.381247782	4.508372754	6.450116912	6.122875035	5.500453306	5.467572116	4.755379023	5.094882988	4.491166772	4.39766385	4.854285286
ALDH4A1	4.33433421	2.916153136	4.101042223	4.149767464	4.459598618	4.272388394	4.3655401	4.378330611	4.794941475	4.006200627	4.224496776	4.22200345	3.940307594	4.567930555	3.74241444	3.588852204	4.043977917	3.886096322	4.235142998	3.958612207	4.31318732	3.707866299	4.438973464	3.746727771	4.031324009	4.27854159	3.815301911	3.967556787	4.045598052	4.342286776	3.882441183	4.862746448	4.472198934	4.092626834	4.163809775	3.660410777	4.046683087	3.42568716	3.966226341	4.298587521	4.034195506	4.030540792	4.497753004	4.225165416	3.106466548	3.882525053	3.904221669	4.102764091
ALDH5A1	5.165834866	4.621448493	4.307171425	4.527082722	4.970986108	4.417427577	5.156394552	4.441795421	5.028517732	4.477569012	4.400411793	4.746548354	4.674884535	4.468749162	5.023825834	4.992032152	5.156280288	4.750221211	3.976300899	4.62778169	4.361869963	4.566092344	5.181115742	4.170400067	4.63834309	5.371460924	5.247606195	4.649503438	5.121591758	4.620849139	4.487501291	4.181046474	4.501500747	4.536254081	4.545278277	4.939454412	4.379290705	4.011509836	4.141306019	5.158612835	4.783571847	4.366434834	4.658490293	4.832720351	4.887768781	4.920006593	5.313432564	4.721802454
ALDH6A1	3.824505326	4.998657584	4.660191078	4.968948369	5.050567344	4.556336316	4.70449267	4.498873832	4.426406363	3.970768758	4.214932392	5.200146179	5.103808813	4.004627674	5.370108917	4.798818097	3.751025968	4.098818174	3.693095282	3.990184472	3.332182164	4.631398599	4.610683865	3.714597668	4.384318849	5.295635691	4.626654069	4.458638474	4.861403643	3.982609351	4.771193678	3.636476064	4.636498661	4.657026979	3.788018603	4.464391628	4.336411165	4.227931694	4.227374483	5.393104789	3.648831671	3.761962347	5.013727338	4.380598712	3.641465567	4.393203259	4.139729291	3.893111487
ALDH7A1	5.153333469	5.390345931	4.998840498	5.786512779	5.108544339	4.399357717	5.098663508	4.471331383	5.883442257	4.045618048	4.945108296	5.565891837	4.932579027	4.416880234	4.700614342	4.7906379	4.86499349	4.37181812	4.487320807	4.816621358	4.970229415	4.565985873	5.30953954	4.615136714	4.971521416	4.327037165	5.045707267	4.742335301	5.146662973	4.790453165	5.30733342	4.738948735	4.939842183	4.771288291	4.838835949	5.699531637	4.271626228	5.158911523	4.40165729	4.813715409	4.684212543	4.491561826	5.001293727	5.168187273	4.360186138	5.094438506	4.912818164	4.794015202
ALDH8A1	3.436920103	3.665654692	4.008705082	3.31902397	3.43704629	4.350383969	3.402431835	4.006116926	3.627358392	3.701045744	3.659294392	3.318772127	3.694512026	3.766123157	3.612509057	3.351728358	4.019497037	3.843166367	3.853070223	3.284919423	3.67345806	3.390739115	3.464626031	3.568625204	3.656193046	3.558573735	4.226451071	3.445095946	3.944968193	3.606741902	3.411620387	3.801152413	3.226043455	3.661180857	3.253868301	3.479008805	3.545862631	3.580222271	3.525015642	3.501652305	2.941313653	3.57397092	3.344420792	4.05369625	4.248021979	3.434376247	3.414739866	3.856706895
ALDH9A1	5.717319472	5.213283578	5.154603089	6.27962941	6.424771037	5.760625102	6.288130363	5.558411585	6.027701743	5.304878469	5.375983629	6.195912727	5.996020845	5.467149978	5.975531408	5.729457765	5.429418276	5.559619013	4.335506005	5.907484342	5.389903884	5.908627081	6.302413771	5.472065793	5.847426223	5.798019285	5.145222198	5.83742897	5.835481893	4.98136879	6.082730424	5.800741911	5.960115118	6.131803835	6.067422497	5.572396681	6.607752548	5.78331002	5.181410928	5.793704764	5.199038657	5.936356851	5.893973489	4.554596087	4.575387901	4.226885902	4.245607249	4.781302776
ALDOA|LOC112694756	6.300076283	5.725276621	6.203299728	5.979957876	6.185488934	6.181435232	5.894464678	6.023045425	6.010337614	6.424220131	5.977102589	6.316527698	6.251527772	6.323676585	6.267191078	5.999426452	6.20952237	6.032703997	5.096197292	5.882820966	6.023922972	6.214137218	6.290388944	6.225640281	6.027290548	6.361381908	6.330699354	5.936942818	6.212365966	6.184953742	5.933639313	6.063780722	6.441608659	5.79097288	6.202745817	6.284698355	6.002763626	5.963345942	6.511335762	6.059610394	5.686105375	5.78666099	6.036459259	4.832789846	5.480728874	4.96669135	5.051485831	6.163337152
ALDOB	3.713791157	3.112888804	3.386424075	3.114630957	3.263848251	3.397085617	2.861974472	4.147419146	3.095660256	3.360584066	3.499730767	3.450676658	3.025463123	3.336317325	4.003438975	3.117872872	3.378791561	3.455120536	3.783770604	3.176642759	3.956818583	2.867913077	3.482036132	3.114346567	4.090966512	3.227232188	3.339123575	3.520714558	4.290702641	3.573830257	3.844697491	3.438004704	3.372031315	3.069843088	3.875332402	3.987961487	3.078622446	3.001663514	3.903331743	3.346704213	3.182928925	3.24974541	4.223763852	4.570541288	3.592425683	3.507008473	3.909369223	3.626583589
ALDOC	5.182442132	5.077284923	4.842577739	5.680310506	5.895499432	5.402967251	5.79925095	5.851054218	5.04791602	5.470650045	5.9083347	4.883279135	5.300554428	6.36796735	4.980149138	5.208038368	5.559262617	4.712556486	4.821951691	5.169559387	5.033657362	5.142960446	5.412301376	5.435945829	5.183582928	4.981679707	5.02155425	5.382287725	5.701615293	5.532550814	5.297311784	5.30189598	4.794764283	4.698892176	5.727201134	5.640150997	5.104011521	5.475169894	5.488005627	6.211882471	5.52002472	5.211948631	5.709336345	5.121452011	5.709385159	5.130137696	5.21216235	5.853941599
ALG1	4.575687905	4.10134304	3.312803486	3.806289568	4.268697547	4.366337654	4.486750262	5.057571024	3.574346418	4.742387374	3.594557085	3.808958783	5.240688984	3.429932451	4.12090305	5.312506828	3.733264831	4.017525064	2.76746864	5.440950715	4.521320183	4.010853957	3.888803787	2.798498794	4.911851342	3.68584987	4.456943292	3.54711635	3.38161257	3.732304765	4.186006438	4.127748917	4.76962325	4.172559482	4.163242316	4.947260952	4.309359188	4.558314463	4.333246686	3.297391429	3.101273916	4.483143411	3.998086593	3.792811266	2.220777165	3.131983774	3.021070903	3.499058406
ALG10	3.462594235	4.029810259	3.745698958	3.454344543	3.271040311	3.974606242	3.623264761	3.096712603	4.348343947	4.685159152	2.107078003	3.231760621	3.739877658	4.011649681	3.707383164	2.898144508	4.22851277	3.223966882	2.908751573	3.643253564	3.669813176	3.500817954	4.076023377	3.577177244	3.848358588	4.784256884	4.041783675	3.610891607	3.306367051	2.808934772	4.655655293	3.126905392	3.199517623	4.395155275	3.667043135	4.811741576	3.611960403	3.867044446	3.570881417	3.438673744	3.239103324	3.003019643	3.494903319	3.493273729	3.68824354	3.548210519	3.06663658	3.961338883
ALG10B	4.2872885	3.817240952	3.994729939	3.484050172	4.428343692	3.223783114	3.695295533	4.231904659	4.09654688	3.695532828	3.774280536	3.677747481	4.106967205	4.673381289	3.451392891	4.118730984	3.64028734	4.073235427	5.339169307	4.521092487	4.045125931	4.395445168	3.111569389	4.460660637	3.180265835	3.68662346	3.17308132	4.216415	4.943303068	5.012318697	4.465095083	4.291097429	3.215958584	4.501901696	3.995903733	4.522921773	4.030335755	3.739553389	4.028753061	3.561380568	5.328144751	3.478261424	3.061447516	4.622160282	4.419039457	4.601529485	5.011252604	4.646808573
ALG11|UTP14C	5.557930419	6.675188927	5.48121829	6.204617711	6.40672404	6.17082798	5.959012153	5.222356101	6.054913379	5.827248182	6.080911135	6.157495698	6.157031658	5.285331281	6.077600756	6.19759351	5.979068701	5.207231029	5.596524376	6.084176157	6.173467942	6.44849253	6.338716507	5.935737418	6.255707401	6.425546469	5.836115955	6.915734128	7.121087215	5.010959193	6.506080601	5.688482889	5.696044246	6.38926396	6.379309286	6.125601512	6.596184346	6.271242081	6.468514147	6.037682703	6.350937509	5.935304479	6.211728418	5.47333933	6.259128028	5.264367332	7.201075368	6.135634068
ALG12	5.56618177	5.716256985	5.710727609	6.072135164	6.343164959	5.128124	5.438085828	4.957395773	5.849511138	5.363001054	5.564089023	5.522851672	5.58482023	5.232597796	5.86663248	5.507538535	5.909694206	5.86311376	4.912536234	5.687031488	5.662756088	6.036180629	5.547801908	5.854469446	5.911568614	5.563367527	5.060505332	5.712082709	5.557628461	4.580335786	5.304470525	5.502800693	5.498827705	5.563511728	5.536521738	4.923627986	6.099878166	5.746446078	5.585564591	5.819082778	5.411940378	5.941714099	5.808739794	4.73275544	5.714799934	5.1273281	4.667110044	4.757893466
ALG13	5.053100982	6.060365473	5.931663124	6.077618833	6.06774111	5.955528416	5.832079566	5.232930284	6.217154714	6.503613336	6.08246995	6.267127786	6.003417047	5.6213993	5.598314189	5.425747147	5.605417172	5.630686726	4.361681423	6.305989937	5.954789033	5.599970299	5.598376064	5.823257204	6.00092055	5.977325564	6.046964841	6.119102578	6.0448226	4.864869851	6.004673729	5.444731425	5.853988499	5.843059584	5.901409832	5.89304576	5.923743452	5.842816702	5.509275001	6.332050524	5.825644594	5.853192787	5.915870667	4.430920536	5.168736854	4.313564438	4.402023994	4.550505322
ALG14	5.63585543	4.978398604	5.191678796	5.446972513	5.619925878	5.097309271	5.08224246	5.725410107	4.996545388	4.864638065	5.200916101	4.907416846	5.330661935	5.36067762	5.39382401	5.689115999	5.544212702	5.129004866	5.088705087	5.161503688	5.33338955	5.609853532	5.118603473	4.868725636	5.100169586	5.715194659	5.947697606	5.167077667	5.462479808	5.30109411	5.394590357	4.463384377	5.727593961	4.966352674	5.682265235	5.156080445	5.699960221	5.466205177	4.655578668	5.446116588	5.075050304	4.616966489	5.521341657	5.227411823	5.153191092	4.978949024	4.108389851	4.772088017
ALG14-AS1	3.767740595	3.870875379	3.15099914	3.873330926	3.298116474	3.870075112	3.877839029	3.610925108	4.485656751	3.633238992	4.041860004	3.699709755	3.573468798	3.656602553	2.975671934	3.839344495	4.611552711	3.288911983	4.363219237	3.753811644	3.780548761	3.485833588	3.328812479	3.824426853	3.556889244	3.484766273	4.38007451	3.197882076	4.101627969	4.397311256	3.814349864	3.639582272	4.255155561	3.919818949	3.379444928	3.596840841	3.595471667	3.56401581	3.824115731	3.712131153	3.793004143	3.993491236	3.615215912	5.327824615	4.396184118	5.340050995	4.500511557	4.032953435
ALG1L	3.152684198	4.082403246	3.675008147	3.84887676	3.052298179	3.296682716	3.133851465	3.891411373	3.247725084	3.581327066	3.668715953	3.696309756	3.056723671	2.371909372	2.40350711	3.031291844	3.329477066	3.725193517	3.496762121	3.129094867	4.27804755	4.17846117	3.227165442	3.78599302	2.600605144	2.793017939	4.054427213	4.144198968	3.412848121	3.569174178	3.661169575	3.406712347	3.360882349	3.387295298	2.707759985	3.052874863	2.995855247	3.089166677	2.45904061	3.894806343	3.538152167	3.864862723	3.261585827	3.534015942	3.763877055	4.968885173	4.683438888	3.377251129
ALG1L2	5.232265891	4.183079679	4.08149151	4.296092959	4.393500511	3.90596371	4.96376119	4.7769394	5.028567395	3.650077069	4.785966265	4.459775537	4.581969356	3.364011644	4.608618312	4.677469643	4.751965415	4.298344033	5.417718435	4.465084461	5.107582234	4.964110636	5.018685641	4.906742178	5.169859422	4.191693634	4.492102546	4.485441252	4.358110813	6.425926106	4.567720576	4.413231913	3.682432762	4.272027866	4.292500946	4.330485612	5.523967888	4.899674053	4.151477425	4.825787139	4.390505802	3.892488075	5.179104402	5.261515081	5.917669726	4.803344168	6.491453059	4.788920883
ALG1L9P	4.614932583	4.069008538	5.411115459	4.796662071	3.677657775	5.081465819	5.051716756	5.042121818	4.577042091	4.443980502	4.431984497	4.226334324	4.274576642	4.73158123	3.993823906	4.338276244	4.158529969	4.304780609	5.727431219	4.736035802	4.370602341	4.495079744	4.540105698	5.29479151	5.170326275	4.431984497	4.648126436	4.376470051	4.69447154	5.354580329	4.142864027	5.457775715	3.767059256	4.397564907	4.816531231	3.937246495	4.149544832	3.867917525	4.240165332	4.382147512	4.4715562	4.347651654	4.389924496	5.366295317	4.979218991	4.878137509	4.980832044	4.804505381
ALG2	6.474613235	6.112987259	5.917963333	6.321985355	6.116869186	6.190842263	6.707116121	5.055242344	6.703871171	6.755784986	6.442246022	6.220568897	6.429114988	6.113460671	5.972537194	6.250647206	5.74966682	5.968354786	6.265979823	6.173859291	7.001487865	6.044872799	6.16875937	6.347597987	5.83451817	6.478998186	6.070828592	6.532901369	6.277479114	3.874524564	6.078502722	6.4711371	6.106794267	6.231903682	6.372743467	6.067508525	6.660257215	6.343304048	6.665341529	6.041872318	6.432579725	5.884284061	6.274540909	4.528834044	4.867229546	4.858399297	4.045479122	4.910035985
ALG3	5.155201247	4.806568176	4.777189911	4.934465042	4.7889582	5.038649738	4.632049015	4.1198956	5.191294673	4.542390513	5.192427144	4.826228196	5.335959588	4.842653387	5.084182849	5.033691442	4.783572281	3.939173847	3.462738216	4.871618001	4.892533148	5.347651381	5.144622115	4.916330644	5.179153558	5.196486255	4.743509497	5.024103457	4.800140979	3.807810523	4.853882957	5.461148275	5.00697945	5.343091972	5.125956188	5.091753192	5.253127132	4.594332114	4.918048812	4.354551526	5.205465556	4.819164574	4.69899688	4.41882526	4.73922667	4.632112209	4.526457611	4.673733019
ALG5	4.69654875	4.833899689	3.894065326	4.488004467	5.462242506	4.829896517	4.799719298	4.613280385	4.832280115	4.758992045	4.508892672	5.173415095	5.25846109	4.406717519	5.133411249	5.135561235	4.72617413	4.796068689	3.779133505	5.272286687	5.782564044	4.734844518	4.166269947	4.450793734	5.012349765	4.54066536	4.692177341	5.688795793	4.606294219	4.112257953	5.049265489	4.346650058	4.476400488	4.771679821	4.794211007	4.287516902	5.144062563	5.311200212	4.850414948	4.460017545	4.584072359	5.672995566	4.757030463	3.534922119	3.787641485	4.119539284	3.824118347	3.790955738
ALG6	5.068243536	5.703508383	4.909269259	5.397459095	5.336642971	5.496433859	5.847086893	5.280143784	5.138796281	4.687988555	4.326575878	5.283173339	5.276305363	5.117711023	5.170500427	5.144647611	5.510798965	5.147154147	3.907781558	5.076448454	5.248503929	5.648642878	5.032942343	4.510318537	5.578337312	5.870000261	4.966731881	5.559012055	5.489680312	4.098072457	4.984365394	4.617757709	5.010821054	5.545170381	4.701112749	4.877824932	4.818273022	5.63983352	5.092779414	5.467728877	5.576254759	5.066436333	5.259770568	4.09682249	5.378560704	4.593788399	3.977965314	4.615181858
ALG8	5.389043127	5.595063616	5.345738859	5.969507444	5.942907098	4.549996863	5.331386995	5.217724435	5.336984608	5.217213622	5.196101423	5.960522037	5.369554738	4.551894016	4.995902109	5.442297107	5.012143754	4.656852347	4.60042167	5.531677848	5.31277116	5.977620927	5.934679336	5.11232443	5.866561153	5.54337507	5.188974493	5.639509208	4.346041978	4.755273048	5.217724435	4.312667012	4.989542504	5.86770648	5.822207142	5.654645923	5.711740718	5.597200124	5.48014007	5.210214161	5.806216036	5.248327195	5.173265056	4.93298649	4.725117482	5.258603161	4.789798932	4.669306429
ALG9	5.288808996	4.945255308	3.9917152	4.422810129	5.076141792	5.466131211	5.131323484	4.126227746	4.970817311	4.535278965	4.776621463	5.03943542	5.186871674	4.976437392	5.274546371	3.946333019	5.234823355	4.780066313	4.698914422	4.966193015	5.186180764	4.908438286	4.466583373	4.909346337	5.065833949	5.088696831	5.195040972	4.668719753	4.850595696	3.821201427	5.172019405	4.921712539	4.7427462	5.276213424	4.95135168	5.024964007	4.88140131	4.502591577	3.851810831	5.131265144	5.309448452	4.946135832	4.924357461	4.459438426	4.288960183	4.719244496	3.770858883	4.30472061
ALK	4.212004567	4.197227819	3.699357003	3.485761898	4.348228342	4.211672155	4.738820962	4.576063877	3.923460281	3.90344917	4.11609097	4.252979927	4.133378451	4.499422838	3.941838756	3.99872493	4.425993803	4.739708778	4.377046102	4.406404357	3.977003233	4.102387406	4.590420774	4.059336885	3.775089276	4.383409921	4.667244928	3.426193764	3.86205912	5.185755815	3.779201842	3.667602406	3.800691453	4.132493169	3.75073187	4.55796978	3.203057556	3.836772757	4.14870873	3.757495633	3.887928511	4.115279885	4.279768577	4.444532249	4.991314234	4.56019881	4.726675218	3.955787167
ALKAL1	2.650300362	4.072103197	3.059528611	3.239556515	3.228928661	2.621354752	2.598603679	2.951674199	1.997304269	3.208245509	2.843177682	2.332718939	2.682334358	3.595979626	3.017303206	3.252659205	3.010246944	3.183399124	4.397694507	2.63845788	2.4975887	2.60482954	2.899189546	3.031676725	2.662244103	2.529781018	2.261289681	2.366947207	2.948267106	2.744400106	2.733958923	2.327297689	2.647648506	2.679915555	2.709760932	3.225355613	3.020553998	2.625988144	2.852411989	2.550636023	2.998235668	2.517350866	3.007207057	3.374361864	3.238085325	3.814438346	3.493455829	2.747116764
ALKAL2	4.544174323	4.577231922	5.089789419	5.368567731	5.111202129	4.972427646	4.882822179	4.623571547	4.830499714	4.986697342	5.537947941	5.63614658	5.446080649	4.511782786	4.878734624	5.439338867	4.601344393	5.488100875	5.233283657	4.889691001	4.957498414	5.085074106	5.360763671	4.713823838	4.497248489	4.702387764	4.845678751	5.168820613	5.045957828	4.656199667	5.272161487	4.398432177	5.602823493	5.136093054	5.249785638	5.628515793	5.85578964	5.004680297	5.224395425	4.745414349	4.188990808	5.769195154	4.85753367	5.614246443	5.239594521	5.422709278	5.184543686	4.883322846
ALKBH1	4.873344327	4.289575803	4.211508023	4.836651313	4.296849939	3.689355809	4.176022719	3.760893269	3.709092231	4.596836464	4.015742394	4.896143456	3.843242129	4.375591815	4.578976615	4.448926943	4.046805965	3.729070868	3.928616587	4.019545794	3.770481573	4.677403901	4.356379242	4.412049549	4.502003739	4.645499755	4.725124751	4.961506585	3.851596482	3.366884587	3.289463596	4.054755434	3.771060014	4.804125591	4.602981979	4.664018423	4.339800488	4.164766081	3.527957989	3.9603988	4.282963845	4.326574646	4.227121354	3.047890086	3.116820948	3.492342957	3.521829367	3.87172186
ALKBH2	5.052338943	4.762021325	4.583463014	5.285646329	5.301446669	4.992960575	5.127715632	4.07382822	4.890754338	4.348062287	5.282627011	4.42412094	4.672022805	4.869921991	5.141538115	5.117058741	4.69073544	5.204138221	4.418335363	4.778305278	4.205256588	4.836969993	4.681135561	5.085361278	4.50672465	4.221943585	5.20056793	4.989845536	4.964853835	4.443757824	5.109560378	4.743703317	4.438084635	4.812694223	5.362716034	4.530192951	5.018149429	4.798639979	4.767201082	4.67196955	4.148327683	4.479975589	3.925251502	5.42364915	5.397101782	4.734556654	5.071865852	4.720627518
ALKBH3	5.27939687	4.601536067	3.687251292	4.708144557	5.03577603	5.044853964	4.83775411	4.507415546	5.141866025	4.945963573	5.256410762	5.2694113	4.738024337	5.215539069	4.978526551	5.491498739	4.465891011	4.75841811	4.096135511	4.680138768	4.704456707	5.112770646	5.029368332	4.629192658	5.655264656	5.017247965	4.335177913	5.152150987	4.922826399	4.652985512	4.94632999	4.72986011	4.252156654	4.659526385	4.767154529	4.657390633	4.405552701	5.172978267	5.351343486	4.728523195	4.579076583	4.960765885	4.990043078	3.989420914	4.376644599	4.407277862	4.337647792	4.452639627
ALKBH3-AS1	2.549853311	4.14606571	4.195193313	3.15727114	2.691928608	3.384319513	2.748508485	3.698808329	3.396687295	3.113805165	2.272842943	3.505698406	2.562687207	3.339678708	2.436251565	3.385420737	2.892801029	3.552503849	3.301283031	3.228674612	3.807661366	2.897024262	2.998736288	2.984377239	2.205118471	2.819186626	2.94899166	3.202883499	2.634999094	2.774504134	2.355091108	2.811974772	3.336022051	3.136003902	3.438820002	3.637222966	2.889975951	2.728694362	3.354737107	2.311870996	3.203799879	3.778592467	2.693659471	3.490201764	2.671350401	3.402244928	3.756331512	2.907882668
ALKBH4	3.442370843	3.823598256	3.545824816	3.626909777	3.878139189	3.5702738	3.744590736	4.145446397	4.163395963	4.116163868	4.858369184	3.321821292	3.133927692	4.304780632	3.168841345	3.697279934	4.099814319	4.1128495	3.364054989	3.2808137	4.639493592	3.536869986	3.971253241	3.983803616	3.887932243	3.711045003	4.043966053	3.825063668	3.961960148	3.950055642	3.936549874	3.501374995	3.775400096	3.772553438	3.363271263	4.301480197	3.601248558	4.321682042	3.928919495	3.958351803	3.309958752	3.899399868	3.303924358	3.427620128	4.214565789	3.910847219	3.450066396	4.56428615
ALKBH5	4.575893738	4.221589316	4.828302396	4.661833544	4.192882331	4.313695261	4.299242018	4.042704513	4.454141205	4.974084399	4.470301212	5.154908754	5.426765285	4.235346019	4.537529657	4.12929796	5.166226887	4.537707451	3.998011549	4.662887862	5.016179794	5.279933076	4.605662927	4.798722505	4.94118162	4.825012384	4.299044215	4.546991557	4.771736994	4.273989068	4.739974594	4.595085589	4.703775523	4.737379734	4.893792599	4.672032344	4.930017584	4.904111255	5.044171161	4.250866343	4.744840246	4.042545315	4.586648768	3.924256079	4.367357575	4.152726942	3.98132278	4.321997659
ALKBH6	5.276169506	5.552431375	4.836515664	5.215060287	5.966423742	5.588314261	5.463839403	4.278553962	5.333796908	5.163928392	4.96724618	5.704236775	5.308277932	4.609836545	5.039889295	5.458265521	5.762700307	5.021137436	4.708075803	4.785747605	5.833343122	5.35074065	5.386692611	5.260745989	5.160346332	5.020248777	5.772015024	5.545659494	4.921480144	5.372266674	5.472647198	5.31277514	5.123266505	5.603221208	5.564552021	5.515323517	5.357957217	5.242128599	5.124015481	5.321181704	5.048761389	4.467771495	5.453822914	5.767991922	4.834463576	4.425510328	4.939658189	5.764944402
ALKBH7	3.887161352	3.69641132	4.179060901	4.00670372	4.854130221	2.976693286	4.448024906	3.523211964	3.915164153	3.686082625	3.071834921	3.752124998	4.037408893	2.739227349	4.255150256	4.082087202	4.027480577	3.144131216	4.01178532	3.549330368	4.214145559	4.168225597	3.703187029	4.782085757	4.28347031	4.184919635	3.768556498	4.012598937	4.121759605	4.338618863	3.921122273	4.526033929	4.119220482	2.88755544	3.875332402	3.185727219	3.87813177	3.63950715	4.110190516	4.338062868	3.800813653	3.512690677	3.205328654	3.467991108	3.107038033	3.4454193	2.919059256	3.871057732
ALKBH8	5.037489615	4.86032893	4.796179143	5.448012954	4.850743251	4.672961646	4.937270813	4.832398036	5.017336103	4.724339776	5.182740349	5.050366497	4.974747861	4.554571523	4.994405724	5.32306185	5.278355054	4.232835871	4.692363674	4.771651172	4.913879319	4.834368549	4.96318097	5.2416805	4.618692917	5.193433653	4.936871922	5.166170498	4.664290741	4.602289611	5.246673515	4.896685435	5.165126901	5.081627813	4.628729866	4.928882203	4.761437942	5.122702762	4.663580723	4.512046679	4.533577911	4.814068164	5.050786112	3.91454184	4.172183043	4.776456021	4.7176309	4.761195971
ALLC	3.663612182	3.241456695	4.075211875	3.076700234	3.54162508	3.786594227	3.454993358	3.798962566	3.072134573	3.451049795	3.141715725	3.065063824	3.655135651	3.403292861	3.001997924	3.319574105	2.755935859	3.683141473	3.301397756	3.558581642	3.257808954	3.177705555	4.071012184	3.452513875	3.063737405	3.017156492	3.299394842	3.609322103	3.437196076	3.78868557	3.077887977	2.843001566	3.919293037	3.253636747	3.051229204	2.97046309	3.683593482	3.277545841	3.101135575	3.419305913	3.340012303	3.088791633	3.293931792	3.532353718	4.451663483	4.3742473	3.496054285	4.544161091
ALMS1	4.471191911	5.787552636	3.822873855	5.080583966	4.91903852	4.976360858	5.167813165	3.677733435	4.905174594	4.46284214	5.06732092	4.925096084	5.155263702	5.351775474	4.842795634	4.280753397	4.603039455	4.51394482	3.70663847	5.020746649	5.368140043	4.990653447	5.4564199	4.206802681	4.801515411	4.784766979	5.541312412	5.383250871	5.296462869	3.398158903	5.001853402	3.954966428	5.052421071	4.971528563	4.945606534	5.233258305	4.704745534	4.736024393	4.267446558	4.962880133	5.413872402	5.655399485	4.602315529	3.273449944	3.970080118	3.285268559	2.984122978	4.508114447
ALMS1-IT1	4.786580573	4.988420044	4.420696206	4.405390217	4.260846177	4.069541018	4.313891642	4.118314665	4.196033831	4.029850159	4.439825217	4.274008594	4.08601171	4.10771837	4.278625677	4.221374673	4.56263432	3.930404514	4.991784534	4.055347899	4.331833574	4.033724357	4.433663636	3.582487499	4.214010555	3.747273984	4.231168204	4.480165317	4.796378728	4.26247583	4.836860902	3.867938855	4.215665032	4.501807477	3.981514076	3.580739317	4.382238209	4.079331769	4.370430162	3.957079349	4.148541034	4.508347584	5.149458158	6.232494955	3.989914762	4.937664286	5.573989823	5.220798049
ALMS1P1	3.924468655	3.686953385	3.701258685	4.039863377	3.949054053	4.889050306	3.85914117	3.885344694	4.041743973	4.757101021	3.954824328	3.629545935	3.61003701	3.793833492	3.626270986	4.301480197	3.728629179	3.834547013	5.314865697	4.087822517	3.724733483	4.164046145	4.228723181	4.426690119	4.617009818	3.967842617	4.029776038	4.190810621	3.880760461	5.480521181	3.882352709	4.007881583	3.606230237	4.337669779	3.811439955	4.25358376	3.875332402	3.993641142	4.049940063	3.881146481	3.416401184	3.766172707	3.722832111	4.672526788	4.356956968	3.954226206	5.427024117	4.630447964
ALOX12	4.169293701	4.214637302	4.50827723	5.598876053	4.741047626	5.488886857	5.216161342	5.398327228	4.821219972	5.005207031	4.00028982	4.841986818	4.698107717	4.097861461	4.342456181	5.056973181	4.858287994	4.175305286	4.673576528	5.217142659	5.087563938	5.241355183	4.648310541	4.259415646	4.704109596	4.358302443	3.88142477	4.706858947	4.584168601	4.729426468	4.500747807	5.005148347	5.204922053	5.275522947	4.696399163	4.89974958	4.367642322	4.694439477	4.104384561	4.796345677	4.042602903	4.26756025	4.654731953	4.633745295	4.738802977	3.840804683	4.557431683	4.086196211
ALOX12-AS1	4.466097642	4.090466579	5.021854717	3.993830803	4.285295715	5.231669134	4.342359281	2.520060969	3.806343583	4.209285746	3.199798102	4.80726965	4.463374743	4.572788696	5.05010613	4.136374134	4.990870147	4.424518085	4.399358219	4.331382816	5.315637847	4.928831119	3.934566739	4.934446027	3.279424487	4.550093562	5.317911351	4.185563356	4.730502606	4.823729744	4.470206009	4.509713928	4.62708051	4.503811784	4.795677004	5.222004357	4.247242942	4.609834086	4.592243334	4.272328712	4.791721588	4.458609229	2.969462274	3.778763698	3.848346855	4.505582616	3.347765842	4.018523475
ALOX12B	6.99320992	5.695679823	6.810827385	7.056488318	6.589407065	6.752571653	7.721419155	5.31258788	7.190318851	7.15261299	6.386290945	7.585863949	6.492269099	7.867051676	6.841545115	6.850034714	6.975962201	6.422045357	4.373887461	6.246994519	8.228489137	5.827220537	6.848438771	7.537877875	7.831746376	6.993739443	6.586467102	6.96795142	7.169624554	5.771909826	7.097616319	8.429834225	6.331235923	6.099648004	5.453279739	7.882669715	6.107557952	6.393460592	6.420711464	7.23988135	7.090579309	6.312282799	7.257926924	4.40620328	5.598015969	4.312568969	3.597673179	4.795709746
ALOX12P2	5.081470709	6.4186740595	4.4269663295	4.091421541	4.2569831655	4.186733631	4.557839475	3.9062671765	4.0188305265	4.6606714505	4.3665928785	4.586854476	4.971325582	4.4159957675	4.643561269	4.472677203	4.990257544	4.1334758335	5.1336148395	3.999413721	4.285093428	4.0495123955	4.8447527875	5.040183279	4.305436429	4.4045465405	4.3838224375	4.068509065	4.980308152	4.5668909325	5.105763194	3.882144188	4.837818932	4.9867171935	3.9110692865	3.671341611	4.4864426165	4.379713229	4.5054032475	4.7220480365	5.3071934295	3.8630185725	4.3064475475	4.9703380195	4.8548422205	5.076765644	4.043828825	4.3884458905
ALOX15	4.393430662	4.873241838	4.261517746	3.697907137	2.722529992	3.385384486	3.592294349	3.838221783	4.08014316	2.747972178	3.773701096	3.427629752	3.167008466	3.602271638	3.284127951	3.230900966	3.188432438	3.708149014	5.022829509	4.811404622	2.908267539	4.321619914	2.918525212	3.585615894	4.05406562	3.59529526	3.068314808	3.062431145	3.472945795	3.995075872	3.222900805	4.254876961	3.66598522	3.406917832	3.401089983	3.541617343	5.745099469	3.691754	3.866299139	4.042545305	3.457400759	3.869459613	3.967411103	4.213759978	4.685503413	4.914785241	4.104793817	3.98707047
ALOX15B	5.083343864	5.704534126	5.655535784	4.472220902	9.082431964	4.764850603	4.692320023	5.093501491	5.010427676	4.231888326	4.810353548	4.824062699	7.205746373	4.295170111	6.135729384	7.515212582	4.12421861	4.911349683	4.592823413	4.272660032	4.2918533	7.64402369	7.349018906	3.850962261	4.72080499	7.043459947	4.828263251	4.409025872	4.675617765	5.231065164	4.414641732	4.830260105	6.940864915	5.765083623	4.27038239	5.118363349	4.564818714	4.392878617	5.150628293	4.905953146	3.596667062	4.409227217	5.187849011	6.021376663	5.7627979	4.818131928	4.861465682	6.448549821
ALOX15P1	3.258918794	5.12332729	4.107040624	4.646383992	3.183735812	3.626656899	3.766068203	4.450585163	3.839828618	3.637337105	3.517828289	3.702919367	3.763357142	4.544756273	3.137887491	3.70181164	3.649716092	4.484495573	4.312381802	3.97650744	3.239098936	3.824893616	4.073128317	3.649455904	3.167124065	3.168294148	3.662370071	3.186163253	4.353310898	3.24957627	3.786115706	3.644277044	3.677528639	3.663335748	4.271806873	5.00690407	3.486921822	3.059961566	3.748323637	3.167124065	3.904637891	3.279014373	4.204861067	3.749847751	3.627514513	3.740364897	4.267009332	3.583161481
ALOX5	4.239484219	3.372767966	4.164516272	3.662615337	4.33439632	3.434972758	4.166769218	4.299193658	4.09998157	4.056412159	3.94109681	3.276775334	3.993150552	4.112888527	3.965284458	4.216048191	4.198522382	4.502984187	4.100078759	3.79292713	4.913885345	3.687728971	4.323496552	4.096582971	4.162477882	3.978764237	3.803156328	4.97208929	4.383934299	4.192453243	4.051799435	4.235688905	4.634222839	4.325746615	4.243986587	4.260993072	5.042567819	3.788937695	4.444076135	4.37070859	4.560966073	4.149987775	3.364301486	3.163062216	3.690834138	2.723874713	3.493625081	3.068881694
ALOX5AP	5.806202659	5.411907368	5.796377086	6.357888182	6.571311834	6.152432631	6.139102483	5.598336535	6.268047335	6.518115775	4.961329618	5.078409212	5.934612574	4.858285711	5.559237583	6.791268796	5.738668469	5.94279595	5.313750903	5.487684514	6.579490904	5.800735302	6.330335584	5.523447956	6.676850096	6.155964779	4.90367412	6.195322484	5.226553216	4.710397558	4.802125537	4.430633431	4.785929397	6.346343548	5.853387566	5.690091271	6.830804886	5.718992693	6.326345302	6.225858676	7.120749277	5.548198079	6.465589447	5.642661031	5.434498281	3.786084837	5.72837232	5.618597738
ALOXE3	5.65292531	4.389865634	5.112760168	5.765657827	5.478763222	5.716172603	6.836670744	4.437566047	5.397227555	5.697260982	5.43177168	6.231874753	5.820295508	6.839612871	5.763269936	5.654490882	5.777030476	5.676289517	6.03054853	5.284845941	6.168517174	5.486646505	5.483351796	5.713838938	6.109696422	5.643456499	5.972814015	6.335748522	6.121218924	5.518876086	6.13516462	6.230517768	5.166619968	5.302335155	5.257260859	5.889193002	5.269693317	6.070208897	5.274825253	6.201468042	5.684111382	5.173280863	5.710409866	5.340152871	5.33233528	4.938712956	4.581555355	4.628509087
ALPG	4.912737171	3.061805352	4.733586789	2.871563144	4.480802833	4.927063392	4.0465797	5.500160929	5.209413407	4.944997046	4.119407063	4.910861745	3.275345425	4.565471237	3.62831013	4.46683626	3.949424772	3.463418185	4.734367606	5.251834126	4.107683918	4.884077764	4.850170274	4.752644758	3.761819924	4.151042617	5.990434962	4.314848068	4.169563369	5.184682708	4.558156139	4.587660916	4.308581516	4.003784184	4.922832765	4.023916732	4.538039054	4.869083767	4.517808299	3.488848406	4.185338945	3.785740022	5.260991661	5.738261376	3.584181272	4.635364587	4.815935666	4.148355719
ALPI	3.932109914	3.526537888	4.921433791	3.409509768	3.250931321	4.424156269	3.827457127	3.647296986	3.813588314	3.451303278	3.367680682	3.598764849	3.357569018	3.215211759	3.444622169	4.597037361	4.645830949	3.877576458	4.441451708	3.370625005	3.154194708	4.326374368	3.140856726	3.826337704	4.089572349	4.061211614	3.064676999	4.237349086	3.050855539	3.761174686	4.332047305	2.947370187	3.488801847	4.030654214	4.346728626	3.988538151	3.163108595	2.814620777	4.584587749	3.3806171	3.653549986	3.862658153	3.583108272	3.369641655	4.149712394	4.172599803	4.136822808	4.698559761
ALPK1	4.724845561	5.070035416	5.001264252	5.398877971	5.432560861	5.442599806	5.414726595	4.175523825	5.959691073	5.67747753	5.552343679	5.741369114	5.774622024	5.666102999	5.275163698	6.084961225	5.869235024	6.329150011	4.825778616	5.313261577	5.326971681	5.606826661	5.640756773	4.881320585	5.928066317	5.733911478	4.666315341	6.023183643	5.47773941	5.412863071	5.385265157	4.42174663	5.639503595	5.351619059	6.129180404	5.384168136	6.217785283	5.998737519	5.23068641	5.577851443	5.939419162	5.273284495	5.404235078	4.825466378	5.39551931	3.885134457	5.423827846	4.968958178
ALPK2	3.292813214	3.145579515	2.858537096	3.174505092	2.587959547	3.095451808	3.522630788	3.127596066	3.290891741	3.22629889	3.304507782	3.569031394	3.462394162	2.67461386	2.959669918	2.589709377	3.459626925	2.806559027	3.832645871	3.371830112	3.133203633	2.920317554	3.168451165	3.810768642	2.777477101	3.42589607	3.129142078	3.072607812	2.968072149	2.594343902	3.380033272	2.967594062	3.285989667	2.786781003	3.080312725	3.052845751	2.876270471	2.825117256	3.101266127	2.88727155	3.196151281	3.01776181	3.205107541	3.225755025	2.659799159	3.495970115	3.636644254	3.154317022
ALPK3	2.364905676	2.256667352	2.610860177	2.889244932	2.401343307	2.444480377	2.542257281	3.121990191	2.806796229	2.157236373	2.501270152	2.030411094	3.503658915	2.408165836	3.124017503	2.26142875	2.74102734	2.089003346	2.550456193	2.653045004	2.664341438	2.328168232	2.130050927	3.21540681	3.276042744	2.567372167	2.256515703	2.281478873	2.53622311	2.267286722	2.238218408	3.501790376	2.055470675	2.781403519	2.823348349	2.837590725	2.806008733	2.593352467	2.120268468	2.757631271	2.402479	2.686538144	2.55536997	3.869084721	2.755815089	3.251419955	3.888746698	3.135590641
[truncated: 25,387 more rows]
