# Supplementary material for: Explore the shared molecular mechanism between dermatomyositis and nasopharyngeal cancer by bioinformatic analysis
Source: PLoS One. 2024 May 16;19(5):e0296034. doi: 10.1371/journal.pone.0296034 (PMC11098312; doi:10.1371/journal.pone.0296034)
Supplement: S5 Table — (XLS) [file pone.0296034.s006.xls]

geneNames	GSM1301444	GSM1301445	GSM1301446	GSM1301447	GSM1301448	GSM1301449	GSM1301450	GSM1301451	GSM1301452	GSM1301453	GSM1301454	GSM1301455	GSM1301456	GSM1301457	GSM1301458	GSM1301459	GSM1301460	GSM1301461	GSM1301462	GSM1301463	GSM1301464	GSM1301465	GSM1301466	GSM1301467	GSM1301468	GSM1301469	GSM1301470	GSM1301471	GSM1301472	GSM1301473	GSM1301474	GSM1301475	GSM1301476	GSM1301477	GSM1301478	GSM1301479
A1BG	7.55690865	7.01634095	7.2379881	7.5599939	7.742211	8.0464245	8.0729914	7.2066311	8.1526585	7.9150491	7.29713275	7.30407475	8.5372805	7.225947	7.0355951	7.304592	7.65544235	8.30782335	7.7557421	7.5948625	7.6143218	7.9908585	8.00999235	8.3489957	8.482488	7.14027965	7.05947835	7.5916708	8.0200505	7.8288995	8.56370085	6.559338	7.622419	8.052262	8.125248	7.48229795
A1BG-AS1	10.671913	9.31481	10.418825	10.57925	9.131832	10.155253	9.717711	10.6479	10.358706	9.741656	9.897636	10.323451	10.074376	10.298068	9.646249	9.379563	10.501866	10.158129	11.112438	10.530931	10.364221	11.0589905	10.427511	11.054438	11.163194	8.212413	10.98923	10.498934	10.979059	11.013396	10.613877	10.402628	10.760871	10.773311	10.935585	10.7112875
A1CF	3.5880044	3.27267325	3.31145295	4.66002845	3.28431235	3.79001155	3.3429352	3.77309855	3.01455605	3.69809405	5.1803127	4.0850342	5.57353495	6.04884865	3.3369513	3.4189115	3.3720144	3.61854465	2.88071155	2.8558623	4.2441971	7.4381495	3.9653169	3.04840085	3.28881955	3.03340805	3.0539092	3.8302542	2.9425248	3.6418085	3.0337516	3.49522425	3.862441	3.1163925	4.1784693	4.04721
A2LD1	9.219476	10.135557	9.784006	10.300201	11.401851	9.246712	11.416766	9.672658	10.331508	8.755324	8.638615	10.916496	10.267478	9.367702	9.675527	10.315993	9.2193165	9.158253	9.461682	9.442839	9.600016	9.437239	9.865767	9.823837	9.929513	9.6993065	9.883087	10.788316	10.150629	11.011862	10.736757	9.817861	9.727485	10.751195	10.658339	9.874588
A2M	15.193541	14.880368	15.186511	15.728685	14.839991	16.124474	14.259328	16.07581	16.462767	15.382537	15.241452	15.581345	13.869714	14.962176	14.568162	15.247306	15.6863	16.375977	14.984782	15.684637	15.833321	15.987615	16.409895	15.987615	15.542226	16.34432	15.845129	15.99542	15.21454	14.749931	16.070566	16.840466	15.655337	15.360877	15.184056	16.050158
A2ML1	10.380303	11.451029	11.538571	10.555951	9.815323	10.46855	10.548371	10.286818	12.090087	9.439561	9.426	8.858995	10.590849	8.7918	9.833628	13.641497	9.807068	11.402091	9.918105	10.383427	10.053243	9.438257	8.871942	9.415598	9.702918	9.700768	9.244567	9.376991	10.622216	9.857875	10.276799	9.791312	10.135557	10.737265	9.848277	9.837095
A4GALT	9.462114	9.727699	10.498734	8.775853	9.975229	9.8947935	9.335057	9.3889265	10.067534	9.016541	9.520964	9.827261	7.5105596	11.339437	10.671393	10.423859	9.469351	9.505733	9.982985	10.354335	10.23001	10.27201	10.928249	10.27306	10.015196	10.569608	10.529902	10.195604	10.197268	10.361182	10.413578	11.175478	10.379568	10.334024	9.299391	10.24438
A4GNT	6.403297	5.475507	4.56404	4.672148	4.4263916	4.709432	3.5849724	4.8997464	4.400705	5.0573125	4.9362783	3.6898634	4.6332083	4.671766	4.1358695	4.063242	3.7109091	4.771858	3.7211742	5.65274	4.1053095	4.895197	5.051409	5.273693	4.308102	2.9514656	3.8096793	4.5611696	6.7151513	4.9315095	3.9696162	4.11111	4.03848	4.0509057	4.851144	3.8109746
AAAS	12.143509	11.94433	12.305443	12.048602	11.754282	12.059833	11.613568	12.00341	11.881126	12.036486	11.711422	11.530688	10.284447	11.457159	11.917255	11.265808	12.167005	11.886491	11.866051	11.411543	11.547107	12.183142	12.564371	12.296635	11.923258	11.356466	11.739444	11.958053	11.715208	11.80825	11.72658	11.839352	11.896491	11.902497	12.285218	11.911894
AACS	11.709291	11.18297	12.200107	11.446739	14.21552	11.391628	11.296133	11.276163	12.246972	12.684283	12.272255	11.04792	9.764991	11.688892	11.533338	12.020963	11.193574	12.38117	11.226762	11.30912	11.2606	11.498406	11.414476	11.272008	11.286326	11.660211	11.420426	11.161157	11.2543	11.322433	11.281417	12.059833	11.187139	11.437588	11.179162	11.638249
AADAC	8.763894	10.088973	6.6066155	10.011676	6.9151626	7.7482843	7.577484	8.430956	6.112945	5.0446568	7.055205	10.052041	5.608446	10.874457	6.6950107	8.087126	5.135143	5.9997354	6.7002416	7.5815444	8.874907	7.71275	8.36714	6.6794353	7.2482367	10.042036	8.519047	7.917781	8.664712	9.071374	8.984877	9.362081	8.571138	8.406795	5.39681	9.051457
AADACL2	6.0739594	7.9313416	4.683147	2.654839	2.6453137	2.7418997	3.546988	3.6289537	2.7180774	4.901912	2.6380572	2.6590614	2.6610756	2.7176158	2.6538963	2.641335	2.6303449	2.7837508	2.6845543	5.5045543	3.2381876	2.6473534	2.7223785	2.8228905	3.4019048	3.5581474	5.2227316	3.1575823	6.02738	3.629529	3.007676	2.613313	2.6543703	4.360502	2.6333814	2.784378
AADAT	7.1316338	8.768251	6.6859093	6.71963	5.990574	7.0473633	9.658007	7.564724	9.026579	8.492371	7.5680885	8.9826145	2.6311097	5.806492	10.314151	8.411587	7.798924	8.816684	8.389487	8.772976	8.863929	8.373902	9.159921	7.79378	8.08574	9.773884	9.2026825	8.7883625	8.093841	8.211429	8.958557	8.930681	8.078946	8.713284	8.123799	8.370539
AAGAB	11.574869	14.205093	13.254838	13.845399	13.300268	13.220794	13.234724	13.540113	13.538523	12.896847	13.799345	13.21521	9.977413	13.257656	13.280305	13.311159	13.282265	13.430096	13.123117	12.957889	12.879599	13.094941	13.081478	13.199588	13.220041	11.86486	10.996666	13.299797	13.117578	13.078139	12.94548	13.02496	13.305722	13.028409	13.100074	13.06925
AAK1	6.82031516666667	6.8946498	7.11899153333333	7.12357553333333	7.44419453333333	7.28585386666667	6.38239826666667	6.6752595	6.3564203	5.50126056666667	6.2421453	6.28061873333333	7.67281123333333	6.917982	6.3265035	6.48518266666667	6.64289266666667	6.90274263333333	7.39696796666667	6.5682524	6.83329446666667	7.1073758	6.7732768	6.44509443333333	6.9040623	6.45240256666667	6.9196249	6.91286026666667	6.9433889	6.5619405	6.78496616666667	6.81713393333333	6.522122	6.68683143333333	6.09139283333333	6.4965433
AAMP	12.237041	12.976081	13.236546	12.1771	12.845824	12.495712	13.207352	12.747701	12.691277	13.036092	12.615141	12.627053	11.139738	12.8600235	13.115056	12.600587	13.08438	12.790786	12.413273	12.50955	12.635323	12.800868	13.223057	12.859196	12.782732	12.214256	11.71203	12.727663	12.48806	12.234836	12.491714	12.39128	12.839229	12.876875	12.1551	12.7222595
AANAT	9.780321	9.33254	9.333316	9.496635	8.907593	9.856995	8.0752535	8.752956	8.397407	8.395338	9.019488	8.17572	9.040463	8.337567	8.222876	8.362131	8.677449	9.348944	8.9173975	8.58269	8.832809	7.9153214	8.016518	8.192056	8.2624	7.9577103	8.321574	8.364201	8.769189	8.702316	9.10032	8.665424	8.244754	8.953509	9.443106	8.920733
AARS	11.436448	11.170749	11.606747	11.089748	11.586971	11.169259	11.2239685	10.875788	11.140427	10.538127	11.00135	11.007694	9.486296	11.421958	10.470121	10.297485	10.922237	11.128653	10.380303	10.566711	10.532108	11.215925	11.217604	11.514709	10.865336	11.061003	10.283181	10.675043	10.448189	10.397568	10.805975	10.8025055	11.048187	11.069539	11.199641	10.803542
AARS2	13.111732	13.446641	13.394396	12.692464	13.195433	12.474236	12.495712	13.02618	12.791192	12.812489	12.968908	12.870728	12.3231125	12.979314	13.106429	12.43279	13.205298	12.642159	13.058555	12.562576	12.649674	12.588373	12.4564295	12.617546	12.901693	11.89585	12.765828	12.906348	12.726431	12.690856	12.585831	12.47909	12.467801	12.343822	12.269176	12.467415
AARSD1	8.46113735	8.3488268	8.2788135	8.0290095	8.303509	8.3476257	8.7353597	8.16914725	8.7413063	9.204418	9.6654658	8.3630467	8.24607035	8.56692025	8.69215415	8.36634525	8.98301735	7.9132665	8.7706895	8.5206145	8.4688754	8.46908385	8.43001625	8.753741	9.21622785	11.9726835	8.530241	8.4578462	8.593757	8.61450375	8.583059	8.371762	8.5042608	8.4567483	8.5747575	8.35230265
AASDH	7.636691	7.69171016666667	7.6217812	7.29611246666667	7.8639101	7.7090536	7.77134686666667	7.82483906666667	7.461984	7.87929523333333	7.82765333333333	7.83609276666667	7.57909923333333	7.8703425	7.9228244	7.62348323333333	7.66012603333333	7.63131933333333	7.55825983333333	7.70347026666667	7.6835545	7.64939753333333	7.56602733333333	7.82294366666667	7.7429	7.49008966666667	7.61298333333333	7.52948033333333	7.63072966666667	7.68641963333333	7.63560456666667	7.283969	7.66330763333333	7.5356522	7.63026016666667	7.54319866666667
AASDHPPT	12.2776913333333	12.4388133333333	11.743096	12.2539156666667	11.7074183333333	12.0460646666667	12.8316696666667	11.9966666666667	11.6416046666667	11.741786	12.4087643333333	12.336671	11.8241783333333	11.8852756666667	11.6551993333333	11.9953823333333	11.6316686666667	11.9028786666667	11.8958983333333	12.1706888333333	11.95729	11.8580475	11.6540336666667	12.2176686666667	11.8442403333333	12.174284	12.1461018333333	12.0275303333333	12.0920183333333	12.190828	12.16196	11.596979	12.0562576666667	11.9600933333333	11.9848195	11.9244108333333
AASS	8.161917	7.511757	6.31349	7.0580516	6.155699	7.404554	9.143824	8.272822	7.8775644	8.974758	6.9720883	8.497447	7.005456	9.278956	8.22368	8.602222	9.63179	8.186418	8.095407	7.931643	8.166229	8.05293	8.556974	7.845932	8.08191	9.218501	8.256894	7.9335933	8.305106	7.8523655	8.7082405	9.599485	7.946554	7.7585144	7.1533804	8.101959
AATF	13.596181	13.823226	13.808501	13.6246385	13.5992905	13.4828495	13.481615	13.3209255	13.23720475	13.9386495	13.5606975	13.519134	13.2772095	13.54076925	13.4649355	13.1422055	13.5057675	13.1208945	13.275276	13.196326	13.284581	13.777812	13.8721345	13.971476	13.6660695	12.597472	13.22548775	13.360882	13.37913825	13.499684	13.249772	13.07841525	13.54946325	13.523607	13.772121	13.7256505
AATK	8.089647	7.62572656666667	7.60844226666667	7.7021685	7.55188533333333	7.55136786666667	7.3290683	7.49420323333333	7.43533066666667	8.80491933333333	7.32538353333333	7.28451896666667	9.128495	7.673622	7.32030236666667	7.2351526	7.8622847	7.66990743333333	8.05378033333333	8.28912183333333	8.32566876666667	7.57722446666667	7.71127033333333	7.51500423333333	7.47828786666667	7.12957	7.39986133333333	7.85984486666667	7.7041239	7.61546833333333	7.80540233333333	7.90351323333333	8.06541556666667	7.8410085	8.15339646666667	8.21757716666667
ABAT	9.5358605	8.49177125	9.252405	9.401194	9.3603098	9.13388225	8.8192707	9.41583075	9.0728815	9.42477785	8.6512885	9.33510525	10.182325	9.88686665	9.2149995	8.6721143	8.90489365	9.371186	10.4419385	9.6353645	9.829832	10.477457	9.85494225	10.427827	10.592744	9.8184127	9.9792992	9.8149015	10.20759225	10.1710015	10.167736	9.1842103	9.82608275	9.93767475	9.7700895	10.3815295
ABCA1	8.64788033333333	7.7098015	8.5510171	8.69347943333333	9.21467353333333	8.17146833333333	8.6140784	8.46867593333333	9.69551066666667	7.65415363333333	7.81340013333333	8.880917	11.9242736666667	9.52952666666667	9.33965266666667	9.31771333333333	9.61589766666667	8.714643	8.3750194	8.36677166666667	8.68544066666667	8.628176	8.54854643333333	8.39550803333333	8.54899766666667	8.3298931	8.46610346666667	8.56363533333333	8.3322703	7.21847006666667	8.48739276666667	8.97535243333333	8.64913933333333	8.15967096666667	7.76317166666667	7.76294903333333
ABCA10	7.1065826	7.243479	7.504848	6.8972983	8.45366	8.144213	7.8859167	7.4942746	6.4983068	8.827996	7.6835566	7.294767	6.210259	7.1959147	7.390022	7.129797	7.0696316	6.9738545	7.841661	7.7295303	7.6490283	6.5594306	7.372778	6.5056586	6.9080777	9.056739	7.92246	7.1178994	7.4936023	7.6840277	7.27923	7.667711	6.4308424	6.8959703	7.9633746	7.7469068
ABCA11P	9.046443	9.116664	8.557961	8.648522	9.576176	8.532566	8.963028	8.625997	8.220451	10.430587	10.1392145	9.454832	7.7548013	9.390652	9.33254	8.4137745	9.318797	8.261705	9.420486	9.073244	9.210024	8.581331	8.584149	8.366806	8.788117	9.467227	9.278743	8.98152	9.2675	9.350266	9.202904	9.044284	8.895218	9.031708	9.269738	8.702637
ABCA12	7.150089	7.1892223	10.1640215	7.7093277	6.4491115	11.555438	8.0576935	8.652381	11.027741	9.930759	6.282855	6.671503	5.5420895	7.705841	8.101754	10.7218	8.758618	9.237724	6.908656	7.1698694	7.6362076	7.256567	6.529455	6.594093	5.099803	4.2608514	6.2168183	7.665252	7.6983166	6.8300233	6.7563396	5.0189066	7.056298	7.7256	5.067675	6.40603
ABCA13	10.458014	9.888787	10.81643	7.820654	13.488965	11.566003	14.1017685	10.9670315	8.834538	4.577837	9.977044	12.5610895	7.206203	2.6461067	8.867991	9.815141	11.121927	11.1588335	12.484649	12.708724	13.573705	11.268426	12.906348	9.9439745	11.098494	11.65629	12.814065	12.753682	11.824827	11.963175	11.687371	12.133072	12.674237	13.520838	10.606152	11.343259
ABCA2	9.4599905	9.114509	8.831557	10.243814	10.113896	8.944422	8.065446	9.243243	8.71136	10.130487	10.203079	9.076365	9.273408	9.498827	10.638203	7.4998236	9.115188	9.521234	9.476228	8.900364	9.276018	9.563166	10.088228	9.380252	9.680382	8.703962	9.393232	9.719764	9.4595175	9.40187	9.47455	9.504679	9.244366	9.566746	9.060823	9.176468
ABCA3	12.60877	13.902512	14.080283	13.551467	12.706866	13.29693	12.182205	11.099765	14.193103	12.199821	12.016436	13.223057	8.591354	14.522345	14.272845	12.157845	11.425623	10.04685	11.276607	11.196134	11.233589	12.542635	11.742609	11.279189	11.920716	11.51563	11.476845	12.26118	11.768459	11.759027	11.7473	11.132121	11.601178	11.799503	10.406551	12.034316
ABCA4	5.8654566	5.273693	6.938738	4.916993	8.157654	7.9511075	4.8267603	6.703441	8.200765	5.7825875	6.551364	6.55541	2.7319374	6.5041304	7.4281545	6.696643	5.9675727	6.112465	6.6165156	7.5959563	6.9968767	6.923671	7.9693975	7.3149614	6.8535995	6.466679	7.363216	6.4677267	6.88496	6.601869	7.2476997	6.877334	7.076004	7.2560472	6.5546236	7.455833
ABCA5	11.4684875	11.03670275	11.3264715	11.3409955	11.9600665	11.75118	12.270985	11.668705	10.993815	10.110441	11.63384	11.7606675	11.537217	11.481586	11.8156585	11.56598675	11.090012	11.30434525	12.2591865	11.904038	12.357546	11.4965545	11.925833	10.850326	11.63735275	12.671717	11.877726	12.2838535	11.9769075	11.8799165	11.717804	11.9589815	11.5938875	11.9378695	12.4171615	11.820185
ABCA6	8.6060765	7.49769565	7.86790085	7.6560487	7.5020114	8.616443	8.608734	9.453529	8.4729305	7.867146	8.1927368	8.650291	7.0646386	8.30018425	7.61789155	8.829143	8.4393773	9.0844015	9.3124635	9.33428035	9.410038	8.859825	9.6584235	9.6930938	9.824826	11.960823	9.5059435	9.6050575	9.730934	8.71008315	9.358637	10.468089	8.2993958	9.5123725	10.7699202	9.574338
ABCA7	11.288676	11.342686	10.725524	11.183428	10.661309	10.749517	10.29038	11.380749	10.447954	8.774341	10.704398	11.188574	11.133952	11.409731	11.209341	9.040035	10.86278	11.283176	11.966668	11.443081	11.722566	12.137707	12.64121	11.643105	12.312372	9.904614	11.976255	11.666887	11.754282	11.669832	11.98091	11.616494	11.676923	11.7765465	11.927218	11.831896
ABCA8	4.036237	2.6224399	4.4191585	4.182946	2.6173584	6.1185064	4.4149833	5.9313207	2.7909732	2.714216	4.5301385	4.1731763	2.8773997	4.1795106	2.6352844	5.763931	5.428058	4.9796715	4.216933	5.812894	5.4725347	4.0936775	6.2667356	4.7807736	5.911323	10.87207	6.0497656	6.0201464	4.926122	5.100112	6.1883287	9.835851	5.964225	5.6284466	5.7644253	6.910138
ABCA9	4.36297185	4.4060132	5.23017815	4.8149693	4.75068385	4.5998836	5.77124	4.85595775	3.9334135	3.6971244	4.4782087	6.023561	2.76342835	5.7192482	4.16512705	5.735644	5.20613785	4.75070345	4.3487724	5.2916192	5.5963455	3.951645	5.39225185	4.9695637	5.45341435	9.1360535	5.3567128	6.23786215	4.67318545	4.4826631	5.57678015	7.26572035	3.81272605	5.1662818	6.92798	5.692116
ABCB1	8.78369	8.343679	6.712301	8.933977	6.683687	7.32938	6.807627	9.049803	7.616987	6.48448	7.8525066	8.681939	8.574082	8.552199	7.2248287	7.5081973	7.615163	8.465181	8.891995	8.8096	9.39835	9.311007	9.003996	9.047864	9.113553	7.6153793	9.499787	8.612621	8.827996	9.176092	8.857707	9.343616	9.2337885	8.686846	9.62811	8.624235
ABCB10	9.2820715	9.544185125	9.19271275	9.431907875	9.118908025	9.44648425	10.0310415	9.23248	9.985782	8.666777575	9.054816925	9.662657125	9.775145	9.14995	9.194489275	9.0973001	8.765401575	8.966681575	9.101869	8.80203925	9.027535625	8.53391465	8.38330985	9.06793475	9.1413997	9.076988	9.2850206	8.933143425	9.1327905	9.15020995	9.0727055	8.699017625	8.9603865	8.8496895	9.80032235	8.725947325
ABCB11	4.8279357	6.187592	4.745941	5.110991	4.647199	3.5000226	4.3304744	4.1795106	3.4535785	3.7782276	4.6247215	4.179905	5.277514	3.1554523	4.355006	5.0741644	4.1652102	4.8184953	5.4312334	5.003092	6.353985	4.1942763	5.9566483	3.518439	5.509452	5.3034925	5.110991	5.1642866	5.351831	5.2030506	4.6612263	4.8786855	5.375305	6.187592	5.335676	5.473759
ABCB4	7.2490225	5.2243347	5.2541595	5.375901	5.282623	2.6389453	6.836783	6.8484097	6.6529474	6.2491217	5.837225	6.89196	5.301609	6.551364	5.4231114	4.6332083	5.447555	5.688816	7.67598	7.357143	7.2991366	7.5701947	7.256567	7.7628374	8.506261	6.7951965	7.9242024	7.4656596	7.788273	8.221386	7.8144703	6.1699915	8.071378	7.46611	9.016312	8.043204
ABCB5	4.1170845	3.4076784	4.9719095	4.2440724	4.8188453	4.2975464	3.9110653	5.0051684	3.616342	4.4543076	3.7719915	4.598375	3.2385037	5.9371705	5.2686014	3.102053	5.824486	5.389242	4.9050336	4.9715443	4.5571504	4.46373	4.9182825	4.033066	2.9745088	2.8298168	5.1575603	5.5340095	5.6845083	5.4021945	5.573428	6.1932735	5.2107115	5.127275	5.403955	4.5708585
ABCB6	10.863589	11.3219615	11.1157725	10.7537945	11.294098	10.3408675	11.6596385	11.046164	11.4805955	12.4457435	11.7450525	11.2426375	10.021578	11.3488725	11.8093855	12.084415	12.1129855	11.048087	10.5213135	10.4788525	10.568761	10.499354	10.7654755	10.5993275	10.448335	12.0047635	10.566701	10.49646675	10.27766425	10.266071	10.47169325	10.4314215	10.545153	10.496519	11.371676	10.62138225
ABCB7	12.088644	12.218198	11.897204	11.96868	11.382832	12.000873	11.727922	12.374232	12.026999	11.8349495	11.997254	12.378779	12.149848	12.233729	11.945946	11.74314	11.922399	12.051532	12.387778	12.269693	12.382059	12.32412	12.212698	12.400593	12.466566	12.228803	12.437375	12.294749	12.343455	12.502381	12.499291	11.972332	12.173097	12.227827	12.550753	12.192567
ABCB8	8.237634	8.514205	8.503631	8.498933	7.8394566	8.456532	7.620333	8.622114	8.60542	8.238891	8.157468	8.247739	7.784405	8.037702	7.9311085	8.3478365	8.340318	8.010174	8.261412	7.8138866	7.765265	8.400874	8.655205	8.776243	8.517165	7.4619126	8.201614	8.230057	8.28421	8.179721	8.113642	8.400284	8.437873	8.131594	8.11781	8.137964
ABCB9	5.98030125	7.16732625	7.22107605	6.203278	7.271678	8.84222265	6.7555917	5.9363985	6.2515505	7.401554	8.3223825	6.2199535	5.6618011	7.106052	7.0674443	6.8237305	6.72212645	6.6895418	6.16953885	5.7157335	5.8024835	6.5356381	6.8051313	6.32760815	6.16622025	5.14732385	5.99411325	5.95931365	5.77845265	5.9064965	6.2008309	5.93897235	5.85310535	6.17920285	5.39247765	5.8599207
ABCC1	9.754261	9.31529	10.532108	9.367702	9.924817	9.825959	10.32378	10.103153	9.979413	9.597462	9.043327	9.802865	9.839476	10.312321	10.297897	9.929513	10.020136	8.815537	8.61631	8.515838	8.4210615	8.8637	8.58864	9.04402	8.817855	7.610317	8.668031	9.101386	8.759751	8.556715	8.704519	8.681058	8.882856	8.763127	9.56096	8.493678
ABCC10	10.399813	10.525627	10.181085	10.372613	12.108779	10.130227	10.175541	10.184991	10.202622	9.85558	10.064692	10.19603	9.913723	10.2144	9.612552	9.228097	9.847472	10.150629	10.144304	9.558989	9.769578	10.040281	10.25472	9.967589	10.108083	8.9998665	9.780104	10.287434	10.00206	9.754473	10.034204	10.070132	10.0546875	10.100593	10.116564	10.060145
ABCC11	2.7413435	4.142	5.003736	5.054489	4.067263	3.2389512	5.215108	4.5566587	4.4943285	2.7917936	3.808671	4.6355634	4.157605	4.941578	2.960396	5.2179604	4.2204	3.810382	2.7717872	3.9573157	3.5887733	4.106906	3.183162	3.003927	4.4246445	5.133893	4.1756616	4.0040545	3.401345	3.5721762	3.8681777	4.382235	4.033066	3.681184	2.736559	3.6743417
ABCC12	3.0321994	3.2511985	3.7423334	3.3813837	3.4976702	3.6019378	2.897388	2.959024	3.518439	4.035079	3.292812	3.2250166	3.1333976	3.1790762	3.579258	3.1694717	2.8235846	2.9006991	3.1624868	3.4555027	2.86965	2.8895893	2.7347476	3.5927007	2.9083717	7.1778226	3.249101	2.9859095	2.8274562	3.5521936	3.2293968	2.9648218	2.9961946	2.945085	3.5484567	3.223148
ABCC13	3.08624523333333	2.73979483333333	3.0763821	3.30062126666667	2.819719	3.88446003333333	4.8113602	3.2911	2.75672303333333	3.09016086666667	3.15320613333333	3.27065233333333	3.6876131	2.70396996666667	3.2814046	4.97499393333333	3.3767093	2.75967456666667	3.34438986666667	4.1291424	2.98535346666667	3.8839555	3.28834746666667	3.59850136666667	4.46038766666667	5.87185733333333	3.16112546666667	2.92673216666667	3.21790623333333	2.97518593333333	3.79762636666667	3.13199923333333	3.2267864	2.90914736666667	4.48075123333333	3.17594576666667
ABCC2	8.1328355	7.05328335	7.010509	7.698004	6.5178795	6.98995815	6.54707625	7.7404593	6.8660098	5.39381245	7.60473265	7.57442835	8.854101	7.666792	7.06852525	6.71069405	6.9969215	7.53473985	8.4195965	7.96697925	8.290194	7.9479085	8.3383405	7.78327085	8.0531854	7.1162586	8.3885605	7.8730503	7.75182885	8.11444175	8.4826105	6.9186643	7.719671	8.4345415	8.2314655	7.988548
ABCC3	10.652582	9.906686	10.498934	10.800524	9.735311	9.675845	10.476268	11.330653	11.573052	9.822287	10.341189	11.509771	11.333935	11.088785	10.559667	9.973378	11.142282	11.215095	11.685146	11.360641	11.411326	12.318466	11.716537	11.602172	12.35321	8.158822	11.586644	11.727922	11.791882	11.805719	11.690104	11.209577	11.625044	11.77433	9.861588	11.8820095
ABCC4	5.3507974	5.84798256666667	6.85739553333333	5.15390563333333	7.74039623333333	6.25316313333333	7.01037966666667	5.69140726666667	5.91754643333333	6.15225413333333	5.50044543333333	6.62848133333333	5.10306233333333	7.20447716666667	6.91584586666667	6.3977627	6.178816	5.80089953333333	5.9033815	6.2030696	6.024688	5.78621656666667	5.2936705	5.64979583333333	5.71828906666667	4.76021146666667	5.99287606666667	5.75480876666667	6.12727923333333	6.12838936666667	5.96077633333333	5.82783413333333	6.1131932	5.8985639	5.53725883333333	5.9719059
ABCC5	10.00274925	10.322167	10.1254075	9.58507815	12.7715395	10.5381065	12.519426	11.28562	9.665403	10.4754725	10.1297225	10.846045	8.846918	9.7403705	10.0891735	10.1846135	10.3215218	10.22083	9.22889525	9.4434583	9.680612	9.9218977	10.2403385	9.39459215	9.87972035	10.21781825	10.0440813	9.8213575	9.7956672	9.37164	9.7065675	8.7024115	9.41542115	9.72444675	9.67286785	9.5986756
ABCC6	8.27196773333333	7.7238847	7.94698013333333	7.91352933333333	7.63655233333333	8.781284	6.63304513333333	6.9553406	6.82187366666667	6.7388527	8.19596863333333	7.35153003333333	8.15242533333333	6.49552596666667	5.48981166666667	6.4065035	7.32666196666667	7.4738791	7.976468	8.20680823333333	8.74789743333333	8.42209433333333	9.2671868	6.62412246666667	7.66990873333333	8.52276166666667	8.04852776666667	7.8930409	7.6309211	7.71319966666667	8.478849	8.653203	8.6014612	9.197991	8.76414633333333	8.43697666666667
ABCC8	6.8795877	6.518376	6.32435	6.448219	6.260413	6.992248	5.632126	6.4116383	5.689168	8.891213	7.209892	5.171452	6.4530306	5.5706334	5.340635	5.3941107	6.014195	6.1101117	6.2727814	6.000667	5.9566483	5.6864324	6.514471	6.017097	5.8275476	8.100509	5.9808664	5.7856545	5.7431483	6.229456	5.9102783	7.409046	6.124569	6.311113	8.837669	6.71721
ABCC9	3.8423661	4.064891	4.53145166666667	4.19877966666667	4.0745005	5.65490483333333	3.7246705	4.93447166666667	6.2688707	4.6090703	5.02292863333333	5.34217923333333	3.1622521	3.0295344	4.73191323333333	6.4835134	5.93852233333333	5.16444486666667	4.0737856	4.9449801	4.41502063333333	4.4327341	4.60979053333333	5.96868263333333	5.191287	9.31683833333333	4.34630776666667	4.46304126666667	3.86892746666667	4.55405763333333	4.81247846666667	4.84780283333333	5.8723379	4.18948306666667	4.98478466666667	4.3251443
ABCD1	9.242727	8.853679	9.298192	9.252704	8.981292	9.248632	8.815093	9.061068	8.9742985	8.25516	8.374895	8.991818	10.642668	9.3597	8.775351	8.278585	9.208973	9.353233	8.620989	8.09716	8.591085	9.817291	9.44126	8.959806	8.890414	9.057666	9.497422	9.046443	8.527833	8.722735	8.966244	10.29936	8.781854	8.7878685	9.662011	8.775537
ABCD2	7.722354	6.496645	5.784811	8.2276535	6.3636513	7.552518	6.969279	7.0728726	5.45857	4.1294384	6.5523825	7.5486403	8.624235	7.8010592	6.531238	4.7180047	6.6609254	8.097606	7.803505	7.8213515	7.495462	7.555239	7.244892	7.165596	7.682037	6.179142	7.8065863	7.5975795	7.73773	7.845932	7.4942746	6.466111	7.547166	7.1648517	7.832283	6.975435
ABCD3	8.75726835	7.58671265	8.7070123	8.44249675	8.40027725	8.3961148	9.13723915	8.1545442	8.4565945	8.684541	9.686577	8.649359	8.32167925	8.1902545	10.3944565	10.224213	8.3595833	8.70697575	8.9439805	8.97957525	9.394954	8.10050065	8.63873915	8.820193	8.8897025	8.73672865	8.9796312	8.8365115	8.83536065	8.931921	8.8930513	8.5630185	8.5954919	9.087493	9.1816525	8.863664
ABCD4	12.193417	11.576735	12.546579	11.982612	11.9669485	11.769507	11.628072	12.433758	12.094673	11.763217	11.745258	11.867077	12.208881	12.238459	11.730568	11.906023	11.917553	12.288202	12.90204	12.5920315	12.730274	12.413891	12.258318	12.24418	12.595162	12.327658	12.763403	12.504668	12.609389	12.4312525	12.419137	12.290821	12.141171	12.065735	11.984942	12.565808
ABCE1	10.50077	11.5608245	11.4457675	10.8759825	11.143209	10.384091	10.6986015	10.654365	10.4622995	11.23831975	11.00497625	10.9138795	9.8335115	10.8635455	10.8056365	11.0841445	10.71628175	10.7295245	10.5459755	10.6934625	10.3441035	10.4439715	9.9614815	10.726085	10.60698	10.000345	10.4897915	10.383365	10.4296935	10.61550025	10.481772	9.927878	10.636115	10.263718	11.024119	10.3194005
ABCF1	13.155389	13.103134	13.37592	12.797717	13.886958	12.875989	12.868822	13.254838	13.121508	13.214019	13.333206	13.203197	13.084706	12.889917	13.237807	12.854526	13.486764	13.108459	13.095946	12.994749	12.781963	13.081478	13.147476	13.411059	13.290508	12.951964	12.92402	13.114031	13.101471	13.112182	13.10444	12.856479	13.21029	13.020126	13.115995	13.187356
ABCF2	10.131537	10.657191	10.7712885	10.203317	10.5875685	9.8076915	10.2502545	10.3090095	10.3004855	10.9775755	10.3235765	10.325146	9.10788525	10.421968	10.24128225	10.395511	10.4429945	10.1744945	9.7863375	9.7845295	9.9530255	10.2911935	10.3336155	10.6503345	10.3691385	10.2861115	9.695633	10.161471	10.086403	9.80041025	10.0175145	9.9946365	10.49684475	10.26651975	9.7405485	10.2330575
ABCF3	13.109265	12.924387	12.892118	12.911432	13.184274	12.726102	12.710172	13.258557	12.747701	12.6105995	12.712581	12.719203	12.400993	12.791192	12.61657	12.492061	12.896312	13.446047	13.062435	12.873315	12.733378	12.955141	13.223445	12.895453	12.906348	12.731946	12.907732	13.039039	12.881097	12.817998	12.674888	12.8132925	12.982953	12.847989	12.833326	12.900283
ABCG1	12.0512905	10.703436	10.596483	12.090778	11.1983795	11.423618	11.372284	11.255019	12.266908	10.750006	11.394509	11.712324	12.698392	12.539215	11.193377	11.398176	11.584397	11.282585	11.433867	10.970253	11.165086	11.654733	10.987168	10.702925	11.234353	10.584235	11.438917	11.309621	11.36036	11.109342	11.593352	10.965504	11.109096	11.110403	12.544147	10.797859
ABCG2	10.041569	10.328923	7.9938626	9.243925	7.7756867	8.855694	8.191856	10.144304	9.534865	8.270796	8.980863	10.931583	9.059309	9.288587	7.657906	9.234208	8.353859	7.8671575	8.960484	10.259828	10.387636	10.317714	10.470121	10.009355	10.073393	9.305979	10.656449	10.186992	9.880107	9.994178	10.717074	10.494903	10.298709	9.83467	9.517258	9.046017
ABCG4	4.2806964	4.275711	4.7791924	3.060567	4.2440724	5.917852	5.988511	3.4888895	8.67302	6.0231314	4.6413193	4.75196	4.5219355	2.6757193	6.356643	10.412224	4.4574423	4.1562314	5.3643813	6.323619	5.3822274	6.217766	6.797552	5.7884417	6.101284	5.934617	5.2184258	4.6741424	6.1759124	4.6527095	5.451771	4.6682706	4.085488	5.1721754	5.8351316	4.905358
ABCG5	5.7011056	6.068493	5.7534094	5.365077	5.794975	6.345814	5.2904377	5.231191	5.2849207	5.2686014	5.736087	2.947146	6.00518	6.668939	5.0701528	4.848384	4.4191585	4.4898324	5.0495696	5.2606406	5.761096	4.9947796	4.88594	4.5020323	5.110991	4.5663486	4.1150413	5.017496	5.13894	4.769851	6.179142	4.8683057	6.2855673	5.27629	6.1533422	6.1387677
ABCG8	3.3864722	3.1568303	3.0871158	2.7878523	2.8842332	5.4359202	2.7767823	2.8200374	3.1530445	3.110715	2.8302436	2.9229426	2.8298168	3.0231156	2.8510983	2.8725762	3.065193	2.9650407	3.0476277	2.7675307	2.8019805	2.8748574	2.79586	3.1554523	2.8599927	2.7788405	3.0505753	2.7374246	2.8842332	2.7402678	2.7443619	3.1910064	2.8915167	2.7792425	3.283352	2.730439
ABHD1	6.9259993	6.13125225	6.90700275	6.9406055	6.0944898	8.03547815	6.21565625	6.7608135	5.71306115	5.962773	7.33050025	6.30776925	7.2633783	6.29975165	5.62648585	6.0008978	6.2365985	7.0172115	7.035025	6.53572175	6.94446125	7.0122522	7.12587115	7.24340965	7.4616793	8.4244487	6.750913	6.7185807	7.9727925	6.9557013	7.2240955	6.5220337	6.7407427	7.104549	6.9587426	6.8647464
ABHD10	7.98399893333333	7.74062266666667	7.41435833333333	7.60555493333333	8.08443096666667	7.32242156666667	8.7899811	7.79736583333333	7.1438442	8.0168185	7.40485333333333	7.79693943333333	7.32780826666667	7.6938338	7.6815288	7.2344906	7.44135626666667	7.5078389	7.77203046666667	7.7801001	7.86418243333333	7.7590708	7.78738846666667	7.85161233333333	7.85512766666667	7.673145	7.8969546	7.70472113333333	7.82542496666667	7.8952878	7.9150812	7.34802343333333	7.75393186666667	7.7883504	8.24726593333333	7.750171
ABHD11	10.9039378333333	11.9284701666667	12.087724	11.0601406666667	10.4081616666667	11.0444326666667	11.2096973333333	10.062432	11.6885826666667	10.534309	11.0738221666667	11.5989973333333	9.44075533333333	11.1134233333333	10.9911006666667	10.6687943333333	10.123528	10.23244	10.3736706666667	10.6168186666667	11.2747963333333	11.3348726666667	11.5010593333333	10.6432801666667	11.00816	10.8220276666667	10.5944186666667	10.830593	10.663235	10.428493	10.7391345	10.7345723333333	10.8934053333333	11.4408938333333	9.88373766666667	10.783873
ABHD12	10.9815665	11.45519	11.125534	11.0349085	11.5082805	10.64637	11.9443665	10.707049	11.07451	11.4727145	11.816689	11.146857	11.1183115	11.015586	11.1019435	11.6420055	10.57231475	11.603661	10.05111075	10.7088625	10.52356	11.106666	10.907513	10.6561625	10.782346	9.931555	10.388245	10.501349	10.7612565	10.2915845	10.4294665	10.56807375	10.428481	10.6657565	10.5782125	10.699892
ABHD12B	2.8859603	6.5642533	5.9276443	2.7600806	3.206147	4.0269184	5.307576	2.935508	4.817223	3.1482844	6.6287436	3.1333976	3.1790762	2.9934015	2.78362	2.9900155	2.8292627	3.1285574	6.547886	6.831657	8.90781	6.674971	9.255839	3.379205	5.8657923	6.8972983	8.699272	5.283673	7.168613	7.331476	4.808613	3.080457	6.4068947	8.552936	7.544741	7.4257584
ABHD13	7.99880623333333	7.84625486666667	8.1183701	7.88541023333333	9.09046616666667	7.28904443333333	8.6047319	8.19577966666667	8.00267093333333	8.4209821	7.921093	8.19364526666667	9.42879	8.485185	8.63911406666667	8.48118486666667	7.8523845	8.37983266666667	8.59680323333333	8.80191216666667	8.70948933333333	8.12365386666667	8.0121259	8.16519473333333	8.50803946666667	8.460984	8.7427244	8.426986	8.75522633333333	8.54479666666667	8.56316383333333	8.36649873333333	8.548451	8.25013883333333	8.36748016666667	8.637434
ABHD14A	11.910828	11.3781805	11.458551	11.618547	10.456772	11.785608	10.190976	11.668061	10.922705	10.253344	11.351481	11.218689	10.118979	11.510386	10.872998	10.358221	11.2932005	12.019125	11.913396	11.747088	12.100147	12.381706	12.991513	11.689864	11.810802	12.548051	11.723625	11.841008	12.010923	11.672188	12.125134	12.081933	12.178878	12.316991	12.492061	12.271086
ABHD14B	8.6678755	8.25356025	7.983328	8.82810785	7.5811423	8.4551987	7.2369975	8.633982	7.93509715	7.59750485	8.287001	8.0662468	8.41955775	8.2720425	7.5506185	7.638536	7.9061128	8.3110305	8.72034585	8.40862175	8.62037965	9.07895725	9.3521825	8.69658475	8.9871655	8.14607215	8.468014	8.420573	8.8124717	8.91658765	8.8553695	8.1359955	8.6762275	8.7742772	9.2156334	8.84398515
ABHD15	10.419985	9.912711	10.147302	10.197856	10.12047	9.907964	9.754031	10.452706	10.025979	10.218261	9.710583	10.6631975	10.398696	10.906782	10.817736	9.140553	10.07651	10.422235	10.8236885	10.782542	10.999807	11.467533	10.710876	11.043428	11.727083	9.800586	11.0126095	11.04118	11.439187	10.668922	11.088785	9.325498	10.783741	10.968588	10.951218	10.6484165
ABHD16A	9.5681715	9.734119	9.730009	9.44909	10.21417	9.368134	10.157605	9.84478	10.042036	10.107178	9.431386	10.26858	10.172926	10.009355	10.182504	9.899039	10.24812	9.499291	9.550736	9.668423	9.629621	9.80467	9.826229	9.82864	9.978812	9.504679	9.752312	9.893745	9.754707	9.59576	9.715255	10.317714	9.86856	9.618762	9.914619	9.678355
ABHD16B	8.6887865	8.3832245	8.352267	8.211216	8.13929	9.0278635	7.928564	8.436503	7.7379766	7.9392157	8.448067	7.9916	7.4338403	7.9311085	7.415578	7.024397	8.080157	8.3094635	7.55589	7.4462037	7.506377	7.7026377	7.6033945	7.719928	7.13888	7.925577	7.362913	7.4452643	7.5161123	7.7740626	7.7017417	7.396383	7.764213	7.559913	8.21692	7.804391
ABHD2	6.9886241	8.58306504	7.96853574	8.1825786	7.45626934	7.5039386	7.71942274	7.64796782	7.72522948	7.28193348	8.37669374	7.50529754	7.72082722	7.8164821	7.68594952	7.50100562	7.54334768	7.94863	7.57039686	7.7132462	7.99097788	7.56506682	7.71662266	7.55304	7.4083708	7.7250201	7.3536214	7.99489054	7.66031012	7.58515692	7.64484004	7.59315168	7.77586814	7.8553591	7.65002064	7.84243774
ABHD3	10.976538	10.248639	10.202121	10.944838	10.543232	10.882166	10.339619	10.498734	9.8544655	10.81643	11.648064	10.922451	11.502435	11.173697	11.188574	9.879204	10.397344	10.820655	10.360664	10.76248	10.570472	10.423219	9.860899	10.96087	10.603969	9.679012	10.791668	10.576799	10.553495	10.819595	10.905985	10.335142	10.847492	10.52294	10.829258	10.391079
ABHD4	10.926293	10.009355	10.718209	10.562532	10.237847	11.54771	9.50659	10.567636	10.570472	10.243615	9.854243	10.823217	10.886009	10.094584	9.458652	10.104052	10.178744	10.678022	10.27003	9.775588	9.991516	10.890621	10.786846	10.504787	10.304996	10.349942	10.006633	10.079371	10.135374	10.219397	10.295745	10.044074	10.406062	10.405297	10.2939005	10.304756
ABHD5	10.743591	11.351481	11.2157135	11.100801	10.532731	11.536059	10.670934	10.425882	11.916929	10.250045	10.636407	10.864588	12.852718	10.821979	10.375041	12.740091	11.176413	11.352691	10.386582	10.694252	10.722951	10.439239	10.430587	11.427883	10.734616	11.032385	10.858094	10.5391035	10.758956	10.925638	10.76248	11.132624	11.150344	11.021462	10.703676	10.828483
ABHD6	10.971285	10.830249	10.53628	10.972356	10.388733	10.861652	10.639774	11.75121	11.201643	9.531758	11.063326	11.154332	11.433604	11.011119	10.372128	11.24603	10.33577	11.214019	12.513286	12.107914	12.290494	12.420815	12.120823	12.251086	12.6931715	11.426453	12.164223	12.273946	12.610839	12.251358	12.249671	10.969823	12.663069	12.131801	14.93967	12.396438
ABHD8	8.380394	7.5458646	8.522145	7.7132707	9.010713	8.726109	8.7465515	7.6214876	7.65239	8.472949	7.547166	7.9561696	7.7736135	8.422363	8.024761	7.2223377	8.464782	7.8824406	7.934201	7.7485204	7.8747454	8.778745	8.877347	8.909413	8.562452	8.352267	7.8826413	8.111568	7.757413	7.7945	8.029978	7.5370193	7.9293585	8.144488	8.222876	8.548061
ABI1	12.28839	12.092324	11.90482375	12.3323875	12.1602285	11.9581265	12.0930575	12.144513	12.204807	11.745939	11.8933105	12.5928485	13.468998	12.48627425	12.156649	12.7095615	12.115546	12.3562105	12.64107575	12.702992	12.5716745	12.2844205	12.28129	12.686985	12.623978	11.168614	12.527708	12.604231	12.58676225	12.9588845	12.547087	12.12905	12.373532	12.5004065	12.8784695	12.3657435
ABI2	10.0247695	10.28142125	9.782087	10.326997	9.755	9.9580095	10.4428635	10.2428215	10.3574595	10.915195	10.0272575	10.418979	9.4186425	10.5038195	10.26362325	9.4225735	10.48181825	10.258069	10.211547	10.123084	10.169443	10.142996	10.021875	9.8114055	10.184322	10.0184485	10.328303	10.51592475	10.370774	10.168991	10.3044465	9.819038	10.1796705	10.125895	10.475808	9.8652805
ABI3	11.86062	11.167487	10.963591	11.998151	11.209073	11.88626	11.462402	11.7740345	11.686477	9.814626	11.030989	12.375634	11.965546	12.178878	10.890899	9.664595	11.612639	11.395713	11.774866	11.485169	11.556017	12.273724	11.830629	12.557463	12.504008	9.758546	11.845832	12.132808	11.926043	12.023639	11.845025	10.983715	12.532458	11.710205	11.129788	11.542316
ABI3BP	8.9623437	7.8592584	4.9659332	9.6203355	6.31351655	7.5632955	9.4046435	10.0512745	6.5077265	5.5914713	9.4003815	8.469075	5.5457828	9.06391285	9.817325	6.16491845	6.209582	10.241371	10.77098575	10.9625525	10.839046	10.894131	11.094882	10.90681	10.7402215	10.670621	11.074742	11.056023	11.3087	11.0051685	11.2893865	11.1921665	10.5155835	10.2692895	8.353777	10.700864
ABL1	7.13361026	7.54683824	6.97210354	7.05653498	7.23271418	7.0556503	6.9754362	7.0892138	7.24802632	7.75429768	7.40858024	7.45868648	7.17363198	7.37884066	7.74037488	6.63982448	7.18037832	7.0655963	7.26594466	6.96778514	6.97292464	7.00910904	7.29731108	7.3045972	7.22900544	7.15462544	7.12738248	7.15264112	7.0286496	7.00915284	7.26888934	7.40564782	7.1169895	7.07923048	6.91936012	7.13735122
ABL2	8.13309066666667	8.48245716666667	8.4708155	8.28194083333333	8.25108143333333	8.70788553333333	8.68869633333333	8.28017816666667	8.92398516666667	8.4590788	8.5042115	8.38301066666667	11.0713703333333	8.411551	8.09160753333333	9.112261	8.77709446666667	8.48809766666667	8.0276389	8.04508156666667	7.95440873333333	7.95382066666667	7.57339883333333	8.165798	8.22130866666667	7.95243276666667	7.8420442	8.0469567	7.86971166666667	7.7122959	7.99431396666667	8.76553113333333	8.0925161	8.013898	7.891761	7.90461813333333
ABLIM1	15.057016	14.121688	13.695193	14.659333	14.329868	14.000549	15.280555	15.032868	15.255775	15.375453	15.011267	14.629841	12.751653	14.802222	14.4742775	16.017494	15.133325	14.4052305	15.806079	15.548982	15.748211	15.641863	15.66494	15.070037	15.452374	16.02442	15.825608	15.311417	15.584423	15.465068	15.578077	15.195935	15.463698	15.586063	14.729291	15.507072
ABLIM2	9.85125	10.42684	9.718158	9.886166	12.105702	10.614829	11.142282	9.750816	11.159242	10.32631	10.085741	10.974584	7.6688204	10.553495	10.5993	11.870461	9.695784	9.252316	9.260043	9.555904	8.929484	9.474274	9.758385	9.604406	9.063073	15.463698	9.233429	9.451518	9.486026	9.439561	9.435996	9.476498	9.650459	9.535244	8.205264	9.609457
ABLIM3	6.4792905	6.7639835	6.62689565	6.11978315	5.9489975	7.86457325	6.7102652	7.63733615	10.033591	6.96261765	7.12471475	6.7108557	6.633533	6.70255465	5.5208451	10.941961	6.4431808	7.2442205	8.0365873	7.9996223	8.27633265	8.091035	8.325045	8.21084235	8.575446	9.7399855	7.62361035	7.7874895	7.8340055	7.768167	9.1548502	8.2320615	8.033587	7.7411165	6.67426	7.9817172
ABO	3.5349045	3.9076488	3.1973572	3.5343688	3.0753007	3.2455502	2.7604508	2.6771228	2.856625	2.8442485	2.7654908	2.727666	2.7886562	7.920492	2.7070816	2.8563879	3.0629067	2.6953351	2.7566848	3.0088868	3.5513434	3.45458	3.736512	4.820772	2.7605731	4.0922313	3.2533746	2.957308	3.4963202	3.1738021	3.5374625	2.959024	3.5752194	3.9599957	2.8957846	3.1155856
ABP1	7.3318157	6.81208	8.754752	8.8046	7.451029	7.900599	7.2456822	9.278956	7.9084444	5.5763035	7.1264963	7.649778	9.299599	6.273986	8.593584	8.65724	7.8882294	9.88592	6.6650724	7.002428	7.5458646	9.155919	8.628494	5.522704	6.7951965	6.6799064	6.48448	7.213554	8.36491	7.2514133	6.92871	6.2814884	8.187341	8.662644	5.9879193	8.010174
ABR	14.545308	14.792611	14.606576	14.609267	15.442374	14.439144	14.922451	14.520682	14.9562435	14.641172	14.968786	14.852992	15.362536	14.643125	15.083519	14.982557	14.781674	14.50401	14.628014	14.551359	14.6862135	14.921484	14.765171	14.622096	14.862647	14.249129	14.7059555	14.862647	14.5076065	14.607407	14.665557	14.760189	14.59342	14.563651	14.242126	14.528765
ABRA	2.598531	2.6356544	3.4489298	3.157187	3.683728	2.632196	2.62425	4.3309736	2.6007047	3.620695	2.5964267	3.9726753	2.62425	4.7804666	3.7299733	2.6223214	4.0253973	2.690671	2.6465218	3.1319964	2.6043477	3.7349746	3.8265946	2.751958	2.6657257	11.100207	3.3617828	3.5210648	4.0180387	3.808671	4.066786	3.1580553	3.8077257	3.549292	4.192388	3.22004
ABT1	9.491433	9.617263	9.376991	9.012135	10.094584	9.309389	9.497422	9.060339	8.996255	9.3394785	9.278956	9.409899	9.003275	9.309176	9.846089	9.335555	9.331547	9.011251	9.378217	9.123368	9.109339	8.866587	8.935518	9.249559	9.072115	8.433162	9.069329	9.135526	9.142114	9.40712	9.245382	8.6181345	9.290302	9.135355	9.374885	9.262253
ABTB1	10.160224	9.29329	9.5113995	9.89856325	9.37704075	9.816852	9.513535	10.107098	9.889224	9.1248955	9.749015	9.596877	11.282843	9.6553445	9.3188505	9.2360425	9.698844	9.64179125	10.638139	10.149105	10.3749875	11.020806	11.4721235	10.58555375	10.8491735	10.8242265	10.4722915	10.2002945	10.552841	10.360912	10.60864775	10.046183	10.654123	10.67906575	10.6981415	10.6612795
ABTB2	11.408732	12.014409	12.00697	11.510138	13.530696	12.151879	13.588628	11.723339	11.66101	10.557997	10.85908	13.182588	12.89041	12.609065	12.706395	12.516509	12.65481	11.170961	10.897748	10.988515	10.36666	10.940608	10.742777	11.3007345	11.266454	12.682446	10.534638	11.142501	11.235622	10.838335	10.953615	12.78244	11.455141	10.828997	9.959144	10.972537
ACAA1	12.8504215	12.9710815	12.6754405	12.803991	12.228518	12.32096	12.3087515	12.7561085	12.986621	12.093963	12.2859295	12.7528895	12.9351065	12.783015	12.3493505	13.45029	12.4957495	12.776664	13.0752645	13.014829	13.017211	13.2701925	13.2527015	13.348044	13.41050775	12.866056	13.0486335	12.939234	13.1692465	12.8724205	13.04035575	13.08977325	13.245064	13.0401035	12.7754225	13.157418
ACAA2	11.724142	10.306156	11.37004	11.889695	11.229191	10.903076	11.500372	11.910028	12.050637	11.931116	11.23233	11.769801	12.540407	11.431776	10.20403	11.804945	11.508581	11.928128	11.615688	11.896998	11.758335	11.942917	11.756384	12.745957	12.434143	13.428556	12.000008	11.576196	11.843442	12.007507	11.690366	10.458014	11.765841	11.445211	12.829412	11.89243
ACACA	6.70121615	7.897231	7.5871415	6.619082	7.6814698	6.803769	7.08151265	6.62497735	7.5453193	7.8891555	6.62736275	5.9240367	5.66699035	7.19427585	6.317057	7.51366635	6.83794805	7.00212835	5.82794315	6.0803991	5.92004475	6.511244	5.97538	7.29038265	6.6511118	6.2126885	6.4187542	5.9897042	6.28439315	6.3782892	5.81291265	6.1844742	8.3722465	6.4411448	6.39755285	6.16006285
ACACB	5.750132	5.900735	6.1188126	6.3980083	5.9814568	6.3531175	5.912511	7.321001	7.193332	6.61389	5.9238505	6.756045	6.4213862	6.1651654	5.56264	5.727037	5.148487	6.208151	4.175126	6.686149	6.095678	7.391021	7.5588865	6.853893	7.2704296	8.648298	6.5190473	6.8006907	6.5254507	7.0603867	7.244615	6.7204614	6.391702	6.4586005	6.3079834	6.736666
ACAD10	7.92086443333333	7.96133466666667	8.206616	7.94663023333333	8.72100486666667	7.739052	8.32271836666667	7.96022533333333	8.17635143333333	8.18859833333333	7.47537716666667	7.83454733333333	7.88963033333333	8.38555656666667	8.09681313333333	7.79561616666667	8.5625698	7.7596219	8.0252885	7.71683066666667	7.97314483333333	8.418633	8.61035183333333	8.25399166666667	8.4472455	7.907174	7.89346166666667	8.05539766666667	7.987089	7.76090693333333	7.95559106666667	7.8601491	8.01685966666667	8.02223633333333	7.72609686666667	7.982688
ACAD11	10.169539	9.049201	9.348944	9.88592	9.599485	9.37937	9.690121	9.847273	9.750016	9.897386	9.467716	9.485755	9.894411	9.796716	10.158783	9.3208065	9.650459	9.936785	10.218481	9.847896	9.932205	9.77439	10.024649	9.498571	9.862933	9.897892	10.375731	10.37096	10.288507	10.080835	9.571299	10.082717	9.698873	9.719764	10.114988	9.688138
ACAD8	9.53556325	9.6887325	9.2071355	9.59178	9.00708525	9.192664	9.7172485	9.523869	9.5023135	9.1961105	9.5289195	9.5716805	9.4661785	10.1161135	9.3838605	9.9226935	9.798713	9.472835	9.76152225	9.745109	9.763828	9.5239885	9.604695	9.479266	9.67141	10.1840125	9.789514	9.74125	9.66768	9.6352015	9.5335345	9.2435745	9.6313945	9.7101175	9.798523	9.533366
ACAD9	12.274682	12.523433	12.71853	12.1659755	12.879256	12.3249355	13.24178175	12.594678	12.3575525	12.5307285	12.2355555	12.18533	11.2895435	12.007659	12.236053	12.3440585	12.5692725	12.0298355	12.0960525	11.960207	11.9432685	12.384932	12.449023	12.62455525	12.4373955	12.405038	11.99173	12.1430695	12.07743825	12.019423	12.00570225	12.0862255	12.179649	12.044793	12.674517	12.109613
ACADL	3.0262766	3.3385475	3.9212399	2.797109	3.9352612	5.490274	5.6884785	3.0737603	3.5618548	3.327079	3.2903676	4.0230646	3.339464	4.607229	4.6194925	3.1417644	5.264719	3.2828054	3.2250166	4.7474647	4.085488	3.9030862	3.9853387	3.7329683	2.959926	8.979198	4.5797048	4.2254143	4.448414	4.150065	4.2234006	7.0693913	4.6887183	4.6546144	4.357547	5.737184
ACADM	11.589922	10.92091	10.711068	10.948141	10.983496	10.825723	11.56044	11.320737	10.652872	11.5918455	11.009105	11.2771015	10.949028	11.260823	11.276607	10.903356	11.016153	11.205685	11.191216	11.955832	11.298191	10.959862	10.595272	11.761527	11.408279	13.338374	11.555712	11.144968	11.481026	11.79826	11.358533	10.612566	11.261017	11.188867	12.250758	10.92329
ACADS	8.464782	8.417974	9.108393	8.355796	9.655447	8.084043	9.062292	8.494682	7.955646	7.333714	8.171703	9.14121	8.788867	8.363127	8.6821375	8.68028	8.599561	8.515838	8.434984	8.34812	8.756831	9.029509	9.732064	9.139388	8.9877	11.272299	8.413317	8.596428	8.756831	8.422363	8.427782	8.668031	8.906147	8.749105	8.984487	9.105811
ACADSB	10.4580853333333	9.65855366666667	10.1127723333333	8.95749066666667	9.89403433333333	9.38462933333333	9.32839466666667	8.68474816666667	8.16484666666667	11.8173543333333	9.07189966666667	9.47496033333333	8.95338083333333	9.54931033333333	8.48786366666667	8.893868	11.7208	10.2760683333333	10.9344456666667	9.012229	9.50853166666667	9.04625566666667	9.14423333333333	9.05778216666667	8.69039233333333	9.933137	9.28596133333333	9.21498666666667	9.15983816666667	9.38548666666667	9.20123833333333	8.80688023333333	9.06042216666667	9.14008866666667	8.68675233333333	8.98061733333333
ACADVL	15.92265	15.530184	16.496367	15.742266	16.278631	16.002636	15.48401	15.896333	16.202993	15.915359	15.64507	16.12662	14.936361	15.13952	15.913517	15.972345	16.18004	15.748211	15.596685	15.454899	15.4949255	15.883136	16.091387	15.765306	15.766812	16.791117	15.772905	15.749957	15.523494	15.565982	15.679391	16.102386	15.6753235	15.688551	14.924427	15.496422
ACAN	7.4007607	7.3529763	8.57578	8.069604	9.625258	8.405594	6.576076	7.5910115	11.007446	9.993935	7.7337904	6.191824	7.7994246	6.3952785	7.968783	10.291033	8.763467	7.3564262	7.1605372	8.420125	6.37169	7.1251755	7.7080145	7.216144	6.6796618	10.443113	6.704824	6.730203	6.6113157	7.209436	7.5232124	7.9750285	7.026846	7.1159043	7.100118	7.88897
ACAP1	10.533704	9.29864875	9.9170385	10.209135	9.670967	10.7736475	8.8957345	10.2084995	9.251733	8.171288	9.806875	9.6503055	9.961929	10.1197805	9.82123675	8.224444	9.6516415	10.540127	10.68759825	10.4142405	10.635298	11.0126185	11.1517005	10.597868	11.032197	9.735312	10.4174145	10.7281375	10.60030775	10.4583365	10.6507135	10.5293845	10.6954675	10.9323375	9.5238395	10.8126755
ACAP2	11.16930275	10.3767495	10.34660425	10.6634335	12.110645	11.403557	12.2853615	11.209349	10.978234	10.32033325	10.708376	11.06100325	12.347345	10.956469	11.12913475	11.408106	10.7404475	10.6895565	11.12757	11.25970975	11.1738465	11.19576825	10.917876	11.2353725	11.215839	10.855718	11.4816175	11.2390475	11.128254	11.376985	11.257859	11.110412	11.1713025	11.245992	11.07209	10.906148
ACAP3	7.89868295	7.9275185	8.688092775	7.546950925	7.822012925	7.477916975	6.73154335	7.6049065	8.04077505	7.83736295	7.78575455	7.541118625	7.47830795	7.400028575	8.131108	7.927102	7.463451875	7.793786325	7.70802125	7.33282025	7.67359125	7.54881525	8.6114363	7.898129	7.678052625	7.208336425	7.4848984	8.004804	7.43413355	7.77171825	7.814460575	7.738758375	7.473497975	7.751236525	6.921523675	7.30819675
ACAT1	11.8727545	11.7893945	11.18357825	11.491054	11.382096	11.576316	12.0369825	11.60597175	11.1901435	11.2086555	12.5248455	12.054214	11.4087615	11.3117105	11.1466685	11.698618	11.358211	11.9028595	11.34033225	11.8350935	11.6335255	11.7945085	11.532654	11.9377895	11.7721645	14.6017445	12.008664	11.457915	11.7587	11.596883	11.8992415	11.9573745	11.924018	11.857683	12.2402925	11.593309
ACAT2	12.3970505	12.77907675	12.7426275	12.07673	12.106261	11.8972675	12.7970325	12.1879265	12.932612	11.9321775	12.009389	12.8382635	13.427265	11.98565425	13.0326785	12.7112505	11.99117925	11.9667705	12.4219435	12.35053	12.1833905	12.07973925	11.9003875	12.8813115	12.9644435	11.5507425	12.318858	12.038786	12.32149875	12.502312	12.1917785	11.594122	12.513786	12.094233	12.80939	12.6409915
ACBD3	10.968991	11.5678325	10.640181	10.7755825	10.4727355	10.3900545	11.7577465	10.6951225	10.7168245	10.618112	10.897389	11.2858425	11.088465	10.71275175	10.69051	10.926334	10.8905405	11.008076	10.460263	10.6885705	10.487148	10.29837675	10.21329825	10.5393945	10.366041	10.544111	10.7118615	10.454636	10.6333705	10.822253	10.743093	10.642822	10.65035	10.3838765	10.8569445	10.3032495
ACBD4	9.46524275	8.5809665	9.111316	9.00206125	7.89751385	9.8745915	7.7116188	8.9367515	7.9772401	8.2264515	8.5869625	7.95427345	7.9303103	8.39471	7.7275335	7.22773575	8.2499415	9.329505	8.98664	8.571894	8.591892	8.7067035	9.4365215	8.910573	8.70065305	8.359564	8.4916499	8.575009	8.837893	8.8629885	8.871841	8.624175	8.969968	9.0071015	8.6240535	9.021259
ACBD5	8.1795413	7.83796	8.423152	7.843031	8.3231945	7.3540012	8.7457705	7.4619327	7.63237575	7.19545225	7.7478645	8.0186925	9.909073	7.7817325	7.35616315	8.83584435	7.11784475	8.763031	7.9632013	8.7246815	8.6771835	7.62146385	7.06873765	8.71024575	7.58646135	9.442719	8.5223275	7.90151815	8.12994675	8.307928	7.5647508	6.557436	7.3057685	7.3757995	8.96169935	8.38485
ACBD6	13.342189	14.131948	13.676761	13.246441	13.430096	13.476213	14.902907	13.511188	13.365169	13.735519	14.129464	13.659133	12.194594	13.171723	13.745583	13.661692	13.717866	12.854526	12.961953	13.112182	13.160927	13.182588	13.236098	13.2117405	13.16929	13.405724	13.092475	13.074611	13.067635	13.075879	13.189632	12.438401	12.968216	13.162638	13.874152	13.140748
ACBD7	11.043637	11.826565	9.759246	12.615141	9.654072	10.454136	9.414469	12.102571	10.831859	10.84552	13.061145	10.821757	11.177858	10.73748	10.667987	9.679674	11.726384	11.448	11.872549	10.8193865	11.396039	9.183477	9.2173	9.797815	9.864913	10.1335125	10.901437	11.144023	11.671255	12.296635	11.1427145	11.095551	10.773001	10.664681	12.183473	11.708435
ACCN1	8.231784	7.8601975	7.5003653	8.129317	7.438831	9.922998	6.8199387	7.407464	7.38329	6.550947	7.7242317	7.0432353	7.8551965	7.401267	6.5056586	8.103349	7.161559	7.3447537	7.3047643	6.6584764	7.1164465	6.8213253	6.7141643	6.4134808	7.0341043	6.5833583	7.2013702	6.8964963	6.9262333	7.2882214	7.800596	7.253816	6.8719835	7.448767	7.9339104	7.3589773
ACCN2	8.533032	9.492942	9.191693	9.040035	7.609483	8.900576	9.031708	8.839599	8.826311	11.283376	10.045666	8.810711	8.514612	8.353567	9.66271	9.480893	9.022243	9.110971	9.890665	9.859797	10.225191	10.164836	10.922237	9.14948	9.240592	10.549336	10.235368	9.283671	9.301836	8.905235	8.446377	10.217776	9.739409	10.6451025	10.064916	10.277432
ACCN3	5.9255166	7.038826	6.2954783	6.05908	6.021622	3.3195703	5.3103714	6.9452252	6.609351	7.171376	6.268169	6.0912127	5.992215	7.210973	7.0765276	5.0192256	6.7951965	6.2667356	6.8244605	6.405164	6.071262	6.0096455	6.8559675	6.181488	6.0267315	5.470769	6.674971	6.626305	6.6331496	6.587043	6.7175555	7.1267543	6.8261056	6.658718	6.3581724	6.2462177
ACCN4	5.901753	5.3787093	5.5945787	5.57222	6.407573	5.5484676	5.545687	5.648109	5.770701	6.7595716	5.8000493	5.442988	5.760756	5.924595	6.184982	5.0603952	5.8908	5.702961	5.750923	5.680773	5.26523	5.256217	5.4381337	5.6938963	5.3071856	4.8791513	5.6284466	5.657974	5.3832517	5.49803	5.633338	5.4824095	5.525002	5.4936223	5.7582626	5.284698
ACCN5	4.2681847	4.4237747	3.2637205	4.5903363	3.3265212	5.0950074	3.3663871	4.776075	4.7418356	4.7064757	4.5461464	3.6345184	4.3323665	3.5119317	3.0949185	3.6659267	3.0122786	3.4489298	3.4667752	3.039849	3.4842296	5.694995	5.5681977	4.6382947	3.2344136	3.12071	2.8706949	3.1521087	3.0640326	4.3463445	3.327436	3.4712849	3.5535135	4.116115	3.9317558	3.2560585
ACCS	11.991522	11.647569	10.207627	11.818495	9.380913	10.885707	10.330994	10.052507	11.060226	10.3748255	10.601887	10.054476	10.067788	10.139631	9.93121	9.173108	11.484858	11.228659	12.040097	10.576307	10.462221	11.897447	11.685146	10.311367	11.929524	11.18031	10.803542	11.779087	12.511277	10.415046	10.701618	11.131367	10.191785	10.684994	12.07025	10.888005
ACD	11.971348	11.861424	11.631943	11.994837	11.585307	11.610564	11.839893	11.845629	11.449172	11.274148	12.373869	11.789091	11.17128	11.7027855	11.283652	10.883963	11.895594	11.462906	11.823307	11.551185	11.599168	12.0258045	12.233729	12.235176	11.927477	10.833982	11.687052	11.76735	11.748478	12.00341	11.731251	11.317975	12.030525	11.84426	12.025466	11.890941
ACE	6.09116646666667	7.03073876666667	6.1126887	6.8699652	6.77371806666667	7.06943733333333	5.68532326666667	6.34221826666667	6.35862603333333	7.1640165	5.9840764	6.997489	7.09835176666667	6.14774246666667	5.75839833333333	6.66735193333333	6.35280056666667	6.25156736666667	6.09250696666667	5.96997933333333	6.03515246666667	5.99242903333333	6.3188242	6.09224643333333	5.83954626666667	6.2586188	6.2155484	6.89620466666667	5.95017606666667	6.37750346666667	6.71189286666667	7.01886686666667	5.86086676666667	5.5190696	5.91574163333333	5.95900833333333
ACE2	6.421652	7.2366657	8.007309	7.9970856	8.93255	8.295188	9.371099	7.7773404	7.4437466	5.1167517	6.7544503	7.1894846	4.0864596	5.9920144	7.8784	9.567422	6.0788426	7.943552	6.383464	6.5238886	7.2648206	6.905126	7.261077	5.2359114	5.63759	7.3020163	7.0246854	6.531474	5.5703793	6.116902	6.4043	10.303189	7.0202675	7.0956287	5.650967	6.8152285
ACER1	6.6768126	6.755218	6.132892	6.8435073	6.070143	6.5980287	4.6539083	6.3649454	6.673998	6.1843815	6.340305	5.2900114	5.8140926	5.512809	5.086804	7.3392067	5.648109	6.488792	5.889204	5.8825445	6.3389535	5.766156	6.644989	5.55406	6.6274157	5.91315	5.666174	5.3287616	6.2373724	6.204776	6.5088096	6.089571	6.5139875	6.605689	7.0568776	6.5876412
ACER3	8.8099765	8.92081373333333	9.257343	9.3062625	10.202466	9.42459033333333	9.04145433333333	7.84615386666667	8.16249166666667	7.672321	8.1843133	9.93872216666667	9.92662733333333	8.673897	8.54063616666667	9.75330166666667	9.0827432	9.05131666666667	7.60688433333333	9.128063	7.94687623333333	9.24240566666667	8.5120414	8.4803689	8.45671633333333	8.00549033333333	9.00961076666667	9.00194533333333	8.5919219	8.98051243333333	8.76104293333333	8.40889733333333	8.47538366666667	7.88615943333333	7.465757	7.590886
ACHE	9.5812845	9.333521	9.748009	9.539075	9.277162	10.0546875	8.133852	9.14121	9.553144	8.591354	9.075864	8.484324	9.594026	9.14948	8.488624	8.756666	8.957697	9.423095	9.15323	8.633148	8.742339	9.046017	9.129393	9.09773	9.066507	10.589097	8.357378	8.690782	8.905948	8.930922	9.025664	9.182197	9.160651	9.07732	8.773154	9.5294895
ACIN1	10.123147	10.913349	10.169539	10.443406	10.099545	10.779576	9.590545	10.6002445	10.31375	9.958664	10.385405	10.034605	10.242512	10.057355	9.665754	9.70636	10.361631	10.17229	10.50111	9.981537	9.877765	10.128735	10.053558	10.310762	10.255414	9.188169	9.771689	10.530361	10.345686	10.452505	10.19288	10.283461	10.4663925	10.242269	9.9273405	9.926903
ACLY	11.722825	11.5304575	11.738375	11.665701	11.053371	11.417023	10.941401	11.447494	11.77084	11.822324	11.629609	11.514709	11.678428	11.407095	11.164839	11.258518	11.525762	11.785276	11.508859	11.249511	11.140237	11.533002	11.000843	11.96779	11.827459	10.804357	11.478196	11.442807	11.349701	11.6188545	11.449652	11.373258	11.759853	11.32901	11.963629	12.01381
ACMSD	3.7079492	3.3210514	4.731239	3.0844848	3.6484473	4.5548973	3.0167348	3.0127032	3.5497735	3.2566311	3.0199974	3.7026157	3.5544252	3.187679	4.393328	3.225519	3.986539	3.1910064	3.1096535	3.0356917	2.7907836	5.3772964	3.086362	3.4588492	3.2293968	2.9485888	3.8034995	3.7907512	3.9090686	3.562913	3.889235	3.9246013	3.8207676	4.15207	3.370869	3.4054754
ACN9	11.997892	12.273174	11.923739	11.926307	11.478795	12.419744	12.296398	11.734818	11.590735	13.130931	13.055658	11.995124	12.415874	12.517457	11.662057	12.464091	12.151582	12.029638	12.331393	12.52823	11.998655	11.83084	12.17767	12.768292	12.068444	12.7430315	12.346657	12.210576	12.549756	12.003097	11.9513445	11.456588	12.018156	12.359798	12.856479	12.4351635
ACO1	11.364338	10.9377335	10.256426	11.752084	11.0295755	11.3099245	11.00426	11.36458975	11.751506	12.703637	11.6010665	10.972788	12.01504475	11.333712	11.876156	11.24558525	12.0899295	11.823346	11.386678	11.438349	11.587312	11.8469235	11.594845	11.532899	11.6294225	12.479205	11.4384585	11.3614265	11.5509755	11.40185875	11.1451105	11.1779385	11.819989	11.5178125	11.3728815	11.7933335
ACO2	14.80988525	14.16803	14.6556075	14.5995115	14.8250435	14.6110935	14.4718895	14.9119305	14.5520265	14.491217	13.938619	14.6617625	13.64779	14.7165835	14.80444	14.2560635	14.6712635	14.43542425	14.407861	14.449725	14.463372	14.7307995	14.7425465	14.7372615	14.667447	16.147871	14.566341	14.480723	14.490833	14.4695515	14.609616	14.530956	14.73264275	14.7230555	14.6236425	14.634771
ACOT1	13.910544	13.196143	13.900539	12.9967575	13.005424	13.222526	12.543728	13.496463	13.085988	13.381525	13.542046	13.5849285	13.46623	13.7098675	12.472775	12.814473	13.437631	13.980374	13.076318	13.147097	13.47468	13.436229	13.466888	13.155389	13.416039	15.250756	13.661692	13.449094	13.425918	13.394396	13.649089	13.872083	13.270998	13.416525	12.895453	13.59871
ACOT11	6.27617686666667	6.87608466666667	8.27003633333333	6.7521892	7.88696046666667	7.21386353333333	8.09864876666667	7.54389276666667	8.1032087	7.9307938	5.83429353333333	7.1123311	6.90687316666667	7.2172855	8.781359	8.68893583333333	7.6048662	6.70810533333333	6.4870009	7.26492433333333	7.09019466666667	7.06226756666667	7.31048733333333	6.81091643333333	7.28250353333333	8.69361273333333	6.42517823333333	7.24946646666667	6.97811816666667	6.41972056666667	7.0338443	7.3415645	6.56909073333333	6.99955943333333	5.9804443	7.0842339
ACOT12	4.616143	3.8474417	3.562913	4.7679806	3.910603	4.8917327	3.362269	3.5384104	4.1441936	4.329571	4.817679	3.8221385	4.5623183	3.757285	3.4054754	3.6157765	3.2696755	4.8367696	3.7691512	3.2958586	4.785491	5.76686	4.219854	4.262721	6.5463157	5.278167	3.9222875	3.4816306	4.7047577	5.286455	5.171452	4.5280414	4.6296005	4.7562647	5.3156343	4.241757
ACOT13	12.825096	12.809993	13.257656	12.504668	13.176191	13.325029	13.1398115	12.958281	12.446009	13.050999	13.083291	13.22625	12.588373	12.820213	12.95044	12.764698	12.401552	12.9893675	12.124045	12.237277	12.398375	12.37838	12.196302	12.6640215	12.463343	13.171723	12.212958	12.2682905	12.201927	12.34464	12.249919	11.8303385	12.353512	12.281848	12.78923	12.572706
ACOT2	12.058144	11.2677775	12.1390255	11.058221	11.1154905	10.8862525	10.5974245	11.671778	11.200915	11.538877	11.63979425	11.857005	11.612956	12.0083805	10.66677625	10.6808805	11.6450565	12.318883	11.1412475	11.3335655	11.592448	11.470721	11.6820685	11.4548855	11.595648	13.300763	11.5686265	11.61451	11.5812595	11.43551925	11.712352	11.8339435	11.5123425	11.4939465	10.9215385	11.5405875
ACOT4	9.01429	10.531136	9.922603	9.941497	8.662853	9.536667	9.167355	9.923236	9.035609	9.391141	7.9538784	10.498934	10.032476	11.020754	9.768158	8.551939	8.7465515	9.892619	8.892529	8.729833	9.629113	10.146431	9.947985	9.830629	9.477513	9.040463	9.789511	10.00181	9.579501	10.095717	9.955138	9.551475	10.241561	9.596406	10.847221	9.631287
ACOT7	11.862367	11.89243	12.973804	12.244965	13.262753	12.00341	11.196751	12.093781	12.529532	12.466566	12.087026	12.4355135	10.555951	12.219809	12.753181	12.653821	11.318296	12.258318	11.398176	11.33724	11.428148	12.283659	11.898324	12.721825	12.372079	10.146184	11.5247135	11.647847	11.438917	11.137604	11.7629795	12.12582	11.880875	11.705324	11.70585	11.630401
ACOT8	10.745518	10.88019	10.601482	10.619515	10.393445	10.419717	10.162809	10.600887	10.39224	9.694073	10.760871	10.507689	10.284924	10.577027	10.247961	9.6053	10.316615	10.238899	10.259015	10.257215	10.19603	10.858293	10.614393	11.15062	10.850293	10.474105	10.625629	10.273986	10.658339	10.809148	10.73698	9.942909	10.796201	10.606607	10.708586	10.535298
ACOT9	11.6240035	11.49072	11.923231	12.0548375	11.435853	12.0939035	11.494554	11.725822	11.878484	11.4100325	11.371472	11.9169385	14.72577275	11.722355	11.3993705	12.206483	11.886519	11.871758	11.4708885	11.589409	11.553221	11.65957	11.394806	12.067145	11.6534165	11.5683985	11.5462115	11.6292815	11.4939675	11.6566355	11.696541	12.3095725	11.9592595	11.4826015	11.734201	11.585352
ACOX1	8.3252486	7.98687176666667	9.3220091	8.84605713333333	8.88211966666667	8.2691283	9.28012066666667	8.51231946666667	9.34987723333333	8.2281471	7.82685166666667	9.489399	9.31804283333333	8.94477853333333	9.2963333	10.4128991666667	8.76819746666667	8.661975	7.9760575	8.24032	8.63945753333333	8.22000666666667	8.10668513333333	8.12383693333333	8.63425853333333	9.33120566666667	8.145367	9.06900646666667	8.4338072	7.93670076666667	8.3778802	8.09283566666667	8.5243084	8.2169673	7.47171613333333	7.96150466666667
ACOX2	8.648084	8.422363	8.273551	9.045364	7.8247285	9.107911	7.999482	10.776629	9.52713	9.122638	8.8457775	8.846974	8.233946	8.168218	7.04348	9.926731	9.309176	10.153617	10.118108	10.176654	10.090456	10.109278	10.867482	9.565592	10.139631	12.197433	10.719146	9.668103	10.259828	9.917233	10.849606	10.783362	9.360097	9.792757	9.248632	10.553997
ACOX3	10.375313	10.291045	10.0805825	10.4119975	11.0846145	9.9538775	10.5658985	10.3948555	10.36894825	10.3755925	9.9407725	10.6061855	10.734035	10.11510025	10.280205	11.175999	10.0730115	10.027008	10.003863	10.16744825	10.2363305	10.279992	10.3070435	10.470446	10.5799375	10.33850475	10.2446995	10.3204065	10.355106	10.3586415	10.1157325	10.6359885	10.205171	10.2436935	10.7454685	10.442732
ACOXL	4.256013	4.138713	4.7490516	3.2958586	3.87742	4.0040545	2.8267262	4.5556703	3.225519	2.9981287	2.8251972	4.4385176	4.124973	4.24643	3.185452	2.8966277	3.3849387	4.2224464	2.82893	3.2250166	3.7054029	3.4081857	2.7727969	2.6682918	2.8104894	2.742025	2.8723154	3.0419683	2.7991269	3.4252322	3.5665636	3.1763663	2.8026054	3.56978	4.7787566	2.7383127
ACP1	8.3983198	8.823123	8.5222677	8.109236	9.1686567	8.82847535	9.3203585	8.3800545	8.53970785	9.72644775	9.034299	8.6651557	8.0486355	8.57929875	9.1808065	8.7379385	8.55806225	9.015594	8.4460105	8.9461409	9.2329257	8.61202185	8.4777505	8.68640285	8.9204878	8.806902	8.9422075	8.9977386	8.7613591	8.5589866	8.9361816	8.165763	8.66576695	8.9737445	8.556458	8.2659504
ACP2	7.3805635	7.7877665	8.848631	8.018624	8.939183	8.31354575	9.174717	8.1713178	8.641235	7.9979673	8.401371	8.9818065	8.264591	9.0267745	7.8202008	7.843235	9.039332	8.5717935	7.765713	8.065072	7.852145	8.3148188	8.878849	9.2704465	8.9665145	7.0373035	6.601701	8.06505475	7.674942	7.2883365	7.6520717	8.575862	8.5613	8.218825	8.1625915	8.2948044
ACP5	15.482278	14.1223755	13.951831	16.093618	15.335013	15.972345	15.2925625	15.270609	15.546395	14.1736765	15.296357	15.447728	16.98504	15.924583	14.332785	14.523021	16.33065	15.66494	14.730193	14.490237	14.636176	14.868696	14.996582	15.460961	15.471582	12.474913	15.366148	14.953259	15.02015	15.045658	14.874014	13.740922	14.900819	14.595815	15.568876	14.800434
ACP6	7.7431645	7.952478	8.942997	8.234989	8.226691	7.960893	8.509013	8.121644	7.561112	7.8965254	8.5260105	9.304277	7.2839923	8.904686	8.750691	7.469772	8.1743145	8.254661	8.249336	8.413539	8.119096	9.050087	9.174692	8.740904	8.511614	9.175844	8.457028	8.553238	8.060955	8.282019	8.484732	7.735889	8.188655	8.98291	8.213756	8.236602
ACPL2	10.527618	9.659985	10.293683	10.513715	11.880369	11.306525	11.953196	10.857376	10.92329	11.931923	11.271538	11.896154	10.395414	10.905333	11.035299	11.496299	10.960372	10.232715	11.342686	11.208239	11.011647	11.727083	11.078072	10.103153	10.654248	10.719356	11.198643	11.224693	11.025103	11.16214	11.0801735	11.347685	10.805648	10.9148035	10.176654	10.6856165
ACPP	5.53519765	5.41494925	7.7099032	4.9752448	7.903754	5.95412765	7.8686393	6.8365693	7.539078	5.23352595	5.57465715	6.51197515	8.3987977	5.74042025	5.7664097	9.415	7.6978505	6.733397	6.407681	6.72289985	6.37356495	5.6206895	6.0587553	7.219234	6.288853	7.06565335	6.1270817	6.457868	6.389352	6.07021595	5.91143035	6.9328851	6.8389105	6.41256785	5.72828215	6.0610511
ACPT	8.444454	7.9167814	7.5966697	8.10281	7.3743253	7.716874	6.812609	8.386143	7.6754336	7.401267	8.131594	6.8649645	7.3098245	7.0087724	6.5891557	6.7474036	7.675245	7.6420813	7.3668604	6.9047866	6.9994917	6.9526777	7.1716256	7.274269	6.71909	6.953763	6.903107	7.0803113	7.4431915	7.540942	7.1089044	7.0605817	7.5655766	7.6559825	7.9335933	7.671853
ACR	7.5697601	6.958816	7.346442	7.318587	8.402505	7.26162955	7.21776515	7.3284018	7.01557735	7.7505955	7.51979685	6.574861	7.1141237	7.35866885	6.73584065	7.0629145	7.12859385	7.4215445	7.0213921	6.80413635	7.03448795	6.79514075	7.2327717	6.8062495	6.62419605	7.6619162	7.0360179	6.73335075	6.9844084	6.9320323	7.4567625	8.2471845	7.004601	7.037015	7.2188177	7.01391025
ACRBP	8.815093	8.219696	7.5422335	8.8998995	8.349257	8.145557	8.091888	8.951112	8.106336	9.102358	8.3393135	8.762692	9.2225	9.134104	7.5450487	6.7081223	8.875735	9.126932	8.971516	8.718617	8.707977	9.7887945	9.330355	9.538879	9.648459	9.735311	9.412014	8.866383	8.973592	9.040463	9.325498	8.507909	9.443486	8.7816725	8.890182	8.797889
ACRC	11.403353	11.2543	10.412716	11.078712	10.627098	10.529648	9.793269	10.798906	10.395622	9.798086	10.184286	10.594788	10.7165365	11.219416	10.395622	9.065899	10.26703	10.585899	10.989828	10.621091	10.457023	11.166071	10.270576	10.901437	11.0169325	10.173823	11.410044	10.805109	10.702925	11.084431	10.88019	10.2632675	10.745774	10.291276	10.798155	10.29058
ACRV1	4.92857	5.095765	4.994347	4.6460156	4.643093	5.285181	4.903956	5.042727	5.072691	4.8053355	4.876396	5.4915805	4.5245624	6.5964804	5.553419	5.015042	5.3496084	5.351094	5.2928734	5.0342336	4.1098824	4.4696345	5.1612625	4.389298	4.141077	3.4614658	7.64259	5.039324	4.9836836	5.2301626	5.4758525	5.18885	4.9016104	5.210348	5.090752	4.9661026
ACSBG1	5.5879265	5.342479	5.2299005	4.214528	4.31406215	4.94980145	4.31571325	4.6762216	5.362617	5.68488095	5.29652405	4.8666552	4.9969373	5.3360515	4.7218214	6.2391045	4.56978465	4.3522265	5.20290945	5.8208797	5.389783	5.5646413	7.10672225	5.42460215	4.986985	5.1679826	5.2020785	5.574121	5.2630691	4.94031105	4.9730055	5.44719235	5.58029315	5.9656747	5.36025155	5.31376115
ACSBG2	6.421139	6.0875096	5.931081	6.1955204	5.970548	6.084841	5.635667	6.465846	5.710227	5.6214223	5.8683333	5.5701227	6.1750617	5.990009	5.763702	5.432321	6.0503693	6.138487	6.105757	5.556164	5.666174	5.497369	5.1895704	6.5943704	5.512809	5.9669943	6.1651654	6.6686044	5.841583	5.9273267	6.024706	5.988511	5.854262	5.8322854	6.105229	5.533274
ACSF2	11.979711	11.134694	12.609065	11.577328	11.915454	11.249705	10.613579	11.579447	11.32265	10.719356	10.59507	11.453852	11.337006	11.518682	11.753761	9.940538	11.519562	11.8886	11.530963	11.514709	11.639891	12.118292	12.012536	11.776337	11.887964	11.710351	12.040097	11.824464	11.580269	11.724142	11.6968975	11.098264	11.481952	11.518682	11.800038	11.388927
ACSF3	11.513403	11.1983375	10.7350385	11.092826	10.381874	8.6475145	10.0935855	10.9059045	9.8831165	10.187589	11.53106	7.8531623	10.869763	10.7295915	10.084089	10.3188205	10.1837905	11.218187	11.3253865	11.3261595	11.120869	11.7805275	12.026197	11.928435	11.7876825	10.9235995	11.278649	11.249673	10.5827265	10.567844	11.33111525	11.179003	10.83353525	11.5775515	12.903401	11.35329975
ACSL1	13.397368	11.792672	13.697189	13.207838	12.471437	14.650014	11.201643	12.599847	12.10907	11.583695	12.241603	11.724142	16.31204	11.649073	12.023639	12.966265	12.766185	14.676999	11.929283	11.990028	11.634975	11.381366	11.476567	12.121841	11.525497	13.390935	11.8820095	11.956367	11.7027855	12.032441	12.292411	13.458423	12.479348	12.201348	11.633547	11.496299
ACSL3	11.0406605	10.9845815	11.123845	10.8824645	10.828413	11.0211805	11.17808225	11.213163	11.407017	10.95380175	11.451358	10.99149	11.3730795	11.1556575	11.292874	11.262178	11.3499345	11.874497	10.695524	10.963166	11.064251	10.6476775	10.6582595	10.6577745	10.644817	11.9645835	11.0191125	10.5509665	10.681192	10.672178	10.7297945	11.719754	10.929204	10.643122	11.1626875	10.870202
ACSL4	10.189376	9.537909	9.683592	10.452307	9.994178	10.500916	10.419047	10.51267	10.588192	9.791989	10.765516	10.756113	11.897713	10.14262	9.837485	10.182715	10.476268	10.351173	10.136893	10.161703	10.023586	9.905081	9.476228	10.583499	10.101515	9.736164	10.153843	10.609384	9.895254	10.164595	10.096479	10.898625	10.297897	9.712816	10.550647	9.947417
ACSL5	11.165313	10.364221	10.402131	11.303558	10.141677	10.155051	10.17919	10.864373	10.175283	8.443516	10.364977	11.238973	14.130524	10.824947	10.297272	9.554525	10.326061	10.906782	11.107051	10.871808	10.983203	10.924832	10.332305	11.352691	11.306764	8.994604	11.139738	10.968838	11.076769	11.164839	11.059418	11.015881	10.972356	10.583994	11.107884	10.991671
ACSL6	4.4704509	4.15207806666667	3.49504443333333	4.2934136	3.61852693333333	5.3144274	5.84800366666667	4.69643486666667	4.70706876666667	4.51012563333333	4.7371342	4.8520975	5.11169046666667	6.2588118	5.32528636666667	3.97880316666667	3.82298556666667	5.3035629	5.8826709	5.512262	5.46545136666667	5.3522716	5.26878596666667	5.54048063333333	5.92555983333333	4.84441646666667	5.61304396666667	5.3056952	5.9811287	4.92054186666667	5.2510296	4.60971983333333	5.97033633333333	5.4840709	4.8937687	5.41104093333333
ACSM1	7.241178	7.572875	7.6097827	7.122998	6.804736	7.232805	6.319119	7.0765276	6.7544503	8.666333	6.5988035	7.071493	6.2817526	8.382963	9.015617	6.7671585	7.5989347	7.376278	7.501825	8.106068	8.7915325	8.475761	9.098477	7.1927743	7.554962	8.385376	8.461048	8.116543	6.923123	7.4333243	7.619562	7.2506204	8.343943	7.0488534	7.417492	8.592444
ACSM2A	5.95328203333333	5.12559833333333	5.54536276666667	5.68604643333333	5.01320083333333	5.32956373333333	4.07886816666667	5.87017133333333	5.1178164	4.85681723333333	5.87139926666667	4.88108616666667	5.47673023333333	5.30992943333333	5.29303216666667	3.84974463333333	5.43898933333333	5.5885641	5.08442796666667	5.00050616666667	4.8466804	5.64685556666667	5.0852802	5.34445816666667	4.69271343333333	4.7105391	5.1264313	5.21729543333333	5.24727166666667	5.1328199	5.48173613333333	5.64960893333333	5.2067461	5.17867063333333	5.51837363333333	5.15342806666667
ACSM2B	7.3077364	6.9042697	5.5525875	7.349841	6.429322	7.19635	5.801847	6.5980287	6.680961	5.964872	6.8113027	5.7199655	6.8882194	5.433336	5.392033	6.749236	6.1339035	6.6537185	6.555159	6.412464	6.597718	5.976997	6.347094	6.50829	6.5594306	6.908656	6.2663827	6.2939205	6.5102363	6.4780445	7.37797	6.79376	6.7541666	6.9526777	7.2389917	6.755218
ACSM3	8.030683	7.6456122	6.6187115	7.0947046	7.1432595	7.2275715	7.9271865	8.92364	6.4194875	8.017963	9.406949	7.1692305	6.710948	7.501825	8.879098	7.597356	10.134181	7.1626344	7.424309	7.4108353	7.5592165	8.770481	7.3791165	7.8718047	8.077481	7.26029	7.0864367	7.237952	7.797472	7.4210343	7.6220284	7.5505915	7.766369	7.4560857	8.496629	6.7403765
ACSM5	6.34737516666667	5.82947556666667	4.63002666666667	6.4715	4.89571146666667	4.57261123333333	6.2819629	6.88573916666667	6.27552823333333	6.55860816666667	6.20244223333333	6.47370156666667	6.2757522	6.9549722	5.9306938	3.94341996666667	6.88024683333333	7.1052693	5.97147303333333	6.22790923333333	6.41473183333333	6.53899926666667	6.4128316	6.56337953333333	6.256364	6.91130356666667	6.0794567	6.43885386666667	6.3888817	6.11515326666667	6.0161409	6.81643263333333	5.71528496666667	5.85906743333333	6.59805353333333	5.72253263333333
ACSS1	10.6724301666667	10.4641975	9.916407	10.1126267666667	10.9216996666667	10.320547	10.7688373333333	10.5488041666667	9.6020352	10.727666	9.68243223333333	10.506574	9.80216816666667	10.3623133333333	10.408324	9.68456916666667	10.5913853333333	10.3654032333333	10.7946576666667	10.3597085	10.6122857333333	10.9049493333333	10.725478	10.3917386666667	10.5972376666667	10.3404485	10.8639043333333	10.7301235	10.7275083333333	10.651935	10.7615366666667	10.0647506666667	10.5517626666667	10.5356761	10.4841773333333	10.5400515
ACSS2	9.021089	9.3021348	9.876843	9.575996	9.1911493	9.731901	9.1443605	9.570827	9.9901285	8.8854065	8.9486032	9.186517	10.8196855	9.328058	9.817725	10.2878965	9.63398225	10.2834735	9.28552885	9.0657385	9.3758085	9.50831575	9.32883435	8.865167	9.3414765	11.882616	9.02496415	9.1873827	9.066054	9.00315675	9.33278535	9.792923	9.5945835	8.984781	9.9180095	9.28236515
ACSS3	7.9830666	7.100118	6.948432	6.906018	10.742305	8.915938	9.377708	8.976611	8.73603	10.917448	8.12582	7.633302	6.223175	7.462223	9.113553	7.71275	9.65693	7.791446	8.303094	7.980393	8.69694	8.488624	9.429477	8.073216	8.283533	8.744458	8.788117	7.908031	8.452578	8.736913	9.542021	8.989424	8.081146	8.263372	7.5915504	9.113348
ACTA1	6.862149	7.5156345	6.7557406	7.0565977	6.1234818	6.960908	7.518057	6.2493753	5.9747	6.2380877	7.195093	6.5606437	5.7861757	7.172753	6.84022	6.2267537	7.5499887	6.7517934	6.3545914	5.6602025	6.063421	6.3196554	6.670328	6.1188126	6.804736	19.440771	5.807088	6.3336577	6.155699	5.8745933	6.024322	6.434654	6.105229	6.3490987	6.1957593	5.7915277
ACTA2	11.859962	11.898723	14.2192545	12.60351	13.817555	13.288939	11.007953	13.45394	14.434756	14.991072	13.667949	12.182493	9.990355	11.525058	11.157748	13.431622	13.554666	13.629051	12.2189045	13.044455	12.7280245	13.117578	13.521314	12.383525	11.950113	18.282885	12.656666	12.777918	11.849883	12.151582	13.059434	14.952314	13.494309	12.238459	12.308873	14.371527
ACTB	16.0468585	15.811722	16.53706725	16.15314325	16.6269695	16.348635375	15.96902425	16.0397115	16.25242375	15.88626825	16.177109	16.056582625	16.135525	15.917593	15.69390875	16.4664175	16.04232	15.8600385	16.47476525	16.28395625	16.28097875	16.77640725	16.54801825	17.03335625	16.84236575	16.52936	16.332343625	16.40059375	16.1664785	16.24373925	15.55211625	16.50525075	16.55603325	16.48204675	16.143021	16.56335625
ACTBL2	10.099071	10.209281	11.075361	10.302537	10.705037	10.21188	9.669402	10.301555	10.8975525	10.563944	10.319644	9.65517	10.394206	9.63954	9.333521	10.482263	9.991516	10.46167	10.447732	10.561339	10.512901	9.986721	10.077884	10.656978	10.257423	11.38337	10.116148	10.10124	10.19117	10.267911	10.166699	11.196134	10.725524	10.441566	10.411385	11.046322
ACTC1	10.1553265	10.0267765	10.4375855	10.274306	10.165039	10.366564	9.6403385	9.90768125	9.80660425	9.35462915	10.1269965	9.579876	10.6631255	9.1215675	8.7965455	9.8285233	9.724556	10.10999075	9.8601055	10.108951	9.87518075	9.472831	9.71092735	10.1109475	9.92343025	17.3514625	9.379902	9.833391	9.6700155	9.82274435	9.87200035	10.087641	10.3374435	9.72181165	9.9899965	10.6865885
ACTG1	17.1119056666667	16.7788653333333	17.1138646666667	17.1005466666667	17.4381083333333	16.9282056666667	17.3274893333333	17.1433863333333	17.5658583333333	17.260453	17.3778503333333	17.3882103333333	17.2130183333333	17.190996	17.128296	17.7073653333333	17.1754536666667	16.9540563333333	17.447661	17.509435	17.344525	17.3583663333333	17.4025846666667	18.0502156666667	17.8798063333333	16.2902223333333	17.6076623333333	17.491548	17.4672916666667	17.599298	17.252474	17.5480226666667	17.528723	17.4374913333333	17.4557623333333	17.509147
ACTG2	9.569576	9.601189	12.607762	9.80034	11.216917	11.948767	10.892164	11.438917	14.057706	13.508504	10.867185	9.822481	8.544666	9.388706	10.107874	12.8715725	12.863676	10.588353	8.476209	10.307327	9.2115555	9.206247	12.349341	9.851438	9.360097	15.053352	9.956523	9.090365	8.822528	8.72775	10.00181	15.070037	9.941981	9.142867	10.344757	12.857666
ACTL6A	13.721622	13.718498	13.102765	13.511631	13.794173	13.508059	14.50401	13.70205	13.452011	13.720717	14.422046	13.71439	12.650729	13.492929	14.074226	13.578605	13.410034	14.559319	13.704349	13.71439	13.556837	13.398703	13.2117405	13.83102	13.655706	12.856479	13.695193	13.691307	13.643245	13.900539	13.718498	13.380152	13.669696	13.712521	14.144112	13.502658
ACTL6B	8.375305	7.804627	7.580037	8.122279	7.4498496	6.7934732	6.80284	7.4203324	7.1628695	7.19635	7.282399	6.8630447	7.376788	7.0393734	7.1168833	6.932621	7.667447	7.8584876	7.6868877	7.1658626	6.853893	6.7521033	6.8419394	7.132664	6.9978642	7.7482843	6.932621	6.9534397	7.259214	7.5015864	7.3980465	7.9758353	6.7327332	7.4977765	7.36056	7.208104
ACTL7A	10.38278	7.082344	10.099545	9.730666	8.555745	10.872294	5.9110785	8.70978	6.668939	6.184982	8.371487	6.8045197	6.7243376	6.9362907	6.479224	5.186993	7.210973	10.095952	8.138186	7.0233464	7.709817	6.7896156	7.203875	7.0803113	6.124856	6.1702724	6.5958676	7.3257914	7.439211	7.7592683	8.569746	6.8660583	8.958557	9.05319	8.015818	7.213356
ACTL7B	5.1692834	5.195232	5.125358	5.502659	5.445332	7.0249166	4.932277	4.8343563	4.773187	4.6790357	4.93263	5.1735916	5.034598	5.0055075	5.111397	4.5528455	5.2013783	4.722553	4.691268	4.3617024	4.5144286	4.284213	4.9988084	7.359717	5.1940804	5.9431496	4.3072314	4.6542263	5.4915805	4.884467	4.108428	4.639791	4.7666626	4.085488	4.3323665	4.5404377
ACTL8	4.8841457	4.8748336	6.9807835	5.9970627	4.124973	3.605058	4.0869756	4.667673	6.8113027	4.9673553	6.3220525	3.0411723	5.21434	4.0605783	4.3709273	5.6136894	4.269184	5.6707	4.806124	3.9423804	4.2775397	4.2488194	4.3127594	4.845342	4.8966074	3.762349	4.1567383	4.012763	4.07268	4.2827673	3.9746916	4.5497603	3.5832021	3.7846785	4.864959	3.806394
ACTL9	4.9901834	5.1986895	4.599962	5.251704	4.547343	6.221284	3.7745125	4.1094723	4.3342514	3.663102	4.775683	4.1893525	4.808613	4.3695817	4.2555933	4.945834	4.456219	4.401627	4.412328	3.8527527	4.556106	4.9024725	4.856778	5.0526867	4.7064757	4.168802	4.459464	4.1778092	4.2224464	4.3963857	4.5741	4.4191585	4.8868666	4.60387	4.6062865	4.560593
ACTN1	13.3744263333333	13.177198	14.0137145	13.3486638333333	13.6209435	14.02839	13.386659	13.6847886666667	14.6199543333333	14.159909	13.9324963333333	13.7604016666667	14.079755	13.4060733333333	13.3891013333333	14.4667493333333	14.020908	13.8352053333333	13.865592	13.7372046666667	13.6560143333333	14.4063763333333	14.431158	14.158273	14.031292	13.654008	13.7497606666667	13.7675836666667	13.6577343333333	13.5406756666667	13.7100823333333	14.5470886666667	14.1045043333333	13.7073036666667	12.9684796666667	14.0256853333333
ACTN2	5.407651	5.5133224	7.733979	7.367983	4.997659	6.7065854	6.362812	6.79492	6.489047	4.149627	6.4913926	6.40485	7.448488	5.1609774	4.7138386	7.555239	6.8424516	6.6184835	5.400598	5.749017	5.370993	5.442988	6.151713	7.8631554	5.4063454	17.887798	5.8318496	5.598316	5.883968	7.1576934	6.254017	7.7441163	4.006038	5.579361	5.531321	4.5819135
ACTN3	6.8049498	6.024706	8.49847	6.5284715	7.714068	7.0858927	7.0074472	6.768709	8.171703	7.5857816	7.4656596	6.9622436	8.429204	6.71963	6.4167347	8.1564455	7.398534	7.747613	7.6428084	7.703687	7.613535	7.409046	7.582059	7.5237565	6.8387094	12.462074	7.686117	7.284199	7.5596128	7.987216	7.0920424	7.871608	7.38033	7.3675804	6.9632225	8.2624
ACTN4	10.460532	10.7710775	11.106629	10.2863255	10.980697	10.7670315	10.515181	10.241694	10.59307	10.279658	10.310855	10.229603	10.534537	10.4114945	10.7094855	10.930405	10.5722275	10.196986	9.7184513	9.71501875	9.8809995	10.567465	10.559184	10.521479	10.2929425	10.190893	10.166683	10.3143985	9.73428125	10.003827	9.9423865	10.7580295	10.295444	10.3498335	9.99238375	10.393416
ACTR10	12.4909655	12.501855	12.2299925	12.113014	12.22842675	12.45849	12.37328325	12.5930615	12.76014	12.3201495	12.6160665	12.474341	13.063684	12.798659	12.3216285	13.052576	12.3403555	12.508282	12.57685	12.9023595	12.804403	12.6212725	12.359347	12.825272	12.7841505	13.344148	12.750472	12.577806	12.7723485	12.7921745	12.7357535	12.6780095	12.766871	12.75558	12.8827195	12.8247035
ACTR1A	11.3996036666667	11.102167	11.961811	11.190307	11.4144416666667	11.520765	11.6314793333333	11.170115	12.0361233333333	10.944156	11.0593866666667	11.6865953333333	11.8332206666667	11.4339883333333	11.1689733333333	11.9691903333333	11.4226383333333	11.332447	10.9615353333333	11.1417036666667	11.1073776666667	11.6221386666667	11.6231606666667	11.786394	11.6150903333333	12.1000725	11.169185	11.2263816666667	11.207989	11.196551	11.364123	11.1233513333333	11.5984231666667	11.4877606666667	11.3803216666667	11.4653546666667
ACTR1B	10.6002445	11.433604	11.360866	10.95861	11.799239	11.079368	11.49696	11.191467	10.950667	10.926607	11.063088	11.344466	10.412224	11.741579	11.275185	10.583047	11.347366	10.987414	11.42621	11.324978	11.507013	11.531742	12.034809	11.633547	11.702496	11.18478	10.627098	11.542796	11.463238	11.0943165	11.348944	10.805975	11.788497	11.839069	10.914589	11.817276
ACTR2	10.765039	10.673685	10.4604395	10.416213	10.394837	10.1296385	10.9173685	10.418365	10.278898	10.462662	10.1273415	10.858113	12.2313955	10.7615975	10.418489	10.9677995	10.039233	10.74619	10.779002	11.1354845	10.7664375	10.5090175	9.9770165	11.263264	11.080083	10.1949865	11.0291585	10.72635975	10.85248975	11.177636	10.7746145	10.1126185	10.686836	10.4254415	10.6491705	10.58871925
ACTR3	14.0267603333333	14.1629096666667	13.6279116666667	13.980403	14.0121053333333	13.911073	14.038616	13.8588133333333	13.6341586666667	13.3807183333333	13.6961323333333	14.3301493333333	15.3178366666667	14.112178	13.6568976666667	14.0724493333333	13.6394306666667	13.817322	14.3153246666667	14.5682453333333	14.0099136666667	14.217103	13.5393703333333	14.8853276666667	14.730413	12.849592	14.2748183333333	14.382052	14.2961766666667	14.762024	14.3191356666667	14.1087046666667	14.624622	14.3000113333333	14.0519491666667	14.0384206666667
ACTR3B	9.342179	9.9205215	10.3151125	9.83560225	10.4201975	9.5110485	9.862483	9.448237	9.939094	10.4503265	10.886801	9.901205	8.80297	10.08613475	9.48295625	9.6468635	10.0436705	9.8077795	9.317418	9.4053905	9.45728225	9.4644405	9.30949575	9.5101025	9.4896095	9.778737	9.32171225	9.430934	9.2735885	9.509495	9.142193	9.128384	9.5847865	9.471322	8.9494715	9.409566
ACTR3BP2	7.119208	7.72702	8.838719	7.536788	8.126891	7.2422504	8.159365	6.96725	7.6035786	7.5793085	8.310081	7.7952037	7.1689053	7.9463453	6.6842513	7.5747356	7.5941224	7.685245	7.0773644	7.228711	7.496981	7.4829645	7.1087084	7.5462112	7.472687	6.901402	7.1025996	7.231031	7.184247	7.5259275	7.038323	6.744105	7.6713777	7.454194	7.058817	7.2735634
ACTR3C	8.505121	9.175385	11.183976	9.479309	9.581954	9.437718	10.155688	8.293736	9.297802	8.315935	9.523834	9.863838	8.670086	10.21468	7.990865	9.677893	8.855139	9.171112	9.132018	9.008274	9.221989	9.759246	9.182922	9.448207	9.561594	8.928525	9.208497	9.415793	9.163311	9.1179905	9.065413	9.292642	9.533114	9.410833	7.8149915	9.245591
ACTR5	9.860253	9.790807	9.583958	9.82457	9.446798	8.865022	9.087298	9.817861	9.312097	9.721407	9.694593	9.658007	9.4595175	10.021408	9.635829	9.4113865	9.417172	9.682076	11.848551	9.83921	9.995608	10.102706	9.696965	10.359937	10.241739	9.035949	9.766464	9.672202	10.034815	10.00181	9.932205	9.242978	10.216641	9.991976	10.222689	9.723181
ACTR6	12.700475	12.583885	12.430193	12.650041	13.120361	12.660239	13.165226	12.580582	12.31265	12.887705	12.907031	12.877258	12.633118	12.777585	12.785152	12.412728	12.963661	12.750256	12.632042	12.770589	12.6640215	12.612817	12.648248	12.61657	12.642159	12.680028	12.931628	12.74198	12.715026	12.848297	12.754649	12.635323	12.883228	12.712954	12.643383	12.627053
ACTR8	9.854203	9.980149	9.700347	9.9963785	9.4821875	9.4144275	9.4497265	9.634468	9.533939	9.8742295	9.7428425	9.7400745	10.24159375	9.8035055	9.42417	9.6352295	9.5613845	9.77457175	9.857703	9.827308	9.7883185	9.717018	9.2306615	10.004801	10.0090025	9.05033025	10.029747	9.7755375	9.970193	10.070199	9.96708275	9.1990055	9.7099415	9.702781	10.7730835	9.789696
ACTRT1	2.6837807	2.7717872	2.790218	2.6830099	3.2434406	2.7187722	2.652711	2.6731024	6.9468083	3.1111987	2.6727214	2.6916702	2.6499398	2.7189977	2.6975462	2.6606972	2.679687	2.7575912	2.7550888	2.681405	2.6947172	2.6765814	2.738193	2.692008	2.6817145	12.351085	2.6845543	2.6638262	2.7375507	2.6724498	2.659699	2.918274	2.7237995	2.6435213	2.744088	2.6538072
ACTRT2	6.2722807	6.741215	6.2357397	6.865782	5.7593126	6.8439875	5.8355117	6.404555	6.258652	5.9150095	6.042657	5.6933446	6.589445	6.5537624	5.416663	5.581128	6.7198763	6.15304	6.043035	5.8125696	7.9105964	5.8238845	5.9059973	8.079624	6.090139	5.200012	5.353056	6.1730723	6.1858974	5.87988	7.1042137	5.7725163	8.378661	5.833935	6.0231314	6.070143
ACVR1	11.011647	11.404216	11.732596	11.105809	11.498406	12.186024	12.088644	11.44541	11.90661	12.420233	11.518429	11.911698	11.952362	11.514441	11.249511	11.5968275	11.76349	11.723926	11.03157	11.261536	11.45021	11.122709	11.4758835	11.048656	10.995596	12.252041	11.437588	11.5247135	11.252655	11.044094	11.684213	11.89351	11.397025	11.435526	10.407295	11.406923
ACVR1B	6.5436169	6.96444835	6.35423575	6.6657045	6.8819854	6.3779728	6.7734905	5.9846887	6.2190723	7.030107	6.833415	6.33905685	8.1214628	6.2539938	6.41363685	7.0439698	7.155694	6.64188745	6.5411735	5.8444666	6.3498763	5.31640875	5.4468368	5.28295165	5.95663305	6.26226325	6.03019205	6.0461833	6.373336	6.01835385	6.29801065	6.7870105	6.10848135	5.8763146	6.3088405	6.63572845
ACVR1C	8.0306033	11.7456155	8.07068375	7.80983	6.6887849	7.4727025	9.2236765	7.86332585	8.7850435	6.83061225	7.77824325	8.8791335	8.53138365	10.2017825	8.065906	8.7471642	6.8618963	6.7987555	8.3095865	7.52381925	7.8898798	7.7865753	7.32172265	6.40041305	7.36632115	8.543237	7.92964875	7.98616225	8.1144021	7.82138575	7.6182075	8.23083125	8.59763165	7.93760775	5.632245	6.97099615
ACVR2A	6.752998	8.070874	7.808942	7.2259808	7.5207744	6.799117	8.454731	7.877325	7.8634152	8.6181345	8.89647	7.9003515	8.211884	6.9653955	7.682269	8.16147	8.356028	8.567141	8.163407	7.9732647	7.8335733	7.4656596	7.7093277	6.962937	7.489817	8.061866	7.677303	7.9710684	7.717507	7.37192	7.6493096	7.97476	8.032317	7.7595024	7.439001	7.719402
ACVR2B	9.40444253333333	10.5228695	10.1077526666667	10.115154	10.0293656666667	9.88467216666667	10.1168633333333	9.79059466666667	9.47155283333333	11.3694356666667	10.6825833333333	9.1963629	8.94122216666667	8.992963	9.45529466666667	9.31429683333333	10.5483533333333	9.39667366666667	9.69228733333333	9.2285507	9.299175	9.74576266666667	9.52329133333333	8.86068233333333	9.02074066666667	10.770021	9.11676333333333	9.36885443333333	9.12630076666667	9.1320505	9.30040833333333	8.94116633333333	9.30791633333333	9.18414726666667	9.6906102	8.86680973333333
ACVRL1	10.160689	9.80436435	9.61903525	9.6932568	8.4491585	9.28426715	9.068699	10.4540477	10.487405	9.7149295	9.89704725	9.6793565	11.1287255	9.7104315	7.659511	9.8692885	9.96572825	9.821205	9.8327825	9.43179415	9.0653382	11.149124	11.039225	10.1394035	10.644758	10.688409	9.67316525	9.09793	10.30409885	8.61781	9.83241825	10.3925145	10.5699415	9.8186966	9.1345135	10.581381
ACY1	11.558488	11.897447	11.758335	11.785276	10.86977	11.728524	10.888005	11.890941	12.255823	11.559269	12.376029	11.44642	10.0977125	11.058169	11.000091	12.027549	11.673633	11.5884695	11.398934	11.126845	11.429411	11.669074	12.204078	11.676923	11.861424	12.105702	11.448678	11.27841	11.6968975	11.333375	11.671817	12.067864	11.981143	11.761779	13.290508	11.86767
ACY3	6.9598694	5.0551176	6.138487	6.5779533	4.7985654	6.061409	6.9793277	6.467003	4.91416	3.0309973	6.1039705	6.578239	7.934201	5.9514627	6.042657	5.957177	4.5782804	6.590333	6.0909743	6.7294197	7.23641	7.444049	7.7221203	7.628018	8.271029	6.095045	7.275511	6.721204	6.177448	8.502333	7.1212482	6.0255637	6.610387	7.6739316	9.021489	6.771995
ACYP1	12.891245	12.739042	12.361347	12.664321	12.085408	12.2748785	12.134722	12.956422	12.52823	11.906249	12.951964	12.586217	11.904457	13.400643	12.748011	11.693779	12.406157	12.630105	13.115557	12.965388	12.994221	12.8176155	12.711702	12.814796	13.033985	12.8600235	13.068449	12.970822	13.066712	13.07356	12.867234	12.011538	12.776103	12.920629	12.856044	12.619262
ACYP2	10.231252	10.01980575	9.92477225	9.94493225	9.76945025	9.58954975	10.23929125	10.05848925	9.80452875	9.8572765	10.026887	10.332055	9.47505475	10.14903475	10.0612925	9.65869175	9.73029275	10.32551275	9.93783225	10.140608	10.08670375	9.792833125	9.97957575	10.0611375	10.2149665	12.4518045	10.3195915	9.91273025	10.21738325	10.459913125	10.336381	9.624863	10.167723375	10.1986285	10.31881825	10.218331
ADA	14.632501	15.299303	15.249421	14.933818	15.990193	15.65195	17.30045	14.807028	14.478134	14.495505	15.136511	16.040295	14.91925	14.622096	14.383144	14.318203	14.856128	14.768153	14.313098	14.236492	13.682491	14.511812	14.256115	15.315239	14.825301	12.617229	14.656279	14.779727	14.370914	14.690976	14.441429	13.523974	14.045296	14.299162	14.140138	13.346107
ADAD1	7.6732907	6.546828	6.2431474	7.465156	5.6164694	7.982131	5.208224	6.5460706	5.72319	6.0650215	7.00928	7.3458953	5.96391	5.4603443	5.6028666	5.073402	6.4399595	6.750039	5.9201164	5.856756	5.83967	5.322396	5.4988537	5.933732	5.5769625	5.295526	5.393226	5.355976	5.860321	6.2852173	6.643555	5.565731	6.3260455	6.5622935	6.656548	5.83867
ADAD2	8.621912	7.79378	7.566622	7.626243	7.4865937	7.243682	6.5998697	8.086442	7.689674	7.9677124	7.838877	7.0326138	7.795422	7.7997065	7.566622	7.0071836	7.859741	7.74372	8.207768	7.795634	7.6997223	7.62557	8.000547	7.721365	7.013675	6.578239	8.097359	7.900599	7.9449205	7.744385	8.178158	8.358061	7.811675	7.5327516	8.234989	7.8557186
ADAL	8.18674166666667	9.06753533333333	8.28545023333333	7.9739322	8.04605766666667	7.923074	8.84367466666667	8.75629233333333	7.6860377	8.63689966666667	7.94036433333333	8.33589466666667	8.027657	8.62981033333333	8.86752233333333	7.96371296666667	8.3544094	8.6660061	7.81900813333333	8.08519433333333	8.10709686666667	8.1270159	7.99066586666667	8.41057533333333	8.40531196666667	9.4771885	8.59251583333333	8.2884931	8.46291823333333	8.30928676666667	8.3280781	7.90407593333333	7.9733789	7.74849546666667	8.32553016666667	8.1867029
ADAM10	10.071756	10.615789	10.432886	10.158783	9.627655	12.347872	10.520089	10.18792	10.643272	9.660507	11.268426	10.206063	11.985484	9.998767	9.537909	10.90749	10.23047	10.944838	10.012878	10.037778	10.138739	9.74274	9.796458	10.337801	10.2109585	9.337248	10.322642	9.959568	10.108814	10.330056	10.443406	10.003501	10.144119	10.093695	10.083049	10.05161
ADAM11	7.16557185	6.91883765	6.4485463	6.83809915	7.10317675	6.728901	6.3357654	6.51027125	6.391237	8.45367165	6.9610578	6.74048935	6.68861475	7.8337369	7.82894675	6.37839935	7.27458	6.989725	7.1771508	6.7610777	6.8113952	7.02300405	7.37882945	7.0789345	7.26021825	5.67787925	7.19688345	7.2122322	7.35983965	6.978907	7.3509677	6.89342855	6.8230712	7.1220421	7.9899181	6.453428
ADAM12	5.77424095	5.6148651	7.477394	5.900704	6.57008275	6.62113035	6.4594727	6.6176189	9.1073675	9.3928185	6.829839	7.19906025	7.1759775	6.824633	6.6469665	7.9229235	8.90370735	6.8035498	6.3131081	6.6626215	6.35032635	6.80533	7.33262515	6.430916	6.9083035	4.73151295	5.904356	6.350729	7.2309235	5.9240715	6.5689475	6.14165875	6.1541045	7.05913865	5.88794165	6.7620269
ADAM15	7.629719	9.287532	10.05487	8.117008	10.384899	8.447801	9.229278	9.045573	9.703113	9.107613	9.293391	8.710208	7.2605925	8.470472	10.109278	10.336848	9.376254	9.836528	8.533266	8.756462	9.612053	9.2181	10.552561	9.59119	9.375339	8.630646	7.0825973	9.295296	8.099148	7.4582415	7.8676343	9.41694	9.713277	9.43799	7.199149	9.930536
ADAM17	11.1330896666667	11.3201523333333	11.491044	11.3363086666667	11.0564173333333	11.447423	11.3918983333333	11.3232783333333	11.3024331666667	11.2548671666667	11.0848583333333	11.2047966666667	12.5804863333333	11.0888016666667	11.368333	11.6230483333333	11.4712156666667	11.4255526666667	11.226444	11.0336565	11.0186983333333	11.2996248333333	10.681192	11.3895	11.3925326666667	10.1357423333333	11.1588533333333	11.2514116666667	11.1407706666667	11.0616708333333	11.226738	11.808915	11.216056	10.8636096666667	11.1041756666667	10.8513041666667
ADAM18	5.5450525	2.715755	2.6077516	2.98719	2.6216397	3.7079492	2.7316215	3.7487907	2.835756	2.7446156	2.7430031	2.696446	3.364278	2.6386619	3.4816306	2.7673652	3.718607	2.7306805	2.6141646	2.6472101	2.659599	4.9016104	2.6238356	2.5948458	2.6785996	4.3154397	2.6322742	2.606867	2.7015066	2.60163	2.6925223	3.003162	2.6682177	6.2559657	3.0244055	2.7084684
ADAM19	10.8083742	10.0768525	10.34158395	11.368261	10.17714115	10.5644215	10.0334725	10.6146728	10.82098835	8.688129	9.6073161	10.77855015	11.5871675	10.556625	9.3596223	9.1703465	10.2227545	9.8207348	10.7697675	10.24247485	10.2631877	10.4365965	10.6385033	11.18423025	11.149514	8.161082	10.99861965	10.81432275	10.7726613	11.05490725	10.83641315	11.1782145	10.834725	10.6274288	9.54595265	10.77628465
ADAM2	5.5257287	4.1245813	5.49465	2.6056085	4.3859677	2.6275926	2.770489	3.997795	7.824928	4.872383	3.333583	4.7985654	2.6252232	6.8384204	5.007313	2.6247532	4.6402617	4.084961	4.6990557	4.8406825	3.2338052	3.2693205	3.7637427	2.7454202	2.657986	2.6110287	4.84813	4.4345512	4.696136	4.8499713	4.41589	4.695764	4.664168	4.3233585	4.2888966	3.735393
ADAM20	5.6144576	5.123103	5.786765	5.419378	5.2200427	5.3220835	4.6355634	5.7182856	5.7396927	6.003072	5.1707067	4.949096	6.2939205	5.3233094	5.237227	5.828825	5.9908566	4.744542	5.5453672	5.17679	5.2034206	7.0703974	4.966639	6.218372	5.6016135	5.995327	5.864902	5.4915805	5.750923	5.7253566	5.2769766	5.674992	5.282959	5.123405	4.915603	5.4106417
ADAM21	4.241283	6.3630977	3.8810544	4.70401	3.855238	4.309897	4.5094104	6.1885967	3.8929217	3.7878873	4.3233585	3.8146873	3.8515232	3.9860082	3.0814185	4.378691	4.1266875	4.193654	3.8685658	3.9256806	4.9333696	3.982551	3.6584485	3.7745125	5.815659	4.291178	3.5136683	3.2121108	3.7724915	3.9375978	3.8532045	3.142285	3.7776759	4.1683793	4.215712	4.0883627
ADAM22	6.88566075	8.164827125	7.898659425	7.40439345	6.50206525	6.8856728	6.42537705	6.221112925	7.16913375	7.8192535	7.408063275	6.55126595	5.29199745	6.8668235	6.0328625	5.30039305	7.2903766	6.837000625	5.552440075	5.697281975	5.711113725	6.596848625	5.88542995	5.458306975	5.9482162	6.11836355	5.86061795	5.9076467	5.7205889	6.0132479	6.08855905	5.495540575	5.99656615	5.872857175	5.786097425	6.30539365
ADAM23	6.83017815	6.93851365	9.64181025	9.0081415	12.316754	10.03542255	11.80966	8.4601095	10.573908	9.805278	5.529758	12.074722	4.62744355	11.187211	10.3862085	9.8854235	5.76713445	6.947167	7.4606428	7.1928525	7.42322735	8.0555218	8.18719875	7.54774975	8.46411825	8.4077077	8.603512	9.429679	8.589186	7.731856	8.05822915	7.7115285	8.143649	7.5324975	9.3024745	8.159256
ADAM28	11.506534	10.75650175	11.1668805	11.1608705	11.297797	10.5951625	10.9898955	11.3568805	10.488769	7.75859475	10.431208	11.527637	11.8341515	10.9964245	10.5658825	8.9602245	10.4371085	11.1587055	12.6462095	11.8265495	12.393835	11.743415	11.5647815	11.29804825	12.153536	9.6156085	12.4298775	12.014709	12.4221625	12.318386	12.461119	11.66593325	11.75861375	12.037816	12.015169	11.879259
ADAM29	4.737586	3.2979655	2.7379837	4.6255474	3.1924558	4.8969393	3.049195	3.040266	3.5149825	3.2979655	3.8700855	3.230407	6.004838	3.143278	2.8517706	4.033474	3.2533746	4.242656	3.116556	4.099938	4.776075	4.7858124	4.344097	4.439053	5.0573125	2.9192283	4.4319053	4.7768764	4.221825	4.684004	4.1461368	3.2987752	4.383589	4.7190213	5.7560873	3.410024
ADAM30	4.6460156	4.632918	5.3086896	4.7064757	5.1654043	3.660564	2.853493	4.9684806	4.262721	5.1162047	4.5390105	5.2030506	3.5979455	5.712806	5.6845083	2.9907231	5.8238845	5.6746535	5.6996884	5.443673	4.0509057	4.3621144	4.5368714	4.929202	2.8585389	4.0493093	5.941421	5.6430917	5.6077523	5.6440372	5.5168004	6.0301046	5.253728	4.893276	5.3697963	4.9397926
ADAM32	6.0281453	5.2146697	5.6270185	4.794028	4.509007	5.7655673	6.177775	5.3882895	6.0743294	4.5895057	5.0051684	8.190238	3.3412247	7.0069604	7.202901	6.518376	5.5062294	5.257186	5.7975354	6.85454	6.974128	6.5546236	8.039772	4.792273	6.1533422	6.4908266	7.136151	6.927064	5.6733756	5.8351316	7.34192	6.4468713	5.7180457	6.8660583	5.8072968	6.692533
ADAM33	10.987562	9.363844	10.676925	10.4802875	9.229052	12.00515475	7.91273685	10.0903815	9.1665025	8.7873025	9.6251045	8.385727	9.232003	8.528297	8.4056775	9.0966655	9.4492295	11.20034125	9.704935	9.2231765	9.770776	9.566571	10.576452	9.5925485	9.2402635	10.653165	9.3719095	9.4038015	9.4690725	9.429346	10.2420765	10.729987	9.976053	10.2387785	8.9366655	9.574278
ADAM5P	2.9897316	5.430515	2.7467234	3.1228983	2.7198164	3.691891	2.8625312	2.864039	3.2687805	3.2265081	2.9222844	3.0571136	2.9260707	3.1265092	2.8629243	3.0046866	2.805704	3.1350513	3.2308013	2.7893867	2.808088	2.9375916	3.1338089	3.214781	2.8839583	2.8197868	2.796683	2.7405682	3.0169234	2.7540514	2.7786694	2.7062247	3.0262766	2.7058454	3.4081857	2.7619784
ADAM6	5.039485	4.51230525	4.7292792	4.92484345	4.3361695	5.2655125	4.021718	5.52704575	4.180701	4.1343292	4.7501139	3.95484205	5.3447927	4.123185	6.15031715	4.1547359	4.71155415	4.51207745	4.31565935	4.1592945	3.94341765	4.0839363	4.28111315	4.24768315	4.0238106	4.146811	4.4672838	4.49772585	4.65951835	4.5198629	4.46213685	4.63843565	4.486845	4.5351372	4.3898419	4.69874455
ADAM7	3.385385	5.238757	4.1405344	4.8367696	3.6797156	5.058762	4.447649	3.044593	4.796977	4.5708585	4.8406825	3.2437477	4.848384	3.1382465	2.8484447	6.1126857	4.1202865	3.95066	3.1341622	3.7402687	4.5708585	3.9483905	4.0795317	3.7553785	4.5797048	4.420843	3.1083643	3.0520568	3.940308	4.014962	4.881678	3.928666	4.489391	4.5479484	4.7281795	4.6302614
ADAM8	15.235318	16.103941	15.800672	15.909156	14.884651	15.069061	15.396357	14.854076	15.558373	14.344765	13.926916	15.548982	17.704565	16.102386	15.052389	15.029507	15.817364	14.562838	14.796516	14.602243	14.8152075	15.513482	15.1120405	15.108436	15.48401	12.9967575	15.342813	15.351778	14.895336	14.953259	15.062964	14.2536335	14.965495	14.753206	14.958743	14.586307
ADAM9	9.18838175	8.9459002	9.1447356	9.1275935	10.04543	9.77522285	9.958176	9.00302505	9.8825165	9.4354895	9.302205	9.6623595	11.3384035	9.894412	10.072973	11.02274075	10.0065895	9.6326505	8.117036	8.7876205	8.6967143	8.7259918	8.7036163	9.390337	8.71800715	9.85565255	8.7755957	8.825091	8.5680037	8.60845165	6.9018765	9.7165845	8.74837	8.77038715	8.35285035	8.45885485
ADAMDEC1	13.548595	12.764698	12.942024	14.272845	12.746402	12.404468	13.333206	13.405724	13.496463	10.841769	12.453012	13.928181	15.315239	14.620987	11.570602	11.791882	13.775055	13.734408	12.676777	13.130542	13.006202	12.915558	11.615984	13.624589	13.41847	8.268083	13.022956	13.075487	13.358852	12.758625	13.404267	11.9122715	12.780045	12.428873	12.171166	12.508264
ADAMTS1	7.6661235	7.3347427	7.5716658	8.5624995	8.15598825	8.5456795	10.153744	8.419343	9.2834675	8.6562865	7.53056585	9.6117785	5.989103	8.4741905	9.487897	10.295762	8.983661	8.3752675	7.5315005	8.7328045	7.8094671	7.6134655	7.83725485	8.340325	7.4632722	9.7622355	7.4238632	7.7112775	7.01230595	6.8974867	7.31554215	10.461564	9.353689	7.28268385	6.91770505	6.993652
ADAMTS10	8.228498	8.574802	8.296198	8.290595	8.147575	7.9437265	6.2549796	8.6311245	8.293736	8.9466505	8.301144	7.875782	7.1458898	8.541564	8.611407	6.482727	8.616758	8.49825	9.186926	8.823154	8.012246	8.511328	8.649732	8.785583	7.507798	6.7223954	8.814194	8.688617	8.947708	8.9081135	8.745159	8.944677	8.288296	8.245954	8.416052	8.536569
ADAMTS12	3.57968553333333	4.0020524	5.44179073333333	4.1382135	4.9529722	3.727329	3.3989571	5.177559	6.13563046666667	6.75439176666667	4.8286079	5.1211755	3.414392	4.74922466666667	4.13884686666667	6.08613426666667	5.48661323333333	5.16559286666667	4.61227866666667	4.6821288	4.44015826666667	4.28395866666667	4.80145803333333	4.0720897	4.03074886666667	4.05406326666667	4.8310075	4.86102823333333	4.8098946	4.559509	5.0833141	4.55139986666667	4.20054613333333	4.20746083333333	5.98393396666667	4.7028408
ADAMTS13	9.0278789	8.94664446666667	9.0286484	9.48800583333333	8.46380786666667	8.66817533333333	7.93853653333333	8.7904095	8.39535286666667	9.2450389	8.76939713333333	8.13328136666667	8.17506546666667	8.6519458	8.78025663333333	8.3188301	8.59560476666667	8.812273	8.36776456666667	8.08479683333333	8.14412876666667	8.56817233333333	8.68475813333333	8.44440146666667	8.03361756666667	8.35301533333333	8.28234666666667	8.37523076666667	8.32376356666667	8.50329666666667	8.647155	8.5518612	8.441107	8.445729	8.26387943333333	8.3541329
ADAMTS14	8.451329	9.2278825	8.6513745	8.4085071	9.1989103	8.6629025	9.33460475	8.15981825	10.2683055	8.9807523	9.033889	8.89044265	9.81749125	9.94037825	7.80666635	9.1098786	8.96228285	8.0178225	8.5125205	7.6576585	7.745465	8.1287345	8.4119212	8.7466465	8.22885835	7.1939735	8.8008515	7.8383081	7.87558335	7.89826215	7.5979355	8.396215	8.122811	7.990511	8.0743028	8.18694
ADAMTS15	2.7754204	3.8547513	4.245557	4.5819135	4.5476346	5.4202523	4.3342514	3.8451896	4.629915	4.272272	4.368011	3.9681804	4.9604125	5.2584915	3.8649452	4.730347	4.08208	4.559519	4.541963	4.3942285	5.0453205	3.8929217	2.637552	2.6393666	4.169333	3.9573157	4.150065	5.125358	4.6638255	4.1619635	4.069764	3.5205185	3.9454396	4.1270885	4.15207	5.2558923
ADAMTS16	3.5014913	3.52661335	3.91043175	3.759198	3.5899268	2.6282956	2.73463415	3.61340415	4.0034432	7.90200785	3.8927469	5.56114025	3.64126815	3.3185538	3.78831625	3.6604038	4.71294035	3.80251705	3.4252961	3.59866755	3.28262145	3.05690375	3.63713695	2.80048265	3.53989815	3.9352183	3.7174511	3.2340113	3.49876715	3.750324	3.46912965	3.7801453	3.31160535	5.23805085	5.26173185	3.334589
ADAMTS17	4.597591	4.7504115	5.195232	5.4460034	5.565731	5.3207474	4.4691615	4.40388	4.9726453	5.144951	4.75196	4.8945107	4.3468866	6.052842	5.5290275	4.5708585	5.384668	4.9726453	4.9733233	4.7679806	3.830403	4.7084103	4.421635	4.4947357	3.5654285	4.727489	4.9508066	5.0442753	4.7679806	5.2688465	4.99133	5.234608	4.6634593	4.2152553	4.911453	4.553241
ADAMTS18	6.42329025	5.6118758	7.0940763	5.30074765	4.0345069	5.43003685	6.617856	8.11136385	6.529922	5.5939007	5.9734762	9.08675315	5.1631594	7.81801185	5.9716935	5.83108615	5.9257595	6.91181585	4.4533732	4.42012105	4.4377115	3.5372028	4.2963727	4.07693505	4.19116785	5.1928	5.52954	5.7883735	4.1714044	4.88573815	5.6656347	5.800425	4.3080297	4.3504227	5.42967055	4.31364025
ADAMTS19	3.8146873	3.2189171	2.7273111	3.684931	2.946781	4.102567	4.7500257	3.6718264	3.3782375	5.75712	4.667673	3.1763663	3.2110794	3.813157	3.4928024	3.0254292	3.9342024	3.1670043	3.7632089	3.6716406	3.0914958	2.8927646	6.910472	3.4357762	3.385385	5.695246	3.73265	3.7079492	3.564343	3.743841	3.609687	5.010331	2.940411	3.3564951	3.1199694	3.9500077
ADAMTS2	7.6781038	7.78798033333333	8.09075966666667	8.5940212	7.90176833333333	9.10163666666667	6.68421523333333	8.1861095	9.3152385	8.99057513333333	8.15740183333333	7.51653916666667	7.75764733333333	7.87331033333333	6.91341976666667	8.9736545	9.423175	8.29821133333333	6.9299502	6.65596176666667	6.96222076666667	7.30672533333333	7.4689153	7.73291706666667	7.52225366666667	8.14471813333333	7.3951046	7.65602906666667	6.93927876666667	6.85744686666667	7.5478343	8.6698112	7.07652853333333	7.11686976666667	7.7949889	6.954242
ADAMTS20	2.823203	3.1180815	2.92752325	2.80694245	2.9301009	3.81628155	4.051192	2.87155505	3.2006038	3.0334091	3.97552915	3.05995035	3.22749335	3.04526135	2.7991925	4.6286396	3.20157675	3.0379474	3.02417825	2.735484	2.7537419	2.83976725	3.19335045	3.1446973	3.9768004	2.83637655	2.7215774	2.8055563	3.2455497	2.79375545	2.944396	2.91935185	2.99224495	3.1932895	3.15947475	2.98990535
ADAMTS3	3.58674165	3.27964165	3.8394283	3.366578	4.17220915	4.11725735	3.85847725	4.5227815	6.7736915	7.1948262	5.09756755	3.97979285	3.80448735	3.40910415	5.1157342	5.97791935	4.19101965	4.4012587	4.5172177	5.0814165	4.65684725	5.5909633	5.3585501	5.68413445	5.2861291	5.648494	4.87780275	4.7595237	5.23106745	4.7334665	4.4763466	6.32275	5.50563465	4.79283275	4.2905792	5.2008307
ADAMTS4	8.8609185	9.0969205	8.88841015	8.9651715	8.6253895	9.1483128	9.1480595	9.4923917	10.1372471	10.76137415	8.95229575	9.1128275	6.787722	8.7823852	8.5309985	9.18231875	9.9817225	8.8223406	8.261778	8.31154975	7.5227077	8.367393	7.8878585	8.8681679	8.63265065	6.5902283	7.64549385	8.4785055	8.1134035	7.9757655	8.0220827	10.38429215	9.634501	7.9798795	8.16879625	8.222084
ADAMTS5	8.815767	8.363636	9.544226	10.615789	9.613457	10.19079	13.225535	10.619515	11.8080225	10.057106	8.611189	10.517056	7.170382	7.7759705	11.32901	10.672944	10.230212	9.657483	9.210898	10.278772	9.094775	8.806539	9.381123	8.704519	9.491433	12.71395	8.583385	8.884004	9.540326	8.676389	8.822086	8.718908	8.413965	8.24572	9.2675	8.203258
ADAMTS6	4.8520341	5.0366083	5.38157955	5.15932975	4.4171314	5.20132805	4.1910999	5.28567575	6.3368777	6.555523	4.98791475	5.0142485	5.69448545	4.6384625	5.052279	6.088694	5.4403405	5.6275653	6.285944	6.0379271	6.33111875	6.2101238	5.87265025	5.1443566	5.7559771	6.15523	8.26338375	5.83803605	5.58315285	5.99191025	6.2594155	5.5748823	5.30482525	5.548262	5.61965585	5.6369158
ADAMTS7	10.3472838666667	9.54990576666667	10.3173373	10.1433634666667	9.5786439	10.171284	8.988629	10.1972082	9.55085813333333	8.59990683333333	9.82643366666667	9.318793	9.7045314	10.165083	8.88802783333333	8.8032805	9.3993724	10.3009289333333	9.72009726666667	9.68648243333333	9.8855055	9.21143476666666	9.7047533	9.62872813333333	9.38675066666667	8.90017653333333	9.7397783	9.7431359	9.98253216666667	9.97766076666667	9.88006473333333	9.59270363333333	10.0604164666667	9.90030693333333	9.4623318	10.0503465
ADAMTS8	4.287265	5.042998	3.642026	4.9264584	4.1231856	3.5674646	4.3076725	4.6440783	3.27673	5.415248	5.678833	4.036237	4.605867	4.336261	2.7401152	3.9610684	4.7291017	5.2069893	4.2965593	4.381834	4.7639503	5.148487	6.7101617	3.2632442	5.703787	8.697528	3.3879333	5.5892563	3.7231839	3.8563616	4.7349477	7.482681	6.352393	5.168037	4.795779	5.537796
ADAMTS9	6.32585553333333	7.33868286666667	6.78612433333333	7.30973833333333	7.92729133333333	7.1254998	6.9326804	7.71944833333333	8.56601833333333	9.62463533333333	7.69533423333333	8.03853273333333	6.75469283333333	6.0033726	8.79143333333333	8.89345826666667	9.932478	7.07523633333333	7.3119093	7.74244056666667	7.86107356666667	7.2517437	7.69903883333333	7.9732252	8.02427546666667	8.247768	6.99829433333333	7.32049696666667	6.97453653333333	6.84276916666667	6.82509916666667	9.28124133333333	8.79264713333333	7.19932536666667	7.829792	7.3978414
ADAMTS9-AS2	6.947324	8.176646	6.7273707	7.9815702	6.2441263	8.007659	5.9994907	8.085945	7.649934	6.292516	7.573886	6.5964804	7.4505343	6.490118	7.0085473	6.5914946	7.8561687	7.5521626	8.2256565	8.535933	8.531456	8.718908	8.770009	7.9418902	8.084768	10.130674	8.332609	8.366419	7.9992075	8.125104	9.064016	9.762053	6.988846	7.9699216	8.099148	8.169572
ADAMTSL1	6.32198365	6.11412085	5.806873925	6.4816405	5.702963225	7.08690765	5.1687695	6.32398015	6.279343525	6.40938975	6.058493175	5.65183885	5.9148653	5.8989995	5.7284063	5.68035835	6.196926375	6.35626615	6.273686225	5.979431375	6.1322573	6.03511715	6.638055775	6.22214685	6.402917	5.992819725	6.35414205	6.4029335	6.39808585	6.15954295	6.615627075	6.92194375	6.1320179	6.099935675	6.13283575	6.354781825
ADAMTSL2	7.8720245	8.29726	7.9538784	7.2522883	7.522395	8.311996	6.9151626	8.025309	8.758618	10.670934	8.079441	7.5945053	6.3345804	7.356934	7.508462	7.1199045	8.429964	7.5762143	7.897757	8.065446	7.633823	9.21471	8.922902	8.096956	8.181806	8.853166	8.220451	8.097606	8.230441	7.740102	8.861519	8.128806	7.855952	7.9107842	7.5156345	7.9428062
ADAMTSL3	4.5944176	5.58224696666667	4.52472676666667	5.49645983333333	3.59418976666667	6.37989503333333	5.14855876666667	5.88959246666667	6.02042173333333	3.81545693333333	5.77950436666667	5.22845236666667	4.13298566666667	4.069167	3.8009614	5.74471233333333	5.29444406666667	6.50578546666667	6.19217093333333	8.145097	6.81808283333333	6.51126033333333	6.95373083333333	6.6036637	6.1361426	10.3545963333333	7.13949583333333	6.68041673333333	5.43272	5.85087463333333	6.83121273333333	8.90601966666667	5.2965915	6.3522363	5.78702326666667	6.927778
ADAMTSL4	6.04095335	6.00465475	6.43425535	7.31651855	7.65919975	7.14276835	5.79976115	6.3978588	7.4537003	5.85742215	6.56022685	5.9987325	8.9700845	6.64525935	5.60413915	7.7306757	6.82462175	6.47796835	5.9194715	5.779155	5.456373	6.2155627	5.882865	6.213331	5.44901165	7.7890193	5.49046635	6.07112465	5.5063014	5.52256965	5.16605315	6.9422538	6.47568895	5.4104825	6.99094315	5.98612375
ADAMTSL5	7.3642518	7.59673856666667	7.36897476666667	7.74801466666667	7.44547666666667	7.61267723333333	7.2198929	7.6835442	7.34758133333333	7.07462953333333	7.427491	6.92256666666667	7.35877313333333	6.912523	6.62406086666667	7.28882696666667	7.21382066666667	7.2349739	7.32740626666667	6.90086113333333	7.03866723333333	7.22989666666667	7.34391576666667	7.15366	6.8611935	7.922048	7.093995	7.0681612	7.3275525	7.16332	6.6961824	7.66744446666667	7.17089846666667	7.2115948	7.59176166666667	7.17121556666667
ADAP1	6.969279	6.730203	6.6385627	6.1809735	7.1935015	6.53568	6.7514977	6.158046	5.719723	6.499734	6.5038576	5.7756143	7.719928	6.2781315	6.2010474	5.757449	5.6642776	6.4736433	5.8842216	5.567201	6.076393	6.982625	7.1215067	6.4263783	6.8461227	5.781145	6.039655	5.968566	5.600684	5.6194134	5.852961	7.5166426	6.1482615	6.2757516	5.9825344	6.0138755
ADAP2	12.383942	12.1935535	11.8466075	12.6558945	11.837776	12.408178	12.161125	12.596886	13.4317665	12.3056545	11.9511275	13.0617495	14.0001285	12.7558195	11.7594325	13.14141925	12.565583	12.51286	12.5937085	12.14080825	12.6745635	12.6997245	12.692339	11.762073	12.28994	11.3252065	12.4703645	12.654504	12.4849135	12.07552775	12.65796425	12.183715	12.2626955	12.237113	13.046816	12.0550595
ADAR	11.5715955	11.9074255	11.2060332	11.5333645	11.199519	11.4900285	11.2732645	11.6158745	11.2795362	11.29412615	11.48093025	11.6054455	13.0126685	11.717832	11.34340325	11.4559345	11.1914323	11.4693495	11.0480342	10.88973575	10.96393335	11.285225	11.06484465	11.705793	11.0957125	9.9744758	10.94048035	11.456668	10.8617133	11.1323132	11.0034315	12.5658175	11.2574473	10.99741885	10.7727718	11.0964518
ADARB1	6.67055496666667	6.54571816666667	6.45483256666667	6.10123386666667	7.6223366	6.26451326666667	7.3825625	6.61871066666667	7.9420071	6.84941166666667	6.75221926666667	7.01088666666667	8.88608933333333	6.83245083333333	7.427491	7.54740023333333	6.5577347	7.0057682	8.02965666666667	8.0272759	8.273409	7.74840523333333	7.705694	8.08113866666667	8.81732973333333	7.51406256666667	7.34696466666667	7.66464423333333	7.65044193333333	7.8055864	7.73770076666667	7.18339593333333	7.52496966666667	7.92106833333333	6.37386963333333	8.29367933333334
ADARB2	8.06972485	7.0139175	7.77273965	7.31319635	7.3259044	7.5115935	8.0158175	6.7456953	7.8450788	5.999828	6.92093735	6.8850233	8.8025025	7.4046862	7.608409	7.68116025	7.395458	6.698419	6.94767965	6.51193955	7.2416035	6.42894275	7.8051162	6.8537636	6.5558967	7.4484845	7.5372185	7.07668255	6.5270846	7.1622093	7.3458665	7.5116613	7.1093112	7.5189455	7.15218	7.39782715
ADARB2-AS1	7.2389917	5.793249	6.6754713	6.5463157	5.353056	8.822796	4.990931	5.4548683	5.2568836	4.2917223	5.5408177	3.7670712	5.4632707	3.8407702	3.612944	4.815094	4.852217	6.8073387	4.4888687	4.10103	4.5305753	4.957394	5.5629296	4.964678	5.073108	5.632126	3.6112437	4.5372853	4.3085437	4.635164	5.0386195	4.642268	5.272216	5.253728	4.7961574	4.871048
ADAT1	9.998195	9.977417	10.26265125	9.6985185	10.2053345	9.645525	10.0665185	9.754969	9.8779775	9.5467505	9.57081	10.136369	11.0075545	10.564396	9.4292725	9.315962	10.0304275	10.3160295	9.678365	9.844985	9.9866535	10.5650585	10.1567705	10.8204025	10.3071615	9.123727	9.9827765	10.0366435	10.1403175	9.597553	10.230833	9.7339175	10.378241	9.85068875	9.741913	10.237673
ADAT2	10.1686965	10.3808945	9.9153125	10.279317	10.525737	10.258995	9.3298925	10.5168185	9.707155	10.369203	10.0919195	10.021454	9.9710275	10.0011165	10.38617225	10.2615805	10.69263175	10.2066335	10.7152815	10.15939	10.24249	10.1481995	10.0947005	10.43499375	10.9746265	9.0816265	10.3768735	10.578362	10.52778	10.3376795	10.2703	9.820213	9.710157	9.8989545	10.9075725	9.756303
ADAT3	7.693015	7.609483	7.667956	7.9140534	7.48567	7.8843217	7.4664226	7.457301	7.327902	6.7708635	7.8245487	6.781646	8.084262	7.1369457	7.313922	7.6306915	7.402495	7.2330275	7.3083043	6.991464	7.2519364	7.7942424	8.197725	7.833267	8.215535	7.0498257	7.222848	7.009016	7.1763535	7.3858085	7.463864	8.844742	7.686413	7.6640196	8.2019825	7.8218055
ADC	9.00215675	8.69936	10.864989	8.66753565	10.0410565	9.1420262	9.965581	9.55664135	10.902896	10.2072695	9.165889	10.41474525	9.17715915	9.8184245	11.5919165	8.8255145	10.088726	9.1233245	9.38688465	9.37013	9.3820435	9.4336675	9.992526	9.12116775	9.5442325	9.336787	9.12892865	10.1744335	9.5797186	8.8923525	9.35997275	9.5165785	9.30151325	9.4116875	8.2731822	9.024475
ADCK1	7.5360208	7.66694	8.78233	6.846688	7.8199544	7.000531	7.371702	7.480019	7.2071776	7.586654	7.0886106	7.4671803	6.44598	7.981846	7.3705907	7.4080334	7.239515	7.5441933	7.6493096	7.509254	7.8592525	8.451232	8.56602	8.2069645	8.12818	7.660162	7.3929954	7.9520836	7.31137	7.3535953	7.5290833	7.651618	8.233532	7.8503785	6.8435073	8.017571
ADCK2	10.355754	9.996552	10.5650365	10.221297	10.2583945	10.27488575	10.7682285	10.595854	10.1866185	11.111673	10.4917425	10.5365675	9.948523	10.629699	10.6093345	10.136165	10.501978	10.528014	10.3550905	10.5774675	10.53543225	10.969925	11.122576	11.112204	11.134732	10.177981	10.39529625	10.6614695	10.763739	10.741848	10.6320615	9.9565475	10.753525	10.666713	10.6676795	10.792626
ADCK3	11.626481	11.865706	11.151259	11.168968	11.417314	11.340264	12.030693	11.775506	11.010656	12.321754	12.550447	11.128909	10.352258	11.076066	11.163669	10.60785	12.091403	11.557062	11.884403	11.44541	11.916644	11.935252	12.485733	11.567144	11.696513	15.936693	11.904195	11.458916	11.882994	11.462906	11.920716	12.051532	11.922399	11.7834835	11.538019	12.036826
ADCK4	6.8336113	7.215766	7.337879	7.15809845	7.1818886	6.92901375	7.3312395	7.0155566	7.31304115	7.70918295	7.26328735	7.2716286	7.21391535	7.62834115	7.70749365	6.867012	7.814619	7.2517369	7.28240275	7.1220475	7.412779	7.38261475	7.8114905	7.5505255	7.696091	6.56707175	6.9441626	7.7899567	7.33233095	7.1207623	7.0781908	6.8738923	7.5226838	7.6796785	6.20355135	7.4981332
ADCK5	10.831061	10.916291	10.763539	10.757477	10.207976	10.595893	9.870031	10.631652	10.203079	9.704337	11.340264	10.002763	10.160944	10.474393	10.685426	10.3312845	10.508311	10.795978	10.879069	10.30909	10.615339	11.112953	11.264795	11.019812	11.228083	9.871641	10.745095	10.748873	10.8313055	11.033243	10.782797	10.466818	10.916935	10.944838	11.177005	11.180848
ADCY1	6.03146315	6.162318	6.457158	6.09635735	5.6649305	6.847182	5.52888895	6.2279241	6.9193655	8.9369769	6.04191675	5.8074875	4.4244349	7.0154992	6.910343	4.7480191	6.16273375	6.04724425	5.8093225	6.0175521	5.93274355	6.0208826	6.0192696	7.4648778	5.73380445	6.9167795	5.76697	6.19222355	6.07122885	5.9840386	6.19063545	6.64519785	6.312601	5.7547353	5.84042405	6.3879485
ADCY10	6.911579	5.2137785	8.080953	5.147149	7.8262	4.0611577	10.350999	8.527833	9.059117	5.1276054	5.6183305	8.968607	5.950881	5.1204634	9.751618	9.258147	7.415263	5.0474896	4.452917	4.6573405	4.6794586	4.5349445	4.887576	4.6152887	4.6152887	4.5305753	4.6463203	6.8959703	4.3872843	4.9215074	4.7687593	4.2618284	4.941272	4.7414913	4.892085	4.9282007
ADCY2	3.5983725	4.33261185	6.557383	3.6718037	3.72060185	4.28030475	7.376039	3.6791865	3.97023485	5.1313288	4.87468475	5.4349238	3.5814648	5.6208931	5.26796495	4.16901555	4.13926965	3.83467055	4.5959932	4.950801	5.46114385	5.31800085	6.9496715	4.4119763	4.83014815	9.1564815	5.3383795	4.94727385	4.66975525	4.78978785	4.76025385	5.84019495	5.0930169	5.38510625	4.951017	5.3592625
ADCY3	13.725753	14.023579	13.561119	13.719625	13.869336	14.114378	14.09971	14.5571995	14.962176	14.363685	14.087797	14.105916	14.923559	13.759791	14.641925	14.364582	14.884651	14.16043	13.829058	13.717416	13.763706	13.6763115	13.642672	14.009522	13.91953	13.924938	13.896954	13.963769	13.754438	13.617659	13.719117	14.1105	13.325993	13.555964	14.305837	13.743276
ADCY4	10.805341	11.883629	10.81696	11.726149	11.465029	12.495283	9.562896	12.496198	12.682446	11.015153	11.331462	11.445615	11.2265	11.451029	11.110876	12.219558	11.6845255	12.14287	12.824817	12.883228	12.768601	13.098415	13.6453085	13.00102	12.918355	12.939602	12.482935	12.626642	12.576875	11.977699	12.88499	14.505723	12.539215	12.394833	11.33724	12.973804
ADCY5	4.723545	4.2028251	4.52770265	4.37529325	5.35292775	4.03459265	6.55389525	5.0797874	5.03452925	3.78757535	4.88539915	6.7213341	3.28704425	4.90899535	4.34229165	3.8016566	3.85334695	5.0564908	4.8019555	4.9872228	4.9556731	5.68294265	6.226274	5.5127614	5.9268699	5.55860185	5.35351965	5.4020536	5.4592129	4.83333585	5.44548055	6.2156038	5.415311	5.427948	4.38997775	5.622608
ADCY6	7.7201395	10.805648	10.476017	9.836824	7.52879	9.107117	8.975151	8.438363	9.539075	10.971285	9.469825	9.123836	5.6628213	9.246901	9.992192	9.107413	9.12448	9.452297	8.606591	9.323797	9.288846	9.920628	10.375526	9.030342	9.255594	10.586687	9.006358	9.315809	8.895653	8.636968	9.23918	10.14898	8.964253	9.415957	8.294228	9.683592
ADCY7	10.7189255	10.77724875	10.1918915	11.1113075	9.921655	10.5843835	9.909303	11.328225	10.9406015	9.707717	9.9553115	10.691871	12.04608625	10.8622275	10.0086135	10.370705	10.4015665	11.0639875	11.1481905	10.8517615	10.7669555	10.996412	10.8828195	11.01246475	11.4254625	9.3389725	11.19008025	11.2038865	11.05407625	11.209993	11.0905605	10.550891	11.062715	10.707536	11.311752	10.880866
ADCY8	2.6767535	2.6510453	2.6336641	2.7404308	2.6323817	2.8473377	2.674621	2.6451209	2.7320325	2.711668	2.684828	2.6460013	2.6853642	2.6206293	2.64627	2.690978	2.6515605	2.619494	2.627061	2.6461067	3.7492287	2.6054654	2.6179614	2.6204956	2.6342535	5.1577888	2.6219964	2.6007047	2.6555169	2.605	2.6300611	6.0108175	2.6805785	2.7943816	2.7244318	3.2278347
ADCY9	7.661352	8.9854175	8.80820985	7.8989633	8.68802775	8.3104538	7.1613348	7.62213	8.8719	7.55089915	8.627891	8.5229855	8.27007415	8.6044908	9.18759815	8.1647315	7.76620365	8.091858	7.875158	7.973413	7.90635875	8.32580365	8.668998	7.99144685	8.1800705	10.3030282	8.3444295	8.20093585	7.980361	7.6453973	8.3765036	8.523849	8.22818685	8.3524515	7.24029865	8.323888
ADCYAP1	6.38925715	4.9203727	5.0142902	5.7157104	5.0297027	7.9055158	6.591508	7.8897055	6.4733227	4.5791555	6.52428565	5.58814035	5.233996	7.0489983	5.5728403	6.1386623	9.4972325	5.85765325	6.65065325	7.5811331	8.43492415	5.0730908	9.369379	8.818402	5.61482425	6.29140825	7.49849085	7.98495665	7.8427895	6.5167958	6.78426195	10.09337075	5.860726	5.93899115	5.45182765	6.1899956
ADCYAP1R1	6.52798	6.464891	6.1909204	7.110212	6.0865984	7.815632	5.7207007	6.5064626	5.57542	6.5198507	6.8432393	5.8089604	6.7198763	6.407573	6.025009	5.537796	5.791782	6.1030207	6.8016877	6.0962834	6.4898553	5.7700887	5.6335444	7.76944	6.1161094	7.036776	6.0231314	6.442594	6.410562	6.445743	6.203529	6.023463	6.071016	6.198425	6.981096	6.594691
ADD1	9.785838625	9.592569675	9.960555175	9.90524925	10.338406125	9.886347675	9.725660875	10.07416225	10.00982625	9.566244075	9.917982125	10.177193	10.42916425	10.02955825	10.14402325	9.69312375	10.005644	9.759943	10.471803625	9.941377425	10.3265235	10.89640375	10.6360445	10.46597675	10.6223935	10.525973875	10.2461515	10.39156775	10.18914575	10.341952	10.278701	10.38004875	10.35395675	10.484326125	10.090602075	10.1571085
ADD2	4.9687745	4.00672723333333	3.9487927	4.48532493333333	4.24333023333333	3.79665056666667	4.1309791	5.01933433333333	5.2312939	6.43843563333333	4.40056893333333	4.06579036666667	4.43083786666667	6.00030566666667	4.4343672	3.55228093333333	3.99179	4.27211146666667	5.7516537	5.5941005	5.58237	5.97007183333333	4.83631916666667	6.65208276666667	6.5992602	5.1780212	6.09839236666667	5.6346682	6.10265686666667	5.8960977	5.6199379	5.16967086666667	5.90757683333333	5.3183684	4.0517359	5.01010726666667
ADD3	13.354725	14.008341	13.169675	13.0131755	13.2078245	12.7586405	13.15867825	13.1404925	12.3440665	13.1116285	12.9519825	13.2191455	12.554889	12.9430745	12.6199755	12.2057245	12.7881125	12.847699	13.642102	13.8736175	13.7701315	13.4000365	13.23157425	13.118904	13.3437225	13.260904	13.8390415	13.3914215	13.8733675	13.79161	13.35604125	13.37692	13.4297985	13.495879	12.4236965	13.5694285
ADH1A	6.18699835	6.7822325	6.7272332	7.8710255	8.8425035	5.4552145	7.44819835	8.3552815	4.6821412	3.8968451	10.967945	6.07894465	4.3336505	6.2372208	4.58256275	5.071027	5.49856675	8.058442	10.8509985	11.31899275	12.343987	11.05544025	11.12120925	8.817852	10.2380045	11.766777	11.749856	9.42807	11.2784335	10.405104	11.9319225	10.618712	9.674545	10.86731275	9.728633	10.684242
ADH1B	2.6155548	2.6681154	2.6145492	3.8532045	2.9350972	2.5933297	2.620969	4.3193398	2.6116014	2.6097364	2.8945706	2.6252232	2.6223214	4.080413	2.6319375	2.6310284	5.2682652	4.254259	7.1049447	7.5278997	8.2645035	7.284199	6.546828	4.5054092	6.9133763	7.835644	8.130817	5.565408	7.5726137	6.6584764	8.688386	6.6971874	5.417265	7.1168833	4.763532	6.185601
ADH1C	8.850961	9.543282	9.136513	9.66731	10.95285	9.302259	10.034204	9.936979	7.8510776	6.4748693	14.19176	9.210439	7.13888	7.6954985	7.182875	7.472451	9.102358	9.4456625	12.207089	12.690479	13.770136	12.302497	13.772711	10.297272	11.365722	13.3895035	13.481876	11.365722	12.594171	11.904195	13.286599	12.5920315	11.554135	12.638067	11.869351	12.676777
ADH4	7.4267354	7.349233	6.6258	7.819717	6.926556	6.6109557	6.707203	7.0443745	7.219544	7.2124147	6.7872343	7.4739366	8.234749	8.451232	7.2590017	6.857976	7.7551966	8.041947	7.114786	6.8885555	6.980552	6.4880476	4.7500257	6.440266	7.261583	9.197378	7.389597	6.9593477	7.288768	6.9531817	6.8996696	8.046435	6.392837	6.7738266	6.5014825	6.5853944
ADH5	11.8766346666667	11.8286463333333	12.47873	11.7042046666667	12.929517	11.5705413333333	12.6024713333333	11.5920196666667	11.309296	12.643645	12.550096	12.102451	10.80795	12.1558863333333	12.3249716666667	12.1823786666667	11.8490033333333	11.329427	11.3526836666667	11.7235783333333	11.7089116666667	11.3950513333333	11.395602	11.4028243333333	11.2658816666667	12.1495863333333	11.670219	11.38005	11.49461	11.4970423333333	11.842384	11.1262006666667	11.4289995	11.500234	11.2716646666667	11.5093338333333
ADH6	3.10761955	3.92039145	3.5170468	3.05999875	3.56013045	5.01987135	3.24351625	3.1066021	3.2454857	3.5855019	5.2623582	3.327273	4.36441635	3.36925865	3.26009	3.32961	3.55091415	3.16208155	3.2870004	3.94856975	4.1076704	3.9432153	4.8613695	3.15455925	3.3284997	3.4980234	3.9168096	3.86955855	3.4542828	5.67750175	3.7628031	3.63539795	3.69039625	4.5692073	3.5517541	4.0673883
ADH7	4.790919	6.495129	6.3858447	3.6755176	6.2503376	5.887346	7.7548013	4.959909	8.57578	5.0841284	8.421858	7.1576934	3.9151952	4.3094497	6.3659043	12.341987	5.369215	8.03133	8.884204	8.734648	10.462694	7.467688	9.663559	5.4685593	6.981096	10.231414	10.6648855	8.12582	7.733392	9.142867	9.299162	9.442839	8.205027	9.433643	9.300683	10.079926
ADHFE1	9.932941	8.984688	8.1743145	10.057106	8.750493	9.416428	8.371715	9.767092	9.546322	7.3556647	9.226943	9.942421	9.986015	10.397344	9.209381	8.440519	9.1687355	9.98708	11.5500345	10.801313	10.753294	10.03662	10.629501	9.6907425	10.739506	11.994837	11.183263	10.736068	10.504388	10.370793	10.838605	10.838605	9.664093	10.801617	9.623806	10.959299
ADI1	12.7246438333333	13.4944753333333	12.311217	11.9693956666667	13.0843346666667	12.0120063333333	13.073121	12.0133243333333	12.2883098333333	12.571865	12.848868	12.8612686666667	11.086666	11.6370176666667	12.392308	12.7851	12.9906266666667	12.474347	11.921359	12.1556006666667	12.1927006666667	11.938879	11.8343736666667	11.95924	11.994527	13.5315276666667	12.2039156666667	11.8439446666667	12.379066	12.164152	12.465737	11.8667156666667	12.3262856666667	12.1969736666667	11.921599	11.880336
ADIG	5.108077	2.6472816	3.7211742	2.6330495	2.6300611	2.713725	2.6333814	2.6291053	2.6751704	2.659699	2.6434276	4.949452	2.6418588	2.6350963	2.6236935	4.405267	2.6313071	2.6549244	2.6350963	2.616234	2.619844	2.623234	2.6473534	2.6528893	2.618111	2.6332824	3.5301883	2.6202695	2.6461067	2.605871	8.674757	2.8528845	2.662459	2.6735694	2.6645215	2.633558
ADIPOQ	3.6528172	3.852264	5.630543	5.109972	4.4435887	3.0583959	5.6315284	3.7105653	3.8784957	3.7553785	3.6546383	7.5724006	4.167404	3.7283385	5.4842668	3.7288635	6.387826	3.738812	3.570254	3.1288686	3.3121297	3.3404965	5.611064	6.708678	3.6377788	6.997193	6.1185064	3.2247016	3.5057678	4.810197	4.4385176	4.2335997	3.6645703	3.3994002	3.3620257	3.2533746
ADIPOR1	12.745144	13.072011	12.895102	13.279522	12.518263	13.358264	13.765825	12.633118	12.677196	11.736319	12.626642	12.718011	12.998274	12.209441	11.898723	12.89887	12.728368	12.423546	12.237041	12.202507	12.387455	12.461489	12.6570635	12.427196	12.2038	13.019287	12.159438	12.38117	12.209441	12.224349	12.4351635	12.722977	12.635323	12.754649	12.187335	12.336483
ADIPOR2	10.16901535	10.4807135	10.813725	10.737292	10.8723395	10.467868	10.83229775	10.2486932	10.610327	10.838309	10.32725575	10.24425975	10.909086	10.2932152	11.1859385	11.26745575	10.877828	10.8232825	10.051456	10.2204638	10.1189025	10.608371	9.93685615	10.7306335	10.565068	10.8559745	10.20721915	10.21670825	10.3141345	10.2283237	10.0863425	9.9971568	10.368396	10.0784812	10.20218885	10.0864458
ADK	12.178039	12.646458	12.708724	11.567721	12.088928	11.774634	12.365196	11.624746	12.292718	11.060737	12.316371	12.077786	11.272807	11.988288	11.8010435	12.976875	11.60738	11.610834	11.624746	11.813675	11.816977	11.692457	11.341039	11.805183	11.88171	11.867292	12.071922	11.599743	12.015864	12.033914	12.167624	11.167487	11.7834835	11.713359	12.240404	11.597953
ADM	11.657299	10.92329	12.570315	11.861966	13.13825	12.511593	13.502658	11.38676	13.288526	12.290078	11.805719	10.493705	17.479336	11.523643	11.708104	14.626618	13.315856	12.045179	10.734338	10.814678	10.469698	9.757414	11.000091	11.296133	10.245761	12.774283	10.569833	11.004326	10.258309	9.914619	10.554694	12.639157	10.841281	10.330994	11.867292	10.071177
ADM2	5.9265447	5.5931664	6.492437	4.857256	5.7512217	5.8920608	5.3190956	5.1650114	5.833301	6.0782905	5.1884093	5.9975743	5.347005	6.35597	6.3585153	5.634616	5.6923537	5.448128	5.4929514	5.596842	5.199035	6.4164066	6.4175997	5.839102	5.8936353	5.246984	5.2849207	5.600029	5.3448415	5.801551	5.811774	6.1938105	6.224248	5.8870697	4.954298	5.677344
ADNP	12.692447	13.43162925	12.7668645	12.871163	13.4100115	12.8904255	13.31655	12.7917845	12.693248	13.784259	13.344581	13.028163	11.8635625	12.968513	13.42099675	12.739225	13.1287435	12.46626375	12.809294	12.8334335	12.927301	12.8884345	12.8819085	12.626313	12.85120475	12.5262305	12.8055065	12.8416405	12.892212	12.99001825	12.85848	12.0071145	12.89881725	12.942673	12.7807195	12.91309975
ADNP2	9.879433	10.358706	10.066532	9.944396	10.609594	10.777403	10.716294	9.92011	9.933745	11.444429	10.339847	10.433378	10.961332	11.0431795	11.050305	10.564213	10.103153	9.860048	9.625258	9.73743	9.6098995	9.509949	9.408155	9.846324	9.567977	9.2074175	9.599203	9.68294	9.725107	9.702918	9.838998	9.562691	9.788186	9.659985	9.784254	9.286166
ADO	10.048493	9.786542	10.164305	9.628323	10.686805	9.773168	10.738979	9.748821	9.737669	10.298877	9.764501	10.346791	10.146184	10.216043	11.373522	9.930306	9.986721	10.272841	9.973577	10.253807	10.0894785	9.627878	9.57513	9.930759	9.813072	10.4914665	9.977182	9.778643	9.889068	10.2665415	9.926731	8.998288	9.8185215	9.593374	10.695137	10.041812
ADORA1	6.2452474	7.0643425	7.1036344	7.5237565	6.1295	6.074828	6.680165	6.546828	7.2919073	8.635524	7.1270466	7.030922	4.53415	7.9077716	7.158061	4.1212482	6.9423947	6.664236	6.9415736	6.7911725	6.107485	7.0891104	6.845568	7.4681926	6.972642	6.9216623	6.4927	7.083973	6.865782	6.571911	6.7856073	7.3579755	6.869438	6.6424265	6.1199074	7.0972934
ADORA2A	10.43200475	9.813393	10.4478885	10.403568	9.62249475	10.0335995	8.90688825	10.0254705	9.2277195	10.332444	9.3451755	9.831315	13.2918925	11.064329	10.074735	9.1451655	9.8081685	10.1090195	10.39805925	10.246962	10.4007	10.7172415	11.002532	11.01476	10.7706705	8.515069	9.721497	10.228924	10.2325365	10.21324	10.934245	8.7800072	10.7699565	10.681136	11.1039655	11.043169
ADORA2B	10.082837	10.356192	11.492045	9.123167	10.291953	11.123849	12.244718	11.105595	10.445483	8.972714	10.198692	11.06531	10.461218	8.544898	12.793204	11.856931	9.273969	9.412317	8.391952	9.696763	9.986229	8.920308	10.187743	9.300683	9.143824	9.082783	9.695105	10.18178	8.891995	8.822283	9.507959	9.010103	9.676451	10.098151	8.477106	9.285508
ADORA3	7.465739	7.625503	6.816931	8.1325915	6.5630432	6.21475865	7.088047	6.9950936	7.31304925	8.8027255	6.68864185	7.55287175	9.2597355	8.24587	6.8027305	7.2004708	7.7677967	7.48050785	5.0824275	6.1230204	7.084568	7.63592535	7.5118738	7.8461771	6.448393	6.3627512	6.78783135	6.0759085	6.01945815	5.4434772	6.1278274	5.2079043	5.91112515	6.4414544	6.954232	6.389233
ADPGK	12.484649	12.737992	12.619987	13.019723	12.06205	11.647134	12.144616	12.42107	12.310802	12.448317	11.75804	12.221796	13.631144	12.418862	12.222913	11.83333	12.473108	12.343455	12.707988	12.361745	12.3376465	12.357568	12.285218	12.4564295	12.788903	10.68157	12.507428	12.568358	12.584961	12.446663	12.451708	12.626064	12.457154	12.297824	12.482533	12.309181
ADPRH	7.0643425	6.3724074	6.2452474	7.0938463	6.6411767	7.2600193	6.582448	7.333714	7.1176662	6.5268707	6.2559657	6.85291	8.6202135	7.1568832	6.1909204	6.2915173	6.5907035	6.5829873	6.7486506	6.6318274	6.5815086	7.834539	7.2321987	7.9467382	7.697451	6.744402	7.166802	7.2597575	6.886742	7.4858904	6.860676	7.521065	7.6548524	6.9460287	8.155739	6.9481287
ADPRHL1	5.2054	7.34872875	8.6492755	6.0038426	7.716867	6.3477645	8.1567322	5.3563786	5.69220995	8.28472075	6.2690065	6.48711335	5.51016165	7.3055752	6.8823372	7.1126273	5.9681585	6.3528047	6.08963765	6.8318232	7.63234	7.5769475	8.64568865	6.280336	6.73394085	14.02678075	6.9094725	7.05887325	6.20676065	6.7443565	6.47912575	6.1864929	6.59412335	7.45950225	7.8976065	7.35096815
ADPRHL2	11.082354	11.0026865	11.519309	10.961332	11.191467	11.103581	11.260127	11.125118	11.5840225	10.870876	11.425623	11.2302885	12.03365	11.523047	11.354065	12.007798	11.2157135	10.877217	10.983715	11.13084	11.353246	11.445013	12.224651	11.741258	11.550563	11.274908	10.988515	11.372587	11.18031	10.899557	11.096993	12.269693	11.4686365	11.641555	11.330927	11.472281
ADRA1A	2.6472816	2.7408457	3.2409916	3.7914143	6.526307	2.6583579	4.974745	2.604816	2.6303449	2.6220973	2.9083717	2.606043	5.184584	2.6686819	2.614051	2.5998113	2.6037874	2.7359529	2.6346633	3.2247016	3.4409633	3.4888895	4.23975	4.916993	4.2402697	3.9581733	3.1858864	2.641513	3.208143	2.876716	2.9562266	3.3339276	3.8695304	3.2709842	2.6111727	3.1548274
ADRA1B	7.25388325	5.8382833	8.530424	5.844525	6.91606385	8.1207375	8.3502258	6.47427165	7.281889	5.3172712	5.84582615	9.4575783	5.3547132	7.78774725	8.983094	6.8146875	5.40219545	5.8817955	7.151556	6.5354476	6.4395035	7.0052979	6.90726215	6.33254955	6.99155835	6.95841415	6.67907425	7.6699182	7.45711615	7.04980565	7.20725725	4.9757715	7.155128	6.99587225	5.87799885	6.8291133
ADRA1D	9.767241	9.665556	9.583509	9.985764	9.192611	10.545584	8.190717	9.45606	9.229707	8.637897	9.385783	8.502142	9.711916	8.662644	8.553238	9.256313	9.165889	9.990796	9.3081875	9.125407	9.275313	8.166923	8.750933	8.43291	8.597556	9.682563	8.650916	8.87837	9.084	9.168323	9.755687	9.444199	9.569576	9.689415	9.273172	9.229496
ADRA2A	9.422388	8.858507	6.987108	9.509949	7.075035	7.764213	7.503954	11.855381	9.62448	9.630913	9.274793	9.331337	5.747132	9.094222	6.704824	7.465156	8.763648	10.08131	12.24069	12.034316	12.214256	11.484599	12.10164	12.264061	12.619262	10.030095	11.330079	11.343489	12.751653	11.851569	12.290494	12.261435	13.062435	11.636249	10.553766	12.615919
ADRA2B	8.095407	5.884775	5.9222517	6.5768857	6.2779236	4.338523	8.82524	6.30078	5.9895053	7.4776235	6.8314137	6.137351	6.23338	5.9184494	6.911353	6.1547894	6.094702	5.0484843	5.708896	5.471142	5.4953513	5.789638	7.6793027	7.852112	5.2013783	7.2919073	5.900735	5.3787093	5.781145	5.8228173	5.508235	7.1122303	5.1562243	6.08457	6.0985956	5.703249
ADRA2C	8.659871	8.986802	7.799978	9.00519	8.418966	9.771689	8.364448	10.086399	9.478699	9.797157	8.948679	11.106548	8.283246	9.349396	8.268083	8.010956	9.183759	9.540811	9.735044	10.235758	10.124455	10.144304	9.996714	9.856067	9.881333	11.204915	9.627281	9.491145	9.85125	9.597462	10.25472	11.190498	9.979413	9.622384	9.265732	10.830046
ADRB1	5.1144	5.858362	5.792997	7.602954	5.4092655	3.954309	3.5964165	5.273014	5.356215	5.3826427	5.350124	5.6214223	4.8275914	5.7831945	5.780447	2.9956758	6.0918107	5.3240786	5.970908	5.583741	5.2978163	5.1739216	5.8153167	5.4743953	4.730877	5.4747543	5.919416	5.7534094	6.245015	5.96391	5.7629647	6.1627603	5.852592	5.525357	5.5740175	5.5296593
ADRB2	11.291762	10.080559	10.620378	10.794984	11.348263	11.770286	13.0643835	12.817998	11.44838	8.327364	10.341638	12.42917	10.407295	11.657801	12.226928	11.678428	10.768509	10.711761	10.756425	11.301771	11.2839	11.027488	10.846295	10.719356	10.837928	11.164644	11.113207	11.537725	11.156532	11.295588	11.274908	12.354766	11.207951	11.125614	11.573587	10.673686
ADRB3	7.0316978	7.2190466	6.6354985	6.786623	6.6952257	7.2259808	6.2220445	6.2225723	5.9917626	6.764824	6.79397	5.759649	6.882097	5.7713785	5.8284836	6.265697	6.332135	6.669753	6.098858	6.122383	6.697816	5.827887	6.39437	5.9305296	6.44598	8.99274	5.6016135	5.806251	6.204507	6.4004717	6.80284	8.781202	7.0129633	6.9656696	6.8882194	8.386883
ADRBK1	11.11211	9.6974325	10.430108	10.696917	9.614674	10.975645	9.701737	10.439836	10.238899	8.699272	10.307595	10.695137	11.549832	10.446741	10.620841	10.585238	10.20712	10.47709	11.1459875	10.349942	10.957297	10.496812	11.06368	11.083665	11.376202	9.56096	10.940184	10.987168	10.759267	10.750006	10.915291	10.340169	10.826381	11.474503	10.67527	10.874246
ADRBK2	10.4233245	10.456156	10.0553275	9.932782	9.494714	10.20543775	9.92632	10.1272465	9.674949	8.6538975	9.061686	10.062145	11.187668	9.8011915	9.119407	8.994016	10.1252055	9.156931	10.333675	10.050241	9.9604695	10.403098	10.0758825	10.8171875	10.88782	8.314789	10.311907	10.3523405	10.22433425	10.55807825	10.3137395	9.9402465	10.5236105	10.15842075	10.885401	10.0291565
ADRM1	12.50628325	12.4774255	12.68574	12.504902	12.42537225	12.5639585	12.37916	12.1637335	12.48705175	12.410335	12.580959	12.603147	12.046863	12.500053	13.009305	12.648966	12.3018885	12.2448565	11.8884625	11.8981825	11.961297	12.444032	12.434215	12.4843285	12.2223605	12.2353405	11.8736305	12.21133	12.07371	12.114261	12.19808	11.83739225	12.50602	12.4000455	12.6225365	12.1278055
ADSL	11.786685	11.623583	12.302826	11.440847	11.712546	11.590735	12.151582	11.815104	11.776057	12.289247	11.725651	12.340401	11.553611	12.185711	11.760371	12.084884	11.755567	11.636809	11.681073	12.121437	11.722303	11.858513	11.509142	12.630739	12.221252	12.964517	11.709291	11.484098	11.846029	12.03365	11.85907	10.897748	12.075282	11.784996	12.099282	11.961414
ADSS	10.6082775	11.063358	10.7550835	10.67900725	10.5712445	10.5759665	12.173439	10.666676	10.3530595	10.4181385	10.922133	10.9052395	10.855493	10.161951	10.4511225	10.936985	10.919429	10.3951995	10.297246	10.463828	10.365586	10.1945645	9.9230835	10.528169	10.3714565	9.5739085	10.36646375	10.497965	10.37609375	10.470969	10.520615	10.6037235	10.50017	10.4250275	10.4422005	9.9546875
ADSSL1	8.665656	8.591739	8.851641	8.34674	9.327087	8.60564	7.9267025	9.18468	8.9416065	8.444658	9.164698	8.879764	11.065499	8.110107	8.320143	10.038281	9.001949	9.819025	9.908844	10.453446	10.642381	9.724561	11.399457	8.473923	9.046264	16.102386	10.196248	10.5109415	9.789511	9.37937	9.970561	10.06634	10.122765	10.962585	9.656663	10.325854
AEBP1	11.1150265	11.9973805	13.332533	11.7814455	12.3806415	13.4759075	10.369477	12.598957	14.1403545	14.4316975	12.3659635	11.0837955	7.9644495	11.425772	9.84160535	12.6835855	13.662729	12.8245715	11.7176045	12.155901	11.9529935	13.5683905	13.6323655	12.442624	12.429793	13.52615	11.9128335	12.31780925	11.50006675	11.4452155	12.79264075	12.756511	11.5568935	11.8764805	12.4856625	12.0850875
AEBP2	10.9106185	11.574181	11.33812175	11.2876435	11.71292	11.2738905	11.556316	10.7334495	11.0253215	10.840043	10.49977225	10.829559	10.905122	11.274162	11.5955025	11.465529	11.173577	10.64247	10.7091175	10.841588	10.7393525	11.158951	10.5006565	10.7927145	10.9254245	10.480484	10.871637	10.8593365	10.861343	10.9224275	10.750983	10.57766075	10.696231	10.74844925	10.688045	10.651022
AEN	9.931439	10.740246	10.048253	10.098151	9.798633	10.0208025	9.242978	9.870942	9.3476	10.558756	10.035023	9.563166	9.3383465	10.235193	9.911316	10.0494795	10.040552	10.213872	9.234431	9.301237	9.354478	9.368352	8.967775	9.844245	9.751403	8.091189	9.424958	10.163465	9.341793	9.54245	9.440733	9.284355	9.764767	9.634834	10.200114	9.606176
AES	11.498355	11.7192083333333	11.8116475	11.3324213333333	12.5586453333333	11.3328566666667	12.3915058333333	11.681473	11.246433	11.4352278333333	11.657672	11.989478	11.1864306666667	11.9431938333333	11.954344	11.2206766666667	11.6122543333333	11.843544	12.105027	12.1132161666667	12.1605103333333	12.377794	12.283754	12.146483	12.3281496666667	12.3987868333333	11.8170686666667	11.9647086666667	11.9809525	11.9764043333333	11.9643213333333	12.09362	12.2206993333333	12.3320536666667	11.6648023333333	12.0321873333333
AFAP1	9.551181	9.9118185	9.783807	9.723902	10.986702	10.289171	11.706816	10.40996	10.595272	11.252655	9.974514	10.8342085	7.810673	10.0952835	10.979059	9.777371	10.010396	9.731102	9.453185	9.353233	9.594568	9.9068775	9.516978	9.272111	9.761827	10.056329	9.412317	10.013121	9.511662	9.458828	9.864913	9.928979	9.786109	9.475337	8.352014	9.7281475
AFAP1-AS1	10.5524965	12.82719625	12.1838545	11.6301445	7.1953785	6.17746535	8.69459	6.49427155	11.59543	12.126853	5.75970015	11.9210355	5.41439185	10.0865825	10.02643175	10.3994375	10.4668225	5.9095267	6.9945605	8.22207315	7.83098185	10.156585	7.70385125	7.7736365	8.680516	4.41615025	7.54744225	7.3078065	8.436959	8.475257	7.6677835	5.9493823	7.825734	8.121911	5.1182767	7.4940875
AFAP1L1	7.410253	7.30989375	7.5227711	7.339262	9.03077875	6.909787	7.55214715	8.251549	8.71915605	7.6103725	7.6054714	7.3119425	6.18950125	8.06873925	7.12401865	8.44271675	7.3765407	7.35011115	7.48456515	7.66261785	7.8622965	7.743525	8.10836485	7.9877888	7.9766965	9.787023	7.51926325	7.93170785	7.52424165	7.1711665	7.971788	7.79852365	7.858529	7.7618245	7.2315836	7.680863
AFAP1L2	7.7438655	8.35562485	9.6911275	7.3639483	9.87691125	8.484926	8.863829	7.5502655	9.79986125	8.5136793	7.166008	8.176389	6.6132005	8.6360955	8.93506925	10.103777	7.4253117	7.29606555	8.08994735	8.5265632	8.0242413	8.6751195	8.5221212	8.208957	8.2534293	8.48785185	8.280383	8.4067868	8.31727915	8.44921	8.8623175	9.782566	8.5254395	8.3626165	8.242605	8.0148275
AFF1	8.443276	8.51799426666667	8.07880833333333	8.50246586666667	7.94117916666667	8.3111245	7.83179476666667	8.47140956666667	8.17799513333333	7.7485128	8.08177983333333	8.01342766666667	10.3046883333333	8.14461366666667	8.00780556666667	8.22864903333333	8.16809983333333	8.376713	8.02582116666667	7.9266952	8.02465846666667	8.202333	7.98629453333333	7.99008683333333	8.15176133333333	8.595561	8.278312	8.2162675	8.10969146666667	8.12733963333333	8.34037086666667	9.44288133333333	8.09064333333333	7.96107316666667	8.10945633333333	7.90860756666667
AFF2	6.2559657	3.5836992	5.5675015	2.8418088	6.431493	6.581858	7.771852	7.13859	3.7159433	3.3869185	3.003927	7.1300383	3.6716406	6.7757797	7.9357038	4.6405907	2.8322167	3.4600809	6.1996274	7.2876463	5.2632413	5.418458	3.5756764	7.6937265	6.793186	3.5945768	5.432948	5.79974	5.5236864	7.802704	5.0526867	2.8235846	3.9500077	6.1006355	3.695924	5.4018307
AFF3	8.075058	7.1760609	6.3455705	7.82463	6.6506796	6.81334235	6.43207925	8.199504	6.91901175	8.425165	7.83763215	7.25546905	7.53923825	7.32690375	6.71571465	5.88726315	6.8749865	7.229911	8.82187	8.270841	8.45168825	8.9728625	8.575636	8.826264	9.01373	7.651947	8.37802185	8.198206	8.75771325	9.1084465	8.799949	8.1450455	8.4525735	8.6067895	9.2840425	8.6901525
AFF4	8.2850448	8.30906838	8.651276	8.1612556	7.9931042	7.93761732	8.8433668	8.444546	8.77967146	8.6788154	8.26461208	8.44827318	10.0044942	8.6569781	8.4645822	9.0546852	8.49650412	8.2954462	8.44115892	8.239906	8.25620664	8.2670538	8.0494884	8.6905276	8.478404	8.23886492	8.3127259	8.44082686	8.432683	8.37820548	8.1509086	8.72618078	8.28304552	8.09358974	7.80626806	8.11374284
AFG3L1P	13.0335965	12.99135225	12.86786	13.259293	12.9602735	12.85259975	12.16543125	12.8162325	13.0126955	12.21272075	13.4175555	12.9756105	12.5481335	13.015703	12.9930165	12.507614	13.3692945	13.0161115	13.6788365	12.9871745	13.1563155	13.2438165	13.0243565	13.32738175	13.665166	11.890803	13.1137555	13.393634	13.22678	13.2496455	13.1940765	13.0163065	13.0552475	13.2360705	13.5160135	12.8549835
AFG3L2	9.7351865	10.1424925	11.071616	9.7202015	10.634945	10.1704025	10.516421	10.1709625	10.3611245	11.26151125	9.994874	10.301563	9.6478765	11.0911285	11.25646825	10.755956	10.221398	10.218801	9.7576655	10.08626425	10.110321	10.29838375	10.067863	10.5395685	10.4248795	11.608672	10.0165335	10.0848855	9.793522	9.899225	10.0606965	9.808739	10.1993025	10.2157335	10.622467	9.992349
AFM	2.6017673	2.6374025	2.615264	2.608805	2.608615	2.639835	2.7580502	2.607456	2.6076	2.6000428	2.6000428	2.6216397	2.6289911	3.359576	2.596056	2.6259687	3.0273366	2.689848	2.6476808	2.5887175	2.6002622	2.6664786	3.0109346	2.7474475	2.669953	2.616985	2.6037874	2.6482153	2.5971072	2.6129026	2.6253834	2.5955727	2.5951045	4.40388	2.6135817	2.5946376
AFMID	7.5161208	8.7301507	8.3698765	8.08306875	8.731234	7.4129685	8.55162325	7.74811285	7.95446565	8.404017	7.8616323	7.8445845	7.06062035	8.11542565	7.93280185	7.5982225	8.6276328	8.17322255	6.9543765	7.2389533	7.3165686	6.9684861	7.08937685	7.7138752	7.61300575	7.17471575	7.16086675	7.50295975	7.18040335	7.08418345	7.34955545	7.0084679	7.0664923	7.7061815	8.066888	6.71679545
AFP	4.82112	5.121185	5.3496084	4.2109513	5.5831275	2.9180639	4.367148	6.051669	4.716163	4.935595	4.854311	5.6458774	4.832788	6.098239	6.1411004	2.7034855	5.9950585	5.780736	6.0920277	5.9153037	5.141242	4.5920186	5.3165636	5.4915805	5.1633515	4.5479484	5.8068223	5.874316	5.9394107	7.1596932	5.7874227	6.289686	5.6401963	5.7655673	5.5892563	5.560338
AFTPH	13.19855	13.559262	13.1249963333333	12.973001	12.763076	12.89891	12.7019866666667	13.196948	12.5960516666667	13.5239826666667	12.9019231666667	12.8511313333333	13.4624183333333	13.318428	12.9098953333333	12.289214	12.5927441666667	12.997905	13.2571176666667	13.1265883333333	13.2240833333333	13.3680153333333	13.16753	13.18655	13.3731386666667	12.469137	13.433533	13.1822491666667	13.1896243333333	13.5828156666667	13.1196573333333	12.8094486666667	13.2189233333333	13.303855	13.7469143333333	13.3861903333333
AGA	11.957143	11.583394	11.580846	11.747088	11.782448	11.87803	12.256474	12.006143	11.557062	11.5022135	11.45021	12.095875	11.900562	11.903519	11.865706	11.923961	11.547107	11.866816	11.372587	11.886057	12.179538	11.305468	11.6003275	11.635186	11.788497	11.224249	11.866596	11.911894	11.996646	11.788497	11.959171	11.468843	11.97658	11.868747	11.9669485	11.763818
AGAP1	11.2524386666667	11.9379213333333	11.588299	10.8736553333333	12.095217	11.0131183333333	11.954691	11.185741	11.2584296666667	13.1728705	11.8110133333333	11.670144	8.627463	11.6850103333333	12.1565143333333	11.5583736666667	11.9789823333333	10.9504553333333	10.596676	10.9838373333333	11.173384	10.9803606666667	10.659073	10.260711	10.8531453333333	11.9012313333333	10.931165	11.102157	10.9199416666667	10.7620446666667	10.8426846666667	11.24523	10.6969393333333	11.073128	9.66964066666667	10.756254
AGAP10	12.3078225	12.276053	12.3505995	12.3183575	12.572534	11.5762905	12.2566995	12.2252485	12.3810965	13.4208235	12.225147	12.33033525	11.5672875	12.497288	13.1811805	12.409482	13.073533	12.233	12.53587525	12.267615	12.6701495	12.3224255	11.7071355	11.5588625	12.592265	12.490582	12.5038455	12.5454205	12.610669	11.98201	12.241546	12.8792945	11.879737	12.14954225	11.4647775	11.9921395
AGAP2	11.842615	10.735756	10.521732	12.078597	10.260055	11.517642	10.090707	11.754584	11.074264	8.79975	11.105307	11.419537	11.8820095	11.784996	11.042165	9.090365	10.847715	11.634337	12.346041	11.920716	11.850454	12.017242	11.935252	11.871091	11.9560995	10.529902	12.017044	11.966358	12.073477	12.189124	12.044595	11.151583	12.20862	11.906023	11.960038	11.873142
AGAP3	12.0802083333333	12.2868363333333	12.71533	12.2058853333333	12.6115136666667	12.4045935	11.9294316666667	11.767365	12.290742	12.4666761666667	12.257454	11.710036	12.5808276666667	12.101402	12.415452	12.2748406666667	12.2315941666667	12.335801	12.037282	12.0182693333333	11.956987	11.7635576666667	12.1435006666667	11.4940516666667	11.4442413333333	12.1668913333333	11.9038401666667	12.087288	11.9513563333333	11.8372713333333	11.8704046666667	11.716873	11.9676711666667	11.8760313333333	11.58077	12.0874033333333
AGAP7	10.016175	10.3630545	10.9759348	10.1928212	10.9598262	9.5269472	10.2351868	10.0498038	9.9070916	10.4675032	9.667759	10.1633709	10.1272544	9.990521	10.3529712	10.1394482	10.5124754	10.2961866	10.8461336	10.776563	10.9220816	10.281202	10.0518898	10.286704	10.4102976	10.1292202	10.5571458	10.262052	10.5353774	10.3898468	10.0756982	10.4215734	9.8132168	9.970311	10.3065208	10.5058314
AGAP8	10.154961	10.6800375	10.38580175	10.440554	10.5006165	9.9492375	9.765477	10.353193	10.1223025	10.405574	10.15733725	10.22134975	10.0616325	10.3043785	10.4031995	9.596079	10.895381	10.230804	10.9213255	10.548194	10.7345545	10.360073	10.1626895	10.563611	10.725497	9.8053245	10.5717735	10.446231	10.819408	10.5176375	10.4548705	10.7411905	10.31627275	10.148752	10.4061465	10.198504
AGBL1	6.3072085	6.242906	4.1125345	7.4327817	4.1986804	5.1526446	9.09773	6.6244383	5.5763035	7.3374863	7.2650456	6.733759	8.498004	5.7011056	6.0493536	5.881993	5.6144576	4.559928	5.671846	5.707074	5.6704392	5.7079005	4.150586	4.9906397	5.330502	12.8431	5.0863667	4.8397813	5.223036	6.4908266	5.6097155	6.077223	5.534369	5.3978252	7.067191	6.1101117
AGBL2	9.798086	10.197022	9.489088	9.502678	9.626175	8.69338	10.584584	9.205557	8.544898	10.493306	10.084528	10.273226	8.481189	10.57266	10.1704645	9.65293	9.35628	9.285946	11.615445	11.7027855	12.116245	11.110642	12.850891	8.992015	10.389594	10.8600645	11.649354	11.498406	10.885189	10.94978	11.015881	10.141911	11.348263	12.491714	11.447494	11.32546
AGBL3	6.94304675	7.33933565	7.4324398	7.7327033	7.2297262	6.33238025	6.9164425	7.3562558	7.3057575	7.3610325	7.568768	6.6461393	6.727071	7.03446785	7.17817885	7.2360985	7.1494325	7.159211	7.304257	7.288425	8.3642162	6.7903798	6.98770075	5.7627484	6.32417715	7.24558135	6.8096473	7.15536865	7.2053025	7.1813433	7.03082515	7.257928	7.20500075	6.9344397	7.2262451	7.2483191
AGBL4	3.61949625	3.6148766	3.2626558	4.5142333	3.4568594	3.0728693	4.45386725	3.5736892	3.433906	3.3951158	4.6084417	4.6699076	5.5332462	4.1432985	4.32902835	3.5034141	3.9343472	4.57595765	4.3962173	4.6069141	4.5657703	4.7467911	4.96220915	3.837063	3.83061955	3.9077111	4.63563065	4.86495235	6.0638595	4.50545275	4.148432	4.7472355	3.76827845	5.1536887	4.2439711	4.49049985
AGBL5	8.53175333333333	9.08887916666667	8.91756216666667	8.25778616666667	9.355186	8.56300066666667	9.65880233333333	8.83156966666667	9.09053	10.21103	9.31423566666667	8.5623245	8.15094266666667	8.34627053333333	9.15494583333333	9.19112946666667	9.174621	8.84546283333333	8.7229808	9.207663	9.16139633333333	8.984937	9.86614466666667	9.06280366666667	8.935901	9.519834	8.62608566666667	8.8583579	8.72222333333333	8.787991	8.43867913333333	8.80805766666666	8.8798734	9.30986916666667	9.642107	9.1621438
AGER	12.828101	12.393126	12.34572	12.762554	12.278368	12.293005	11.879943	13.012588	12.555401	12.286539	12.062268	12.413615	12.255823	12.3798065	12.845398	11.839604	13.067133	12.014409	13.45563	12.51303	12.866872	13.124437	13.6006975	13.059434	13.582377	10.523407	13.16929	12.983405	13.205298	13.301147	13.038203	12.343822	13.075487	13.188917	12.287445	12.893471
AGFG1	12.7222595	13.20161	13.040362	12.536008	13.160927	13.010946	13.100969	12.610839	12.724484	12.703908	12.162229	12.950019	13.777072	12.747701	12.726102	13.015593	12.716201	12.576409	12.475941	12.759715	12.523638	12.495712	12.210576	12.988079	12.752057	11.768459	12.519602	12.52261	12.660647	12.846494	12.600927	12.623209	12.785874	12.544147	12.807938	12.956834
AGFG2	7.2638075	6.7488525	7.069612	7.55204105	7.53846535	7.6012335	7.13110425	7.08584045	6.9511795	6.05602765	7.24485885	7.58222105	7.3902005	7.8833335	7.2542845	7.6588723	7.3231087	7.5452365	7.55708615	7.397242	7.65050425	7.99276415	8.32083985	7.8270365	7.9321345	9.2749878	7.0130105	7.755287	7.5847327	7.54589835	7.3688385	9.5506325	7.780532	7.80091825	8.451443	8.55491465
AGGF1	9.98411716666667	9.89862066666667	10.166283	9.94211966666667	9.4580449	10.09087	10.401844	9.95508733333333	9.730933	9.98114766666667	9.93745033333333	10.1278986666667	10.5539166666667	10.1551526666667	10.1494143333333	10.3641573333333	9.99054633333333	9.858737	10.2224261666667	9.99847816666667	10.0355886666667	10.2514906666667	9.95141833333333	10.4760543333333	10.2891146666667	10.2442706666667	10.042811	10.1434926666667	10.0823366666667	10.2755021666667	10.263659	9.942221	10.0806033333333	10.0983203333333	10.2522333333333	10.060194
AGK	6.36299225	6.881124	6.6371877	7.0872955	7.0554271	5.882477	7.19757485	6.0473835	7.44101135	6.457356	7.09753935	6.5484595	8.03597535	6.92463125	6.29597015	6.8088808	6.17640635	5.92024	6.5389035	6.423846	6.39728985	6.62304575	5.8620057	6.1071459	7.1137083	5.8986774	6.3035505	6.724788	6.33505655	6.477236	6.523509	6.0397768	6.59498565	6.31612865	5.694687	6.378534
AGL	11.605516	12.023639	11.827147	11.692252	12.582922	11.730568	11.871899	11.837682	11.014736	11.70585	11.896998	11.400484	10.84552	11.594777	11.795108	11.376202	11.818495	12.009746	11.786171	11.890941	11.846824	11.61796	11.692457	11.539042	11.899756	15.21454	11.939727	11.825113	11.806586	12.002376	11.88626	11.523295	11.709291	11.70733	11.889695	11.966119
AGMAT	9.6876455	10.118128	8.8540915	9.238442	8.4076385	8.0223393	8.4172135	9.7763725	8.3950385	6.77626065	8.5600595	9.770089	8.994433	9.87393925	8.9871555	8.1171485	8.5633035	9.344239	10.9867725	10.278848	10.17988925	9.858309	9.6179415	10.8169695	11.404226	11.0873575	10.0528025	9.936794	10.688211	10.3861535	9.8566915	8.6534725	10.22978725	10.256623	10.7784845	10.0965495
AGMO	2.8276865	6.906018	3.064674	3.427762	7.9303694	5.5340095	5.450781	4.69467	3.0607228	4.1884255	9.402438	3.1811955	3.7884152	2.8413706	4.6255474	4.6382947	3.8573694	5.146103	4.3617024	5.050643	4.817223	8.953509	5.362818	3.3476164	5.4202523	6.162146	5.1032453	4.186569	4.322875	4.1094723	5.4057603	5.4956455	4.442691	4.061706	4.4301724	4.7711186
AGPAT1	12.102036	12.364333	11.796299	12.203549	11.914336	11.96199	12.223258	12.4312525	12.341403	12.832178	12.632042	12.0675335	11.819087	12.230808	12.313244	11.869652	12.712954	12.0653925	12.184084	12.181051	12.14287	12.245325	12.1639	12.110303	12.269452	12.549409	12.392797	12.259836	12.30825	12.227425	12.344306	12.260211	12.24006	12.158598	12.207089	12.174975
AGPAT2	8.9837675	9.226264	8.947915	8.494951	9.257893	8.865448	9.460718	8.474086	9.561594	10.232546	9.423293	9.503336	10.269026	9.39835	10.021097	10.557545	9.209206	9.707298	8.383439	8.863203	9.116944	9.78565	10.231414	9.465701	9.545149	9.53819	8.671025	9.137624	8.797384	8.455606	8.98335	9.449814	9.3081875	9.4853	8.840895	9.240861
AGPAT3	11.5170316666667	11.7774533333333	11.8145636666667	11.764053	11.7509763333333	11.750038	11.7621653333333	11.4593853333333	11.8902203333333	11.6103602333333	11.4033638333333	12.0915943333333	12.057057	11.9787683333333	11.808073	11.7182573333333	11.8263436666667	11.587384	11.3762403333333	11.0835093333333	11.2107306666667	11.275118	11.3987683333333	11.5347716666667	11.294366	11.8583666666667	11.1991646666667	11.5512633333333	11.1837515	11.1578556666667	11.1835501	11.6872383333333	11.4796976666667	11.1815026666667	12.3537273333333	11.366287
AGPAT4	6.84413746666667	7.21664183333333	6.569091	8.24801116666667	6.25826983333333	7.22307776666667	6.60211533333333	7.437691	8.74212553333333	9.28290753333333	7.15474623333333	6.8314082	10.3042800666667	6.49628216666667	6.54391433333333	8.1511831	7.89891386666667	6.7407159	6.9825915	6.7364138	7.05638546666667	7.01850176666667	7.06566363333333	6.93083793333333	7.80627823333333	7.32601986666667	7.07414656666667	6.98130323333333	7.14061913333333	6.89918633333333	6.97032233333333	7.5886349	7.12181933333333	6.94973183333333	8.24358366666667	6.81036856666667
AGPAT4-IT1	9.227827	8.50312	8.523078	9.512146	8.0947695	9.150963	8.396358	9.563608	10.712975	11.792505	8.627566	9.091214	12.306203	8.918645	8.8277855	10.260298	10.30427	9.357425	9.489088	8.918313	9.312569	9.830152	9.252959	9.446348	9.999078	9.265181	9.191693	9.420735	9.451784	8.907593	6.9300537	10.1936	8.881915	9.317375	9.749283	8.969496
AGPAT5	11.24764675	11.281385	10.555929	11.0389535	11.218372	11.425141	11.223527	10.881605	10.91735	11.591187	11.979711	11.233696	10.9896875	11.048503	10.52286375	11.6971555	11.5635035	11.54385025	10.731122	10.81229125	10.770149	10.8809285	10.6524135	11.433451	11.271516	10.438757	11.1622955	10.664731	10.839613	11.042251	11.061254	10.138392	10.987641	10.723252	13.1717865	10.657085
AGPAT6	10.6431855	10.48264625	10.9267085	10.5713985	11.217563	10.97456975	10.556627	10.487797	10.68028375	10.751372	10.151428	10.5784865	11.900543	10.6460165	10.892327	10.8273385	11.14116	10.7697925	10.702701	10.52447	10.5470565	11.2110585	11.447433	11.401005	11.3089565	10.9597285	10.497982	10.9276225	10.613085	10.4594055	10.5171595	10.922543	10.91959	10.82471	10.50723125	10.96590325
AGPAT9	6.8354344	8.677654	8.848792	7.9782166	7.832068	8.555458	8.075413	9.58881	10.616544	7.9680367	8.567141	8.029978	10.92329	8.078218	8.668987	10.942605	8.523985	8.872714	9.159672	9.387329	9.362545	9.657156	10.030322	8.962823	9.183477	11.94565	9.41516	9.083156	9.402438	9.012135	9.830629	9.004764	10.130487	9.597462	8.545317	9.482754
AGPHD1	7.7809653	8.082392	7.929112	6.517578	8.330653	7.8162923	8.767671	7.531261	7.1645703	7.581093	7.333267	7.545321	5.909147	8.489636	7.9347334	8.516327	7.1453485	8.369762	7.837194	7.8631554	8.148586	7.5848465	8.880752	7.282635	7.3668604	9.298712	7.8718047	7.2740517	7.633302	7.9335933	8.256894	8.161917	7.731862	7.844441	7.9092503	8.037513
AGPS	9.40537133333333	10.7832143333333	9.54128466666667	9.78125066666667	9.06372296666667	9.81039366666667	9.677843	9.98161866666667	10.059429	10.871224	9.505642	9.857556	10.0529213333333	9.975081	8.55514783333333	9.85496	9.75237633333333	9.93971966666667	9.507164	9.668241	9.455835	9.60491	9.549722	10.01614	9.75457133333333	10.1492505	9.76595	9.542867	9.62093966666667	9.82933633333333	9.68579633333333	9.26783333333333	9.85195966666667	9.44288033333333	9.93547533333333	9.530807
AGR2	12.316991	13.530696	11.478495	11.779364	13.054422	14.2350855	12.9066305	12.228147	9.401041	9.250561	12.651087	13.010177	7.7227263	8.582889	10.665732	12.214256	11.836879	14.243632	12.84499	14.191152	15.205087	12.811354	14.62902	11.761275	11.885467	16.909384	13.858726	13.848177	12.37838	12.917535	13.29547	15.688551	14.324594	15.219813	12.406157	15.120457
AGR3	8.586419	9.6886215	8.330188	6.4096975	7.4450264	6.5886126	7.222586	5.966241	6.587043	6.6796618	10.187459	8.960928	3.9656346	5.836969	5.7182856	6.066497	6.9554815	9.43192	9.963482	11.200349	11.610036	9.661417	11.126845	6.68269	8.785129	11.309621	11.134265	10.775736	9.918646	10.050686	10.068803	9.789511	11.067453	11.646906	9.77439	10.395151
AGRN	9.80662866666667	10.950711	11.5101516666667	10.2719316	11.3331686666667	10.9253363333333	10.334697	9.25193066666667	10.4357902	10.495161	9.64814976666667	10.318026	10.006097	10.5343723333333	10.5781635	10.6769673333333	10.1830543333333	10.028341	8.586702	8.77570416666667	8.9449879	9.48660166666667	9.989929	9.38348766666667	8.57766566666667	8.60518583333333	8.83520133333333	9.37642743333333	8.32357786666667	8.59935116666667	8.8512682	10.364522	8.95839186666667	9.09862776666667	8.15162866666667	9.03975833333333
AGRP	8.297964	8.5060215	8.18778	8.295647	7.786579	7.9618244	6.505454	9.119003	8.019537	8.721366	8.272104	7.7165704	8.093535	8.455201	8.360797	6.6244383	8.458983	8.495196	8.961214	8.525602	8.001453	7.7935324	8.015818	8.197971	6.757746	6.0328674	8.573139	8.479407	8.799547	8.683013	8.546293	8.579112	8.247215	8.047328	9.137826	8.509248
AGSK1	11.2131735	12.606414	11.7503055	11.789528	12.33172275	11.74332975	12.347191	10.6984735	11.957003	13.321866	12.3753145	10.257998	8.5214535	11.6709935	11.326613	12.145204	12.218815	10.870669	11.345033	10.725269	11.586744	11.66529625	12.1006815	10.9547595	10.315645	11.453418	11.338444	10.94898	10.7256915	10.2616745	10.6903525	10.860906	10.558968	11.719681	11.1680985	11.048573
AGT	7.2769217	9.016718	8.917199	6.5993347	9.426624	11.033918	7.203162	10.041812	8.551201	7.767649	7.5923634	7.9274	6.2203918	8.763894	6.017097	7.3566895	8.155739	9.162655	6.9009337	8.005713	7.9514933	9.365746	8.858995	9.350266	7.296078	13.439314	8.384922	7.8599644	7.2871394	5.2591925	9.167839	10.466183	7.2424846	7.2480016	8.103674	7.902275
AGTPBP1	7.38244465	8.2788303	7.2082785	7.41407975	8.2045055	7.93974695	7.81434785	7.051913	7.170505	7.07024945	7.7233857	7.49543215	8.96744035	8.0594468	8.52247915	7.77162	6.99524395	8.980896	7.2437871	7.24636725	7.71957325	7.1375831	7.1336214	7.151035	8.021431	8.4497188	7.4003658	7.551221	7.606079	7.3973992	7.44016285	7.8943185	7.27131665	7.36900985	8.34047	7.464406
AGTR1	4.23553505	4.27806135	3.5058842	4.53607545	3.63653395	5.004298	4.02556575	4.0654027	4.1930009	5.0879465	3.9444853	4.3610456	4.46724045	3.0367886	3.4615694	4.2401045	4.9049628	3.09776535	3.81075355	3.9890167	3.71804485	4.04453475	3.7344539	4.27582905	3.941576	7.80142	3.69854905	2.99201155	3.6197962	3.4085976	4.4595992	6.3412842	3.9299791	3.5679363	4.34330835	6.4139072
AGTR2	3.2566311	3.7702596	2.8362148	2.9118373	2.816978	4.83308	3.2622163	3.1784987	3.931209	3.6289537	3.2333689	3.6532865	3.4121366	3.6878433	3.1115463	3.6085386	2.9254973	3.5623376	3.68227	4.1585927	2.972776	3.2183664	3.4671612	4.1345396	3.2709842	3.6942947	2.9335864	2.833523	3.2018814	2.8316553	2.901026	2.7790165	3.4419138	2.756064	3.9296813	2.9056196
AGTRAP	9.103412	8.945651	9.491708	9.537749	9.183477	9.17443	8.822528	9.518021	9.985571	9.535244	10.146184	9.192611	10.590597	9.676895	9.696043	9.634101	9.696043	9.489938	8.711147	9.112468	9.240195	9.2670555	9.759502	9.536216	9.189117	8.869838	8.902553	9.174212	9.046914	8.733855	9.016003	10.147534	9.677893	9.536667	8.684308	9.157653
AGXT	3.29743525	3.647293	3.58830185	3.170872	3.20390355	3.526322	2.7550399	2.78527275	3.0102548	3.99406815	3.2539675	2.95889445	3.4327359	2.73616245	3.2111931	3.3571768	3.0248481	2.7266672	3.3462004	2.93125915	3.0433276	3.2386571	3.3898524	4.06160365	3.3382046	3.10367025	3.08471825	2.99361945	3.10498965	2.95794155	3.1507513	3.4262501	3.30088705	2.96571395	3.08185425	3.281192
AGXT2	4.814997	2.87544655	3.5427137	3.2193185	3.38439295	3.23558095	2.70977005	3.1235143	3.5648036	2.8023199	3.60619555	3.36477545	3.4431128	3.24344355	3.14334405	2.7466271	3.68810615	6.18426285	3.2770049	3.2047632	2.92528665	3.386236	3.2242841	3.00768365	3.02902065	3.7125054	3.7055756	3.68977595	3.2887716	3.33086865	3.46653535	3.9016714	3.27875605	3.3705293	5.62119175	3.2675241
AGXT2L1	4.0239906	5.7396927	3.499549	7.2882214	3.4712849	5.1689963	5.2734017	3.962211	3.751955	6.7127943	4.321354	4.2681847	4.6043563	3.8336666	4.009894	4.043034	3.8203082	3.4683752	4.198209	4.1107016	3.3369029	5.4106417	4.416569	4.0077624	4.3037157	9.506786	3.9434288	3.8902948	4.4455795	4.6990557	4.7418356	3.5827332	3.3107793	3.757285	3.7821376	3.659488
AGXT2L2	12.014132	12.053023	11.722566	12.545556	11.446184	11.869351	11.521287	12.663069	11.895594	10.657272	11.784255	12.240404	11.650937	12.427196	11.830039	10.99753	11.85907	12.3996725	13.24931	12.642372	12.701796	13.225903	12.937532	13.128528	13.315453	12.224986	12.278368	12.927989	12.964517	12.844604	12.912985	13.160471	12.815674	12.71395	12.491367	12.807169
AHCTF1	10.3779821666667	11.2904006666667	10.2384533333333	10.5731938	10.1996531333333	10.0763101666667	11.1590343333333	10.4603351333333	10.2528366666667	10.6515118	10.8097857666667	10.3915592666667	10.2012618	10.3293255	10.4660856666667	10.268352	10.937913	10.1759411666667	10.2322936666667	9.88817746666667	10.0633391	9.991316	9.89456866666667	9.94226033333333	10.0596673333333	10.1582796666667	10.0709196666667	10.2346278333333	10.0464636666667	10.0622876666667	9.97277446666667	9.65475933333333	10.2349605333333	10.0292994	9.87309676666667	9.75232
AHCY	13.4069455	14.070238	14.229727	12.892698	14.0482215	13.709864	13.7483445	13.160265	13.012684	13.966453	13.6530545	13.161518	10.9026985	13.642668	13.5931975	13.7609055	13.445782	12.771921	12.06689575	12.461694	12.2129625	13.0930675	12.6410585	13.3677015	12.975371	12.5289035	12.258911	12.3439295	12.363862	12.361709	12.399735	12.115936	12.6688435	12.6436985	12.499622	12.3230665
AHCYL1	12.5867775	12.7178245	13.191052	12.5002055	13.106853	12.896254	12.819911	12.684303	12.9413735	12.5012085	12.7878595	12.5506515	12.38904425	12.550731	12.8689415	12.488176	12.7170545	12.693449	12.681746	12.6946485	12.7141745	12.8721785	12.8282345	12.8168815	12.785103	12.993359	12.864063	12.7858025	12.6293835	12.6568825	12.7978755	13.284646	12.859291	12.8027815	12.5928665	12.713538
AHCYL2	10.6125055	10.959981	10.7657485	10.468627	10.06007825	10.709935	9.73333215	10.4244335	9.9454835	10.1530795	9.8022005	10.4731135	10.0162185	10.501431	10.0983155	9.2683678	10.178457	10.535139	10.2897725	10.26250025	10.657636	10.523878	10.31966175	10.128205	10.506341	10.7083345	10.268874	10.088554	9.979841	10.264537	9.63042825	10.75189	10.4258755	10.247238	9.5636455	10.388671
AHDC1	7.685211	9.28309575	8.2072138	7.6710645	8.7751568	7.6941955	8.07255575	8.00808	8.288751	8.0623405	8.0837235	8.6094965	6.67229085	7.9086363	9.2713485	8.360956	8.14472475	7.8346905	7.95926685	7.659381	7.8170822	7.8435115	8.2923785	7.0510557	7.8545425	8.4610339	7.73470485	7.8477649	7.74932525	7.68973615	7.93632115	7.929943	7.9139585	7.8508345	7.0649098	10.4542665
AHI1	9.2897785	9.759727125	9.13813625	9.122463	9.4632925	9.36424375	9.387028	9.302498525	9.001251	9.929908	9.63248475	9.484390625	9.4488385	8.630485825	10.711696625	9.63385475	9.9073545	8.938963	9.36626225	9.29023275	9.78839525	9.215157	9.51885175	9.253884625	9.2827025	9.5477955	9.30577175	9.97334225	9.699988	9.5622555	9.333438	9.79031275	8.9567455	9.406625	10.28717875	9.41296875
AHNAK	9.94673928	10.42909488	10.83878896	10.760125	10.75550832	10.0470116	10.8483643	10.54934332	11.5519839	10.9971222	10.4398008	10.3713494	11.1652976	10.59157174	11.10849006	12.116246	10.7340598	10.75612434	10.4344136	10.5459364	10.9411219	10.3131205	10.9654312	9.6198342	10.3278517	12.2217634	10.58743054	11.11306574	10.6308451	10.49126618	10.6550966	11.130695	10.508117	10.800897	11.5209786	10.5810372
AHNAK2	5.591985	7.31410473333333	11.115049	5.6642685	7.40504163333333	7.4508017	6.564903	6.73565586666667	10.2124596666667	8.81708	6.99782076666667	6.45280943333333	5.2504378	6.1968149	9.06180476666667	11.6175463333333	7.17174503333333	7.68813523333333	8.01870846666667	8.42268453333333	8.57322376666667	8.4396179	9.24626153333333	7.12180236666667	7.25000413333333	9.20529033333333	8.00932016666667	8.60906916666667	7.94367886666667	7.3969689	7.42201066666667	7.7906425	8.07799733333333	8.82497706666667	7.29226856666667	8.1890529
AHR	13.986524	13.157415	13.111732	13.711896	12.882797	13.279522	13.567018	14.599539	13.439314	12.887209	13.636572	14.662272	14.433855	13.970491	13.63551	13.154596	13.871435	13.829677	14.159778	14.475323	14.39	13.513267	13.557264	13.56341	13.833536	12.402769	14.241357	14.592419	13.899352	14.089642	14.331344	13.659598	13.966673	13.922378	13.855741	13.787178
AHRR	7.2499495	4.14752435	6.14069105	5.61367185	7.8156583	6.7991942	7.28065325	7.16265465	7.745857	7.0290375	9.47643425	6.17875905	10.7070435	6.3081955	7.77999535	9.4499475	7.0092199	7.1083865	6.86867935	6.3228081	5.40120845	7.404998	6.09378005	7.32553	7.028508	5.53389095	7.35956415	7.2973695	8.4028585	6.281967	5.5591666	7.7368918	6.550364	5.2338785	7.8220075	5.70659615
AHSA1	13.305202	13.750179	13.302465	13.168048	12.93673	13.033985	12.883645	13.422739	12.3355255	13.005114	13.392453	13.155389	12.966634	13.61192	12.834606	13.132005	12.816501	13.696758	12.886137	13.670286	13.490896	13.5849285	13.41377	14.107878	13.617659	13.701518	13.2117405	13.377809	13.260474	13.404754	13.350053	12.907031	13.738348	13.734408	12.67455	13.450178
AHSA2	14.159094	13.7047615	13.757908	14.463769	13.555574	13.630697	14.02199	14.341128	13.763222	13.856343	14.515469	13.911091	13.97746	14.892151	14.446834	13.188917	14.39	14.081602	14.845597	14.607407	15.044381	14.545308	15.117838	13.836691	14.2928295	13.127588	14.645866	14.954425	14.622096	14.902907	14.839991	14.306591	14.446283	14.232281	14.711774	14.566303
AHSG	7.6366148	8.34454075	7.09791685	7.39982115	6.88798815	7.09469485	6.755656	6.31647265	6.0336465	7.480122	6.80725415	5.81492515	6.99642895	5.7122886	5.4602613	6.53247785	6.1887005	6.81370355	6.37555175	6.1280186	6.4871094	5.9717295	6.04238965	5.84991185	6.4719346	6.5022595	5.72899225	5.9912477	6.66357015	6.43784835	6.60101775	6.3259952	6.4609565	7.08954235	7.05843465	6.89507555
AHSP	6.983729	6.095678	6.193569	7.028158	6.2084236	6.447196	6.287605	6.402388	6.447196	5.4632707	6.432716	5.950881	7.0049934	6.3554115	5.9322124	6.1045504	6.817997	6.0954237	5.279229	5.353056	5.413018	4.9132833	5.666174	5.031181	5.3695393	7.996036	5.056048	5.8322854	5.6097155	5.784476	5.5481863	5.1838083	5.0020576	6.3569613	6.961751	5.8781357
AICDA	11.781254	9.134825	6.674971	8.630928	8.672298	7.947468	9.594026	9.643925	5.6823883	2.6528893	8.0155525	9.881934	10.358221	9.295744	6.7346587	4.251578	6.617972	9.125092	12.200986	12.10907	10.441349	11.252655	9.40596	13.75497	13.315856	6.365608	12.389354	10.959862	11.652893	12.684967	11.219416	7.9723077	9.627478	11.456028	15.453566	10.268372
AIDA	9.6614625	9.28688	9.013868	9.3431525	9.2190765	8.764532	10.70973925	9.438006	9.184937	9.52338225	9.5189965	9.8870965	10.5014665	9.5478405	9.4769425	9.8210465	9.124364	9.649572	8.980378	9.620259	9.445575	9.132698	8.6479365	9.8593565	9.5827715	9.621413	9.4755005	9.421557	9.5190905	9.6789285	9.6619535	10.0498545	9.703178	9.442454	9.46472125	8.9000635
AIF1	14.032017	13.055658	13.535949	14.449262	14.079532	14.395264	14.432374	14.227821	13.966151	12.894112	13.633668	14.889648	16.322723	14.732304	13.484957	13.149029	14.571988	14.2359705	14.2536335	14.186943	14.250617	14.694615	14.371527	14.269977	14.492046	12.642159	14.286796	14.345449	14.19176	13.770751	13.841095	13.954361	14.723871	13.879843	13.784896	13.647938
AIF1L	9.617482	8.14678975	10.8327555	9.1468575	10.745973	7.8887467	11.356005	9.2800205	11.88624725	13.6409525	12.183087	10.22343875	5.4227426	7.563459	11.1345935	12.51611	11.36231125	11.3521955	9.8762905	10.4054835	10.45857525	10.377248	10.4693765	8.887411	8.6636529	12.8425025	10.3163775	9.092174	9.2517475	9.550512	10.090814	11.85521725	9.7017525	10.1165405	9.594874	11.3789295
AIFM1	13.633207	13.589638	13.729924	13.413346	13.501747	13.628659	13.362995	13.599635	13.344077	13.493817	13.390489	13.491414	12.663069	13.46623	13.589638	13.530696	13.500661	14.67609	13.3450575	13.383023	13.38109	13.585446	13.250432	13.670286	13.602103	14.005005	13.569332	13.388177	13.252384	13.354864	13.296476	12.967443	13.310341	13.277505	13.669696	13.493817
AIFM2	11.38053525	11.1958085	11.3106315	11.606655	11.792069	11.3470875	11.2512865	11.0920555	11.650099	11.6268025	10.5005765	11.7892185	12.6216505	11.4705375	11.332981	9.9136585	11.300945	11.372785	10.908131	10.9455885	10.913661	11.32261775	10.8085535	11.2362705	11.2415845	10.8198405	11.22433	11.0163995	11.12616575	11.1980495	11.0912075	10.5805695	11.069724	10.891959	11.9290265	11.01922
AIFM3	6.105757	5.8701653	6.7998676	6.3961153	7.125444	6.8984613	6.5993347	6.907042	6.3186297	5.6287217	6.1202426	6.144618	7.2550297	7.0803113	6.3061237	5.4092655	5.769452	6.3581724	6.0813007	6.140433	6.5860324	6.66706	7.2023683	7.30506	7.282635	6.206924	7.157428	6.7114387	6.0009527	6.099725	7.0881386	6.8511157	6.983729	6.8314137	6.0179286	6.3963413
AIG1	11.491604	12.146524	12.159438	11.16664	12.34406	11.966358	11.932561	12.331393	11.813382	11.400678	12.268835	11.5918455	10.38637	10.808382	11.181178	12.026999	11.735488	11.308865	11.572739	11.650649	11.699944	11.474019	11.885198	10.844596	11.333207	11.966668	11.87899	11.557062	11.803584	11.738632	11.881126	12.050858	11.604927	11.659724	11.710651	11.483237
AIM1	11.838741	11.7473	12.037662	11.872846	12.489733	11.971348	11.818753	11.97292	12.801626	10.593952	11.1388855	11.995978	12.095875	11.784479	12.464577	12.607009	11.333207	11.306525	11.827147	11.687052	11.690366	11.632393	11.228863	11.656802	11.606264	9.2905445	12.025116	12.051112	12.156424	11.795988	11.934972	12.1912775	12.056328	11.814522	10.875788	11.427607
AIM1L	7.2453176	9.23220513333333	9.1476618	7.70064026666667	7.1172215	7.93231623333333	7.00639703333333	7.92864016666667	10.6129003333333	7.85534743333333	8.2066327	7.3837418	7.54974086666667	8.34747443333333	8.00413566666667	11.504771	7.2898449	8.45104433333333	7.889893	8.03577333333333	7.21242566666667	8.00167693333333	7.80298043333333	7.8987394	6.87080493333333	6.33200583333333	7.787557	8.252418	7.99374343333333	7.77821316666667	7.88122846666667	7.979404	7.46432086666667	7.96362616666667	7.46339643333333	7.6188978
AIM2	12.796644	11.164163	10.798385	11.994544	11.179162	11.786685	11.923739	13.038688	11.315182	8.414514	11.245796	12.579624	13.606248	12.930883	10.188812	11.095789	10.62467	12.610839	13.090809	13.049998	12.667906	13.137408	12.385822	13.768908	12.866872	9.994391	13.289795	12.872434	12.859196	13.821259	13.408525	13.365169	13.376483	12.420233	13.223057	12.934149
AIMP1	10.939886	11.5288465	11.6110235	11.353519	12.0062	11.4855875	11.670101	11.2859125	11.203285	11.8757845	11.405204	11.3838275	10.757455	11.550761	12.0066255	11.7201235	11.264304	11.0255425	11.3534365	11.54873225	11.6312715	11.416796	11.4601405	11.28580125	11.1715705	11.7826965	11.4807815	11.1233115	11.5031255	11.4243675	11.3376155	11.0953285	11.436691	11.2587425	11.5351055	11.4978905
AIMP2	13.0767145	13.223879	13.153128	12.722977	12.821437	12.375391	12.91103	12.672822	12.687961	13.765239	13.165561	12.836735	11.558488	12.71945	12.691277	12.878428	12.296398	12.657403	12.025116	12.200107	12.094673	12.41643	12.091082	12.723345	12.436199	13.467455	12.111779	12.204403	12.084612	12.424865	12.104431	11.71625	12.391564	12.239175	13.198331	12.089548
AIP	13.9964985	13.719059	13.358385	13.781885	13.279102	13.23214	13.191407	13.894247	13.2147325	13.369289	13.960467	13.7077865	13.358559	14.246652	13.04221	12.5503585	13.58501	13.870188	14.01013525	13.7477405	13.8694295	14.190879	14.17593375	14.209704	14.321947	13.1996155	13.9545705	13.8697435	14.191999	14.0099745	14.0416945	13.135924	14.211558	14.04329925	14.58947625	14.016861
AIPL1	2.6710668	2.78213355	2.9823192	2.667081	2.739812	2.7172433	2.6469995	2.65944865	2.70138205	3.93432465	2.66041695	2.6778991	2.65179525	4.87079895	2.9730735	3.27667835	2.65608315	2.81115565	2.73827875	2.6509831	2.6661376	2.69742155	2.80528365	2.7714335	2.70019065	2.68843735	2.65451	2.76699825	2.6914599	2.8879119	2.64091015	2.84434055	2.68694245	2.63077605	2.72602495	2.63556945
AIRE	7.4204005	7.609774	7.84264285	7.5553505	6.92513925	7.3620135	6.41914275	7.95726665	8.8316883	6.7637675	7.7061663	7.1555888	7.9292712	6.8636184	6.95215965	6.8799174	6.766277	7.429878	8.936288	7.7940687	9.0396995	8.390981	8.9550765	7.7571655	7.62158215	6.62525525	8.17587925	8.2561722	9.1873436	8.6193455	7.9196605	7.22268925	8.65451875	8.951	7.12351165	8.16634075
AJAP1	5.048071	6.706934	8.619641	8.017387	5.1441545	7.3132553	9.540326	9.002723	10.961123	7.9020834	5.9172316	8.666101	6.317796	6.3275814	6.3063655	10.653568	8.094526	7.299587	8.072392	7.042941	6.7630076	7.0112185	7.6253233	7.1810336	7.7080145	7.578542	6.375312	7.44054	8.1015215	6.572213	6.339182	6.8432393	6.6603765	6.7640967	6.1762075	6.978721
AJUBA	12.601218	12.425925	12.70018	10.9495325	13.207838	12.520308	12.929898	12.107132	11.746303	11.923739	10.273986	12.893775	7.9112935	13.806047	12.390868	13.328728	11.805532	11.047438	9.987703	10.384135	10.613579	12.034316	10.595479	9.879645	10.038037	9.835158	10.577521	11.128127	10.325092	10.534638	10.755199	10.161703	10.368681	10.827422	10.288944	10.282938
AK1	10.865728	10.9439085	10.4509735	10.6429545	10.16886575	10.665489	9.415634	10.833143	10.9901435	10.57411	11.140727	10.6981155	10.5458955	10.4167085	11.609361	10.856364	10.367339	11.074662	11.0467265	10.7902705	11.566329	10.9237085	11.6485035	10.754587	11.157251	13.878281	10.79976675	10.9907775	11.0330255	10.602336	11.0941845	11.1913655	11.348256	11.35464	11.3034375	11.1572885
AK2	13.036740125	13.38500875	13.91330475	13.0955715	12.9673	12.43245775	13.23022725	13.00052425	13.05294325	12.4880725	13.2164695	13.15881375	13.46183	13.12119525	13.083579	13.087949	12.848954	13.03608675	12.38653775	12.6695545	12.33524	12.408021875	12.030515	12.92674475	12.5936405	12.5101035	12.5335735	12.570681	12.3231805	12.80868925	12.36168275	12.66929175	12.56425325	12.355941	12.82529425	12.67229775
AK3	9.957733	10.809681	10.587241	10.394602	10.825723	10.647385	10.9752	10.090008	10.300875	10.57266	9.818053	10.060796	9.943691	10.589097	10.445293	11.550563	9.840481	10.000788	9.990526	10.168556	10.3597145	9.8039	9.972593	10.256227	10.104052	12.333247	10.003007	10.087445	9.77439	9.891261	10.0037	10.306853	9.925053	9.962645	10.219637	9.824298
AK4	8.77408584	6.48842614	8.5717618	7.832292	9.1785618	7.30409712	9.6839262	9.162397	8.9812498	8.753939	7.70530696	7.43265992	12.3983814	7.3924958	8.27144238	10.7226414	8.6330382	9.6368432	7.39153546	7.66542362	6.8919052	6.30791944	6.73045384	8.52136346	7.28996826	9.9871098	7.13444496	7.47717404	6.70216894	7.09317354	7.05579646	9.4728561	7.49201334	6.91816518	8.19156648	8.1518392
AK5	5.06058135	5.4252413	4.6561036	5.28481325	4.3990409	4.84476115	4.2902301	5.9936299	6.1421875	7.2120378	5.75493325	4.87351895	5.64882785	5.732897	5.54512985	8.33785175	6.168197	5.5110858	7.29682475	6.58366065	6.579135	7.1362227	7.2507562	6.482566	7.3315447	7.45739535	6.410588	5.06460635	6.5799765	5.7743118	7.09241125	6.18847895	6.6626305	6.76460525	5.0127086	8.2814245
AK7	6.0551505	8.401166	7.7026377	5.4045944	5.9614267	4.794028	6.673694	4.860006	5.854262	3.541413	8.899651	7.9441915	6.4383187	4.2579365	4.6626496	6.0628433	5.4906507	5.4368825	9.540948	10.326061	11.0431795	9.460718	11.243817	6.219765	8.429459	9.384165	10.125351	10.337609	9.033681	9.194413	9.116109	8.129579	10.328923	11.353549	9.339899	9.907328
AK8	6.139566	7.0429444	7.02502865	6.37390015	7.1962516	6.12333755	8.2540553	5.84564975	5.39570675	5.7157531	6.38260195	6.197284	5.7045163	6.1219735	7.1123891	6.72597735	5.62394215	5.9575152	6.602398	7.078668	8.1826655	7.0961667	8.9492998	6.5092669	7.12115385	7.0886242	7.65898025	6.76685415	6.9921734	6.93937635	6.9272965	6.5292788	9.4754395	8.3820407	6.39911005	7.38358185
AKAP1	13.459949	14.003244	13.368365	13.459001	13.9731865	13.368365	13.92298	13.35048	12.92402	14.912248	14.108517	13.770136	11.805719	13.155389	13.541493	13.153128	13.949499	13.658607	13.095449	12.92745	13.107479	13.190042	12.933713	12.6958885	13.031887	14.994548	13.228869	13.133934	12.955141	12.940044	13.091638	12.776863	12.889536	12.878831	12.92238	12.855716
AKAP10	10.107644	10.568565	10.038037	10.160651	9.917441	11.0987625	9.974755	10.015308	9.707298	10.178363	10.180468	10.074376	11.171787	10.4914665	10.181085	9.819618	10.129987	10.416776	10.347493	10.397117	9.87665	10.163279	10.143403	10.451846	10.579703	9.477007	10.673686	10.2795515	10.190598	10.615078	10.533706	9.9095545	10.406551	10.204247	10.594186	9.536988
AKAP11	11.820814	11.40868275	11.0232155	11.7167095	11.540434	10.934314	11.213469	11.9602265	11.3399865	11.6505	11.36741875	11.94289675	11.4264135	12.2742705	12.035014	11.1412525	11.4291565	11.6425865	12.417981	12.3371	12.525398	12.11990125	11.99972125	11.865533	12.3227935	11.0517225	12.333378	12.431776	12.71498	12.2916395	12.4079015	12.2000825	12.130945	12.279219	11.6164085	11.9578625
AKAP12	7.32891313333333	7.39926653333333	7.93569186666667	7.772232	7.1407916	8.2187409	6.28165856666667	9.22318033333333	8.1658299	7.6331419	9.3593894	7.69886043333333	7.02019323333333	7.07576116666667	7.0356924	7.15376803333333	8.04819703333333	8.3968249	8.47574366666667	8.7234285	8.52188716666667	8.71390523333333	8.8129109	9.11398266666667	8.30928466666667	10.946625	8.48978433333333	8.82095843333333	8.88709566666667	8.04986786666667	9.37115866666667	10.0528281666667	8.67394313333333	8.412303	8.91337276666667	8.543774
AKAP13	11.1180215	10.4887162	11.027291	11.600658825	10.98022	11.6323779	11.08566765	11.462096575	11.3978631	10.86157015	10.68306775	11.12198025	12.574842	11.395316625	10.980652	11.01737325	11.216956575	11.333560075	11.92710175	11.604866	11.6743625	12.1766315	12.01603825	11.82077625	11.92169175	12.11665225	11.8181534	11.90441225	11.8136885	11.971629125	11.728998425	12.042966	11.95990825	11.7574696	11.50959925	12.013472875
AKAP14	6.8671207	9.479309	8.736913	4.4859943	7.1797705	5.687903	7.5499887	4.7379465	7.285004	8.0737	9.794811	8.73945	2.7002947	4.5895057	5.8640428	5.501706	6.6961145	6.4164066	10.578325	11.215095	11.975026	10.356608	12.3937645	5.285181	8.948871	10.476594	10.894867	11.199641	10.074376	10.194484	10.005285	8.088325	11.326179	12.391564	10.359475	11.2555485
AKAP17A	14.7446785	14.00633	14.42384	14.777505	14.651886	14.568162	14.411328	14.863723	14.302123	13.856972	14.336975	14.752379	15.051312	14.583499	14.75502	14.492847	14.574955	14.77577	15.297531	14.960074	15.089644	14.955108	14.87591	14.769145	15.222428	13.90184	15.071039	15.213131	14.858948	15.008705	14.90563	14.874014	14.712405	14.776612	14.884651	14.7059555
AKAP2	8.410358	7.0241747	7.444558	8.082954	7.2751718	7.9401326	7.3000975	8.215052	7.8291397	5.7655673	8.046193	8.266014	8.806067	7.9758353	7.9189534	7.635405	7.2645636	8.079624	8.296198	8.550635	8.359089	8.548607	8.030249	9.158698	8.706821	8.33094	8.507689	8.630064	8.208482	8.543986	8.556974	9.065174	8.901802	8.658172	8.615212	8.506689
AKAP3	5.0114174	2.7777817	4.4288025	3.6528172	5.3999605	4.190831	2.876716	4.514933	2.9890916	4.1372547	3.3429868	4.8440027	3.503499	4.3123393	4.5926256	2.86965	3.291275	4.729973	2.658447	3.983131	3.9057024	5.357562	5.197557	4.7504115	4.945834	4.1313834	4.968862	3.912964	3.9751644	4.809404	4.121773	3.818635	3.7101614	5.007981	4.5753055	4.479442
AKAP4	4.18691	2.6686819	3.889235	4.846116	6.686468	2.6701512	2.6081674	3.422433	2.639929	5.056657	5.5130677	2.6118627	6.2389393	4.7894645	4.0509057	2.606043	3.2862322	6.9677143	4.245557	3.3011005	2.6076	3.3429868	2.7248275	4.2806964	2.65649	2.6418974	3.8993766	3.3316643	3.832631	5.080758	4.7611313	4.085488	2.6279678	2.8733568	4.5372853	4.306006
AKAP5	4.0454845	3.0976527	3.473272	4.181408	4.573356	3.053624	4.465367	3.5849724	4.393328	4.164285	3.659488	4.932277	6.396978	5.628972	5.1940804	4.1802564	4.96235	4.9454	4.489391	5.051409	4.766324	5.050643	4.2370567	5.7217803	6.534257	3.1650214	3.8949802	4.4951825	5.2544737	4.621426	3.7810318	3.8407702	4.1308603	4.2856336	6.127545	4.379578
AKAP6	5.12374125	5.17866635	4.8687266	5.1621376	4.5108242	5.699654	4.98423315	5.1984745	5.3891798	5.0398598	6.86322315	5.6985072	5.51069825	5.0463875	5.72030975	5.1598549	4.8328715	5.135437	5.39675465	4.96870875	5.7408881	5.1110886	5.64679215	4.9968165	5.02959715	9.44573385	5.4366565	5.11737	5.08692345	5.2966975	5.32570825	5.18642875	5.383877	5.7785294	5.9689182	5.02153595
AKAP7	10.403359	8.848611	9.162875	10.738494	8.551201	11.95776	10.375962	10.73378	9.971503	10.793838	9.66905	10.4846325	10.662872	10.208771	10.415855	9.799555	10.425239	10.024649	10.893193	10.663837	10.6631975	11.276163	10.964168	10.45134	10.478908	11.404538	10.756918	10.685426	10.9656925	11.148356	11.1629305	10.896099	10.937927	10.634575	10.6694565	11.334423
AKAP8	12.592435	12.677598	12.293967	12.37736	12.290078	12.488743	12.35871	12.280456	12.16518	11.493936	12.757956	12.4527025	12.637759	12.233103	11.931923	12.671732	12.373609	12.542304	12.402153	12.198969	12.18847	12.325511	12.1801405	12.658495	12.613146	11.564045	12.4107685	12.389967	12.203549	12.383203	12.299295	12.206737	12.270878	12.206422	13.133934	12.241603
AKAP8L	11.9393665	12.0536385	11.834788	11.92645	12.828873	11.726546	11.332995	11.8503915	11.74923725	11.306937	12.052129	11.67759275	11.9780065	12.03398	12.08334975	11.798867	12.0629255	11.7116115	12.0732225	11.543883	11.953899	12.291949	12.26332925	12.0661335	12.341597	11.471063	12.027551	12.101606	11.9998465	11.844122	12.010574	12.2004835	11.7947065	11.9755335	11.7652965	11.8969425
AKAP9	7.77024816666667	8.00379613333333	8.17053533333333	8.38432746666667	8.92500433333333	8.4450598	8.6795162	8.514349	7.95725016666667	9.437021	9.2915303	9.3876016	8.68063266666667	8.54936633333333	8.6645299	8.4025844	9.2115976	8.38917223333333	8.9677344	8.90964903333333	9.08276903333333	8.6083264	8.4955458	8.02509003333333	8.76568883333333	8.86724643333333	9.02674413333333	8.919104	8.59136413333333	7.91847176666667	8.16877073333333	8.23880686666667	8.17270676666667	9.25268153333333	8.4600827	8.17459433333333
AKD1	8.17965146666667	8.08482733333333	7.72731666666667	8.16430043333333	8.01702566666667	7.48961566666667	8.00206073333333	7.85957333333333	7.37899733333333	8.72615983333333	8.196076	8.196162	7.5862541	7.97486476666667	8.07083066666667	7.24910633333333	7.78925113333333	7.77520333333333	9.20576016666667	9.146432	9.28823343333333	8.76605383333333	9.3794865	8.090898	8.584965	8.58368016666667	9.122592	9.05156216666667	8.64365083333333	8.82771856666667	8.74410816666667	8.25293486666667	8.94077386666667	9.41918733333333	8.6993282	8.63889626666667
AKIP1	11.9807195	12.4432635	12.3538765	11.96924375	11.1472555	12.2122795	13.042275	11.680917	12.5945845	12.53437125	11.78178875	13.025073	11.8178955	12.346223	12.187387	12.242299	12.233015	11.7926225	11.1171165	11.3773065	11.333385	11.6452725	11.0700775	11.5379415	11.6082705	12.0349365	11.32344425	11.4239565	11.726208	11.3511295	11.5475615	11.537941	11.0729715	11.3556955	11.2623895	11.462376
AKIRIN1	10.319194	10.07975575	10.69099	10.847915	10.25611975	10.3132845	11.30628325	10.2626775	10.2305885	10.139206	10.0784155	10.6338605	11.602737	11.3684035	10.6844375	10.5573975	10.42059	10.677609	10.2696565	10.6408215	10.3637635	10.3909155	10.0264855	10.77428425	10.695505	10.3965625	10.78727375	10.517859	10.7526915	10.3847755	10.9646525	10.2073715	10.65137525	11.000449	10.35873725	10.13395175
AKIRIN2	11.7884045	12.296359	12.048268	11.785657	11.677543	12.0166075	11.4655805	11.7451295	12.126663	11.204819	11.411701	11.8573415	13.064381	11.473306	11.0767835	11.5411105	11.357602	11.4823245	11.35203475	11.498856	11.2235945	11.7522885	11.2080945	11.94304	11.7401075	11.463986	11.6779435	11.5883025	11.6481845	11.808423	11.6861835	11.8753275	11.8125775	11.48889225	11.5899965	11.5680395
AKIRIN2-AS1	9.266356	9.046264	8.619365	9.434859	9.222997	8.559099	8.2069645	8.82712	9.246524	8.284846	8.492852	8.513709	11.239422	8.796576	9.078765	8.756462	8.874784	9.097485	9.256102	8.71	8.779768	9.3118925	8.884935	9.432161	9.256706	8.174055	9.325952	9.240195	8.959123	9.497862	9.352612	9.172311	9.078496	8.663924	9.077562	9.093024
AKNA	8.9034145	7.91061885	7.7893383	9.115055	8.0610852	8.21192	7.418576	8.63634565	7.88950135	7.1051985	7.8633005	8.3593535	9.7467075	8.8332545	8.3526386	6.8095105	8.071432	8.519885	9.36444715	8.84959615	9.021351	9.49914865	9.65373375	9.572242	9.938245	7.38412285	9.333822	9.2981177	9.3618538	8.9936775	9.0666175	8.74779225	9.1108305	9.2627435	8.27700435	9.5090615
AKNAD1	4.18061335	2.84685395	3.0996858	3.316085	3.1358682	2.73131035	4.0874042	2.63586115	3.33780805	2.6778292	3.3449722	3.6268682	2.69201245	4.00676865	3.29266865	2.6417602	3.23258995	3.20765265	3.7454004	3.41204885	3.34286785	2.98313435	3.4800958	5.04575775	3.0378989	3.17395085	3.8946346	2.87759325	3.53749725	4.319369	3.4474142	3.19750325	3.5774902	3.12508105	3.4368495	3.11080705
AKR1A1	13.7087285	13.0704285	13.3654735	13.66108	13.5853	13.54311	13.32982275	13.3703185	13.615432	13.18585575	13.39997	14.0861005	13.0254185	13.650676	13.3300905	12.7824645	13.618382	13.733962	13.1759385	13.219075	13.3563335	13.239998	13.4523875	13.265309	13.58096625	12.718155	13.155213	13.3412145	13.3142385	13.16010275	13.27978	13.289534	13.6862625	13.4995365	13.2342795	13.3916355
AKR1B1	13.9205675	12.024844	13.202092	13.764733	13.467841	13.312577	13.692848	14.385741	14.678638	14.659333	14.103641	13.944268	13.217167	13.864337	12.797025	15.357051	13.971569	13.94755	13.360928	13.490896	13.334071	13.77657	13.54513	14.152008	13.820048	14.753206	13.529058	13.3405	13.441672	13.456087	13.5791025	12.614006	13.32135	13.590896	13.180305	13.505157
AKR1B10	5.4647967	5.44371135	10.354729	6.01130465	8.027889	9.4194865	8.43777	13.4750095	14.9506315	11.2155635	9.8591585	9.2779425	5.880873	4.7865265	9.2214555	16.3077335	7.6376294	11.21869075	7.8374975	8.40163075	9.2791165	5.729151	9.20804	10.051728	5.52057765	12.4054905	8.880032	8.3538165	8.1311415	6.778228	9.3269125	9.8007665	8.5787985	8.3766765	7.9090364	9.26059
AKR1C1	8.02409285	10.5107535	11.6692665	8.948994475	11.902593325	10.921704575	12.609049375	9.645041475	10.53609425	8.01057475	9.069516	9.163235375	7.8592785	8.7134975	9.666538625	12.13461685	8.895103825	10.5227465	9.437032325	10.27882115	11.23069315	10.0944649	10.761897575	8.4608951	9.185503	11.58003915	10.39033525	9.916906175	10.0592315	9.6797533	10.68084025	10.309967	9.8454944	10.0685095	9.2044529	10.50212175
AKR1C3	9.746914	12.110635	12.951964	10.540148	12.733727	11.662944	15.013062	11.435526	13.088899	10.366439	11.46564	12.573326	9.301836	9.476228	9.871117	14.551359	10.773001	12.691697	11.779364	12.834911	13.614843	14.242875	13.515106	10.940184	11.73515	14.090247	13.161728	12.228803	12.453012	12.335866	13.174388	12.937532	12.587197	12.978557	11.639891	13.121883
AKR1C4	5.451433	3.0993388	3.160166	3.0816991	2.9322512	4.350787	4.006038	3.1720948	3.508238	3.9009628	7.0356917	4.915317	4.5404377	2.9808593	2.80849	3.3488514	3.0944948	2.825686	2.7797613	2.7422931	3.6776285	4.450325	5.5694437	5.4657345	2.8658156	3.4155855	3.0553806	2.893473	2.7027965	2.935508	2.7439814	3.1924558	2.868959	3.1360953	3.2273166	2.7456522
AKR1D1	2.8472935	2.7405037	2.9287661	2.6697479	2.6482799	2.75816935	2.6692957	2.69398705	2.7167371	2.69334545	2.6679151	2.73820915	2.71180165	2.7153051	4.2306143	2.69054865	2.8763318	2.6983811	2.73045515	2.66050005	2.6741854	2.692496	2.6711328	2.8211504	2.68808445	3.92594315	2.8126955	2.66466475	2.67619765	2.92944925	2.87513485	2.73744155	2.6956444	2.63693345	2.7358053	2.6475278
AKR1E2	7.8329654	5.8558955	7.908714	7.198358	6.4627404	8.149732	6.6011524	6.449959	7.10087	5.7966537	6.267545	5.968244	6.39437	6.644989	5.0716844	7.3588333	7.195538	7.312585	6.491102	5.750132	6.1586285	6.5014825	6.4485145	6.275982	6.2865562	6.469553	6.1996274	5.7052855	6.2629533	6.6344695	6.074828	5.9940987	6.829475	6.767629	6.0704527	6.3462677
AKR7A2	13.655272	13.879843	14.417197	13.031032	14.089642	13.703147	14.038477	14.013967	14.18631	13.989791	13.715702	13.952354	12.92238	13.54513	13.292524	13.924234	13.489417	13.614843	13.647938	14.17509	13.971569	14.281303	14.425579	13.894304	13.974962	14.403477	14.103641	13.772711	14.069536	13.937275	14.056735	13.495853	13.954361	14.142557	13.921604	14.201196
AKR7A2P1	9.314571	9.736756	10.141911	8.728419	9.894173	8.685909	9.472305	9.653848	9.946303	9.964144	9.582486	9.481093	8.821657	9.294048	9.119738	9.277385	9.288587	9.257418	9.393232	9.841363	9.763836	9.6818695	9.855186	9.696232	9.61537	9.721202	9.672417	9.33454	9.935023	9.68925	9.759735	9.223467	9.923649	9.78152	9.910666	9.970561
AKR7A3	11.471002	11.8920145	12.010641	10.901741	11.665465	11.107315	11.435289	11.8303385	12.095294	11.972117	11.618276	11.546774	10.578109	11.402383	11.159437	11.434476	11.410238	11.2448635	11.324978	11.77831	11.732022	11.992358	12.227425	11.812815	11.873842	11.872549	11.697396	11.531475	11.955832	11.595923	11.859346	11.373796	11.825672	11.984942	11.718511	11.864556
AKR7L	12.980114	13.343149	13.60274	12.441413	13.218613	13.157415	13.048532	13.373326	13.5791025	13.313922	13.153798	13.198712	12.065074	12.861982	12.555748	13.001978	12.879599	12.896312	12.924749	13.300665	13.160006	13.616892	13.817555	13.298452	13.350053	13.433785	13.308116	13.031887	13.470246	13.2828045	13.488032	12.988079	13.440703	13.612826	13.203529	13.457583
AKT1	7.7298226	7.683743	8.639016	7.3830256	8.408568	8.15724	8.120666	7.6567116	7.8832903	8.174055	7.7179766	7.8037796	8.042231	8.183903	7.8398705	8.025309	7.902275	8.018668	7.759056	7.963929	7.982776	8.317657	8.880982	9.075652	8.680004	8.105339	7.622598	8.249336	7.82208	7.7342916	7.854965	8.551201	8.473923	8.4698715	7.3800483	8.261159
AKT1S1	6.80371	7.253816	9.123581	6.8984613	8.874365	8.649908	8.4607725	5.91315	7.5450487	7.3634663	6.538536	7.0397444	9.310775	6.8779397	7.245151	8.741614	7.7759705	6.5076957	5.8132353	5.6894407	6.39437	7.9980574	7.917781	7.820654	7.5054626	8.82712	5.413358	6.511788	5.5938416	5.7146616	5.7396927	7.3794394	7.0076904	6.7754693	6.106315	6.6854343
AKT2	10.3751364	10.8434673333333	10.8684237666667	10.1053899	10.7400446666667	10.7765169	10.7160042	10.4851683333333	10.6294996666667	10.1462633333333	10.8561245666667	10.5442565	10.8890323333333	10.7044584333333	10.3754909333333	10.3182546666667	11.041577	10.6801432	10.6176189	10.9841796666667	10.6497545666667	9.89254433333333	10.8016824666667	11.2062626666667	11.1414223333333	10.9727004333333	10.4705087666667	10.891562	10.4460419	10.3273363333333	10.0684975333333	10.2635306666667	10.8871530666667	10.8100027666667	10.4197306666667	10.9199253333333
AKT3	8.61771756666667	10.1741738	7.55676316666667	8.83264273333333	7.78872133333333	8.4199725	8.60487533333333	7.82308443333333	8.67289	8.693809	8.68145393333333	8.75991913333333	9.31715983333333	8.701286	8.23209376666667	7.87769996666667	9.075338	7.920702	8.00217116666667	8.0730641	7.99073946666667	8.45364766666667	7.986647	7.4221202	8.14249383333333	8.661628	8.1789045	8.459887	8.14483233333333	8.097719	8.1281635	8.04864043333333	8.109123	7.78566766666667	8.25340353333333	7.7643469
AKTIP	9.1893895	9.7319245	9.181658	9.1297875	9.0028255	8.7795795	9.5085955	8.761542	9.120966	8.3943165	8.9924275	9.6963315	9.4279775	9.634303	8.739502	9.8378595	8.7830675	9.458306	9.21823425	9.733702	9.801218	9.2626575	9.086324	9.2381935	9.3487695	11.296072	9.248691	9.3050985	9.6107875	9.620124	9.5611145	8.30023725	9.5284485	9.6943085	9.038287	9.3896385
ALAD	9.6169225	10.4533155	9.4474995	9.828565	9.251987	9.788659	8.8128405	9.395661	9.767465	9.0844975	9.6600785	9.615052	9.4114485	9.23326375	9.0228255	9.98248025	9.1393325	9.5731985	9.5368015	9.616183	9.146014	9.5450545	8.798292	9.902166	9.66281475	9.570821	9.74049075	9.2677815	9.5330775	9.65632775	9.596735	9.380037	9.7296825	9.34923675	9.1038135	9.542939
ALAS1	9.3025425	9.70737225	9.439613	9.83478	9.663914	9.2692617	9.83040775	9.5352565	9.6366425	9.433556	9.9421745	9.9308025	10.40080475	9.719365	9.2054275	10.1113505	9.6908835	10.246501	9.05390825	9.3995695	9.3798755	9.5263495	9.5764095	10.20653	9.742545	10.588966	9.06741335	9.290321	9.2470148	9.275254	9.25097775	9.549878	9.726023	9.55655725	10.1603515	9.4716395
ALAS2	9.2664605	5.9135287	8.639643	7.786868	7.928226	9.6134335	9.79112825	6.9121157	6.035091	4.328329	6.88204475	5.76597825	7.11265085	5.8389716	4.95853235	6.33632525	6.4002532	8.215726	6.4159765	7.68350555	6.5907111	5.20721735	6.5826724	6.6544243	5.4326488	11.12281175	5.752798	7.3876395	6.27658635	6.3288903	6.96238565	5.7318198	7.9715115	9.0734575	5.3754782	6.55261465
ALB	6.158046	5.5130677	5.8765273	7.7080145	5.9997354	6.3460865	6.200704	6.8777065	5.21233	7.0864367	5.62956	6.7299223	6.2855673	5.716971	8.958786	7.4974647	7.627754	5.67761	7.182875	6.7178545	7.0410795	6.783524	7.272002	5.763931	6.1838994	5.9611073	6.655984	6.6336975	6.6101246	6.4010534	6.780568	6.8424516	6.3079834	6.594093	6.219765	6.057798
ALCAM	8.18985315	7.22097975	7.765974	7.2998835	8.0482085	7.61057125	9.6475675	8.518254	7.6368232	8.635045	7.8881708	8.08179075	9.391311	7.79170395	7.83203065	7.9434944	8.61476115	7.798805	8.0887645	8.0811855	8.00628185	7.9273498	8.40751315	7.33410585	7.20487125	8.2766637	8.30018	8.381009	8.04343525	8.03521975	7.851818	8.554684	8.17393375	8.34755585	7.9309665	7.781803
ALDH16A1	13.2565245	13.36996	13.3188755	13.1358685	12.6427015	13.011669	12.8894935	13.030499	12.92854275	12.46225875	12.588343	12.967039	11.9829365	12.697987	13.0996615	12.6903395	12.867312	12.732915	12.9436705	12.99769975	12.790477	13.4352805	13.5501415	13.3393615	13.3746725	11.581544	13.224436	13.158785	13.043045	12.903317	13.0819925	12.7716095	13.151889	12.6489865	12.7779075	12.943927
ALDH18A1	13.636186	13.802234	13.40207	13.875284	14.383877	13.676761	14.800434	13.143943	13.578139	14.041552	13.567018	14.867558	11.503291	13.256945	12.754649	13.166395	14.039805	13.400055	13.13857	13.13857	12.978924	13.398148	12.876483	13.586074	13.347552	13.562897	13.153128	13.331951	12.993021	13.255453	13.2108135	13.998812	13.167679	13.352263	13.529058	13.408092
ALDH1A1	12.281848	11.4838295	10.462476	12.595728	13.075879	13.215565	14.2192545	11.372859	10.384135	10.963591	11.768459	12.955553	10.444596	12.021893	10.617449	11.008154	11.177005	15.130979	11.669832	12.326653	13.696211	12.2444515	13.341817	10.683121	11.372005	14.140138	13.247876	12.315717	12.045477	11.954817	12.723345	13.445399	12.4903755	13.403122	12.290494	13.091247
ALDH1A2	3.96767115	2.78860675	3.1357546	3.6734118	4.51526435	2.6708888	2.645142	3.101215	2.69998765	4.76389965	3.1314585	2.68187345	5.088081	2.80501635	3.0705961	2.6659932	3.28452575	4.550249	3.3722104	2.9647201	3.20721185	2.70009265	3.26213205	2.8833347	3.45611915	5.630808	4.5872821	2.93574545	3.0969199	3.09916755	3.224286	4.44256885	3.3716137	3.15354015	3.2102975	3.4160557
ALDH1A3	5.9710818	6.0902071	6.529338	6.07467165	5.5420315	6.94026085	5.70196585	5.8769501	9.7624203	7.63092875	7.1539352	6.51610575	5.1196825	5.5331653	7.113489	9.8479105	6.04591385	7.83100425	6.82159715	7.1702905	7.127811	6.6005461	7.34939725	7.01322885	6.17410665	7.4365111	7.32012565	6.76277915	6.92658765	6.54360985	7.1299242	8.088891	6.5535	7.0382225	6.4944498	7.21043925
ALDH1B1	8.7661775	9.697109	9.366453	8.912112	8.56607	9.811059	8.5117745	8.650431	9.2910605	9.82074225	9.65037825	8.731257	8.00371575	8.8621575	9.8167365	8.34474025	9.558056	8.8271085	8.2021793	8.127995	8.0218015	8.554625	8.4314655	8.993187	8.7056715	9.2729975	8.340893	8.1321843	7.8992035	8.4706555	8.322756	8.511191	8.51503575	8.4234405	8.697402	8.313166
ALDH1L1	4.6456373	5.7406926	8.0717965	4.63468385	4.9475318	5.91120975	6.19338875	4.436443	4.75948205	4.0442604	5.7582111	6.26277865	5.2742985	3.4133769	5.81961035	5.7417456	5.1211929	5.65652165	6.59408505	7.39191165	7.8249023	6.63800095	7.7270905	5.8448507	6.10746985	9.3346247	7.07392645	6.9080068	6.46508715	6.74467435	6.68232975	8.031595	7.41015945	8.0160985	8.0127475	7.2821194
ALDH1L2	7.94408035	5.3970617	8.40386615	7.6083045	7.1547183	8.369928	5.28065465	6.973308	7.9006125	8.09001475	6.960556	5.8426389	8.13734885	7.21649975	6.16457285	7.876407	7.5856843	7.8088745	6.6788655	6.683487	6.18341865	5.9544251	6.6486945	7.0180515	6.07294915	8.53442775	6.0467936	6.1164089	6.2858113	8.449969	5.931974	8.05808215	6.232327	6.2775465	5.7535983	7.14541335
ALDH2	14.949698	15.0398705	16.312905	14.95708775	16.0288155	15.4242555	16.410763	14.877645	15.7490595	14.0470015	13.834804	16.0497105	14.6851305	15.0051575	16.30517	15.5117715	15.706502	14.4121495	14.546253	15.119324	15.1926725	15.331658	15.04380625	13.872923	14.835401	15.846851	15.101558	15.442388	14.03959925	14.735654	14.9808	14.7672335	15.04498325	14.966638	13.618921	14.738352
ALDH3A1	8.662644	9.719406	9.433814	6.8501887	8.607701	8.695369	8.88311	5.924595	10.541766	7.3535953	8.9877	9.361828	4.5094104	10.952284	8.675558	13.454345	7.3105664	10.218774	9.497862	8.753946	11.836595	8.88311	12.18847	8.679341	8.080449	11.201955	10.186703	9.459307	10.180281	9.1537895	10.9382925	12.145267	10.302747	10.885437	10.648891	11.895242
ALDH3A2	10.400743	10.666215	10.642381	9.827685	10.801617	10.368165	10.267911	10.084009	10.664433	10.405044	9.996499	10.639245	9.197161	11.396548	11.760706	11.321901	9.951532	10.730589	10.432618	10.983496	10.89464	10.774615	10.749294	9.757702	10.576092	11.951545	11.132121	10.986702	10.933108	10.327054	9.513886	10.744063	10.734845	11.189684	10.691701	10.357753
ALDH3B1	9.522119	9.331547	9.417908	9.183113	8.862774	10.566255	9.238228	8.864491	9.073022	8.314406	9.401041	9.27164	10.100794	9.0038	8.205482	8.719176	9.474809	9.470977	9.452732	9.87558	10.681339	10.224743	11.902217	8.744739	9.2972555	9.574889	9.2225	10.30711	9.581725	9.428186	9.761067	9.577558	10.592292	11.2239685	9.689905	10.450271
ALDH3B2	6.704256	6.7595716	7.044018	6.81287	6.696373	7.4142313	6.6754713	6.5155177	7.030922	5.6512923	6.4086013	5.5740175	6.5768857	5.460766	5.934617	8.245508	6.183362	6.134496	6.1433516	5.8966794	6.465535	6.255433	6.5857167	6.4802356	6.2922163	6.404555	5.789314	6.00518	6.1903925	6.4361897	6.449356	6.352393	6.387513	6.830908	6.481916	6.6480093
ALDH4A1	9.088532	9.1606889	10.4835670333333	8.41434266666667	9.72638086666667	8.27399416666667	8.82365756666667	8.92153333333333	9.46907333333333	8.78881543333333	9.58209746666667	9.19863756666667	8.23260133333333	9.374758	9.36915233333333	9.4508919	8.02895386666667	9.50208933333333	8.60822266666667	8.37851033333333	8.55585766666667	8.332867	8.70181486666667	9.61081883333333	9.317609	10.0628866666667	8.4225298	8.45489686666667	8.75364383333333	8.46723353333333	8.72455983333333	8.783487	9.07912	8.70622376666667	8.3505621	9.02744233333333
ALDH5A1	8.90142213333333	9.03406566666667	9.36549683333333	8.02040276666667	9.52867066666667	7.876653	8.5401478	9.02923376666667	7.6842785	8.324111	8.74241546666667	9.06319933333333	6.41818823333333	8.47822546666667	8.961996	7.84334036666667	7.89330383333333	8.67448643333333	9.22100366666667	9.03026033333333	9.19478866666667	8.86268333333333	8.77403753333333	9.140526	8.81850733333333	9.281845	8.97682633333333	8.94710666666667	9.356774	9.39061066666667	8.88716353333333	7.464069	8.90727433333333	9.12996566666667	10.458404	8.973162
ALDH6A1	10.36762	9.866501	10.949028	9.293166	9.945525	9.863838	9.864243	10.276534	9.431648	9.868032	9.644824	9.718158	9.791496	10.049029	9.622384	9.373035	9.796134	10.309826	10.05487	10.280138	10.162116	10.6451025	10.502585	10.481363	10.47041	12.1195545	10.286007	9.843996	10.198328	10.0832205	10.226053	10.775545	10.252864	9.896407	9.451784	10.528925
ALDH7A1	11.5655185	8.9555447	7.940515	10.5395795	9.9509715	9.513459	13.040918	9.7846645	11.630217	9.4516175	10.77791	9.2756805	7.52010895	10.69738	11.137468	12.05725	12.8963205	9.2435992	10.314259	10.3088165	10.5374865	11.0997785	10.744844	9.9739695	10.5166825	11.6808375	10.642926	10.7530595	10.4001155	10.0064645	11.0422115	11.017811	10.0889175	10.607449	8.8138225	10.4848275
ALDH8A1	7.3277265	5.37129875	5.38671975	6.180119	6.51568415	6.4699886	7.8413737	6.4982245	5.8559935	5.82802345	5.57782555	6.6676948	6.581886	6.44531085	6.5234275	5.1438994	6.2852347	6.0684647	6.917756	5.900619	6.3552618	6.38026065	5.39435055	5.3714733	6.47807145	6.02929565	6.75147485	6.23377155	6.1017983	6.27970525	6.44590875	5.17456275	6.03297775	5.91140525	5.52403855	5.26554085
ALDH9A1	12.009508	12.337927	11.801615	12.026701	12.236467	11.349701	13.261777	12.802671	12.744843	12.353512	12.188149	13.197026	11.054438	12.246972	12.5757265	12.235176	11.84397	11.992875	12.24006	12.418258	12.158334	12.044227	12.123482	11.575096	12.168824	12.274497	11.996278	11.9030285	12.293967	12.210239	12.244718	11.710351	11.759248	11.929403	11.955159	12.747284
ALDOA	15.61773425	15.2749085	15.648427	15.342912	15.1245945	15.327807	14.9467815	15.5357795	15.579449	15.076814	15.1271495	14.4715955	15.3573845	15.002756	15.3554235	15.156692	15.618826	15.6604755	15.446686	15.2047285	15.158843	14.8356335	15.4261175	15.285654	14.861169	16.2486685	15.2687315	15.4028635	15.3272795	15.377154	15.222317	15.3123515	15.322054	15.3046515	15.088331	15.453865
ALDOAP2	11.722303	11.900865	12.804402	11.530028	12.336888	11.506179	12.588703	11.98091	12.633118	12.061699	11.998655	11.5828285	13.448077	12.207619	12.727663	13.054422	12.289495	11.606264	11.653202	11.9383135	11.9560995	12.085627	12.239699	12.560763	12.159747	15.339051	11.7620535	11.871091	11.859346	11.889396	11.692997	11.893002	12.1537	11.889396	12.122202	12.454527
ALDOB	5.85512825	7.56300475	5.61983015	6.9098417	4.29573645	6.7191145	5.0883563	4.1183577	4.858649	3.1468426	4.1277702	6.4740939	3.30396665	5.16733135	4.8080101	3.5064795	3.89427295	5.61919235	5.58171205	6.48178275	6.95433115	6.970251	6.5805924	5.7117685	6.9554491	5.21666505	5.6793778	6.27534515	7.72780135	7.6900055	5.4184155	3.5952994	6.0487905	7.157436	3.7587453	6.95435935
ALDOC	10.667987	9.420735	10.953615	9.591899	10.204455	9.1537895	10.398081	10.076683	9.963955	9.169611	9.964144	9.600485	11.4327	10.259287	10.3864765	9.895496	10.127306	9.175385	10.822728	10.314621	10.345686	10.907247	11.09677	11.209577	11.155351	9.442302	10.22334	10.121423	10.980451	10.729946	10.608107	9.600745	11.164839	10.6675	10.430909	10.766793
ALG1	10.8578266	10.4318534	11.0396058	10.7120791	10.2337168	10.44598828	10.38827808	10.63631472	10.56065964	10.7313424	10.9423476	10.6351582	10.061853	10.6319412	10.25618652	10.6036618	10.39822044	11.0757863	10.8957686	10.776251	11.0682908	10.5021453	10.6560462	10.4207659	10.756778	10.5089072	10.9180524	10.46616286	10.621045	11.0337014	10.8459818	10.7566881	10.8289958	10.8479288	11.0497994	11.017209
ALG10	8.326393	7.982131	7.540481	8.338538	8.15109	8.084262	8.510344	8.814928	8.27835	8.05123	8.6887865	8.621424	9.215493	8.495636	8.66877	7.769162	8.431509	8.964856	7.9449205	8.408811	8.1341095	7.831335	7.8913903	8.288748	8.118354	8.03412	8.5538025	8.174989	8.186936	8.601987	8.27429	8.090322	8.207768	7.9517274	8.731	8.3832245
ALG10B	9.10636165	8.6350703	8.2546045	9.1933803	9.2068538	9.3207115	9.436413	9.450892	9.01727835	8.9983671	9.4486097	9.4426085	9.3035795	9.4341395	10.141372	8.6002295	9.49062175	9.3233635	9.0975225	9.3291525	9.12060325	8.8847149	8.781472	9.12496535	9.080865	8.8816678	9.5291075	9.32745885	9.33730125	9.4757535	9.5895942	8.83304665	9.09777815	9.0414637	9.35980965	10.0063475
ALG11	10.079138	9.795934	10.118108	9.698688	9.656663	9.959368	10.241149	9.774152	9.7189865	10.034815	10.038281	10.176274	10.964986	10.439836	9.9764185	10.286249	9.981139	10.342171	9.895254	10.092485	10.168834	9.389359	9.666407	9.81558	9.83789	9.68294	9.924611	9.855384	10.129987	10.162116	10.377384	10.457463	10.169768	10.132064	9.928367	9.738722
ALG12	9.782644	9.463284	9.868032	9.87749	9.736582	10.091414	9.282961	9.632488	9.448011	9.534865	9.101078	9.430838	9.2115555	9.370672	9.398124	9.249144	9.6818695	9.551181	9.566233	9.220136	9.510221	9.917441	10.459104	10.049984	9.876841	9.160165	9.258147	9.65441	9.496867	9.484103	9.504909	9.682563	9.844542	9.787105	9.521816	9.864403
ALG13	11.87198875	11.51477425	11.24867125	11.7991695	11.349681	12.011392	11.4226005	11.7778125	11.2297095	11.3632015	11.2418815	11.38164275	11.748375	11.5693515	11.25023875	11.1085485	11.6293435	11.99413225	12.162747	11.6261555	11.5259345	11.5167935	11.38689825	11.9959615	11.7422765	11.1163015	12.0285165	11.640733	11.662774	12.063313	11.7581365	11.703868	11.7036275	11.6464945	11.5475	11.810654
ALG14	10.848245	10.226223	10.819911	10.534381	10.345929	10.896401	10.448617	10.4134035	10.631448	10.411985	10.683586	10.347787	9.492942	10.103856	10.737265	10.675562	10.340658	11.073704	10.181558	10.332802	10.221453	9.669906	9.743521	10.187211	9.981315	10.456461	10.232046	10.062472	10.187459	10.41314	10.43663	10.16134	10.405044	10.377384	10.642875	10.121025
ALG1L	10.929163	10.7155795	10.98949525	10.51655975	10.03629825	10.8778775	11.65468675	11.2758205	11.4188275	10.3516115	11.1226985	11.7134515	9.6541745	10.498206	10.680524	11.636586	10.6858855	11.035335	11.266371	11.2486585	11.665554	11.3516855	12.0065225	10.7743095	11.0205	10.713271	11.2933575	11.4639855	11.059848	11.1803385	11.247768	10.933212	11.655593	11.954487	11.25004875	11.2806635
ALG2	12.0379305	11.709043	11.347685	12.011218	11.975026	12.040097	11.673061	11.813675	11.462906	11.835791	11.911453	12.051532	12.1801405	12.0801115	12.152653	11.553846	11.753761	12.270878	11.758335	11.849391	11.76735	11.567721	11.514441	11.611648	11.586971	11.2239685	11.772626	11.915206	11.823108	11.796617	11.761779	11.842899	11.827987	11.747088	12.4605	11.740611
ALG3	11.398474	11.2048015	12.0870135	11.333483	11.667181	12.399199	12.5861685	11.3583455	11.343882	10.92602975	11.6840405	10.9515625	9.9538345	10.905141	10.875629	11.8505655	11.69670675	11.91659	10.8691465	10.31865725	10.899457	11.8939885	11.794257	11.766666	11.2275105	10.918045	10.477978	10.6009595	10.333027	10.460338	10.791795	11.0766245	11.310395	11.2075275	11.613079	11.288509
ALG5	14.008311	13.105215	13.956933	13.558334	13.705678	13.951023	13.447042	13.483559	13.4207945	13.309382	13.768908	13.697714	13.349601	13.6606655	13.911653	13.584496	13.390935	14.053523	13.520366	13.820048	13.851848	13.452515	13.588628	13.638475	13.536482	13.710401	13.715702	13.533535	13.750179	13.695193	13.659133	13.789211	13.785541	13.75544	13.918971	13.710401
ALG6	12.139566	12.151582	11.827459	12.183473	12.33225	12.376629	11.971348	12.147459	11.551729	12.71395	12.321947	12.412728	11.44838	12.093235	12.380428	11.355737	12.285827	12.026079	12.131801	12.002376	12.0467205	11.92176	12.048046	12.175842	12.129336	11.074518	12.3172455	12.201348	12.087026	12.239175	12.277084	11.710205	12.052089	12.156424	12.144394	12.1551
ALG8	13.734408	13.780376	13.51602	13.834679	12.555748	13.874152	13.950081	13.617336	13.628659	14.313098	14.080845	13.508999	12.439073	13.864955	12.830201	13.259423	14.019603	13.518948	13.314422	13.224353	13.226596	13.583438	13.331353	13.576184	13.471956	13.010177	13.540925	13.527592	13.363951	13.48556	13.420297	13.299393	13.573705	13.387177	13.631144	13.368365
ALG9	11.2339003333333	10.5333946666667	10.827554	10.7841663333333	10.6302761666667	11.1239165	11.3548448333333	10.9892956666667	10.7435251666667	10.3805	11.1515858333333	11.1084843333333	10.6395436666667	10.524798	10.6738916666667	10.75222	10.8164876666667	11.084396	10.9003165	10.6615786666667	10.767772	10.4670508333333	10.7460045	10.669257	10.4903876666667	10.7500636666667	10.7748706666667	10.7607726666667	10.8764223333333	10.8567126666667	10.9600303333333	10.7826696666667	10.7714405	10.8032743333333	11.113443	10.8372096666667
ALK	5.094048	4.3291745	4.81552	2.9753828	2.6878996	7.0782337	4.429778	4.251578	2.942328	4.485582	2.7546532	2.822332	2.770616	6.6265306	3.6372747	4.2956114	2.7401152	6.1401615	2.9254973	2.736559	2.7717872	2.7962406	3.7663355	3.1561477	2.7484667	3.0214367	2.7409775	2.838527	2.7782674	2.7165115	2.716087	2.6875768	2.7817705	3.0466583	3.0753007	2.695102
ALKBH1	9.583737	9.496434	9.4626255	9.211335	9.00519	9.031016	8.996483	9.494101	9.010481	8.940684	9.441991	9.382908	9.944396	9.682563	8.964669	9.240861	8.784241	9.331337	9.396908	9.444817	9.393403	9.457609	9.151198	9.8476515	9.675269	9.126062	9.420986	9.421441	9.34496	9.6780815	9.604134	9.458652	9.652331	9.609457	9.073244	9.470745
ALKBH2	11.323328	11.9584275	11.4421335	11.506094	11.3128685	12.55638975	12.40731	11.046027	11.0458755	12.148312	11.613045	11.4031105	8.84929725	11.3605095	11.3320695	11.7530195	12.3044675	11.1504565	10.825002	10.7003465	10.8842725	11.04164275	10.89898	11.028468	11.078811	10.4630255	10.650562	10.83798	10.7978765	10.8259605	10.908928	9.8920295	11.01534	11.145829	10.9040405	10.715444
ALKBH3	10.356192	10.030095	10.678255	10.124693	10.54988	9.886166	10.816743	10.334024	10.47709	10.677756	10.497742	10.682091	9.9028635	10.457463	10.634763	10.660738	10.362516	10.893193	10.414825	10.426653	10.41767	10.432222	10.759616	10.693215	10.626405	10.884434	10.419259	10.385405	10.60835	10.415645	10.186478	10.259287	10.549336	10.637887	10.680071	10.53655
ALKBH4	10.114727	9.817291	10.512465	9.816112	10.262236	9.861588	10.359937	9.952478	9.750286	10.170254	10.37436	9.815831	9.616542	10.194277	10.398081	9.975467	10.13373	9.760304	9.749029	9.700488	9.685143	10.027453	9.930536	10.073877	10.135374	10.083049	9.827916	9.847472	9.87749	9.8051	9.891261	9.376774	9.810776	9.941981	10.605961	9.926324
ALKBH5	9.55544725	9.4347655	10.008125	9.1738055	9.813186	9.388022	9.945103	9.6125845	9.54953375	9.7059545	10.252681	9.67146275	9.77639	9.602393	9.7150625	9.6062285	9.522133	9.7497365	9.619475	9.679546	9.841567	9.825266	9.8626095	10.131021	9.9517235	10.8608965	9.363692	9.775866	9.5501375	9.658574	9.77615525	9.33818825	10.017871	9.973838	9.2619885	9.971363
ALKBH6	10.136616	9.891987	9.98183	9.939175	9.574889	9.54225	9.8185215	9.560405	9.511662	9.023401	9.688138	10.166699	9.253366	10.189056	9.883087	9.567203	9.708489	10.048253	9.906359	9.860253	9.850611	10.000591	10.118979	10.39083	10.425529	9.463745	9.791757	9.8947935	9.982345	9.940334	10.054476	9.509746	10.099304	9.915366	10.500677	9.988462
ALKBH7	13.73976	13.189632	13.211342	12.991226	12.985442	13.418892	13.670286	13.551467	13.153364	12.644173	13.4193125	13.504117	12.554662	13.333596	12.896312	12.8314	13.16718	13.195824	13.254357	13.318337	13.32467	13.489417	13.800562	13.115056	13.294528	14.263087	13.508999	13.208888	13.527592	13.182588	13.4797125	13.135754	13.525985	13.670771	13.258557	13.423943
ALKBH8	9.133655	8.644466	7.8513193	8.956583	7.547343	8.728634	8.49847	8.513709	8.216161	8.370287	8.533032	8.477643	8.984877	8.343943	8.125104	8.2512045	7.7469068	8.483379	8.847204	8.706821	8.757527	8.4381075	8.090322	8.633148	8.531211	9.017901	9.294048	9.033125	9.358116	9.08338	9.101846	7.76052	9.029709	8.922902	8.506458	8.606772
ALLC	4.967517	4.589825	4.2951818	4.4283648	5.4612694	5.576651	3.0516143	5.0922265	3.1539032	5.028296	5.414692	3.2777853	4.781498	4.094651	4.7490516	2.9461355	4.371323	4.389298	3.8300135	3.967745	3.9379263	4.1567383	4.510965	4.324778	3.5174532	4.189926	3.9212399	4.1739593	3.539776	4.199182	3.9648163	3.8700855	2.9064975	3.2312825	4.566687	4.0092793
ALMS1	10.4558955	10.8838305	10.626336	10.3066685	10.5596415	10.4222265	10.5690765	10.5282505	10.2286805	11.2943165	10.48605275	10.409545	9.6905125	10.557277	10.757173	9.9123855	10.5069265	10.341235	10.588128	10.7602575	10.80929	10.985306	10.922868	10.4282525	10.5884125	10.3066605	10.8654675	10.7071485	10.6983255	10.82911425	10.5538535	10.3131375	10.645585	10.970943	10.869182	10.48526025
ALMS1P	8.140787	8.79058	8.806067	7.9989657	8.690979	8.109889	8.430256	8.285075	8.011735	9.132954	8.087126	8.367634	7.9943957	8.861519	8.816684	7.8806844	8.392933	8.445373	8.68547	8.810308	8.831557	9.480454	8.774864	8.99013	8.456801	8.119096	8.8311	8.846256	8.729833	8.8146	8.470472	8.482143	8.716829	8.990859	8.90075	8.455606
ALOX12	4.6786063	4.5611256	4.31759	5.07446195	7.3668208	5.44945515	5.885789	7.72899115	10.1376375	6.91279465	5.00571965	3.98992885	5.612829	4.4248175	6.10611555	11.3560045	6.178125	4.84361005	5.8151575	5.39645585	5.6422165	4.6414375	5.55266115	5.52179575	4.519722	6.64063455	3.9062798	5.4498739	6.33097435	4.8525072	5.2108714	5.3346055	5.0370524	5.8884225	5.29658795	4.58578
ALOX12B	8.649503	13.349128	12.205665	8.955505	6.5886126	6.947463	6.5260587	6.7616	10.1382065	7.3700523	7.029883	5.9531484	7.3386493	9.470331	7.285004	10.814678	8.1200695	6.7037206	7.1999807	8.045549	6.4610653	6.886991	6.57065	6.7021394	6.371964	6.2503376	6.8624544	6.9653955	8.441266	7.1465273	7.0703974	6.78395	6.6534395	7.6765122	6.6407166	7.1582937
ALOX12P2	6.729199	5.8473115	8.872507	6.2510324	7.8266726	5.839999	7.8059254	6.469553	7.1275177	8.022174	5.691988	7.7315526	5.7079005	7.4764156	7.16763	6.758574	7.5013337	6.4810443	6.392581	6.375312	6.7002416	7.1042137	7.416342	6.428685	6.66065	5.312513	6.788966	6.6087265	6.4684834	7.0533466	6.57065	8.139017	6.537998	6.7002416	6.0588307	6.277287
ALOX15	5.36176035	5.8219743	5.61834	5.17546105	5.407346	5.42974975	6.51352925	5.0615034	4.02796625	4.8816442	5.8738608	5.3604163	5.2097687	4.87361075	5.36374185	4.78487845	6.68243725	5.30454205	5.3072102	5.82019165	6.76280355	5.36311505	6.7970335	5.3371196	5.4246664	6.5819658	6.0866923	5.9279263	5.4480045	5.46568115	5.3312471	7.27484	5.53573655	7.1962723	5.97304075	6.20349175
ALOX15B	10.080835	8.673759	8.542748	10.323451	9.106399	9.581725	10.097952	8.960718	10.169768	7.151644	8.34716	9.95426	11.343489	9.161202	8.264309	11.21326	10.304756	10.518573	7.691502	8.099379	6.91889	7.2871394	7.5143065	9.150148	8.29726	6.2825193	7.274555	7.0938463	7.523466	6.898102	7.6414	7.246766	8.444658	7.219758	6.3703	6.8632593
ALOX5	14.117022	15.035352	15.1353035	14.238588	13.513267	13.950081	14.184771	14.27738	14.493847	13.152168	13.516448	15.209194	15.882136	14.534253	13.859193	13.116459	14.680502	14.141375	14.288431	14.977665	14.808029	14.826356	14.863723	14.281303	14.906671	12.998274	15.030742	14.544246	14.629841	14.912248	14.814162	14.473452	14.583499	14.71055	14.760189	14.807028
ALOX5AP	13.410612	12.0862895	13.400936	13.589555	13.228032	14.2776705	14.3511505	13.689448	13.981564	12.247478	12.6658705	14.5932565	15.849955	13.70599425	12.7640025	13.044673	13.8514995	13.675142	13.214123	13.762985	13.4783545	14.17068125	13.78501025	14.256097	14.193484	12.15855875	12.734915	13.92697175	13.9332925	13.828843	13.4922035	13.62639	13.642641	13.756935	12.9128485	14.050099
ALOXE3	9.646582	7.835365	9.302767	8.792817	7.5290833	10.963109	6.605162	7.76052	7.452715	6.7651267	7.7080145	6.594093	7.84308	6.596761	6.396978	7.834314	7.291667	9.38824	7.154253	6.736666	6.962937	6.629901	7.1199045	7.0076904	6.5980287	6.7986383	6.4748693	6.727706	6.932621	7.319662	7.781403	7.2991366	7.1267543	8.029978	7.2605925	7.151129
ALPI	9.105311	7.4137106	7.8718047	8.924542	7.1414075	9.281523	6.5041304	7.1689053	6.586888	6.408311	6.993056	7.1422043	7.083973	6.6794353	6.236777	6.0493536	7.3481064	8.45759	6.807129	7.8080554	7.745942	6.5996146	7.486333	6.7324114	6.5540214	6.727706	6.5779533	6.690866	6.6950107	7.340238	8.349257	8.08765	8.22268	8.819901	7.088827	7.398534
ALPK1	13.4501546666667	13.3833313333333	13.277276	13.662106	13.3443306666667	12.8141266666667	13.106789	13.347295	13.1101166666667	12.9242756666667	12.777726	13.4617513333333	14.4564685	13.636947	13.380038	12.9496476666667	13.4366743333333	13.118961	13.4131636666667	13.274532	13.312236	12.94947	12.545229	13.0341643333333	12.9768253333333	12.142909	13.2317706666667	13.4328326666667	13.272129	13.2009243333333	13.2236246666667	13.832295	13.0233151666667	13.0073176666667	12.9734786666667	12.968584
ALPK2	10.390389	8.847646	10.010774	10.292137	8.1200695	9.461898	8.09519	10.4439535	10.599041	9.082783	9.147833	10.929908	9.161202	9.226715	10.867482	10.423641	8.864269	10.085254	11.630401	10.853054	10.147302	11.22945	9.831534	10.874003	11.394107	12.371803	10.785668	10.612058	11.332276	11.606747	10.537109	10.370022	11.642528	10.998638	8.517482	11.719815
ALPK3	5.1859455	5.4297333	4.961433	5.5086365	5.741746	5.186698	5.507869	6.290056	6.409428	5.6573524	5.467926	5.026864	5.947532	4.7877884	4.7003217	5.7326164	5.6945534	5.6194134	4.8925	4.712877	5.2069893	5.0995345	5.5055947	5.143812	5.363248	11.642826	4.8592954	4.7670393	4.500267	4.9497366	5.0922265	4.9793677	5.0974903	5.1464195	7.344326	5.384285
ALPL	6.81601685	6.769215	6.4803948	7.0614895	6.27524515	7.1002727	5.901137	6.9047594	6.6215913	6.7455089	7.12192175	6.34500365	8.5678995	6.619716	6.48061535	6.3973785	7.006307	6.746759	7.10024625	6.8782928	6.8859368	7.06087945	7.8521435	7.6950895	7.296595	6.31191315	6.9050475	6.684736	6.90908485	7.0378215	7.1723845	7.52272825	7.478089	7.5198557	6.744722	7.22799755
ALPP	9.8580885	9.582486	9.450272	10.008905	9.028768	9.850804	8.1210785	9.6507	9.062292	8.854692	9.736397	8.414246	9.3839035	8.600485	8.185945	8.368794	9.128942	9.471452	9.250855	8.564986	8.8245	8.384922	8.725702	8.74582	8.471211	8.333755	8.587565	8.78061	9.118645	9.160165	9.133655	9.017186	9.119452	8.721141	9.434451	9.281337
ALPPL2	8.0642525	7.83077425	8.308565	8.261735	7.8195192	9.0331697	7.1180539	7.71278535	7.1418421	7.27994295	7.7131193	6.65114315	7.6253228	7.4498425	7.04167555	6.8627994	7.69564265	8.03242445	7.8427385	7.2142459	8.0417255	7.1697847	7.65038575	7.10674985	7.25076535	6.7163772	7.19065025	7.32032435	7.4527953	7.58756535	7.338769	7.5897296	7.8215825	7.55910365	7.7721023	7.6786926
ALS2	7.21154823333333	6.94154936666667	7.09413606666667	6.39439373333333	7.41876086666667	6.8636316	7.74010733333333	7.19847866666667	7.274739	8.36126556666667	7.33667566666667	7.32359166666667	7.53968076666667	7.2807171	7.6772681	7.4619171	7.225938	7.39512716666667	6.89423646666667	7.0599306	6.88448493333333	6.50346496666667	6.78558873333333	6.55197586666667	7.14834893333333	7.67525853333333	7.1644406	7.07595933333333	7.0551349	7.00206023333333	6.95905	6.56664456666667	6.58242173333333	6.935125	7.0138405	7.14269786666667
ALS2CL	9.0891955	9.522955	9.767859	8.7626865	8.948864	9.265	8.134986	8.9048135	10.368305	8.179521	8.841824	8.356742	8.32026025	8.67841625	9.3856725	11.8613235	8.74497425	9.0993765	9.740769	9.484239	9.95708175	9.6197345	10.787522	9.638685	9.6288975	10.022572	9.673716	9.5691205	9.691503	9.467811	9.7764775	10.23692	9.6024025	9.995983	8.787673	9.853782
ALS2CR11	6.4148645	3.3617828	4.92481	4.545782	4.57219	4.425591	4.2127857	4.572466	3.759246	4.37293	4.0480666	4.8490477	4.395988	4.79535	4.8323116	3.1993814	4.916993	4.5611696	5.2796655	5.3609304	5.0257764	5.0594263	4.93425	4.5908084	4.690205	4.976027	5.4758525	4.844259	5.249648	5.538558	5.3129005	5.6270185	5.180782	4.9901834	6.2927685	4.6392846
ALS2CR12	4.22659	5.2493434	5.4685593	4.703187	4.967679	3.2719917	4.1854553	4.4246445	4.93486	5.0770416	6.1794715	5.299489	4.1053095	5.592076	5.57222	2.847661	5.1502047	4.986528	6.131946	6.446606	6.6170483	5.970908	7.125955	4.940985	4.8529606	5.407002	6.6258	6.0346184	5.9499445	5.5740175	5.703249	5.76471	6.360057	6.6354985	5.46493	5.49803
ALS2CR8	7.182125	6.3839275	6.4747298	6.71826835	7.33320355	6.49009565	7.3000512	7.222969	6.4062731	7.4558752	6.49255445	7.3607978	7.3086727	7.5266955	7.63885815	6.4522572	6.840574	6.933094	7.56350385	7.5090635	7.622279	7.431438	7.368834	7.21735275	7.749466	7.0515085	7.9233215	7.70871135	8.028846	7.35973265	7.7883752	6.96963435	7.245235	7.4663775	6.806375	7.220931
ALX1	6.806044	6.6507344	7.06202	6.3842144	6.60602	4.2011375	5.1707067	7.128689	6.4096975	6.7287326	6.4759874	6.3889704	4.546517	7.182654	7.4619126	4.5032654	7.285004	6.7661667	7.3217397	6.975934	6.336906	6.3415375	6.690611	7.083704	3.6259725	4.8426285	7.3158846	7.134187	7.2818875	7.414978	7.0580516	7.5251737	6.8481092	6.809443	6.985365	6.6011524
ALX3	6.3478665	6.782252	6.163333	6.615846	6.135631	6.228591	6.112945	6.397791	6.0724697	8.549517	6.1164002	6.0241156	6.247889	6.22921	6.340097	5.7531557	6.4908266	6.3613796	6.410022	5.780736	6.087252	5.9531484	6.140433	6.1009254	5.9322124	5.8107996	6.384704	6.1152534	6.539114	6.1753044	6.4004717	6.2808275	6.4197693	6.3919883	6.1681294	5.988511
ALX4	5.698117	4.7099295	5.317168	5.156615	4.788214	7.034419	4.188881	4.8352523	4.6194925	3.889235	3.9512455	4.6324773	4.887999	5.255134	3.3476164	4.3372684	4.7064757	5.17713	4.5010757	4.036237	5.461561	4.063242	4.1585927	4.15207	5.0319266	4.3146725	3.7159433	4.168802	4.181408	4.0972276	5.003455	3.9323416	5.0695024	4.888326	4.8251834	4.236036
AMACR	9.21422	8.279219	9.151589	8.370005	10.241149	8.45013	8.446753	8.413539	8.802328	9.121934	10.783058	8.923344	8.916949	9.285508	8.503388	8.862941	9.852443	10.056034	8.130022	8.368578	8.4126005	8.385376	8.126666	8.607701	8.679582	9.463573	8.194261	8.6226015	8.323478	8.430256	8.487309	7.8907223	8.759751	9.032159	8.163108	8.643805
AMBN	7.4630227	7.139419	6.555659	7.388533	6.2117214	7.0676627	6.210259	6.8284945	5.8149757	6.441736	6.5613556	6.3554115	7.099288	6.137351	5.545687	6.2609625	6.2958503	6.644989	6.563419	5.976997	6.6113157	5.9025807	5.771018	6.1800423	6.3150716	6.135862	5.6549006	5.819846	6.3721795	6.574637	6.577702	6.361119	6.0458155	6.557221	6.9859195	6.3509984
AMBP	4.0513954	3.7532287	4.7003217	4.071796	6.3726964	4.5782804	4.2351832	6.903972	4.6260085	6.475767	5.457657	4.1789	4.0873804	4.466207	5.5681977	4.7087893	4.4815936	4.331468	3.327436	4.4101562	3.663102	7.8631554	4.4525604	3.9155362	3.706955	2.9565673	5.015364	4.4455795	4.1324177	4.167404	4.3000455	4.7421856	5.1029696	4.04752	4.331468	4.0459013
AMBRA1	11.926043	12.21638	11.784996	12.3231125	11.869103	12.118024	12.042893	11.640659	11.726384	12.487547	11.726384	11.553267	11.943461	11.906023	11.768992	11.932561	11.578968	11.588208	11.410471	11.588981	11.000843	12.085132	11.5022135	11.608406	11.632977	11.117949	11.909395	11.462148	11.799503	11.966119	11.721579	12.183473	11.346307	11.115094	12.030202	11.540633
AMD1	12.866083	13.2431055	13.0135645	12.8037275	13.4630055	13.236148	13.237831	13.1072725	13.308999	12.7864665	13.154394	13.1672365	13.2356275	12.6617645	12.8216005	14.0646185	13.20319225	12.8973805	12.9103255	13.017484	12.918557	12.8666725	12.5990965	13.235476	13.0898655	12.9271995	12.729485	13.003116	12.877042	12.962613	12.8839215	13.05367	13.2343495	13.034884	12.834336	12.8697225
AMDHD1	8.102401	8.408341	7.2223377	8.800753	6.821049	7.6732907	6.9974604	8.355057	7.063373	6.784278	7.7387323	8.319584	8.508074	8.454084	8.0832615	6.446606	7.55565	8.75016	9.316664	8.236416	9.363677	8.584725	8.795945	8.792277	9.001689	8.444991	9.266831	9.034609	9.37282	9.365291	9.103209	7.6022625	8.8504	8.750933	9.408849	8.473371
AMDHD2	10.1061102	9.611341	10.45681225	9.9391915	9.792142	10.0992695	9.9986745	10.1627632	10.20337915	10.0922191	9.951337	10.39885075	11.9407295	10.56898475	10.5099645	10.227628	10.350498	10.302832	10.380141	10.4653607	10.3935057	11.025223	11.0971255	11.558649	10.9953175	9.844591	10.52957285	10.357024	10.63111775	10.5148863	10.5456695	9.56762985	10.460392	10.51901085	10.970389	10.74434
AMELX	4.3372684	4.1904044	4.115602	3.7782276	4.0513954	4.09184	2.800312	2.9536293	3.2575414	3.0266638	3.2713118	3.380418	2.9091613	2.9304585	3.966109	2.9876692	3.1092937	4.199182	2.8915167	3.2177055	3.5706532	3.4424307	3.6309483	3.5721762	2.8513627	2.790471	3.8794947	3.3755794	3.6614056	3.9483905	4.0760255	4.440942	2.9485888	3.5379293	4.6427035	3.3935297
AMELY	5.178642	2.9910626	4.3852334	3.3946047	3.3037848	7.5081973	2.7736719	5.0298367	3.0944948	2.916463	2.7801633	3.0767307	2.9118373	2.935508	3.2452064	2.9171932	3.4947515	3.7707777	2.9954586	3.5057678	2.874313	2.8203957	3.53082	3.4484527	2.7852473	3.1373167	2.7468183	3.011915	2.7683322	3.0540738	3.385385	3.2242558	2.8457413	3.2190998	3.2242558	3.1694717
AMFR	10.323243	10.329858	10.613068	11.191253	10.44836475	10.9783155	10.3442525	10.6654445	11.336582	9.909814	11.344464	11.0607335	10.156039	10.26842	9.7590705	10.7713775	11.26094	11.301501	11.740158	11.6238505	10.63575125	11.533572	10.6889305	11.818876	11.6229905	11.94955225	11.8602045	11.0991645	11.5796675	11.786266	11.7669995	10.5916375	11.4191875	11.56378975	12.12129775	11.6337855
AMH	7.920492	8.016518	6.371441	7.9752817	7.1025996	6.7059517	6.485133	8.730748	6.568714	10.64028	9.324715	5.9848223	6.393856	8.8311	7.644742	6.5575266	7.6375194	8.16936	5.2908154	5.85624	5.319484	7.241968	6.962037	6.733208	6.80016	6.458902	5.5142813	6.549294	5.966728	6.813174	6.0337133	5.2340026	6.6315722	5.990574	6.148525	5.588985
AMHR2	5.6458774	5.83967	5.27041	6.0571475	5.4923153	5.8825445	4.154717	5.992528	6.2988105	5.801847	5.6632075	4.658066	5.7713785	4.6478877	5.0573125	5.328498	5.1498904	5.1174846	4.684004	5.4014835	5.37662	6.16974	7.423665	6.5860324	4.6806436	8.285075	4.948677	5.1131473	4.862428	5.5075006	5.25331	5.7081766	5.230475	5.5694437	5.3835387	5.195593
AMICA1	12.3871085	11.676519	11.823593	13.2661695	12.6026595	13.339308	13.054707	13.4515275	12.6150155	9.4538645	12.3972365	13.1925825	14.5761185	12.594633	12.1555595	11.08852125	12.614165	13.2077635	13.58745775	13.05155575	13.4367805	14.0989725	13.923307	13.401363	13.675984	11.6391815	13.661188	13.7547205	13.9924515	12.743022	13.329349	12.533909	14.199236	13.3996755	13.323903	13.26941
AMIGO1	6.81689905	6.1948387	6.02528325	6.43558765	6.1054997	5.2966255	5.85043675	7.04449685	5.0265757	6.12781385	6.746746	5.838851	5.48830735	7.25763035	6.8068781	4.5784337	5.6475607	6.2225102	7.5285947	7.14285	6.9906007	7.5381335	8.0823545	6.9205708	6.8550266	7.9939065	7.5904225	7.08583865	7.5014855	7.1839035	7.30873615	6.96941225	7.1250531	7.1677463	6.684118	7.84519865
AMIGO2	11.446739	9.506394	10.117245	11.10133	9.820214	10.954797	9.518021	11.108221	11.4686365	11.574141	11.7193365	11.003394	11.28582	11.013108	10.312082	10.866901	10.906782	11.183263	11.437588	11.079368	11.027741	11.225183	10.976816	11.240203	11.438917	10.74155	11.480824	11.370659	11.469436	11.774866	11.751728	11.359603	11.37757	11.243633	11.533338	10.980907
AMIGO3	9.830152	9.982733	9.268645	10.334781	8.634433	9.476723	8.377801	9.457372	8.868226	9.067354	9.239675	8.965843	9.274598	9.179386	8.597556	8.549517	9.129194	9.535469	9.251627	8.9884205	9.003996	9.364104	9.515478	9.461197	9.642287	8.691247	9.251812	9.170027	9.487301	9.468876	9.534265	9.230917	9.593804	9.511662	9.6148615	9.159169
AMMECR1	7.6172511	7.94813716666667	7.646685	8.00654843333333	7.66375133333333	6.9610218	8.07326133333333	7.37563823333333	8.544893	8.37649596666667	7.72486466666667	7.97133783333333	7.56798466666667	8.11376713333333	7.42010666666667	9.02830353333333	8.71438986666667	8.7649719	7.97960186666667	7.68883566666667	7.632191	7.78452633333333	7.68133533333333	7.8146952	7.51970866666667	7.0340605	7.901476	7.83130616666667	7.85668686666667	7.91837683333333	7.933675	7.48075466666667	7.849514	7.8283775	8.232253	7.7334779
AMMECR1L	7.7186567	8.653658	8.290637	8.1127753	8.57070625	9.7357648	8.7129915	8.15058625	8.08108035	9.080494	8.38255865	8.59898675	8.5714845	8.5909005	8.576156	9.041556	7.8976975	8.38753475	8.565051	8.4351015	8.42015715	7.9144405	8.33682575	8.5229305	8.98021115	8.1962652	8.048144	8.57993985	8.494271	8.4400268	8.26845525	7.7702141	8.7010975	8.23504	8.28011375	8.23647965
AMN	10.749093	10.639517	11.152667	10.165984	9.791496	11.80077	9.627075	10.057106	10.55665	9.417172	10.022237	9.713277	9.126727	9.775588	9.09942	10.021408	10.052779	10.908506	10.297485	9.829376	10.100593	9.339681	10.240231	9.330557	8.970908	9.649864	9.771049	9.842102	9.996499	10.072402	10.093192	10.247764	10.311367	10.073616	10.309826	10.27003
AMN1	8.000547	7.2202783	7.1821504	7.4843383	8.193028	6.864639	8.339051	7.840913	7.0676627	8.091888	8.181343	8.068672	8.691402	8.294466	8.34674	7.5052023	8.042839	7.6989555	8.074926	8.535103	8.21918	7.767042	7.7342916	7.8466153	8.038115	8.161917	8.399038	7.5998044	8.251726	8.488895	8.301604	6.780568	8.025309	7.942606	8.291037	8.17798
AMOT	6.3387795	6.84922535	5.7260289	6.0405265	6.9562384	6.47079135	6.9988586	6.0252	5.3870701	6.687187	5.3155459	7.03321395	5.3496361	5.8773444	5.3664172	5.4176189	7.2373277	6.97504975	5.9720874	6.0951882	6.2599604	6.26498095	6.5277146	6.0861345	5.9845331	9.892471	6.30795915	5.97348415	6.0495308	6.09471765	6.0623783	6.4787495	6.2329759	6.21673425	6.15035885	6.2807509
AMOTL1	6.4612625	5.956655975	8.6836505	6.025351775	8.06663775	7.969353	9.109731375	7.28924775	7.8913441	7.162719225	7.219771	7.590148825	4.98471655	6.05372565	7.504414225	9.350010075	7.40655875	5.710509675	5.922338125	6.1302762	5.859635	6.3063898	6.2398889	6.7402675	6.55921315	8.003930325	5.800937425	6.5368084	5.7165741	5.668891475	5.968245825	7.22601285	6.177261475	6.3559838	6.729615925	5.9018863
AMOTL2	12.444162	12.8314	12.256868	12.074128	12.404468	12.516151	12.5737505	12.603885	13.079795	11.944889	12.138706	11.51529	9.918105	11.800289	11.533723	14.413867	11.722566	11.801297	12.598809	12.456724	12.243217	12.474559	12.44502	12.102827	12.315378	14.164629	12.154853	12.320903	12.500784	12.217052	12.586828	15.171112	12.578402	12.2501745	11.620462	11.854755
AMPD1	7.8911552	7.3541307	8.18887	8.247739	7.403423	9.239947	5.8923707	9.562042	6.8984613	5.3646836	7.7431645	7.5347013	4.828725	7.1563087	5.8171425	5.76686	7.665252	9.211061	9.19482	7.7021685	8.921838	8.906382	8.7048	6.809443	7.065308	15.088173	8.56384	8.51955	8.613948	8.770481	9.355661	7.836288	9.816548	8.717291	5.527374	7.788819
AMPD2	10.733505	10.916705	11.578085	10.76042	10.956799	10.894211	10.594186	10.81426	10.864373	11.418703	10.701618	10.468793	11.072688	10.93967	10.482929	10.407496	11.205351	10.695137	11.01094	10.8025055	11.118452	11.414949	11.879311	11.274403	11.240512	10.043684	10.470951	11.010077	11.072005	10.731365	11.074833	10.325854	11.563275	11.160918	10.247961	11.113207
AMPD3	12.407052	11.66116	12.301845	11.949458	11.979776	11.4438955	12.78187325	12.287871	12.7015325	11.5829955	11.51693	12.742446	15.110404	12.8337405	12.418087	12.9243555	12.4240275	12.1373575	13.221127	12.7595955	12.811997	12.4907445	12.5578085	12.4771495	12.8735135	11.687357	12.8662705	12.9751375	13.0349775	13.124499	12.8370945	10.925793	12.8089565	12.742509	12.55006	13.21415975
AMPH	4.47582656666667	4.63745046666667	5.09709116666667	4.78321973333333	4.75163803333333	4.994958	4.0391385	5.03860053333333	6.53619353333333	6.85405843333333	5.0357408	4.77313463333333	6.648691	4.92513983333333	5.30995623333333	6.12202936666667	5.8752791	5.9306009	5.46031856666667	5.53257766666667	5.3004711	5.607424	5.90998746666667	5.68122626666667	4.79721156666667	6.61999423333333	5.8544957	5.1530398	5.346388	5.3832907	5.88268546666667	6.8108732	5.11897173333333	5.07154753333333	4.74345283333333	5.52584176666667
AMT	11.150335	10.43089775	10.3688155	10.96087	10.39866825	10.2164065	10.018803	11.4395705	10.666269	10.3988895	10.5588505	10.738485	10.2152625	11.10307125	11.0936705	10.1452145	11.0876155	10.675847	11.796883	11.22036175	11.553555	11.6549235	12.188819	11.2941475	11.7027725	11.299681	12.011946	11.5825195	11.713906	11.3128495	11.6836865	11.949523	10.8877505	11.3856575	11.412612	11.6600265
AMY1C	12.767225	11.965546	10.104052	11.806294	12.4437895	10.6484165	11.310877	12.156109	11.085588	11.834449	12.1627245	11.643105	11.6695795	12.217052	15.150135	12.512691	10.894867	11.80077	13.926916	16.091387	14.579258	13.069661	14.845597	12.194016	15.16963	14.582614	15.792789	13.601116	15.518346	14.834358	15.121873	14.078863	14.999471	14.798439	12.824817	14.768153
AMZ1	7.070198	7.416342	7.457503	8.288748	7.194812	7.7227263	7.198905	6.7689347	6.930633	6.1334343	6.0875096	8.351027	10.317714	8.025588	7.2828894	8.150254	8.316971	6.9593477	6.4619956	6.4086013	6.5961504	6.850723	6.6211877	6.172752	7.565973	5.2146697	6.741215	7.4553175	7.4277225	7.165099	7.233824	5.3536716	6.2649446	6.4566145	7.5140333	7.796056
AMZ2	13.318873	12.743407	12.952713	13.444456	13.698229	13.101471	13.56385	13.423494	13.180675	13.723361	13.302868	13.6041765	13.333206	13.728986	13.75722	13.261391	13.423494	13.636186	13.580975	13.692247	13.90184	13.584496	13.407025	13.606804	13.341817	13.754438	13.874152	13.643729	13.723361	13.722329	13.851238	12.860399	13.437631	13.492929	13.436725	13.637926
AMZ2P1	7.81089255	7.68631985	7.53123465	7.7768565	8.630208	7.9522972	8.897269	7.7883085	7.70987305	9.69198915	7.7128123	9.27285	7.9735551	7.9520201	8.2511679	7.66232515	7.711849	7.945189	8.0017366	8.4375005	8.200817	7.740866	7.905269	7.7734294	8.0995718	8.6827885	8.03426385	7.710317	7.91009355	8.1671227	8.01251	7.49931265	7.7063515	7.84593095	8.0117311	8.05333725
ANAPC1	9.599964	9.6653375	10.1683862333333	9.9461829	10.0968566666667	9.73047033333333	9.7095563	10.1810087666667	9.93881066666667	11.0727005333333	9.73218	10.1637663333333	10.2035091666667	10.0678068	9.73519033333333	9.76236876666667	9.93295553333333	10.2098044333333	10.0323481	9.9230345	9.60844666666667	9.92710946666667	9.9133681	10.510357	9.9909892	9.35537683333333	10.1446626666667	9.96321483333333	9.98587276666667	9.91339266666667	9.95526333333333	9.59330523333333	9.98009953333333	9.7297935	10.6200951	9.75292233333333
ANAPC10	10.664433	10.7814	10.931583	10.867836	10.986413	10.634327	11.5828285	10.897748	10.376367	10.853636	10.979641	11.249305	11.271216	11.003893	11.15209	10.740514	10.693215	10.721597	10.571887	10.757477	10.631448	10.099304	10.245761	10.6769285	10.690899	10.828254	10.717074	10.569002	10.662872	10.837067	10.86842	10.265052	10.65337	10.530566	10.94463	10.564711
ANAPC11	15.856927	16.12662	15.570213	16.242554	15.558373	16.030735	16.240002	15.878743	15.938377	16.03748	16.175406	16.17127	15.154133	15.920056	15.779022	15.886325	15.752265	15.9175005	15.326998	15.470074	15.405003	15.657178	15.485365	15.728685	15.688551	16.359867	15.643463	15.565982	15.479153	15.630687	15.623279	15.326998	15.60829	15.556978	15.97036	15.517123
ANAPC13	12.099022	11.049471	11.664105	11.685146	12.028736	11.835173	12.810291	12.087026	11.5817	12.202229	12.130302	12.276739	11.795988	11.906249	11.5840225	11.803584	11.754784	12.275494	11.696245	11.857189	11.959171	11.760371	11.723339	11.681358	11.72039	12.489116	11.733949	11.577646	11.734818	11.764904	12.103156	11.782698	12.048899	12.013266	11.760371	11.73994
ANAPC16	14.58022	14.316037	14.312319	14.646888	14.623088	14.070101	14.759412	14.310699	14.258656	14.45073	14.003841	14.638851	14.29442	14.752379	14.723871	14.142557	14.068345	14.540454	14.789752	14.776612	14.874014	14.794729	14.223284	14.636176	14.562838	15.291283	14.678638	14.663818	14.957611	15.11644	14.933818	14.121688	14.702858	14.833205	14.608503	14.967486
ANAPC2	8.754179	8.815537	8.562265	8.358602	8.626262	8.638383	8.223884	8.552199	8.413059	8.647364	8.7486515	8.648522	8.258697	8.937968	9.025664	8.204517	8.5134735	8.878584	8.961947	8.937281	8.812897	9.228097	9.664821	9.472537	9.244168	8.277299	8.77335	9.15445	9.311255	8.921553	8.878173	8.906147	9.135526	9.282567	8.89752	9.2181
ANAPC4	13.678399	13.667314	12.636867	13.5849285	13.712521	13.354864	13.387177	13.614422	13.400055	13.582377	13.371462	13.276113	13.367432	13.735978	13.446641	13.203529	13.638475	13.299797	14.063452	13.636572	14.021358	13.763706	13.945518	13.51382	13.815117	13.408092	13.884738	13.945518	13.969007	13.680674	13.827584	13.67425	13.627985	13.875875	13.726135	13.680158
ANAPC5	14.391269	14.4106305	14.9348655	14.479999	14.868102	14.404489	14.6427045	14.429931	14.571559	14.762425	14.6548485	14.4775255	13.2256235	14.4356835	14.7512905	14.538281	14.654032	14.6226645	14.4939255	14.474907	14.584021	15.2616605	14.698695	14.6014875	14.5494675	14.292377	14.4969435	14.577735	14.4972995	14.407256	14.473934	14.250869	14.5144495	14.69194275	14.522435	14.5493085
ANAPC7	9.2414875	9.7245515	9.6918665	9.3476085	10.4307035	8.9198445	9.954638	9.393139	9.352501	9.8067005	9.2941045	9.513017	7.8564777	9.5704945	9.5095375	9.6025735	9.8345815	9.4114385	9.105291	9.4556565	9.2829205	9.373641	9.2375315	9.6385975	9.421574	8.975396	9.0075115	9.1814475	9.132525	9.2327815	9.1331605	8.6647405	9.19799325	9.2257845	9.576194	9.353604
ANG	11.923961	11.181876	11.037468	10.73214	10.352675	11.33599	9.576176	11.205685	10.711761	9.974514	10.53628	10.73798	12.272592	10.458257	9.930536	10.201397	10.920252	11.675511	10.94532	12.036227	12.008364	12.571893	12.392117	10.708473	11.12456	13.690259	11.570066	11.370312	11.590487	11.573587	11.710205	13.103134	11.423042	11.943988	10.8193865	12.341987
ANGEL1	9.526702	9.393403	9.260722	9.844542	8.658383	9.326845	8.435768	9.910225	9.354794	8.819059	9.560405	8.943752	9.520762	9.385526	8.251985	8.502142	9.413018	9.961216	9.547931	9.010943	9.250561	9.320029	9.386243	9.324527	9.445447	8.730056	8.901249	9.273172	9.298192	9.389359	9.277385	9.010713	9.3073225	9.102762	9.320276	9.356517
ANGEL2	11.193644	11.292217	10.4290486666667	11.1537943333333	10.8072306666667	10.6853015666667	12.1302683333333	11.2250303333333	10.5754533333333	10.8340536666667	11.1587453333333	11.3280523333333	11.0450843333333	11.366203	11.3276883333333	10.6789711666667	11.3513806666667	10.9433003333333	11.5498981666667	11.2245236666667	11.1566863333333	11.3100146666667	10.788602	11.0707783333333	11.240774	10.8412924666667	11.4302518333333	11.1735046	11.3712773333333	11.1561573333333	11.3046553333333	10.9382743333333	10.9982783333333	11.1830872	10.9018893333333	10.9751303333333
ANGPT1	5.5464996	7.2628703	7.8219102	6.2636942	5.4392539	7.39820633333333	6.0483935	6.31224483333333	6.2274015	7.4238298	5.5412475	6.38233456666667	5.73601413333333	7.1264799	5.9348562	7.19362456666667	6.42640583333333	6.73046973333333	6.17336956666667	7.18786623333333	6.7031225	6.3789585	6.9611818	5.87324726666667	6.61750706666667	8.16510446666667	6.8540024	6.14410726666667	6.55487723333333	6.0492815	6.7809651	7.1761344	5.8211318	5.89033656666667	5.5571814	6.41438386666667
ANGPT2	8.60188286666667	7.0715386	7.78493066666667	7.30830233333333	9.8406442	6.91787533333333	8.7910641	8.11970146666667	9.4559202	7.98712456666667	7.29387516666667	8.32097413333333	6.32303133333333	8.18081966666667	8.80044236666667	10.0262046666667	9.56294946666667	7.1907655	7.4879488	7.5783148	7.2120798	7.1751881	6.26404766666667	7.4131048	7.5784952	7.56489133333333	7.30824033333333	7.37138933333333	7.25097126666667	7.46845436666667	7.645393	7.44037616666667	8.71531916666667	6.881857	7.45520733333333	7.241159
ANGPT4	6.147655	6.023463	5.83092	6.294579	5.020072	6.510574	4.9951825	6.405164	5.3086896	5.430124	6.750039	5.6945534	5.901753	5.2765684	5.269907	5.380429	6.1252294	6.149388	5.7244725	5.4365644	5.4159274	5.2706203	5.723535	5.8114777	5.2718606	5.5827346	5.1814256	5.3258348	5.5010915	6.1965065	5.884989	6.134496	5.7396927	5.834485	5.915589	5.735772
ANGPTL1	5.02090595	5.0427066	4.5736473	5.31450855	4.3882721	4.87903345	4.03947425	5.04876635	4.83247575	4.78834135	5.081759	4.67886355	4.19465435	6.834059	4.4510849	5.44722885	4.85622185	4.8888185	5.416564	6.7135937	5.842512	6.698579	6.2996519	5.7059614	6.7131677	9.97089825	6.995792	6.00506165	6.07407475	6.3099255	7.4143288	7.912254	5.3126164	5.55447685	5.5686221	5.7642946
ANGPTL2	9.2844925	9.2573405	10.620879	9.9961785	10.1774875	11.2594925	8.21245325	10.191767	12.5660785	11.64949	10.4017765	10.105964	7.333157	9.9127765	9.03592075	10.73773475	11.819616	10.1327315	9.02759625	9.4774915	9.1719508	9.987154	10.3211955	10.4580125	9.4337675	12.0540175	9.774445	9.542918	8.99961475	8.9735558	10.2467385	10.8052735	9.5181095	8.7894038	9.477408	9.446983
ANGPTL3	2.940411	3.1447353	2.7282562	2.733635	2.7056165	3.2409916	2.8286643	2.880668	3.314692	3.1031702	2.8662765	3.1482844	3.0113747	3.0823824	2.8908153	3.0441868	2.7926686	2.8165386	3.0898943	2.7667637	2.828114	2.8501163	2.7225294	3.5497735	2.8457413	2.789679	2.7720528	2.7469351	2.79586	2.7344937	2.7678523	2.699197	2.920721	2.7002947	3.3969347	2.7433786
ANGPTL4	8.463578	6.7263184	11.2227545	7.833824	9.11883	10.450625	10.82518	11.058598	11.979143	9.384665	10.300653	9.844245	13.554666	7.8476505	11.353549	13.017479	9.453889	7.3350244	8.595067	9.715747	8.673759	7.747613	7.978704	10.189995	9.313719	8.400284	8.198782	9.128072	9.851978	8.767383	9.638876	9.423486	10.307595	9.501456	6.323619	8.36153
ANGPTL5	3.5434144	3.2693205	2.874313	2.7797613	2.7105734	4.360502	3.0140927	2.9992616	3.4489298	3.2459598	2.9508576	3.1858864	3.3920705	3.1183755	2.834644	3.1521087	2.7991269	3.1563497	3.0767307	4.548703	5.3855696	3.511138	5.202043	3.7026157	2.941903	11.566244	4.9406514	3.830403	3.6324043	3.1933138	4.046324	4.3690186	4.6873636	5.534859	3.1662543	3.5983994
ANGPTL6	10.263736	9.627478	8.491205	9.531494	8.105067	8.752169	8.050055	10.164595	8.701655	6.8795877	9.093024	9.384665	9.440169	9.697183	8.416052	7.0725327	8.447579	9.223467	10.699953	10.100156	9.933745	10.161164	10.410261	10.86335	10.741817	7.763977	10.564213	10.267225	10.761128	11.021693	10.50111	9.741656	10.397568	10.228979	10.6036625	9.877196
ANGPTL7	3.4357762	3.6560218	3.1521087	4.7346497	2.8228905	4.6733685	3.1771538	3.1999228	3.9269934	3.602587	3.1999228	3.5234418	3.3134599	3.578582	3.1120284	3.4550061	4.984741	4.6440783	3.5448523	4.722197	3.834439	3.1563497	5.520671	3.928666	4.1648746	12.835978	5.747431	4.046982	3.1295698	3.2812228	6.045327	7.2560472	3.356114	3.287183	3.8908613	6.3941116
ANK1	8.85120066666667	7.22817333333333	7.2318543	7.7036211	6.9597819	7.5339028	6.1388697	8.36018733333333	7.49315733333333	6.71086333333333	8.00800643333333	7.58325176666667	6.34772546666667	7.44737883333333	6.8364919	6.857571	8.20822933333333	7.9321965	8.2314052	8.02011263333333	7.86435533333333	8.15728266666667	7.98879583333333	9.01987743333333	7.31089353333333	11.9729938	8.27603943333333	8.257831	8.72178533333333	8.68206616666667	7.91446786666667	8.30742666666667	7.76795716666667	8.17683173333333	8.94802866666667	8.19475433333333
ANK2	6.607994	6.2891593	7.0473633	6.99121	6.906018	8.221879	6.5990467	7.506877	5.2409725	5.9582825	6.584291	5.9528575	6.051669	6.0794473	4.2193384	6.5345707	6.1660514	7.0688744	7.024397	7.063825	7.022778	7.165099	7.032946	7.364233	7.3817515	9.049201	7.1508455	6.919221	6.8959703	6.982118	7.4734397	8.356237	7.198905	6.5178094	6.971468	7.386315
ANK3	9.9500425	10.4051681	10.636447075	9.584365425	10.66749625	8.86641465	10.974457	8.844615025	11.661605625	9.4054385	9.30083675	9.717772	8.745885575	10.8588325	10.769337125	10.26154215	9.89302985	9.4953684	9.4007015	9.36476375	9.663803	10.210109	10.23614725	8.677397125	9.550454	11.2915915	9.5730113	9.74940335	9.6844105	9.35640145	9.30058025	10.493078925	9.811335	9.747218375	8.15524195	9.2160044
ANKAR	10.010096	9.4853	8.8096	9.790807	9.32664	9.461197	9.228299	9.949289	9.147569	9.362308	9.452297	9.78902	9.399999	10.036005	9.710907	8.389926	9.286843	9.6177225	10.644605	10.111789	10.650459	10.624882	10.329412	10.008262	10.594391	10.123916	10.643769	10.457023	10.649633	10.352861	10.713743	10.880622	10.0986	10.489083	10.527365	10.490071
ANKDD1A	8.17440655	7.019609	8.342515	8.366992	7.6165623	8.4916543	8.2332655	8.1464118	8.72416825	6.857034	8.43199175	8.23124115	10.289653	7.45771065	7.36089	7.861138	7.8865395	8.381917	8.149311	7.833351	8.29334285	7.0724225	7.5202047	7.547429	8.51189	7.725347	7.73149565	8.30311885	7.92313565	7.76146685	8.422229	7.5185983	7.66545325	8.02734265	7.75493125	7.748127
ANKFN1	4.7087893	5.6025443	5.1581297	6.434654	3.020423	4.9000406	6.4619956	4.144671	4.03666	3.8588545	4.9193645	4.2827673	5.801847	3.8955803	4.029918	4.930245	4.1967835	3.4784648	6.212341	6.7921367	7.0150337	6.9876266	7.9401326	4.0652065	6.034322	6.1903925	5.903235	6.6421366	6.481315	5.525002	4.832788	4.5663486	6.9423947	7.972539	5.979649	6.4727993
ANKFY1	10.923415	11.321184	10.77279	10.92418	11.145634	10.5731165	10.69658925	11.15829975	10.8891775	10.8502785	10.794932	11.0417995	12.229352	11.064884	11.330511	11.1247505	11.083919	10.66082	11.1276685	10.658991	10.748622	10.95521375	10.413559	10.9888045	11.068501	10.0331265	10.835299	11.02854775	10.98253	10.8020345	10.783704	12.4470435	10.730061	10.6830495	9.995208	10.5718965
ANKH	9.77888433333333	10.1816528333333	10.8507406666667	9.98928033333333	11.430983	9.82121933333333	9.38071966666667	8.97470833333333	11.0513343333333	9.71145233333333	9.579615	10.3766703333333	8.40826	10.2384193333333	11.0259056666667	10.1611823333333	9.52476	9.146585	9.345126	9.65729766666667	9.57626433333333	9.77006766666667	9.463534	8.76855833333333	9.57831466666667	10.4346923333333	9.42978333333333	9.73363033333333	9.717487	9.714077	9.66236266666667	8.37433716666667	9.27051033333333	9.70867733333333	8.36539966666667	9.37390766666667
ANKHD1	11.057284825	10.794689625	11.11106875	10.93959385	10.647533	10.842621875	11.10892	11.0248259	10.72768475	10.7061711	10.6941845	10.995612775	11.84118875	11.2314305	11.0976046	11.0514281	10.863144475	10.881708325	11.325020575	11.150163925	11.28194765	11.35780625	11.2789705	11.25958375	11.2945369	11.02707925	11.3176385	11.24868075	11.2318235	11.310328275	11.27186425	11.120559025	11.24088275	11.231231575	11.28191775	11.22219575
ANKHD1-EIF4EBP3	12.31265	12.0512905	12.04169	12.278842	11.723076	12.0467205	11.829103	12.268032	12.375072	12.1364765	11.975333	12.328044	12.692464	12.281486	12.484259	12.278368	12.337256	12.227827	12.595728	12.371803	12.555748	12.677196	13.047223	12.441836	12.590368	13.2785015	12.55188	12.692464	12.615141	12.587197	12.502007	12.755731	12.588373	12.653821	12.575425	12.66927
ANKIB1	10.519441	10.195022	9.999298	10.5798508333333	10.2005748333333	10.255871	10.597863	10.4672241666667	10.2522133333333	11.499777	10.3381056666667	10.546484	10.9091196666667	10.5371116666667	10.6616126666667	10.3450286666667	10.4203566666667	10.4462846666667	10.1965666666667	10.2091106666667	10.1780123333333	10.1227628333333	9.94475633333333	10.186094	10.2118203333333	10.318784	10.6601466666667	10.623121	10.3533173333333	10.4683153333333	10.4775986666667	11.128879	10.2856686666667	10.04648	10.6459146666667	9.9905728
ANKK1	18.424522	18.070553	17.860992	18.507866	18.446054	17.493965	17.927748	18.466768	18.485285	18.095835	18.446054	18.396711	18.636011	18.569532	18.680769	18.022533	18.680769	18.306469	18.43494	18.299164	18.497915	18.107635	17.550013	18.114582	18.466768	17.731054	18.36852	18.562237	18.406036	18.017893	18.276335	18.517746	17.887798	18.148285	18.043463	18.065792
ANKLE1	6.723682	6.8192806	5.5112996	6.776854	6.716568	6.4154134	5.8773556	6.083241	5.7975354	6.2691174	6.180301	5.8679953	6.8570657	5.976997	5.9222517	5.3874373	5.945395	6.075521	6.119353	5.587595	5.9531484	6.124569	5.8947954	7.688016	7.170382	5.2451644	5.816842	5.986607	6.0719256	6.1436915	6.2234154	5.9958973	6.1690364	5.5945787	6.5187654	6.445076
ANKLE2	10.5318985	11.361447	11.938654	11.355165	11.203696	10.548825	10.951002	10.441349	11.1908	11.201643	10.55566	10.557545	10.948354	10.656228	11.528259	11.321637	10.702408	10.137694	10.450271	10.3597145	10.3673725	10.705311	9.790341	10.454136	10.562063	9.379078	10.415046	10.569833	10.377384	10.573644	10.259828	10.028152	10.673686	10.3103	11.074264	10.077112
ANKMY1	7.71193866666667	7.87514233333333	7.678229	7.22203903333333	7.82895226666667	7.40801873333333	7.22448813333333	7.26294233333333	6.6334174	8.34071606666667	7.47622593333333	7.35887983333333	7.15467773333333	7.76639246666667	7.29760873333333	6.7265898	7.63408883333333	7.14782723333333	7.9936692	8.053067	8.40328566666667	8.32546733333333	9.577662	7.4650685	8.0354432	7.57164613333333	8.00179376666667	8.519318	7.84957043333333	7.80070243333333	7.53569566666667	7.14648913333333	8.29078513333333	8.8483555	7.734145	8.19840553333333
ANKMY2	9.675527	9.621575	9.138296	9.439965	9.370672	9.428819	9.930536	9.511662	9.250855	9.215748	9.71468	9.78565	9.572718	9.678795	9.602646	9.191437	9.101583	9.769413	9.494334	9.754892	9.844962	9.496241	9.570524	9.460152	9.565392	10.2144	9.801889	9.779271	9.697976	9.698205	9.855186	9.812652	9.6098995	9.813603	10.114258	9.423095
ANKRA2	12.203645	11.9431966666667	11.999985	12.133423	11.6566703333333	12.1144693333333	12.453992	12.254325	11.5199785	11.7602123333333	11.74613	12.1368011666667	11.9813315	12.25904	12.4256726666667	11.6843666666667	12.004044	11.7129286666667	12.1970118333333	12.2411383333333	12.39104	12.010013	12.2402233333333	11.77792	11.945597	11.9436586666667	12.5904206666667	12.2805953333333	12.3668256666667	12.2707753333333	12.5938316666667	11.8045976666667	12.1125273333333	12.1770123333333	12.0586756666667	12.185805
ANKRD1	2.6374815	2.7307665	3.1466274	3.0262766	3.1237483	6.05137	2.6234746	3.9449773	2.6418588	2.6610756	3.6019378	3.505347	4.8693485	3.6400173	2.6770582	2.636179	2.700826	2.7486243	2.7169085	3.151342	3.757739	2.698227	2.8149056	2.8111534	2.6608741	7.2069235	3.1228983	3.0094588	2.9019468	3.3452635	2.8108695	3.3521972	2.8136947	2.9391763	2.665055	3.1539032
ANKRD10	11.582148	11.990886	11.7420305	11.707605	12.3968825	11.7630115	11.8244695	11.783906	12.270739	11.997335	11.38898775	11.7154255	11.7654335	11.9275665	12.025646	10.880553	11.7740445	11.461868	12.3276715	11.9312405	11.8570435	11.878559	11.579875	11.698806	12.02500725	11.37854	11.961186	11.9875785	12.0143945	12.1409205	11.776895	11.9968505	11.565137	11.508869	12.14302	11.73284
ANKRD11	11.486531	11.4696163	11.7801467	11.62428992	12.1425138	11.41092794	11.76220422	11.108924	11.33823194	11.269321	11.6822877	11.2124396	11.781744	11.60285498	11.1857318	11.64981218	11.66117032	11.2270133	11.634198	11.4440166	11.53227528	11.48686854	11.38201324	11.0756688	11.6222678	11.5294252	11.6606628	11.48830348	11.5175366	11.4580806	11.4406004	11.38143902	11.18240092	11.43749684	11.6596674	11.41575668
ANKRD12	11.60997725	10.480492	10.83269975	11.5016675	10.801131125	11.18328775	10.665274	11.302886875	10.664412375	10.711975	11.381036125	11.1048985	13.159907625	11.62081875	11.40521425	10.87917575	10.81551425	11.36068475	11.84863725	11.56949575	11.76701875	11.38633425	11.198018	11.126834	11.28767425	11.32962925	11.84324525	11.59055475	11.7622885	11.747321	11.749351	11.66020625	11.640676	11.53315175	11.783872125	11.33609275
ANKRD13A	11.538106	10.6356105	11.0607465	11.243867	11.520749	10.6336325	10.6860365	11.422818	11.0429135	9.9355015	11.0317135	11.056729	11.91358975	11.200383	10.781943	11.137876	11.076526	10.966736	11.839407	11.676302	11.653548	11.745093	11.443352	12.0078725	11.7525155	10.5164675	11.89989525	11.713465	11.94491875	12.1785425	11.8036935	11.2966515	11.7897815	11.7588485	11.5668325	11.730402
ANKRD13B	7.2141294	8.253057	7.6813674	7.3464117	8.045351	6.332914	8.237114	7.2766194	7.4234076	9.876999	8.723717	7.107306	5.6270185	7.916134	8.000764	7.4108353	7.7699833	7.2082458	7.204533	6.962489	6.54493	7.333512	7.1653132	7.514574	6.546549	6.410562	6.9927826	7.0507607	6.9546623	7.081818	6.928452	7.0622697	6.9136047	6.614855	9.206454	6.7972193
ANKRD13C	9.988462	9.831534	9.735533	9.993026	9.859329	10.218058	9.932205	9.895254	9.760759	9.783807	10.034204	9.848753	10.261517	10.1207485	10.108083	10.03874	9.773415	10.007507	10.387135	10.054476	10.216384	10.100156	10.251192	10.234541	10.314815	10.3093	10.288507	10.043684	10.187211	10.304996	10.352675	10.05161	10.282348	10.166172	10.499671	10.232306
ANKRD13D	9.728037	9.3538775	8.938058	9.622583	9.230554	9.2825115	9.1543895	9.765927	9.586673	9.05117825	9.319812	9.4202015	9.991133	10.1243875	10.4238745	9.358155	9.777841	9.271736	9.8941595	9.266129	9.5120715	9.848362	10.0104305	9.856324	10.1322455	8.337892	9.5627895	10.16236425	9.8261805	9.80855925	9.7738525	9.2830555	9.8304165	9.7520545	9.3959555	9.5770105
ANKRD16	11.340764	10.851567	11.582291	10.609384	10.939192	10.618153	11.718187	10.676231	10.967283	11.312957	10.979938	11.229191	9.291485	10.713743	10.735518	11.060226	11.40632	11.166373	10.667786	10.643079	10.527875	10.859827	11.367869	10.935361	10.952284	10.637716	10.542304	10.729946	10.673203	10.298277	10.98923	10.243368	11.047438	10.976816	11.592858	10.606357
ANKRD17	10.0550795666667	10.6277683666667	10.9562535333333	10.1007043333333	10.7504148333333	10.0653159	10.1780139	10.190639	10.4346824666667	10.348407	10.348632	10.2452556666667	10.2276452333333	10.5801585	10.5177173333333	10.4090468666667	10.6601971333333	10.1601034333333	10.2866831	10.1267036666667	10.0227969	10.8102303333333	10.1963185666667	10.7548762	10.4220072333333	10.4517925666667	10.1554521666667	10.3348611333333	10.1121216666667	10.1776876666667	9.97552643333333	10.341925	10.1811898	10.0011412333333	9.94985966666667	10.1373106666667
ANKRD18A	7.303124	9.0838145	7.41863635	7.95690935	6.5299387	7.0098728	6.920357	8.00858685	7.44639585	7.0244688	9.235516	6.824035	6.8754785	6.461776	6.78409405	6.90744375	6.529119	7.22484275	8.3915539	7.9814545	8.779556	7.85565935	8.6318045	6.64335185	7.8719245	7.9201579	8.3016765	8.145583	7.9207	7.6527889	8.2468395	7.5891515	8.36790975	8.672775	8.1620645	7.939475
ANKRD18B	3.5805645	6.939436	4.9983997	4.804471	4.689874	4.306006	5.3800464	7.2758665	7.4088283	5.2340026	9.301836	5.5243564	4.039051	5.6861963	5.6752167	8.510585	4.1795106	6.422237	6.3550715	6.1602736	6.68982	5.8192587	6.550316	6.745198	6.655984	7.389347	6.2468843	6.0119653	6.2153177	5.595518	5.310913	5.99916	6.3188877	6.3318105	9.713733	6.131023
ANKRD19P	4.9631286	8.21918	4.3390512	4.1368628	6.7317924	5.4520254	5.8192587	3.8784957	4.8686156	5.8079314	5.789985	6.332135	5.001319	5.4396296	7.807337	6.4535155	4.145737	7.5604367	4.980438	5.1046214	5.731439	5.6945534	5.21233	5.6681004	5.79974	4.7508206	5.180519	4.705151	4.7486506	3.9269934	4.6255474	3.8532045	4.88594	4.6990557	6.8143964	4.699908
ANKRD2	9.5713385	9.9402085	9.5312657	9.6906101	9.32054275	9.25375	8.7364968	9.3199095	9.181235	9.956354	9.695967	8.970814	8.9132292	9.46385125	9.445211	9.14463425	8.88706425	9.426089	9.800046	9.51641275	9.55975535	9.426564	9.1899955	9.516878	9.1147755	13.954341	9.3608292	9.484931	9.6065376	9.57239975	9.304598	8.98836335	9.472074	9.3027268	9.72028335	9.6651025
ANKRD20A2	8.02621966666667	10.0986510666667	6.42424066666667	8.87141355	8.13793748333333	8.86535576666667	8.36173033333333	8.18714388333333	7.83762271666667	6.97067358333333	8.31048045	7.44858238333333	7.53598608333333	8.7325061	6.7152662	8.14679566666667	7.31419833333333	8.32136383333333	6.81652651666667	7.5447576	7.60456978333333	7.67388526666667	7.82216271666667	5.84059536666667	7.77199258333333	7.51775185	8.163203	8.20339106666667	7.57316731666667	6.60605458333333	8.02005171666667	8.7551514	8.0564557	7.02291523333333	8.63759385	7.45666056666667
ANKRD20A5P	6.39743203333333	8.65640746666667	6.23055813333333	7.3289986	7.89732276666667	8.17604783333333	7.523146	7.17523883333333	8.1089915	5.5332195	6.76551506666667	6.37282326666667	6.28132133333333	7.9261771	5.95324903333333	7.20663606666667	6.14792973333333	7.5692875	6.30274686666667	6.7007063	7.12298183333333	7.15567593333333	6.72051093333333	6.78465423333333	6.91525416666667	6.2427868	7.29507133333333	7.4484591	6.85505433333333	6.33741606666667	7.04111353333333	7.86178186666667	7.0502122	6.12081926666667	7.9478055	6.77592066666667
ANKRD20A8P	7.1970963	9.325498	4.9850936	7.8369145	6.576076	6.9143987	7.221225	5.711452	5.4856954	5.3389516	6.194034	5.500174	6.454142	6.8666306	5.7300334	6.290334	5.518938	6.648765	5.137625	5.6933446	5.7437468	5.576083	5.9908566	4.3799987	5.3369074	6.0301046	6.2404256	5.6697283	5.4635487	4.9595456	5.438955	6.5529675	5.7117534	5.10869	6.755499	5.7617326
ANKRD20A9P	5.9071566	6.1944885	4.53664255	6.22233525	5.6332545	4.99142865	5.26126035	6.364378	5.64048455	5.50584685	5.3571162	5.44753835	4.376791	6.29955285	5.729396	6.092218	6.0678965	5.55527115	5.91865565	6.92575885	6.399379	6.89432165	6.6506095	7.23234485	6.59045885	7.50864415	8.15996135	6.440005	6.53475515	5.1136322	6.9237453	6.3711645	5.47008625	5.25010685	6.76629015	6.02538135
ANKRD22	13.61192	14.032515	14.524748	14.795592	13.611308	13.818079	13.20161	12.214545	13.629545	11.199141	12.3149395	13.341817	15.570213	14.066349	12.663069	13.545674	13.667314	12.107132	10.218261	11.940857	10.718489	11.593579	11.008154	11.829103	11.593108	8.504671	11.419249	11.894573	10.247764	11.891418	11.602172	13.287135	12.610154	11.206782	9.39583	11.130002
ANKRD23	10.671176	11.264255	11.170219	11.193874	11.064865	11.118452	10.720279	10.095056	10.618799	10.880862	10.727264	11.050962	10.322642	10.475785	10.98619	10.696917	11.303143	10.694453	10.713513	10.459975	10.738979	10.5622425	10.932878	10.825441	10.924438	18.269505	10.779576	10.614101	10.280745	10.789051	10.7276945	9.409899	10.184286	10.62397	10.401394	10.669931
ANKRD24	6.7831947	7.1100483	6.91040635	6.20842555	6.34676665	6.5393695	6.18756215	6.84454675	6.21525375	6.2094095	7.6409878	6.31752675	6.77859825	6.8943778	6.54620735	5.6741108	6.7102315	6.710118	7.0326271	6.568712	6.9920848	6.5544905	6.4395	6.4208155	6.04932175	6.01433825	6.8659365	6.7186494	6.7285304	6.7378078	6.791159	7.09146015	6.760532	6.32503295	6.5519533	6.3340759
ANKRD26	8.07527266666667	7.81134823333333	8.129496	7.93481	8.65849156666667	7.470904	9.15312433333333	7.49779043333333	8.03179526666667	9.004261	8.092077	8.19921583333333	8.038194	8.520939	8.72468933333333	8.41874433333333	8.06011016666667	8.102012	8.274389	8.27556123333333	8.32048266666667	8.34717	8.2797435	8.49792233333333	8.5442358	9.373505	8.29059266666667	8.3994371	8.17896646666667	8.048304	7.96522543333333	7.43168133333333	8.17315933333333	8.2813578	8.148142	8.0407321
ANKRD27	11.114114	11.841852	10.925127	11.373258	10.248639	10.466183	10.614559	10.973847	11.285301	11.2088175	11.44541	10.976272	10.961806	11.108437	11.089056	10.351969	11.063326	10.897105	11.136962	10.988266	10.932465	10.87248	10.538127	10.927089	10.984001	10.400961	10.898857	11.169742	10.996666	11.19317	11.012168	10.273986	11.000622	10.804357	11.1363945	11.008154
ANKRD28	8.78760485	9.16121075	9.0766428	8.9366468	8.78813	9.0903635	8.4336755	8.57577015	9.5716405	9.95273515	8.7657542	8.45546575	8.4132303	9.186385	9.8857473	9.107745	9.494879	8.62093175	8.6132513	8.68648335	8.8196115	8.8101015	8.9637081	8.68214285	8.5394085	9.66116575	8.8494977	8.7221483	8.45461635	8.88236775	8.887426	8.4383918	8.79761065	8.63526	9.5310425	8.39624285
ANKRD29	10.865925	12.148381	11.009388	11.346048	9.102548	11.662057	9.760175	10.888527	12.516151	10.009355	9.132462	12.488392	9.519726	12.048602	12.659506	11.22945	6.543746	9.447339	11.485836	11.372587	11.078072	11.394766	10.996341	10.882166	11.419249	9.864676	11.308564	11.329775	11.5817	11.525762	12.149437	11.221673	10.709707	11.223168	9.941344	11.213464
ANKRD30A	3.1682794	3.4389122	2.9416194	2.790471	2.7368085	4.1245813	2.9828029	3.064674	3.73265	3.4458957	3.068006	3.2496088	3.1397688	3.3190234	3.0432816	3.2459598	2.9019468	3.0986197	3.2880032	2.8413706	2.911321	3.0296414	2.8813412	3.578086	2.9435625	2.8931723	2.8545322	2.864513	2.9556346	3.0025709	2.811464	2.7250447	3.1187656	2.7526362	3.7075195	2.7984486
ANKRD30B	3.1042652	3.4802089	3.1333976	3.0025709	2.797109	4.10103	2.9694972	2.9815638	3.5000226	3.3999188	3.0343876	3.2397273	3.0575612	3.342113	5.010331	3.195583	5.3885503	3.2660592	3.429154	2.8348665	2.864513	3.071358	3.2355351	3.6579494	4.286739	2.8963268	2.8865857	2.8032928	3.0928671	2.7845528	2.9961946	3.365288	3.1568303	2.7991269	3.6011243	3.2713118
ANKRD30BL	4.587288	3.8445911	3.236693	3.931209	3.4550061	6.5178094	6.4240003	4.345449	4.1231856	3.7159433	3.2802954	3.8020153	4.355006	3.7543104	4.480696	6.4367933	2.9006991	3.7172606	3.758656	3.1031702	3.1313682	4.4101562	4.326381	6.1507416	5.937785	3.587981	2.9240541	4.509007	3.7745125	3.2647095	2.920721	3.5943441	3.5024335	3.2406907	4.525161	3.1123903
ANKRD30BP2	6.92312185	6.8121682	6.53983175	6.79787425	5.8196795	7.75927025	5.0612395	6.27894725	4.77925565	4.25764225	6.235869	5.72196265	6.42108525	5.26294395	5.9143255	5.45395775	5.3255198	6.3720785	6.4847833	6.2618245	6.3487195	5.859108	5.8045525	5.83079065	6.59671775	5.95276075	6.307626	6.68910835	5.95154425	6.34597885	6.0561895	6.0788249	6.4632188	6.30117655	8.5057172	6.81337285
ANKRD31	2.8676622	3.1542675	2.7179506	2.755816	2.6943693	4.0509057	4.190831	2.8927646	3.2622163	3.1228983	2.8452656	3.0635405	3.1999228	3.0011547	2.7851174	4.792669	2.7530634	3.077955	2.980456	2.7372525	2.7334347	2.8149056	2.9697719	3.525244	2.8908153	2.835909	3.818635	2.7062993	2.7242892	2.703651	2.7263677	2.8306882	2.874313	2.695847	3.3916638	2.7055373
ANKRD32	10.82281925	11.2593855	10.4400585	11.472656	9.925867	11.56289	11.1956805	10.8219615	10.5388135	10.7869885	10.332399	10.982586	11.4820255	10.87354875	10.716415	10.640308	10.7579385	10.970398	10.424361	10.18816875	10.2367045	10.54986625	10.254509	10.65335925	10.4126565	9.814449	10.5716795	10.988516	10.3653655	10.4455385	10.2427925	9.9532345	10.305322	10.3665345	9.9624385	10.0828715
ANKRD33	10.4272995	9.581002	10.0085125	10.149838	9.46797	10.476268	8.389262	9.478972	8.926671	8.521264	9.43192	8.327364	9.294048	8.675558	7.969035	8.3425	8.967087	9.844542	9.600485	9.046017	9.4198265	8.263885	8.67396	8.798362	8.558841	8.630928	8.938475	9.198993	9.306913	9.395387	9.660749	9.268863	9.6141	9.083156	9.878184	9.859329
ANKRD33B	9.9646383	10.5261305	10.488173	9.786322	11.5846797	10.5845765	9.55460335	9.8023615	10.645577	9.6460783	8.7073308	9.8842075	9.97473715	10.278618	9.78480965	10.09979015	10.05260075	8.823194	9.5863285	9.019137	9.3717065	9.19460975	9.016769	9.13396635	9.4742005	9.684359	9.1740207	9.5322515	9.65768585	9.9316895	9.040152	9.363057	9.141238	9.28538315	9.3007299	9.702302
ANKRD34A	3.982551	4.214169	5.0664296	5.055427	4.2907643	6.1231937	4.903261	4.782565	2.7571342	4.6506643	5.003736	4.7230024	4.6339507	5.9808664	4.8490477	5.1830816	3.5124211	5.0285945	4.470072	5.3944273	5.5612817	6.189398	6.1618514	4.954845	5.9619617	5.666174	4.9917526	5.1295404	4.927171	5.067414	4.6247215	3.522504	5.293625	5.5916963	4.1441936	4.5787115
ANKRD34B	5.0222807	4.670067	4.159988	4.5506616	3.4694104	4.1290073	4.622363	5.0723205	3.6720119	4.6110177	4.722197	3.6377788	3.196447	3.2741811	3.7392704	4.313714	5.366728	4.1516223	3.8604507	3.684931	3.595481	4.512043	4.116577	4.93263	3.6478505	3.185042	3.4448595	3.7455952	4.103056	4.383589	3.554841	3.6929476	3.2046514	4.1478696	4.4599786	6.065329
ANKRD35	10.759616	11.345157	12.698008	11.360641	10.162116	11.8148155	10.397344	11.900073	13.165226	10.898625	11.947719	11.115359	10.065878	10.698905	10.0085125	14.492046	11.405853	12.032441	12.246972	12.807568	12.705653	12.611774	13.414248	11.605981	11.920345	14.18631	11.983145	12.585355	12.300446	12.079426	12.420233	13.160006	12.356346	13.105623	11.848551	12.742676
ANKRD36	11.5383565	11.53696225	11.39111975	11.4878515	11.7327085	11.540121	11.54114025	11.556087	11.285039375	11.83520075	11.857156625	11.577172375	11.46657875	11.6602325	11.82350475	11.99865825	11.7295315	11.806217	12.606247125	12.0564565	12.523548375	12.1320425	11.954928	11.478186875	11.92023	11.59598425	11.9036245	12.15056425	12.03011725	11.68307975	12.1548505	11.897154	11.917289625	11.801756875	12.12742075	11.70419575
ANKRD36B	9.58522043333333	9.64044366666667	9.39279933333333	9.46841166666667	9.82561233333333	8.80557656666667	9.67392386666667	9.29729866666667	8.88484783333333	9.544515	9.3129698	9.45119766666667	9.44891466666667	9.73408043333333	9.74455433333333	9.86829743333333	9.70992166666667	9.775377	10.6522714333333	10.0778298	10.3268608666667	9.7473998	9.61687066666667	9.30918446666667	9.58066553333333	9.55623033333333	10.1449001666667	10.1434322333333	9.89936453333333	9.44286366666667	10.125274	9.507505	9.45915833333333	9.15006883333333	9.92014133333333	9.76843
ANKRD36BP1	12.087354	12.372876	11.122185	12.072533	11.738632	10.313518	11.945215	12.35076	11.65919	12.661039	12.210576	12.453357	12.334551	11.98136	12.397127	11.786428	12.90204	12.347304	12.048259	12.23282	11.968141	10.924228	10.493034	11.388927	11.882994	10.488668	12.283659	12.218567	12.419744	12.051112	12.246469	12.714663	11.822052	11.58058	12.3355255	11.603781
ANKRD36BP2	11.783081	11.252536	11.738873	11.394872	11.287821	12.4738485	11.064767	11.65890825	10.876349	11.0748	11.54229775	11.306831	10.9771255	11.2433725	11.3263475	11.299697	11.476092	12.0388195	12.4191015	11.8021425	12.104945	11.6423915	11.541237	11.20998925	11.3546605	11.1951365	11.6039535	11.857331	11.766662	11.6527205	12.1319875	11.5867535	11.89614625	11.5975	11.78222075	11.20754
ANKRD37	11.449919	10.599484	11.312138	10.473176	11.30149	10.461469	11.414211	10.859359	11.927477	10.497742	12.441138	10.525383	14.02855	10.95199	10.825723	11.639358	11.07004	10.81643	11.367102	11.680558	11.832186	10.89464	11.866816	11.2203245	10.906551	13.065976	11.465337	11.821429	11.155128	11.400678	11.176736	11.418108	11.486072	11.635629	12.980575	11.478196
ANKRD39	10.86335	11.255819	10.800307	10.773311	10.305971	10.662427	11.140237	10.572135	10.655474	10.922237	10.696917	10.742012	10.051161	10.847221	10.8202	10.750006	10.929908	10.299746	10.247764	10.082597	10.176274	10.720769	10.788488	10.966791	10.864588	10.804898	10.409445	10.541513	10.538672	10.441876	10.603378	9.7550745	10.733043	10.668222	10.4497	10.240028
ANKRD40	6.7651267	6.681374	7.0233464	6.9160447	6.807129	7.6014605	6.7374434	6.6877737	6.771995	7.176662	7.2833214	7.0331855	7.632816	7.1046643	6.750039	6.4679575	7.1730223	7.04348	6.7570133	6.7324114	6.644989	7.226502	7.002655	7.831335	7.427269	7.954854	6.767629	6.637193	6.6786113	7.150089	6.8314137	6.7287326	7.1309896	6.727706	6.9773264	6.892264
ANKRD42	7.5978735	7.80187865	8.021376	7.00057295	7.10276075	7.585336	7.91211085	7.48996325	7.4874472	6.986589	7.887022	8.2498385	7.4697107	7.3177885	6.9630257	7.6372845	7.45765515	7.3254367	8.45267825	8.9484025	9.322529	8.4744107	9.4716405	7.6380395	8.3406095	8.15711	8.912652	8.966475	8.427589	8.6961305	8.48421	7.43029675	8.927678	9.4620075	8.37950415	8.5811208
ANKRD43	6.25805985	5.93606475	6.44966985	5.9971637	5.5795795	7.952904	8.97250585	6.0685122	6.56492015	8.209419	9.56980435	6.48072025	5.2930112	5.539474	7.61655635	6.68102965	5.9698313	6.7427092	6.76466785	6.97409085	7.18271175	6.9823295	7.2959765	6.2764094	6.29133895	6.79141615	6.62014245	6.3097645	6.8444665	7.1685195	6.8539683	6.3665395	6.9278925	7.477941	6.69704035	6.8723413
ANKRD44	8.79021715	7.6715691	7.1536875	8.7088445	7.63770825	6.940349	7.4917505	8.58842475	7.472441	5.68235765	7.6749938	8.620533	9.7379665	8.719794	8.0103163	6.41638025	7.7692662	8.5447225	9.873178	9.3260845	9.8022805	9.065199	8.7528725	8.9354905	9.574466	6.75679385	9.778387	9.3804525	9.6291325	9.529066	9.18639815	7.8917389	8.92079725	9.04417825	8.80057	9.28347
ANKRD45	4.911855	9.09668	5.5902743	3.4076784	4.922984	2.6505637	6.8265076	3.5422943	3.551636	4.022781	6.1753044	5.939052	5.6938963	5.4632707	4.693365	5.3697963	4.474413	6.786117	7.199149	7.9710684	8.352267	7.135548	8.620413	4.6822743	6.521478	6.862796	7.9867716	7.500064	6.8729105	6.5300817	6.5196323	6.2414722	7.828643	8.495636	6.6482644	7.3675804
ANKRD46	11.6404215	11.707407	11.98599325	11.672901	12.509573	11.4072865	11.4689595	11.80545475	11.401813	11.837955	12.623994	11.2892975	10.931518	11.395316	11.8290865	11.631465	11.6743005	11.4401375	11.393647	11.4081165	11.2807345	11.461958	10.968255	11.08576	11.0347055	12.482204	11.3096765	11.083887	11.4166905	11.469074	11.183058	10.740006	11.1431315	11.07504	11.736622	11.363166
ANKRD49	11.900865	11.773192	11.343489	12.151582	11.141741	11.428425	12.216665	11.8080225	10.992502	10.652086	11.933525	11.92176	11.897953	11.819944	11.412493	10.716294	11.588873	11.71284	12.373609	12.180747	12.118669	11.909134	11.881454	11.859346	11.923739	11.1427145	12.340087	12.055806	12.205665	12.500784	12.251086	11.618276	12.186676	12.04604	12.122812	12.17618
ANKRD5	8.3906566	8.7945963	8.1465815	8.5647967	8.2113365	9.149859	8.3591285	8.2614125	7.9349885	8.64071085	9.471895	8.1533165	7.3006122	8.762029	7.879364	8.18115835	8.29372385	7.807536	7.6524205	7.7131683	8.0052445	8.163293	7.955511	7.714417	7.7148512	6.70888115	7.90889715	8.02284715	7.9309526	7.50042285	7.944103	7.6736468	8.2266561	8.170045	8.30440615	7.8309925
ANKRD50	5.7097188	7.32608715	7.1521335	5.8017335	6.3877583	5.9086825	6.99557805	5.9670873	6.971783	8.0248665	5.81434365	6.65259665	6.428857	5.82722165	6.92279035	8.02083175	7.05045685	6.746424	5.55305	5.9819889	6.0583765	6.20310235	6.2000196	5.61202835	5.98048045	7.21407585	6.311564	6.09006225	5.7027526	5.6982668	5.74215985	6.30023675	5.440015	5.75404315	5.2933848	5.5052979
ANKRD52	3.7846785	4.318444	4.9740505	4.697833	4.6379647	3.6222515	2.9683132	3.4370177	3.4531846	3.7821376	3.936354	4.1719656	4.7768764	4.907411	4.7643027	3.086362	5.042727	4.517154	4.325142	4.660077	3.4399753	3.7888017	5.8654566	3.3946047	4.541963	3.4442477	4.5926256	4.5117626	4.2733803	4.409193	4.643093	4.702925	4.1860533	4.2279844	4.2335997	4.85756
ANKRD53	7.26663	7.1774813	7.40597845	7.27826405	6.8704043	7.7182415	6.64148515	6.8511645	6.870186	6.95190825	6.79091985	6.652477	7.22648645	6.8480527	6.49559525	6.2740155	6.6028152	7.2152075	7.1288991	6.94992995	6.7594805	6.52024935	7.00014685	6.71522375	6.48844165	6.3338798	6.7284413	6.79792645	7.01573265	6.9322266	7.034615	6.870367	7.074183	6.5285073	7.42059375	7.1903465
ANKRD54	10.5409845	10.837228	11.061391	10.761698	11.0294545	11.1857035	10.48059475	10.6255825	10.771258	11.1394945	10.80038	10.7960675	9.3740615	10.8649545	11.303448	10.991671	10.852772	10.355374	10.846102	10.8448065	11.196911	11.06498325	11.9061925	11.010933	10.9245335	10.7502875	10.7468455	11.221979	10.666807	10.664268	10.544535	10.038223	10.999105	11.4149725	11.095409	11.084066
ANKRD55	6.7016945	5.296525	5.2819138	6.499734	5.677899	5.731439	6.6071196	7.6690793	6.8014374	3.691891	7.042726	6.625519	7.2805886	7.4597573	7.2124147	4.7470284	5.8932796	7.1633644	9.301237	8.471657	7.7537546	8.215327	8.454475	9.116664	9.221989	5.647635	8.308106	6.6609254	8.914175	8.740904	8.206263	6.055758	8.30256	8.416373	5.812025	8.434523
ANKRD57	10.104052	10.544024	10.589097	9.625477	11.594231	11.173446	10.977492	9.657744	12.15308	9.900744	9.8270645	10.640956	10.632623	10.250045	12.447011	13.056423	10.178584	9.03415	9.004354	9.754031	9.438486	9.475787	9.554314	9.208286	9.318797	9.8697815	9.6160555	9.59264	9.768415	9.289299	9.867461	10.412466	9.530595	9.723902	8.849718	9.368352
ANKRD58	12.472477	10.720088	10.682091	11.907203	10.635688	12.363064	11.365722	12.215687	11.0029955	10.179424	11.650005	11.897204	11.370659	12.121437	10.205395	9.263729	11.434674	11.880619	11.95106	11.372005	11.715457	12.409321	11.553846	12.2133	11.909134	10.31375	12.187833	11.792998	12.137707	12.330714	12.327346	9.006824	12.217371	12.195154	12.44925	11.787553
ANKRD6	8.4444308	7.012046	7.0851017	9.029249	9.3925045	9.392915	10.1290425	8.39631125	8.813358	9.138101	8.9853	9.6315125	8.2110875	8.8830195	8.5445495	8.7867068	8.4532185	7.60067285	8.6900423	8.7004402	8.6898712	8.9918695	8.8863255	8.35410875	8.832607	8.9111615	8.8159845	8.764846	8.6096803	8.638407	8.953995	8.7711355	8.460437	8.710192	8.08219725	8.5841915
ANKRD60	3.0635405	3.0094588	3.33432	3.4848292	3.4762084	3.629529	2.7678523	2.7982802	3.1447353	2.901026	3.312457	2.893473	4.701817	2.9074337	3.615425	2.8197868	3.5654285	2.8892334	3.0667324	2.7105734	2.7125776	2.7228162	3.2837543	3.0973046	3.3916638	2.773832	4.159988	3.0127032	2.7559466	3.0466583	3.1472046	4.2738776	2.8508527	3.370471	2.9115899	3.0949185
ANKRD62	2.6674073	2.7375507	4.006038	3.1900537	2.9650407	2.9132376	6.9179316	2.6886091	2.7101943	8.367634	2.664099	2.7415392	3.5874152	2.695847	7.295845	5.839366	3.3920705	3.4581645	2.7199523	2.643595	3.5893106	4.0239906	2.9132376	5.393226	2.7259016	3.1007495	5.0362086	3.0774894	2.633212	4.5255055	2.6820292	2.9625885	2.6911628	3.4164913	2.6932418	2.9641347
ANKRD65	11.2032825	12.1586965	12.1660265	11.755275	12.2453875	11.8408575	11.584639	11.3717015	10.509351	9.8754125	11.3669125	9.9537905	8.163324	10.285374	10.4051085	11.26189	11.602495	10.9361705	11.151054	11.1453925	11.272775	11.101996	12.0041005	11.085303	10.99767375	10.794197	10.9926465	11.1962735	11.0035035	10.9773675	11.3086955	10.9361125	11.2973085	11.3947595	10.794469	11.403532
ANKRD7	4.769851	4.3843875	4.3968987	3.654958	3.8402104	2.7582245	6.7011843	5.771018	5.612701	7.6919546	4.477561	5.8923707	4.439854	4.6355634	5.1838083	4.454984	5.121459	4.6448236	4.9298196	4.86903	5.1217766	3.9296813	4.9042606	4.4980063	5.141863	4.971196	4.560593	4.3150454	4.93048	4.876718	4.849696	3.3965497	4.914949	5.1185265	5.59051	5.0778093
ANKRD9	8.457305	8.323215	9.067354	8.482143	8.170414	8.595489	8.263372	8.617216	9.994619	8.756023	8.471434	8.287771	9.841009	8.800505	9.027118	10.314815	8.917199	8.24357	7.9729514	8.005298	8.259279	8.507474	9.162655	8.551436	8.261705	12.241006	8.493451	8.399757	8.135048	8.204031	8.362366	9.360581	8.534167	8.575058	8.631326	8.440098
ANKS1A	12.531619	13.037299	12.672487	12.289247	13.841657	12.484259	12.866321	12.72995	12.859569	13.198331	13.360928	12.716633	12.539215	12.2571745	13.898127	13.275788	12.816082	12.744171	12.683866	12.7280245	12.991226	12.986527	13.088492	12.306203	12.489733	12.950746	13.023811	12.907031	13.036751	12.64515	13.123117	13.085988	12.715828	13.077205	12.3233795	12.810695
ANKS1B	3.41389285	3.1515833	2.71984075	3.0621117	2.82002095	3.6429539	2.9058935	2.91640975	3.21927085	4.7898429	2.87639155	3.83528355	3.86375515	3.01772175	3.041568	2.9768271	3.3961467	3.05531955	3.4432052	3.34589865	2.95581935	2.85390415	3.1308914	3.35514305	3.17209095	4.5509274	4.07432395	2.77163645	3.09788815	2.9811616	2.9169083	3.0588663	2.9066024	2.78589875	3.11158	3.88035
ANKS3	11.509771	11.316566	11.251844	11.367384	11.541387	11.656802	11.16214	11.418703	11.485384	12.148381	11.414211	11.088066	10.40117	11.52057	12.074674	11.083487	11.848551	11.355165	11.506179	11.059214	11.212746	11.452427	11.648064	11.003893	11.367599	11.474269	11.282309	11.44942	11.278152	11.032965	11.454848	11.49696	11.201643	11.252929	11.379252	11.121648
ANKS4B	3.0208623	3.2409916	2.7323549	4.1851087	4.4543076	3.4905295	2.8599927	3.584578	3.4207726	3.21811	3.3755794	3.1012745	4.2956114	3.1442122	2.940049	3.0814185	2.8165386	2.9227383	3.1212292	2.7846978	2.853493	4.3872843	2.7169085	3.4203045	3.3238163	2.8136947	2.7928743	2.7526362	2.8463693	2.7455268	2.7675307	2.7023327	2.9511921	2.8050003	3.479319	2.7544749
ANKS6	8.96613233333333	8.72137873333333	8.6759904	8.52742366666667	8.13859013333333	8.54561806666667	8.47711313333333	8.6695548	9.51678483333333	10.2883206666667	8.4497435	9.25506643333333	7.21262933333333	9.03773416666667	8.72322176666667	9.0821423	7.64937346666667	8.22197146666667	9.25008393333333	9.26291453333333	9.31276423333333	9.3753745	9.81623666666667	8.69914516666667	9.07109606666667	9.3532968	9.25750313333333	9.345855	9.26572123333333	9.11721933333333	9.06026166666667	8.8066542	9.00560046666667	9.43365833333333	9.57848073333333	9.07010046666667
ANKUB1	5.93817	6.817997	5.842573	5.6301794	4.036237	6.6889606	4.81474	3.9973521	4.2224464	3.8159506	6.0185637	5.6382895	6.035639	4.4191585	3.4600809	4.4713225	5.170015	6.4721646	7.5259275	7.701398	8.255844	7.34192	9.087848	4.2304263	6.6974893	7.9598684	7.1204143	8.569018	6.8252897	6.790898	6.2025576	4.965632	8.35715	9.192851	7.636497	7.480852
ANKZF1	10.929687	10.893193	11.149633	10.593483	11.091616	9.942645	10.73378	10.789593	10.539339	10.621091	10.687812	10.58155	10.832291	11.056588	11.012423	10.1731615	11.038967	10.858094	11.352065	11.033918	11.370659	11.40924	11.894305	11.101601	11.405121	10.337457	11.08763	11.096993	11.247399	10.9371805	11.105595	10.30909	11.054109	11.302526	11.09624	11.295212
ANLN	9.670147	10.737265	9.967851	10.044642	8.562931	9.579721	10.010396	9.625718	9.493603	10.989555	11.269921	10.019371	7.5385847	8.125581	10.410473	10.887247	9.416691	9.238453	8.186418	8.354104	7.8676343	8.562265	7.907046	9.545363	9.18468	4.2408442	9.296011	8.841787	8.021632	8.986802	8.450528	7.2482367	7.734534	7.929112	9.300041	7.5687366
ANO1	6.3677083	7.29718686666667	9.621658	7.1812655	7.790751	7.64424066666667	10.148635	8.61669366666667	9.32091033333333	10.2393763333333	8.66957	10.5796353333333	4.62139566666667	6.43252273333333	12.7971296666667	9.40686186666667	8.5726732	7.84818386666667	6.42775276666667	7.09383133333333	7.09932513333333	7.25537666666667	7.21489806666667	7.16810666666667	6.67525143333333	10.4360991	7.44805913333333	7.1886789	5.98919733333333	6.12437726666667	7.44392356666667	9.77482166666667	6.2728879	6.114267	7.05810136666667	8.00905933333333
ANO10	8.534921	9.5753145	8.923344	8.911234	8.549517	8.851373	8.5273285	9.203987	9.763836	8.619157	9.074181	9.065643	9.119003	8.747035	8.805404	9.841212	9.391694	9.336926	9.227356	9.176252	9.373645	9.767092	9.363858	9.057666	9.250279	9.759246	9.130965	9.249559	9.41694	8.965093	8.963766	9.80034	9.487044	9.432757	8.685618	9.342256
ANO2	7.5742855	7.8747454	7.3791165	8.085945	9.844542	8.825695	9.955491	8.639221	8.409659	9.97814	8.513146	7.7218404	6.3015013	7.4296136	7.14109	9.141854	10.137242	8.191856	7.5101557	7.214604	7.496802	7.780733	7.8850718	7.6954985	7.9352245	9.221236	7.2666416	7.3684444	7.3858085	7.3257914	7.797472	9.00519	7.1251755	7.3820972	7.327902	7.652865
ANO3	4.864284	8.656866	4.478984	7.779496	3.5169504	4.776075	3.023749	3.0130777	6.2557116	3.2628307	6.6327934	3.1915584	5.3313317	4.7622705	3.8348958	5.746433	3.0683885	3.175126	3.0823824	4.284213	5.5719852	5.031181	5.6697283	3.5455878	5.2448893	5.0272164	5.4682326	3.317541	3.409222	5.3423047	4.974745	4.866482	4.412328	5.0755267	3.308183	5.601371
ANO4	3.022459	2.91111065	3.4773526	2.8806263	3.00970705	6.7837598	5.6766855	4.07252385	5.35481265	2.8639035	3.7029011	4.6978468	4.14068675	3.38963335	4.58027525	6.52993975	3.3830533	2.8724538	3.90596105	4.0371871	4.1157503	3.8732601	3.65012625	4.3498554	3.746889	3.2496755	4.35190735	4.10060165	3.90733685	4.30277825	4.59463145	6.44172475	4.12467835	4.2275407	2.86899135	3.6559136
ANO5	5.2085896	5.538558	3.9009628	5.327771	5.134223	5.979649	3.5618548	6.939436	6.7757797	2.6367047	5.5290275	6.176469	8.949091	7.1437597	4.2681847	4.6530714	5.3748636	5.267895	7.288768	6.9661794	7.0794272	7.4294167	6.516091	7.7647643	7.611427	13.502977	6.9978642	5.860899	7.2290072	7.309607	8.221386	8.340318	7.135857	6.9379797	5.392954	7.5747356
ANO6	9.0702532	9.4565278	9.93756285	9.15358365	9.148162	8.78348525	9.55517825	8.9844953	9.4341378	9.79928475	9.1619713	9.0479788	10.63291975	9.7243765	9.096737	10.12955545	9.56453625	9.214836	8.6511685	9.1714213	8.8620055	8.9589885	8.681391	9.1151842	8.76990075	10.384389	9.288545	8.99567185	8.5588825	8.8993635	8.9326373	8.8294247	8.6431583	8.5083587	7.71237315	8.6120153
ANO7	7.8563414	7.899717	7.774883	8.401166	7.6699424	6.3018	6.5333905	8.224851	8.31395	12.626274	9.396696	7.614739	7.5724006	7.9499974	8.238156	7.2612953	8.338019	10.050979	8.2645035	7.977705	7.5450487	7.7994246	8.165242	8.21867	6.7299223	8.864491	8.10281	7.933054	7.9848175	8.220208	8.064761	9.134104	7.7779536	7.531721	8.412833	8.179721
ANO8	8.702637	9.225987	10.129987	8.126401	10.011676	7.5941224	8.624235	7.8087144	8.232712	9.663872	8.906594	8.725924	9.017682	8.070265	8.626868	10.130674	8.095827	9.290832	9.123167	9.407866	8.97572	8.010174	8.273281	7.93332	8.377347	9.038363	8.863419	8.145044	8.375628	8.265297	7.8587523	7.6548524	7.8448873	7.931643	8.323215	9.236721
ANO9	11.152397	12.326394	11.958599	11.1060705	10.274193	10.150353	10.444156	10.083442	11.519002	12.372876	10.625629	10.788488	9.170027	12.341047	11.659453	12.013266	10.217776	10.586091	11.282585	10.991133	11.194936	11.960038	12.137707	11.394509	11.713359	8.583907	11.09021	11.020397	11.228336	11.015335	10.921481	10.998366	11.200639	11.311443	10.002555	11.542008
ANP32A	11.1997033333333	11.3898856666667	11.7231243333333	10.5625273333333	11.477213	10.3769193333333	11.8701913333333	10.55029	10.579723	10.8460524666667	10.8720636666667	11.220738	11.2184255	11.0362423333333	11.133471	10.706478	11.0190963333333	11.2262086666667	11.1157636666667	11.1013801666667	11.2058186666667	10.7156308333333	10.7666952	11.5778676666667	11.4056383333333	10.7757693333333	11.2039413333333	10.999161	10.7308145	10.6787388	10.5065467666667	9.33817433333333	11.0460996666667	11.0113466666667	11.5569818333333	11.4276536666667
ANP32A-IT1	10.1524547666667	10.3478566666667	9.3485508	10.587395	10.0613139	9.891072	9.69701243333333	10.0560855666667	9.65117283333333	10.2315061333333	10.210492	9.63818133333333	10.629348	10.2838699333333	9.93582746666667	9.87446803333333	10.5652831	10.1329687333333	10.5324096666667	10.0736623333333	10.4136363333333	9.637392	8.866294	9.6083021	10.5259554666667	9.10802553333333	9.9885835	10.1212429333333	10.3238090666667	10.0888181	9.83890813333333	9.5521949	9.59257166666667	10.0748317	9.91822553333333	9.9268613
ANP32B	12.770589	12.362421	12.357929	12.436643	12.66187	12.884566	12.515175	12.4107685	12.235176	12.684595	12.586828	12.653821	12.323688	12.663731	13.191155	12.576409	11.998415	12.602171	13.026908	13.276505	12.972448	13.142689	12.868128	13.620939	13.506705	12.058197	13.018923	13.028087	12.999748	13.299797	12.950019	12.062268	12.945912	13.038688	12.782732	12.974627
ANP32C	7.9423327	7.591296	9.613026	6.726643	8.862941	5.807088	8.717291	6.78089	7.2422504	6.831901	6.693939	7.8201866	7.8737874	7.5502663	7.4448137	7.6014605	7.4776235	8.421626	7.753466	7.713473	8.178585	6.536511	6.7198763	8.3836565	7.9811435	7.483214	7.8735285	7.684491	6.927385	6.7716794	5.9444265	5.241938	7.520305	7.4050593	7.772744	8.509549
ANP32D	8.745629	8.222116	9.831534	7.289521	9.188376	7.2620792	9.278253	7.6139307	7.895306	7.6117115	7.5081973	8.907365	8.381512	8.642861	8.472677	7.9003515	8.613362	8.71094	8.368275	8.163108	8.657682	8.054205	8.043641	9.66905	9.236997	8.123609	8.739864	8.838443	7.7369785	7.463864	7.3745136	6.421652	8.896217	8.642861	8.222405	8.986357
ANP32E	10.7618255	11.377686	10.7758015	10.9400745	10.407107	10.8836125	11.396236	11.1627205	10.811284	10.3905365	12.2069655	11.1762315	11.336597	10.537285	10.7448755	10.813443	10.844096	10.7148615	11.1851675	11.220395	10.8331275	11.026048	10.528488	11.8182565	11.584704	10.6502335	11.2804345	10.9698525	10.9722755	11.362486	11.01145	10.468247	10.8610865	10.810157	11.8615105	10.8192915
ANPEP	7.5726137	7.464152	7.7994246	8.808857	9.446629	9.585882	8.3292055	9.018685	10.400961	8.857896	8.193833	8.722895	11.931923	9.107413	8.561573	10.545318	10.669695	8.9742985	8.101754	8.357378	8.706821	9.406708	9.920628	9.169386	9.236721	9.086087	8.703188	9.284144	8.286466	7.853838	9.148806	9.590545	8.888976	8.365176	7.0115166	8.219919
ANTXR1	8.39299533333333	8.1543962	10.3650076666667	8.083882	9.338036	10.3881846666667	10.2399506666667	9.78959466666667	10.9759616666667	12.0327263333333	8.651279	9.64380033333333	6.89295843333333	9.2517948	9.83649056666667	10.435655	11.0640683333333	10.2356536666667	9.11808	9.41362433333333	8.7538688	9.20885023333333	9.35961616666667	9.46748633333333	9.591422	10.1672364666667	8.93813946666667	9.17512666666667	9.24794466666667	8.84150953333333	9.1375372	8.96953366666667	8.74145683333333	8.774198	8.14315933333333	9.03365066666667
ANTXR2	8.67795223333333	8.9581472	8.50288453333333	8.8932301	8.1475239	8.91956533333333	8.40982323333333	9.2556718	9.61054116666667	9.1754507	8.05413446666667	8.98865043333333	11.2562376666667	8.79762083333333	8.8079583	9.40515876666667	8.68133766666667	8.912239	8.91870776666667	9.01817533333333	9.00535123333333	9.63212566666667	8.93710943333333	8.96317066666667	9.34442646666667	9.22023226666666	9.43671566666667	8.95559606666667	9.6490508	9.14887586666667	8.31034833333333	9.7983298	9.1788363	9.03585446666667	9.31498956666667	8.81292
ANXA1	14.500739	15.596685	15.094794	15.241452	15.062964	15.432411	14.818122	15.249421	18.455616	16.28979	17.138338	15.71412	16.820812	14.446283	15.841254	18.796204	15.190861	18.083704	15.399305	15.697111	15.882136	15.069061	15.866573	14.70944	14.238588	15.983771	15.846843	16.01053	15.252073	14.690163	15.486663	16.524765	15.536665	15.846843	14.104173	15.237854
ANXA10	5.224641	4.8508143	5.118987	5.477484	4.622363	7.1560965	4.634322	4.9534855	4.242211	4.4002643	6.7062826	4.474413	5.141242	5.073108	5.6051702	6.383464	5.0526867	5.9441233	4.620559	4.410976	4.442691	4.688367	4.5349445	4.9402485	3.3869185	4.5940266	4.9684806	4.5222936	3.7445652	4.169333	4.343634	7.9239645	2.79401	4.1150413	4.1783605	4.173534
ANXA11	11.3194697	11.3000443333333	10.8133753333333	11.4780966666667	11.5230726666667	11.0674808666667	11.4594266666667	11.4248983333333	11.3296584333333	11.221422	11.307333	11.7024666666667	12.0103815	11.47832	11.3922563333333	11.4822693333333	11.2086304333333	11.586667	11.949946	11.9681388333333	12.102509	12.209524	11.897304	11.7044966666667	11.7735226666667	12.4029686666667	11.8727421666667	11.8437773333333	11.9560393333333	11.8293226666667	11.7298365	11.7961572333333	12.0222243333333	11.9308276666667	12.3125673333333	12.027255
ANXA13	3.7866721	4.3626295	5.76805165	3.7726676	6.87901255	7.64964615	5.0168785	4.29298555	3.79082845	4.1167322	15.531125	3.7240248	3.662628	4.291534	4.8437004	5.02364565	4.2278162	4.5334673	2.83942355	4.0475811	3.870368	8.3413625	3.3544959	4.3333288	3.545331	4.1650545	3.47374385	3.9099642	3.6142895	3.84803515	3.59605965	4.5136775	4.1420261	3.43468775	3.65850065	3.32955755
ANXA2	13.7368333333333	14.634365	15.4150006666667	13.9054966666667	14.6598136666667	13.747378	14.9301453333333	13.9168753333333	15.152562	14.2324323333333	13.1765541666667	14.3895933333333	15.421622	13.780014	15.1588893333333	16.2057743333333	13.8737606666667	14.5144796666667	13.7628223333333	14.6687876666667	14.5712483333333	14.0465116666667	14.504146	13.823233	13.816706	14.600822	14.419873	14.1361763333333	13.8816893333333	13.968012	13.1915758333333	14.1965978333333	13.9402243333333	14.0509466666667	13.7880523333333	14.5635843333333
ANXA2P1	12.733058	13.7808485	14.288431	12.789535	13.743923	13.647938	14.030883	13.019723	14.298406	13.397368	12.532879	13.622886	14.214914	13.137408	14.327553	15.228019	13.281099	13.595242	12.770913	13.878403	13.983831	13.67425	14.236492	13.554666	13.376483	13.749485	13.611308	13.7098675	13.374636	13.205871	13.653314	13.94131	13.878403	13.981672	12.34572	13.756686
ANXA2P3	8.52582	9.3383465	10.983715	8.182683	10.032957	8.1559725	10.088526	8.576066	10.100156	9.314126	7.8742714	9.138296	10.697874	8.567141	9.811326	11.695175	8.561573	9.681465	8.632125	10.196764	10.175283	8.52926	8.88581	8.549517	8.171961	9.634634	9.378637	8.807808	8.877776	8.830191	8.619365	8.608198	8.812615	8.912525	8.78061	10.034605
ANXA3	12.124307	10.981746	11.22737	10.221453	10.562063	11.170441	10.338969	9.059117	12.009159	11.484599	10.535073	10.13373	12.777186	9.784895	11.417023	13.044455	10.833473	10.848433	10.544513	11.562204	11.616494	11.514709	11.403975	10.813228	10.893687	13.161333	11.363399	10.836252	11.038145	11.321288	11.097343	13.528587	11.668342	11.612639	9.452941	11.975026
ANXA4	14.762207	16.791117	15.034284	14.611803	15.132392	15.189181	14.657341	14.312319	14.358835	15.079763	15.543622	14.367311	14.3694515	15.180485	14.702858	14.533522	14.313651	14.58022	13.349128	13.767556	13.637155	14.603126	13.695193	13.653736	13.706841	14.027064	14.273496	13.828435	13.7047615	13.981024	14.263995	13.845399	13.875875	13.911653	13.2117405	13.459949
ANXA5	14.525822	14.094897	14.874014	15.231538	14.663113	15.13431	14.838789	14.96112	15.453566	15.022112	14.542487	15.364809	17.379793	14.674988	15.133325	15.052389	15.326998	15.089644	14.512757	14.75502	14.786525	14.923559	14.986757	14.760189	14.755909	15.310224	14.808029	15.074634	14.639488	14.588615	14.893463	15.118937	14.952314	14.699813	14.918418	14.868696
ANXA6	11.183733	11.366049	12.527545	11.159929	11.817879	10.668922	10.504125	11.76349	11.420426	10.23982	10.716027	12.060406	12.671732	11.801897	11.421669	9.778643	11.746899	12.121117	12.333247	11.823907	12.795413	11.665965	12.965388	12.991513	13.094941	11.49696	11.99919	12.6570635	11.614023	11.354393	11.04792	10.525103	13.234724	12.675605	10.488444	13.404267
ANXA7	11.444748	10.9071375	11.1869635	11.264827	11.2129575	11.2990365	11.030114	10.787584	11.2560295	10.9421395	10.754844	11.177224	11.986093	11.24960725	11.052713	11.328144	10.738623	10.9639925	11.0840005	11.269051	10.960726	11.095392	10.951721	10.8269635	10.974848	11.833302	11.4944635	10.9261195	11.6476415	11.1735415	11.076163	11.1420525	11.0536525	10.8690855	11.3077505	11.166188
ANXA8L2	12.737977	14.783148	15.423718	13.24098325	14.705979	13.764784	12.8194795	11.697433	14.1572175	10.8587255	11.446645	12.9583055	9.9459015	13.5966515	14.583152	15.401714	10.7786865	11.6543075	11.447629	12.005135	12.2931095	12.360367	12.977868	12.312078	11.623337	8.591522	12.419521	12.591864	12.2946615	11.8387995	12.63702975	12.8308175	12.5255095	12.5291215	9.77186485	12.197166
ANXA9	6.3596883	6.5993347	6.188914	6.587043	5.83415	6.397791	5.682032	5.418458	9.066995	7.0753	10.01697	6.280538	5.9184494	5.672489	4.9836836	11.239985	5.619743	8.20902	8.665144	10.470689	7.428431	7.591859	7.5207744	6.616737	6.3161173	4.751592	7.7716193	8.029206	10.015727	7.7787204	7.751835	5.5484676	6.8806205	9.196617	9.070447	7.335344
AOAH	10.880431	10.044819	9.985764	11.684213	10.738247	11.415592	11.177858	11.265055	10.972809	7.886851	10.684278	11.934972	11.997018	11.38676	8.577025	8.565528	11.09411	11.592042	10.918027	10.6595745	10.938564	11.280642	10.872294	11.2239685	11.003394	7.92246	10.904954	11.33724	10.789909	10.691957	11.354624	10.801617	11.358533	10.57266	10.425529	10.936101
AOC2	4.9189396	5.1029696	5.510414	5.0097985	5.742876	5.065714	5.3865724	5.2672453	4.253795	5.0829816	5.72382	6.110909	5.4588885	5.609415	5.337954	2.6935601	5.258091	4.845753	4.876718	4.614543	5.0446568	4.9122787	5.4042664	5.2399387	5.026074	3.968614	4.921978	5.175053	5.0222807	5.319484	5.0603952	5.207883	5.238757	5.01601	5.11196	5.171113
AOC3	9.815831	9.798633	9.895254	10.406316	10.148269	10.279916	8.035488	11.248441	11.055723	10.272841	10.366913	9.092781	11.240762	9.699526	9.310775	10.48442	10.945085	11.770286	12.151879	11.972117	11.525058	11.680005	11.657524	11.373258	11.733673	13.618202	12.411116	11.375423	12.221796	10.605443	12.220212	12.6958885	11.716537	11.230617	10.754108	12.163272
AOC4	6.192147	6.539114	6.593513	6.582448	6.357633	5.67761	5.109972	6.7814045	6.38002	6.6391134	6.7204614	6.3698354	7.0963087	7.4773903	6.773169	5.300145	6.8218527	6.5137486	7.0014977	6.5625205	6.112945	6.192147	6.6961145	6.6035323	5.356215	6.099401	6.8039765	6.7951965	6.765414	6.636848	7.0636015	7.203659	6.628504	6.369518	6.8984613	6.5339775
AOX1	8.746827	9.025457	7.5596128	10.504787	7.799171	10.180281	6.6490726	9.763615	7.9347334	7.3529763	9.66271	8.340602	7.75454	10.081088	4.9377646	9.091214	9.705037	10.053558	8.363636	10.219397	8.4944315	8.718409	8.648084	9.384888	8.89343	12.290494	8.606124	9.172085	8.4750185	8.305106	9.862348	10.559472	8.771499	8.962823	8.84203	9.531985
AP1AR	8.29514935	8.44653515	8.44280725	8.7952185	8.699461	8.4330861	9.1615995	8.34778	8.422072	8.99845235	9.21274635	8.94228075	9.8835865	8.8202055	9.0635023	9.662211	9.075118	8.670151	8.4493905	8.69145935	8.471083	8.24858315	8.136266	8.76136325	8.645161	8.4650395	8.52958485	8.542559	8.49947335	8.80535885	8.6599088	8.530967	8.71215375	8.33596865	8.63052115	8.150932
AP1B1	9.106906	8.753731	10.071972	8.629463	9.665046	9.357692	9.230569	9.09942	9.359415	8.906594	8.877776	9.525076	9.014061	9.076618	8.729571	9.775588	9.146543	8.768723	9.077053	9.257418	9.331783	9.983938	10.341189	10.398081	10.157883	8.78996	9.240195	9.085093	9.112719	9.6794405	9.384165	9.114286	9.741907	9.897144	9.6355505	10.237646
AP1G1	10.8055843333333	10.7676586666667	10.4650333333333	10.8689956666667	10.451778	10.5442446666667	10.040147	10.4606753333333	10.4748263333333	9.711875	10.406356	10.730137	11.4837988333333	10.735549	9.88371016666667	10.3084006666667	10.305786	10.656038	10.68579	10.5746001666667	10.3750365	10.687851	10.224237	10.789432	10.78435	10.1183753333333	10.731796	10.5379283333333	10.591983	10.9539756666667	10.4715173333333	10.7113675	10.7131233333333	10.4190123333333	11.4729133333333	10.5515793333333
AP1G2	11.639358	10.890154	11.910326	11.306268	11.938883	11.653453	10.558756	11.546442	10.907247	10.201848	11.3007345	11.678428	10.722689	11.640207	10.846076	10.388533	11.131367	11.343489	11.970396	11.599168	11.787886	12.829007	12.74545	12.448921	12.314557	10.194277	11.848551	11.870215	11.602172	11.8682165	11.787886	11.987181	11.985484	12.172085	11.566821	12.034809
AP1M1	11.176186	10.997835	11.133477	10.889428	11.194352	10.935361	10.418825	11.097563	11.209866	10.674845	10.671913	10.932583	11.078946	11.039862	10.76574	10.577918	10.854651	10.896099	11.168257	10.977492	11.031795	11.571899	11.642091	11.728192	11.57218	10.65982	11.303558	11.203222	11.095307	11.074518	11.0443	10.886547	11.354927	11.19	11.327515	11.448
AP1M2	9.9077835	10.745774	10.249888	6.9577975	10.8327265	9.064503	9.750816	5.6183305	9.0534115	10.540831	10.277876	9.301001	5.612701	7.351488	8.813087	10.209516	5.9577374	7.530927	8.087875	9.109588	9.363429	9.396696	10.412224	8.192602	8.700063	9.540811	8.968384	8.814194	8.89752	8.980619	8.695636	9.718607	9.417618	9.887042	7.7074146	9.420986
AP1S1	7.5762296	8.250137	7.9470568	7.4126206	8.007093	8.16167675	8.574501	7.6935102	7.921707	8.7963085	8.61506415	7.5700725	8.867393	7.73904925	7.6709463	8.1590512	7.7929355	7.27638475	6.00225865	6.68331275	6.5088003	7.2476403	7.35181085	7.605008	7.05375085	6.7877661	7.397273	7.14714435	6.6094689	7.2930085	6.80163315	5.9948883	6.8849005	7.0656111	8.38682315	6.96164075
AP1S2	8.34380986666667	7.5679376	7.40392166666667	8.27073583333333	8.354461	8.28273113333333	9.26110833333333	9.28509826666667	7.95800866666667	9.35061633333333	7.992796	8.3991212	10.859421	8.380535	7.97290686666667	8.7267555	8.1310515	9.02638116666667	8.72023273333333	9.6114675	9.21014143333333	8.83068206666667	8.68232016666667	9.2686276	9.174334	10.3512724	9.60472516666667	8.56429966666667	9.06219766666667	9.52176316666667	9.1017757	8.29534023333333	8.79549706666667	8.80813066666667	9.250148	9.390873
AP1S3	8.16093725	9.010577	7.8477405	7.9177775	8.42723125	8.436028	9.0858775	7.8142105	7.937186	7.044335	7.5322115	8.574597	10.39745	8.6460712	7.2420518	9.9349005	7.57815635	8.032937	7.881386	8.54322085	8.193607	8.2094403	8.1701845	9.1024215	9.040495	6.7662787	8.14705	8.16421465	8.280516	8.3921505	7.973569	7.8018857	8.184915	8.1620118	9.2412205	7.52650675
AP2A1	9.459761	9.742282	10.206063	9.379563	9.662905	9.723592	9.321445	9.182733	9.58881	8.948871	8.897803	9.519486	9.056289	9.4012985	9.477945	9.494924	9.544471	9.188169	8.99274	8.904686	9.108121	9.674382	10.118537	9.884105	9.4268675	9.389359	8.826311	9.205047	8.88624	8.947708	9.03415	8.936444	9.619686	9.463573	9.136513	9.427446
AP2A2	10.9661825	11.0640511666667	11.1697136666667	11.1027283333333	10.7395073333333	11.0165845	11.1027653333333	10.9550403333333	11.3012971666667	11.519926	10.834371	10.965526	10.73515	11.1965951666667	11.0088701666667	10.9632013333333	11.1175093333333	11.3973326666667	11.111118	11.135843	11.206408	11.7654243333333	11.810563	11.4722293333333	11.5681761666667	11.3677503333333	11.2376343333333	11.0936446666667	11.2044426666667	10.90722	11.2006573333333	11.201824	11.2113906666667	11.3207573333333	11.299551	11.3584803333333
AP2B1	10.572486	10.868422	11.1712935	10.73547325	11.063838	10.9940655	10.528913	10.631594	10.373803	11.0043405	10.4922075	10.5907625	10.891134	10.621054	9.659423	9.6921035	10.773949	10.776409	10.161583	10.433277	10.2879285	10.774158	11.0429515	11.104578	10.998277	10.3535515	10.4632445	10.468035	10.2606885	10.5471445	10.054964	9.827708	10.9531665	10.5137805	11.1713775	10.83465
AP2M1	11.157748	10.58127	12.48636	10.800105	12.706395	12.549756	12.578108	11.102808	11.815857	10.993032	11.187905	11.3388605	11.0342045	11.009388	10.675562	12.331393	11.485592	11.7476	10.984613	11.3641615	11.642826	12.638534	12.78744	12.633894	12.086755	12.093534	11.039862	11.32901	10.707064	10.913099	11.0943165	11.469702	11.915206	12.110635	11.522895	12.095294
AP2S1	13.092892	13.35048	13.307621	13.124052	12.790376	13.036751	13.072773	13.211342	14.019603	12.92745	13.45563	13.407025	13.286599	13.048532	12.976875	13.936379	13.424923	13.225903	12.589389	12.646458	12.559812	12.891925	12.708291	12.901288	12.839595	12.215396	12.703145	12.781066	12.866321	12.754649	12.878181	12.50173	12.951046	12.788124	13.017479	12.639718
AP3B1	11.164643	10.8918875	10.840318	10.8721765	9.9808405	10.578854	10.7569555	10.8526535	10.7724765	10.5892685	10.714032	10.834777	11.5014135	10.777128	10.8992285	10.9406175	11.14202	10.7487165	11.0817765	10.7263145	11.063488	11.065506	10.770749	10.8822495	11.1074155	10.554221	11.091759	11.18548775	10.926178	11.203376	10.9884405	11.229417	11.13054	11.066335	11.031777	10.7616225
AP3B2	9.040035	11.528571	11.6845255	10.21468	9.681465	9.992192	9.543722	8.509248	7.325211	9.4062195	7.854266	6.88087	5.2064	10.783989	6.207789	8.305275	10.178163	5.667835	6.3415375	7.4519925	7.8218055	8.873712	8.583385	7.096816	8.05102	5.6090045	7.1077547	7.031974	7.7260756	7.9222264	7.1683235	6.0331492	8.778307	7.918036	6.5044537	7.1680584
AP3D1	13.157704	13.4652405	14.044079	13.0545885	14.4259755	13.8303685	13.5573905	12.9837065	13.452589	12.860399	13.266188	13.273552	13.359635	13.473664	13.3524735	13.8646665	13.4293405	13.3964335	13.169922	13.1879875	13.2327235	13.7159295	13.692809	13.7738855	13.67823125	13.5208525	12.9840845	13.5030165	13.0605765	12.898037	12.562606	13.89502	13.557074	13.581308	13.63231775	13.31180475
AP3M1	10.2199563333333	10.170698	10.0915683333333	10.091945	10.603977	9.87307033333333	9.990915	9.755217	9.83063	10.1045156666667	9.94535116666667	10.361082	9.73987833333333	10.4048776666667	10.1282523333333	9.844808	10.1592943333333	10.1151763333333	10.0006475	10.0523343333333	10.004392	10.1751426666667	10.009704	10.5012931666667	10.3390176666667	9.55396166666667	9.904656	10.0663126666667	10.1532956666667	10.1404693333333	10.0045036666667	9.59424683333333	10.306549	10.1796556666667	10.2139763333333	10.233842
AP3M2	9.99915825	10.3015665	10.2721085	10.14120725	11.0795425	10.10006375	10.0763575	10.436724	9.9152785	10.5957295	11.617982	10.452656	9.8132815	10.40979825	10.7299055	10.5560695	10.3573575	10.084125	9.9262555	9.720062	9.778604	9.854806	9.943214	9.9985	9.9120195	9.54457	9.9275975	9.998793	10.0595195	9.8561275	9.8036555	9.455943	10.2549295	9.7752575	10.2620885	9.780189
AP3S1	14.433855	14.290815	14.416424	14.430621	14.062658	14.212606	14.37748	14.468428	14.623978	14.026047	14.183319	14.794729	14.729291	14.435648	14.811063	15.02015	14.629841	14.201899	14.181096	14.511025	14.245903	14.312319	14.022786	14.506447	14.461939	14.374932	14.247159	14.455251	14.219934	14.5135975	14.365264	14.365264	14.17509	14.298406	14.720191	14.254185
AP3S2	10.7010413333333	10.9267095	10.9343773333333	10.5278203333333	10.4442936666667	10.7959822	10.2912983333333	10.5031923333333	10.6541229	10.249891	10.4565363333333	10.6067233333333	10.9313616666667	10.8243612	10.5502333333333	10.823512	10.5915006666667	10.6349723333333	10.4028467666667	10.5986738	10.2912928	10.9101108	10.069699	11.111408	10.5892812666667	10.811299	10.6235683333333	10.2980218666667	10.8494822333333	10.5547622333333	10.3860504666667	9.99776446666667	10.7810493333333	10.4164778333333	10.465928	10.6746848
AP4B1	11.878378	11.339157	11.049471	11.688386	11.001079	11.65919	11.430749	12.047014	11.504418	10.975645	11.346307	11.557918	11.66122	11.733394	11.49282	11.004126	11.3894	11.826565	12.253053	11.835173	11.999497	12.119225	11.923485	12.185385	12.411116	11.205685	12.2444515	11.9490795	12.165378	12.100147	12.0467205	11.555138	11.876783	11.836879	12.035904	11.954817
AP4E1	7.4719876	7.8705198	7.6585415	7.8615881	7.4069749	8.18565175	8.25620015	7.5004725	8.34985685	7.38784285	7.4900177	8.204477	8.84484185	7.6102145	8.1197815	8.89615515	7.33466675	7.86379765	7.7505365	7.5749682	8.1089303	7.3982729	7.36048335	7.83250325	8.26490175	8.0737833	7.8708048	8.03834315	7.62694965	7.7841977	7.5260093	6.92086565	7.480671	7.23503485	8.0286738	7.1274789
AP4M1	10.040763	10.308357	9.988647	9.602891	9.865562	9.532821	10.318489	9.950525	10.356408	11.746026	10.838335	10.1346655	9.127377	9.877953	10.397568	10.2587595	9.998072	9.63954	9.519021	9.8211155	9.9077835	10.038037	10.450829	10.181558	10.003007	9.6860075	9.895496	10.008019	9.733667	9.7155285	9.763615	9.4853	10.122081	10.322413	10.06097	9.827261
AP4S1	7.86975225	6.8232322	7.5833725	7.0039766	7.23064265	6.70737535	7.2077568	7.69430085	7.0359721	6.2419077	7.1567407	7.528242	8.874132	8.09207965	6.62010315	7.26925865	6.6097385	7.93589355	7.86091175	8.09753065	7.7792932	7.7292905	7.08791835	7.80777685	7.96325945	8.179127	8.06263	7.32801225	7.8028705	8.2497237	8.0420898	7.0738764	8.3780815	7.3634141	8.13653225	7.8295115
APAF1	7.7408185	8.195955	7.557083	7.881969	8.224095	6.2557116	8.8011675	7.7809653	7.9327273	8.570022	7.1153092	8.665911	8.827996	8.611591	8.56476	8.318363	8.49419	8.246545	8.485732	8.584725	8.351291	8.227979	7.731862	8.751978	8.835929	7.101893	8.22463	8.686846	8.431174	7.6983166	7.8887215	7.4512873	8.527551	8.378661	7.7315526	7.564724
APBA1	6.49759985	6.0357063	5.77942585	6.32124325	5.64688615	5.86452795	5.26667615	5.8792607	5.98051315	5.922498	5.9154787	6.0865833	6.37334575	5.66556835	5.58454285	5.7573867	5.61642865	5.96650765	5.79228535	5.72100385	5.77551365	6.4240737	5.6515103	5.49681975	5.8638303	6.3096347	5.9640378	5.8630111	6.04672735	6.0121741	6.0135205	5.886667	6.11979885	6.0384552	6.19405985	5.9767638
APBA2	7.82388635	7.0964952	6.7418978	8.14925335	5.5179985	7.8028835	8.9377095	8.2827002	7.88982335	10.5125715	7.796999	8.18660785	6.54909205	8.14404345	6.9567101	7.0552288	9.073234	7.64903115	9.636899	8.6669276	8.457819	8.65349025	9.2725995	8.001307	8.940247	6.269319	8.45621	7.8678217	8.720735	8.415247	8.12187685	7.3689015	8.988691	8.2211025	5.69466815	7.73442635
APBA3	8.970435	9.317375	9.969147	8.645769	9.66311	7.4223986	9.161424	8.478795	8.428704	8.6360235	8.1210785	8.9347725	9.676895	8.852719	8.994516	8.5898905	8.467323	8.952389	9.019125	9.3274355	8.949091	8.6282835	8.425292	8.705849	8.861022	8.318093	9.009586	8.447243	8.681058	8.970666	8.532566	7.2722178	8.508763	8.341968	9.119003	9.619259
APBB1	9.278896	8.2190705	8.47937675	9.034937	8.49772725	9.287741	8.348348	9.224749	8.905138	8.137827	9.1475515	8.6057565	8.478736	9.211878	8.751982	7.82521845	8.698527	9.218593	10.08708	9.913511	10.1864855	10.6686015	11.4143625	10.0396785	10.3477155	10.804978	9.736717	9.493201	10.007505	9.590174	10.1029375	9.4193385	10.2462295	10.67399475	9.64327525	10.723653
APBB1IP	12.7884043333333	11.6994546666667	11.8754686666667	13.3494083333333	12.061708	12.856047	12.501927	13.044032	12.3245265	10.2608148333333	12.2921243333333	12.9532793333333	13.8068786666667	12.8789423333333	11.913285	10.4033986666667	12.2092383333333	12.731617	13.7725463333333	13.3959573333333	13.4205796666667	13.9590966666667	13.2866536666667	13.4955966666667	13.7241823333333	11.9170276666667	13.5439436666667	13.6982543333333	13.8628618333333	14.1144983333333	13.6683671666667	12.371075	13.5448166666667	13.2872413333333	13.8682	13.4790226666667
APBB2	8.27870015	8.85128985	8.901574	8.26507065	8.3388485	8.9498705	10.121361	9.2284355	9.6675255	10.522257	9.0261065	9.589767	6.7404897	8.5874865	9.4840555	9.777095	9.600684	9.2896805	8.8740865	8.8917655	8.7745795	9.141461	9.1655365	9.114473	8.9723365	10.345562	8.83271	8.8007875	8.507567	8.7552985	9.2251315	9.7601275	8.6012965	8.64622	9.945176	8.7589275
APBB3	11.713359	11.213806	10.900763	11.315182	10.402628	11.074518	10.902337	11.894573	10.984873	10.364733	11.446993	10.86196	12.474236	11.215405	11.03661	10.392446	11.372284	11.334164	12.105385	11.392895	11.694853	11.904457	12.454527	11.599509	11.746635	11.427607	11.890941	11.679393	11.83378	11.5847025	11.621833	12.456724	11.524188	11.663249	11.408967	11.917859
APC	6.331934	6.38567675	6.36649205	6.1040733	6.16306065	5.6521699	6.570705	6.27015635	6.18065235	7.08006095	6.0731568	6.9064113	7.122386	6.9298065	6.81056585	6.6126547	6.57463095	6.44657465	6.661408	6.65914485	6.7921705	6.723116	6.3073655	6.45389625	7.024544	7.0572441	6.6653888	6.58138515	6.8073495	6.5032013	6.70421555	6.1894885	6.4657925	6.61648295	6.13731375	6.23675735
APC2	7.61108075	7.8268115	7.272442	7.862903675	8.204771875	7.5388869	7.073061325	7.1277845	7.15280345	9.754723825	8.3377045	7.105018375	7.096469625	7.47899625	6.323104925	6.697277125	7.6891051	7.4081772	6.71479415	6.6221379	6.826181775	6.4779482	7.0406303	6.818329125	6.502679	7.39208175	7.060742	7.0566729	7.042379875	7.083914675	7.07403955	7.147639825	7.775038425	6.800029575	7.589470225	7.1765095
APCDD1	10.44706	10.553281	10.185197	9.791496	9.086866	11.509142	11.152667	12.222913	12.436199	12.41007	9.941981	11.478495	9.44934	11.085058	12.680028	13.964415	12.71945	11.0589905	10.6172085	11.111429	11.142282	10.313518	11.513835	11.477399	10.464897	11.155128	11.577041	11.212082	10.711511	10.979363	11.916929	11.671817	10.779114	11.001079	9.933745	10.770292
APCDD1L	2.724905	2.6158228	6.3894954	5.319484	3.4824824	3.4311388	5.954036	4.6814737	7.495206	7.151418	5.3835387	7.1855497	5.4660473	4.2653933	4.856778	7.741682	6.9518604	4.3650584	2.5898123	3.3055484	3.9581733	2.5833402	2.5840726	2.6113343	4.5183806	7.903513	3.76069	4.011399	3.7919364	3.767656	3.9780073	3.855788	6.4684834	5.622998	4.3094497	4.2025356
APCS	8.283751	7.254542	7.5161123	7.802156	6.8034067	8.594154	5.71745	6.9493017	6.483415	5.8773556	7.202901	6.0209975	6.62794	6.2746186	5.4460034	5.3382998	6.381218	7.4198003	6.3501816	6.2988105	6.2646813	5.9524617	6.4263783	5.735772	5.8507047	5.8513994	5.684786	5.7440453	6.080747	6.6116605	7.1264963	6.74346	7.166568	6.3858447	7.1294703	6.737194
APEH	11.1906023333333	11.0693776666667	11.0638434666667	11.2106373333333	10.8996894333333	11.0332705	10.61565	11.3690256666667	11.1298032	10.5504481333333	11.1055173333333	11.0798113333333	10.377477	11.167529	10.753043	11.1894751333333	10.9873425333333	11.3198633333333	11.0427766666667	11.134603	11.2448346666667	11.4641773333333	11.7880913333333	11.6126673333333	11.5758416666667	11.3799866666667	11.0168941	11.0628077666667	11.333757	11.0878973333333	11.2066501666667	10.9289282333333	11.5884253333333	11.499684	11.7945886666667	11.4469113333333
APEX1	12.515435	12.2942805	12.5886465	11.4409775	12.6752295	11.863936	12.2439375	11.96719525	11.616823	11.923745	12.2605405	12.6453345	10.6355265	12.039172	11.652967	11.6688225	12.3768975	11.9678095	12.2268685	12.2563595	12.2520435	12.5601085	12.176107	12.5881375	12.5450955	11.267804	12.02276	11.9589725	12.0490745	11.9770345	12.126265	11.5570305	12.3568565	12.3359925	12.184423	12.2341785
APEX2	12.549756	12.737589	12.766867	12.905975	12.336483	13.307621	12.44308	12.612817	12.510214	12.341987	11.824464	12.408592	11.89585	12.309456	12.077454	12.484649	12.659865	12.417844	12.17767	12.036486	11.952589	12.80016	12.434832	13.0709715	12.742676	11.070864	12.123096	12.282223	12.226928	12.378779	12.2189045	12.257802	12.628984	12.3855505	12.516151	12.325511
APH1A	8.6512355	8.5817945	7.8236143	8.35157635	7.6419232	8.731819	7.98306365	8.4349408	7.89111625	8.0396735	8.500114	7.88983	9.499188	7.803486	7.7191062	7.86572575	7.990552	7.883636	7.6158822	7.55706165	7.70272375	7.460098	7.93893335	7.88585	8.07463025	7.6940742	8.7034681	7.8286242	8.022159	8.0348952	7.9330952	7.4388645	8.128377	7.854997	8.699291	8.417919
APH1B	11.395713	11.284166	10.913826	11.811534	10.340658	11.553267	11.305733	11.708435	11.645623	10.118776	11.317322	11.657029	13.630255	11.558742	10.278561	10.739998	12.059235	11.715457	11.431776	11.102808	11.554817	11.429174	11.494462	11.652628	11.873142	10.321084	11.722825	11.2839	11.625044	11.54032	11.805974	11.059214	11.786987	11.637608	11.574141	11.390743
API5	10.7549335	10.861683	11.139289	10.786471	11.0129695	10.8077105	11.20553275	10.557758	10.6630875	10.434057	10.5670455	11.020924	10.4718175	10.9055225	10.7802955	11.318894	10.704282	10.9867035	10.8284775	10.980773	10.844902	10.974999	10.564563	11.453948	11.17654375	10.597188	10.8056785	10.973458	10.7985515	10.9133335	10.945992	10.8142625	11.169986	11.1387545	11.0524195	10.7594935
APIP	10.882415	10.26703	10.637716	9.986453	10.531638	9.669906	11.401851	9.977044	10.2231245	10.289406	10.178992	10.924438	10.619756	10.638409	10.676737	10.183413	10.209077	10.638409	10.121423	10.819911	10.408063	9.635087	9.438486	10.452874	10.210471	11.291033	10.158129	9.70636	10.164305	10.4775915	10.354949	10.203299	10.034422	9.920897	10.339218	10.07651
APITD1	9.864243	9.869482	10.424514	9.784006	10.330056	9.499996	9.89838	9.659434	10.070132	10.496812	10.380473	10.704102	8.6181345	10.205395	11.035812	10.093504	9.395606	9.648715	9.354931	9.818053	9.989389	9.554314	9.828381	9.320276	9.299162	9.666407	9.943516	9.701558	9.3208065	9.518241	9.587373	9.175131	9.811326	10.280332	10.225399	9.577965
APLF	5.709668	5.58949056666667	6.62488923333333	5.51157293333333	5.73065466666667	5.70761936666667	5.93538373333333	5.4622741	5.26008423333333	6.02291773333333	5.56643623333333	5.78256226666667	5.92616253333333	5.6973821	6.59403986666667	5.79862836666667	5.44230493333333	5.28869466666667	5.44942823333333	5.22990273333333	5.40045233333333	4.87708766666667	5.13322513333333	5.434932	5.84350466666667	5.51250366666667	5.19013833333333	5.421717	5.37394946666667	6.044293	5.43915076666667	5.58453713333333	5.3591948	5.15845486666667	6.02904643333333	5.75901726666667
APLN	9.01906066666667	9.02190666666667	9.97660483333333	9.01072613333333	9.09969766666667	10.117281	8.14492316666667	8.7838514	10.7895986666667	9.84697533333333	11.6826643333333	8.50251	8.86189686666667	8.335621	8.73910896666667	11.3183866666667	8.84292833333333	9.69314413333333	8.154408	7.81356623333333	7.94115016666667	7.96786083333333	8.40727296666667	9.165017	7.91213276666667	8.68418733333333	7.36851046666667	7.7986418	7.89788133333333	7.99910923333333	8.94211786666667	8.16146313333333	8.641475	8.1585398	8.75199866666667	8.26325433333333
APLNR	6.5964804	6.7178545	6.771995	6.672819	6.4884415	7.1810336	5.1332636	6.898829	7.3838997	6.670936	6.610387	6.119353	5.1554575	6.637478	6.809443	6.026061	7.2474823	6.9531817	7.1238227	6.786623	6.265198	6.8925986	7.251661	7.003536	6.595307	6.382946	7.1533804	6.705347	6.8458533	6.9984283	7.2550297	6.951106	7.0126443	6.7702923	7.0185747	6.795656
APLP1	7.267832	7.1471596	6.4453793	7.269836	6.510574	6.7884808	6.15537	6.670026	6.644655	7.0049934	7.496981	6.6352134	7.4931273	6.9080777	7.1783705	6.3081865	6.9151626	6.61893	7.071493	6.5300817	6.582448	6.415863	6.2100043	6.6892276	6.571701	5.9025807	6.767842	6.681374	6.8445206	6.8738046	7.1927743	7.1336036	7.0049934	6.80284	7.2124147	7.03649
APLP2	10.56005	11.1658065	11.584459	11.4093275	11.7772315	11.7187525	12.4010315	11.2127355	12.6845475	11.538382	11.6509105	12.10832	13.1865205	11.728194	10.577125	12.465747	11.8980435	11.670867	10.9244425	11.4517635	11.7497195	11.9445705	11.7333995	11.3130275	11.3348385	11.8812045	11.3368175	11.02342425	11.14621625	11.11306325	11.6755215	12.0099	11.6698695	11.708478	11.466508	11.7974355
APOA1	5.5299497	5.987495	5.3423047	5.3941107	5.094352	6.764578	5.115431	5.7425065	5.026864	5.0703974	5.5115604	4.631989	5.947781	5.5236864	5.217224	4.042453	5.3034925	5.1931586	5.5356727	5.1052275	4.9406514	5.164026	5.5453672	6.5319986	5.0985613	4.910407	5.253728	5.073108	5.281036	5.13894	5.2918983	5.446701	5.637245	5.1993084	5.1654043	5.906884
APOA1BP	13.7897415	14.330555	13.970965	13.641029	13.078588	13.822608	13.603731	14.133948	13.489794	13.537532	14.691974	13.9392805	11.894305	13.497528	13.374386	13.58396	13.651195	13.626909	13.118015	13.107479	13.1879	13.510543	13.444879	13.355413	13.269577	13.277505	13.083291	13.2572775	13.241596	13.22836	13.44335	13.022956	13.558953	13.564764	13.716431	13.47468
APOA2	3.5945768	4.574895	3.659488	4.0985827	3.6140885	2.823975	2.7051072	3.4900215	2.836597	2.8723154	3.8122783	2.769794	4.336261	3.7461214	4.2238593	2.72106	4.2408442	4.031484	2.8810415	3.088033	3.0306098	3.5951073	2.7964196	2.8014548	3.400858	2.7325075	3.3452635	3.883232	4.2234006	3.0481613	3.4125886	4.0125246	3.4506667	3.4160202	2.9386659	3.3001392
APOA4	6.422635	6.70520425	6.5162034	6.38774585	5.9338342	6.73773335	4.9495026	6.288761	6.0147862	6.374016	6.2476422	6.0839845	6.2338348	6.161129	5.9876717	5.4937806	6.34812125	6.54776095	6.4179287	5.8208238	5.8231048	5.718256	6.0234908	5.9431968	5.22569335	5.31830835	6.03645465	6.07552825	6.1706907	6.3045412	6.4563537	6.3509903	6.30088	6.08884075	6.8809065	5.8867675
APOA5	5.5440345	5.2409725	5.7159905	6.046401	5.7052855	5.945648	4.5800366	7.7461715	6.060042	5.29589	5.1064167	4.560593	5.600379	5.009326	4.2788334	5.442351	5.3389516	5.641786	5.0991497	5.007981	4.856778	5.003455	5.156615	4.81474	5.097239	4.8254466	4.579191	5.451771	5.422818	5.382936	5.6458774	5.100478	5.7191224	4.7711186	5.403614	5.253728
APOB	2.9029965	3.226196	2.8093836	2.8989515	2.744166	4.1098824	3.200865	3.2790823	4.2482634	3.8135927	2.9192283	3.1904109	3.1865757	5.534369	7.229526	3.291275	6.268169	3.1733818	3.1451974	2.901026	2.8231335	2.9161282	3.237394	3.6494658	3.2618632	6.132892	2.9850242	2.8570087	2.874313	2.7673652	9.462114	2.8329144	3.049666	2.7730143	3.3452635	4.27802
APOBEC1	3.1051044	3.4267454	2.753345	3.5460157	3.6400173	4.641725	3.1548274	3.1413124	3.7097206	3.4272308	12.589062	3.3746188	3.562913	3.2525597	2.9161282	3.318607	4.3808656	8.527051	3.2392795	2.8100128	2.8010123	2.946374	3.135485	3.8541594	3.7105653	2.9749265	2.774024	2.7346323	2.8484447	2.744166	2.7688038	6.905126	3.0844848	2.964524	3.400445	2.8872056
APOBEC2	3.38755	4.1354356	3.9449773	4.053373	8.211429	5.3852706	4.608053	4.665371	5.4751334	3.3979845	3.9413974	3.3849387	3.427762	3.2381876	3.3808494	3.2095726	3.6908596	4.4876356	3.2885358	3.6528172	3.8804379	3.7582579	5.000964	3.8490255	4.5255055	16.41279	3.4160202	3.0744193	3.1632721	4.2304263	4.6949368	4.4246445	4.0611577	3.7532287	4.8074293	4.9556055
APOBEC3A	2.7888339	10.49082	10.28787	11.776057	8.990403	4.2304263	7.399527	10.149376	12.600927	7.92246	9.731312	9.929916	15.12316	9.025457	8.185751	12.773867	9.385783	8.9357395	10.0422535	10.503919	8.292186	8.0947695	6.3478665	10.641893	7.476661	9.036552	8.0832615	9.783807	2.7221081	9.822481	7.405924	14.434756	11.014952	9.380021	4.2391896	5.938794
APOBEC3B	8.033299	11.958053	13.753775	11.698607	10.235758	9.618762	10.905985	10.597204	11.939432	10.700789	10.322413	11.9049835	15.766812	10.4746	11.118179	13.11833	10.1062565	10.085741	9.8051	10.403359	9.614674	9.65441	9.583737	10.952284	10.541348	8.594154	10.852559	10.610892	9.384665	10.396385	10.060145	13.97985	10.953615	10.33577	11.224693	9.405028
APOBEC3C	9.4062195	9.3320055	11.313201	9.370434	10.462018	9.952478	9.851978	9.3365555	9.1224165	8.152176	8.764821	10.442913	9.236721	9.992745	9.489938	9.127377	9.368134	9.190719	9.473559	9.471185	9.890923	10.694252	10.0546875	10.612566	10.217776	8.18929	8.89882	9.950396	9.497862	9.594026	9.644123	9.960963	9.939483	9.956723	10.06172	10.18792
APOBEC3D	7.682269	6.9534397	7.1608	7.3581953	7.2376347	8.0777235	6.9653955	8.734408	7.0071836	6.6327934	6.4078045	7.567141	7.8702774	7.7364078	7.2740517	5.8355117	7.0188093	6.7208076	7.4279194	6.818691	6.882966	7.703393	7.315629	7.817414	7.409046	5.7294774	7.3589773	7.4462037	7.210973	7.660162	7.3004265	8.081373	7.292451	7.2456822	7.391479	7.368238
APOBEC3F	8.05977915	10.262029	12.10660875	9.655169	9.81925	8.32454085	10.056167	9.2832175	8.948735	9.0061653	8.9967695	10.7762605	8.96546425	8.40268275	9.8569395	9.1644515	8.7133035	8.903161	9.0182525	9.0770055	8.9958145	9.4406965	9.4006515	10.114413	9.9682005	7.3498217	9.4618565	9.66198	8.0035455	9.391867	9.30462	9.651174	9.356006	9.470149	10.2031525	9.5757735
APOBEC3G	11.841069	10.6265175	11.8991715	12.4187645	11.7259615	11.9086505	11.3007015	11.7528645	11.476785	10.6368155	11.092016	12.4700875	12.454458	12.343308	11.6463915	10.880736	11.554967	11.943624	11.284669	11.308039	11.3157205	11.486679	10.794916	11.911204	11.814663	9.24721375	11.2757035	12.27293325	11.190711	11.719943	11.44897	12.6286315	11.5034095	11.20206275	12.6870675	11.380522
APOBEC3H	10.045291	9.216204	9.929513	10.627839	10.052988	10.278954	8.210205	9.421859	9.744953	7.2568226	8.221879	10.031854	10.386875	10.236959	8.952794	7.8112025	9.418192	9.484823	7.5848465	7.4843383	7.353202	9.004354	7.7858257	8.490925	8.318859	5.7560873	8.697149	9.13003	8.254446	8.36491	8.398073	8.454084	7.3007283	8.020709	10.61555	7.4053726
APOBR	10.460207	10.639774	10.94115	11.388406	11.118179	11.012423	10.885189	11.611079	11.746635	9.723592	10.355197	11.411845	13.721622	11.509142	10.974085	10.862176	11.8421545	11.184529	11.448678	11.178188	11.383704	12.006471	11.854755	11.400866	11.930088	9.535469	11.640207	11.922995	11.63597	10.9495325	11.503291	11.441633	11.904195	11.491829	9.778013	11.045692
APOC1	14.4015055	13.9796825	12.997975	15.3302355	13.3610065	13.061063	13.477985	14.2933075	14.6218795	14.047021	13.2005525	14.45921575	12.6112215	14.7365155	12.039232	10.7765585	14.7450415	15.278163	13.318172	14.0094845	12.6723945	14.459595	12.71874	13.360268	13.940279	9.4211515	14.0988985	13.7092575	13.886446	13.384808	13.926711	10.9433475	12.9288095	12.90961	14.059626	12.6254135
APOC2	9.428819	8.4598875	9.558989	9.802363	8.366806	9.006562	11.617678	10.129567	12.022572	8.871547	8.217445	11.6354065	10.343049	10.063639	8.0737	6.5058994	9.776164	9.532206	7.368981	9.026803	6.745947	8.956583	7.99845	9.533364	9.279228	5.398718	8.002046	9.776408	8.005084	7.989043	8.149732	5.8757977	8.349485	7.7221203	12.112719	7.021767
APOC3	2.8348665	3.1150749	3.861597	3.1417644	3.3755794	3.9616568	3.4762084	2.8545322	4.476764	3.071358	2.817921	3.007676	3.1650214	2.978588	3.1442122	2.9542553	3.3289971	3.0540738	2.9391763	2.7300775	2.7265532	3.6817079	3.9518933	3.4555027	2.870317	3.1924558	2.7134566	2.7027173	2.7108371	3.0415483	3.4683752	3.4261758	3.657488	3.546988	2.9152825	2.6974018
APOC4	6.860676	7.3160834	7.1531086	7.772744	6.8104677	7.1544905	6.4622583	7.340822	7.078859	7.1751556	6.8893223	7.3693175	7.041328	7.878123	7.309607	5.2493434	7.2414656	7.4043293	7.3844476	7.078859	6.9583	7.430628	7.0580516	7.7797656	6.546828	5.1354737	7.301811	7.3164315	7.1633644	7.1114416	7.44655	7.205616	7.0858927	6.7899313	8.349257	6.311113
APOD	7.563998	7.9165516	7.2335496	9.679939	7.272594	8.471657	6.729703	7.884587	8.246211	7.957481	9.220733	7.9384537	3.3076644	9.503141	5.2459726	7.2354465	8.639016	10.153354	7.829903	8.158618	10.195604	9.140553	10.970809	7.89185	8.797614	13.824298	9.227612	10.523652	7.3668604	8.393163	9.518421	12.480753	8.577025	10.055566	8.843508	11.732943
APOE	16.456615	16.02442	15.02015	17.225882	15.382537	15.579811	15.614965	16.462767	16.848188	15.819044	15.666492	16.481707	15.187576	17.13153	14.520682	13.725753	16.791117	17.018236	15.7770815	15.936693	15.366148	16.778109	16.190731	16.406647	16.700455	12.400593	16.227774	16.368675	16.035246	15.763282	16.452126	15.089644	15.37043	15.827	15.828463	15.5625725
APOF	4.29482165	4.26402115	4.21603715	4.1702577	4.9875415	2.8878287	4.13619425	4.9337823	3.3310629	3.62773945	4.0417912	3.41401675	6.337428	3.78007245	4.76241575	4.28347255	4.5529581	4.1906699	4.5167301	3.8610368	3.7049712	3.77962325	4.4223428	3.7119715	3.6120005	3.8507787	4.0397791	4.6095023	4.00499275	4.30803275	4.226595	4.9703185	4.31757045	4.06098005	4.4402432	4.11402815
APOH	2.7842557	2.994941	2.6967814	2.715755	2.688942	5.5776815	2.7256413	2.7544749	4.5787115	2.9139962	3.0419683	2.802216	2.7551947	2.9125636	2.7874992	2.774024	2.7384295	2.8559725	2.920721	2.7361338	2.768489	7.7673116	2.7261255	3.0800092	2.7439814	2.744758	2.7405682	2.721313	2.7914686	2.7174172	2.713725	2.6648731	2.7840126	2.6721525	3.0559134	2.6935601
APOL1	12.3879575	11.2467215	12.93727175	12.174617	11.5737875	12.8386295	11.6347075	12.6862765	12.0802515	11.4038435	11.34214575	12.044334	12.661278	12.83377475	12.072865	12.3394935	12.4594695	12.32609275	11.2103485	11.649518	11.4039165	11.7733585	11.337716	12.10427	11.1916425	10.476499	11.206845	12.232833	11.2926735	10.878131	11.388469	14.2187345	11.9414805	11.101298	10.91849	10.83913325
APOL2	11.769673	10.894293	11.939104	11.993616	11.052529	12.3043805	10.9983225	11.827629	11.581179	10.534682	10.9319785	11.55174	13.06936175	12.2603375	11.730125	11.433911	11.86277125	11.501413	11.046849	10.8562885	11.0006905	11.2508345	10.9607115	11.6796915	11.166867	10.46428075	10.96405535	11.797873	10.9491645	10.7712155	11.08409175	14.2019325	11.484156	10.907743	10.7933825	10.809153
APOL3	12.4743885	11.5491695	12.3413155	13.2207815	11.87506625	12.1184085	11.7356365	12.4837245	11.935118	10.878519	11.8143835	12.611846	13.462337	13.399282	12.569403	11.425785	12.372109	12.2249965	12.26822325	11.7895005	12.264137	12.5444925	12.10389525	12.2699155	12.3549565	11.0612825	12.2810455	12.768448	12.179682	11.7338065	12.299232	14.594603	12.5292495	11.6602635	11.827089	11.851178
APOL4	7.3373645	5.93434335	6.84458185	6.7574775	6.4643353	6.90722605	6.96015225	6.38518565	6.3317518	5.94325175	6.10980015	5.8629878	7.9115715	6.39402065	5.8807554	7.17345415	6.4141731	6.0120013	5.83096785	5.7403445	5.7998905	6.13174485	5.8616015	6.0720973	5.6353785	5.15925325	5.42509375	6.51451945	5.7161073	5.2526686	5.3553441	10.4327865	5.8238238	5.39809235	5.85817425	5.64734185
APOL5	4.4859943	5.400263	4.3522344	5.102441	4.1089654	3.7434006	3.4788375	4.856778	5.003092	4.748297	5.3201404	4.6542263	6.6529474	4.4319053	4.651801	4.1542783	5.0124135	4.88594	4.9207253	4.198209	4.5255055	3.6618838	4.192054	3.9902768	4.6591644	5.079614	4.5372853	4.72023	4.5705256	4.794608	4.5653944	4.510965	5.0701528	4.077123	4.398462	4.746323
APOL6	10.335399375	9.570439375	10.22076875	10.718287625	9.99891525	10.44701675	9.796217675	10.099041	10.05229225	9.35919975	9.55463975	10.50123425	12.27246875	11.12875325	10.638062075	10.40774485	10.431286	10.373786375	9.434538825	9.29259975	9.5692455	9.81191	9.347401225	10.292654875	9.66465575	8.77348315	9.09214925	10.5103445	9.273031625	8.739099975	9.363276125	12.753506	10.062570575	9.390795925	8.2821441	8.786371975
APOLD1	10.638724	10.591311	10.693215	11.043428	11.347366	10.640496	11.32567	10.690695	11.977699	11.263629	10.600887	11.414949	8.984688	10.226223	12.025116	11.603211	11.167182	11.123849	10.196764	10.485105	10.650727	9.907964	10.3052635	10.425239	10.26061	11.916286	10.782797	10.204698	9.988462	10.411146	10.414597	11.529114	9.978374	10.478598	10.601482	10.191785
APOM	9.79528875	9.080352	9.396667	9.186515	8.18111635	9.0385565	10.546049	9.3952165	8.656522	8.5269935	9.0636295	9.400433	8.9987505	9.0433365	9.8082085	9.50254	8.968163	9.3278345	9.750814	9.704541	9.8556075	9.5368215	10.1364025	9.999804	9.8989895	9.790509	9.892327	9.5939815	9.986479	10.1549335	10.078148	9.327149	9.45302675	9.8506565	10.3650695	9.681091
APOO	13.285597	13.091638	13.054699	13.722713	13.465248	13.352867	13.416525	13.560067	13.189306	12.963661	13.018923	13.394396	12.455716	13.004658	13.427298	13.184274	13.578139	13.329122	12.802998	13.078139	13.444879	13.050514	13.237807	12.725199	12.765053	13.73976	12.916764	13.032727	12.643747	12.674237	12.703566	12.676459	13.165561	13.398148	12.916764	12.920629
APOOL	7.5044065	8.778745	8.184831	8.8983	8.441266	8.699272	7.8032975	9.04717	8.048265	8.8427305	6.934985	7.933054	8.822283	7.697451	7.3276944	8.22872	7.4548044	8.119096	7.4408307	7.503637	7.229526	7.8907223	8.403883	9.150963	8.922386	8.089857	7.8264284	8.626262	7.3902698	8.722364	8.214	7.5303493	7.810373	8.581604	9.288219	7.244615
APOPT1	12.196302	11.93421	12.349113	11.7220955	11.707605	11.802744	11.556017	11.987181	11.9566145	11.746635	11.657299	11.834733	12.147459	12.215396	11.3641615	11.942624	11.672698	12.14052	11.637118	12.190959	11.9365635	12.130899	11.928429	12.409638	12.354766	13.699734	12.110635	11.775809	12.035346	12.138706	12.057987	11.438917	12.167956	12.082608	11.588208	12.041978
APP	9.435248	10.013423	10.082837	9.6032	10.160651	10.423859	9.19421	8.751341	9.920897	10.208487	9.310556	9.165889	9.267302	9.201014	8.823773	9.903346	9.812652	9.41614	8.156951	8.683272	8.414246	9.15667	9.06806	8.968384	9.148255	9.87749	9.389359	8.685618	8.831557	8.552199	8.676793	9.385069	8.707023	8.508074	9.530794	8.981292
APPBP2	9.8937745	9.298319	9.850722	9.7737224	10.2785845	9.808371	10.625895	10.083216	9.876167	10.3969185	10.01702165	10.269175	10.313555	10.4604385	10.45615425	10.442458	10.099737	10.0758235	10.170482	10.27343	10.30694625	10.24676825	10.0627505	10.2023725	10.338158	10.538001	10.1330035	10.210815	10.3414895	10.0028835	10.395016	9.966924	10.2743735	10.257312	9.3327277	9.997663
APPL1	10.367113	10.433344	9.4848358	10.32696	10.0901685	10.28238975	10.3086865	10.413056	10.2865005	9.9759872	10.736586	10.2759685	10.50688875	10.459901	10.2061075	10.29881	9.9505365	10.0910185	10.581354	10.737348	10.7044495	10.590964	10.6188155	10.5418085	10.7422745	11.5889375	10.8252925	10.870749	10.9719985	10.8911895	10.920338	10.48741825	10.828524	10.718116	11.2538885	10.52096075
APPL2	10.343992	10.245532	10.15711	10.239337	10.982403	10.206265	11.071677	10.5818205	10.528457	10.701931	10.576307	10.856963	9.859329	10.390389	10.661646	10.986413	10.776392	10.588512	10.887782	10.915291	10.5517845	10.946086	11.082933	10.5501795	10.675562	10.351969	11.06368	10.896401	10.797503	10.761396	10.833982	10.126933	10.717945	11.13084	10.532972	10.538445
APRT	15.151737	15.437864	15.073328	15.291283	14.6981	15.261484	14.781674	15.07246	15.194796	14.462802	15.698569	15.02015	13.7808485	15.113443	14.426784	15.353227	15.051312	15.081337	14.914329	14.875082	14.728335	15.241452	15.207742	15.0986805	15.440594	14.194536	14.955108	14.866813	15.129695	14.963371	15.054624	14.555309	15.437864	15.14549	15.396357	15.086883
APTX	10.974085	11.6968975	10.589356	11.288969	11.128397	10.964168	11.188867	11.237504	10.922451	12.042893	11.348263	10.589097	10.598016	11.427282	11.889999	11.060737	10.914589	10.825943	10.891196	10.867836	10.858094	10.872998	10.743053	11.120591	10.970056	10.488026	10.871095	10.818003	10.921201	11.043888	10.763749	10.585238	10.948354	10.912916	11.489662	10.961332
AQP1	12.7422465	13.3316735	13.134855	13.4179435	12.3057385	13.94241	13.7963175	14.2049685	14.309821	14.839715	12.710334	12.674889	8.39465515	12.28867625	12.1103415	13.717574	14.0168145	14.907446	13.7627895	14.4983385	14.8211435	14.649457	14.9162115	14.5498865	14.057564	16.2202705	14.255995	14.5008975	13.759172	13.5089875	14.41694725	16.1486275	14.260876	13.9889965	12.9308415	14.609473
AQP10	7.475008	8.55368	7.7782992	7.81383335	8.1930065	9.7529375	8.20281785	7.6329985	7.82122625	6.915536	7.68292635	7.70192875	7.2534156	7.109741	7.883529	7.63677915	7.91781	7.2353085	8.333339	8.2517932	8.7140355	7.6876735	9.054366	7.4625325	7.42450115	8.02509575	7.33316465	8.1361012	7.64405705	7.7068653	8.3124365	7.91334025	8.432109	9.0723565	7.9953073	8.4831132
AQP11	6.3561974	6.1299186	5.5453672	5.264075	6.88087	7.417055	7.8201866	6.321166	5.900468	7.0145206	8.154189	7.3127837	5.994418	7.194812	5.121185	5.655785	6.2053466	8.059518	5.4011836	6.3817306	5.7633595	7.0517235	6.7011843	6.7899313	6.5150504	7.083162	6.302742	5.8000493	6.247889	6.065329	6.2153177	5.896399	6.6869164	6.241215	6.027914	6.7002416
AQP12A	5.2916973	5.33141875	5.02068255	5.2897423	5.47294215	4.82938525	4.67567335	4.93971935	5.29281615	4.5431943	4.8431964	4.60299465	4.5699316	4.33934825	4.6992452	4.8652985	4.56187375	5.0125445	4.37961445	4.58377015	4.41030415	4.1957947	4.3752192	4.42827895	4.5711675	6.5177226	4.29218265	4.5655901	4.7211068	5.25076725	5.2238498	5.02543815	4.681154	5.6159923	5.452148	5.02444385
AQP2	9.5556035	8.9152645	9.13719875	9.1296898	8.832386	9.2642432	8.05828025	8.956728	8.51832	8.4560087	9.27368825	7.89146715	8.309901	8.12080975	7.82848775	8.3813877	8.199009	9.5524247	8.9748885	8.549453	8.79642385	7.6597692	8.0659265	7.7041257	8.1035105	7.8765425	8.164692	8.624755	8.7741545	8.6224345	8.7739627	8.25361205	9.02724035	9.0389855	9.250783	9.2488765
AQP3	8.843896	11.67274625	11.7872185	10.74378025	12.2115285	12.27249625	11.6932175	12.5546855	15.146105	11.7285575	12.73098	11.6785585	9.4168695	10.869613	10.7990615	16.471647	10.533131	13.082934	12.329622	13.245154	13.6072655	12.5479445	14.109086	11.6020075	11.936337	11.191858	12.351284	12.93154925	12.346374	11.9892995	12.1699325	14.6849275	13.1498025	13.709145	12.910855	13.6336895
AQP4	3.5313914	2.76409495	2.6593885	2.9687461	2.6577936	3.07855185	4.3982556	2.6708226	2.78416165	6.7563112	4.68924325	2.69562745	2.7646081	2.70858935	2.6853741	2.7629206	3.56359035	2.7323529	2.7009753	2.66666245	3.014843	3.49913665	2.6470611	2.77172935	2.73397335	9.6752865	2.8417625	2.63015445	2.667128	2.64461675	2.6326798	2.8427344	2.6994884	2.8504887	2.7454529	2.71133255
AQP5	9.528111	9.829388	10.962024	10.1204245	9.066108	10.8662015	8.699944	7.1172149	10.626449	7.4665735	11.1139975	10.3991375	8.0736405	8.034603	9.095941	11.50349575	9.639689	10.674216	10.2105215	11.19183425	11.98297725	10.4072535	12.216733	8.33849325	9.4022025	14.9463825	11.2758675	10.440684	9.6518935	9.7347915	10.3451045	15.10959625	11.729133	11.5093345	10.5264175	13.55767
AQP6	4.2173753	4.3132477	3.2906582	3.7760618	3.2777853	2.7310069	3.639528	2.634996	2.6854534	2.6672032	2.6485944	3.797629	5.006604	2.6319375	3.7419243	4.0509057	2.8154132	3.923388	2.6302714	5.445332	5.2626667	4.574514	4.975675	4.5285316	3.5325656	6.4504375	6.002693	3.4448595	2.7386873	2.6639037	3.5325656	6.9939046	4.712269	4.170397	2.8478854	5.281662
AQP7	7.1133804	7.1305294	6.3417935	7.2581944	6.464891	6.6971874	5.939052	7.2724047	6.49864	6.396978	7.239515	7.005456	7.1724963	7.0881386	7.263082	6.2722807	6.541788	6.4468713	6.9711423	6.7474036	7.540481	6.7633257	7.2150574	7.7021685	6.5950003	8.722735	7.006179	6.8340793	6.6886506	7.026552	7.766841	7.475809	6.968755	7.1430206	6.85291	7.314162
AQP7P1	4.9836836	4.9431753	4.203145	5.1627307	4.4058714	3.8922327	4.1557174	4.402805	2.6676912	3.5374625	5.1121826	4.597591	5.14455	3.8604507	4.705151	4.3804593	3.7691512	4.7504115	4.3407154	4.394705	6.204776	4.8981256	6.1299186	2.8889952	5.6490407	8.236602	4.870306	4.7804666	4.376743	4.7877884	5.2765684	4.974745	5.5769625	5.8183913	5.200012	5.6813197
AQP8	7.060124	7.26694	6.655984	7.3080297	6.676173	7.102319	6.0209975	6.745198	7.181884	6.7125454	6.9047866	6.0424347	7.2584915	6.350432	5.8470297	7.480019	6.5740457	6.6128936	6.475432	6.134496	6.522899	5.532959	5.5913863	5.7479115	6.005762	6.784278	5.631838	6.220989	6.383464	6.4957128	6.7659745	7.22818	6.53882	6.7570133	6.9303617	6.857976
AQP9	7.5108156	8.0652485	9.654638	11.419537	11.385147	11.120391	11.918375	11.177005	11.270145	7.2933793	9.186385	9.912523	18.070553	10.7967825	10.469273	13.1485195	13.270998	10.795707	8.210205	9.607953	8.2314825	5.9839487	7.5604367	11.407799	8.255844	10.928249	5.822474	6.689463	7.457736	4.6506643	7.384183	11.076294	11.916019	9.24487	5.769452	6.894536
AQPEP	5.590866	5.5651274	4.903956	5.9908566	5.080394	5.742286	4.614543	5.9524617	5.63759	5.5302014	5.699339	5.1075025	6.445743	5.4520254	4.7687593	5.282623	5.2041	5.2939825	5.2813144	5.3201404	5.477484	5.707074	5.83092	5.595755	5.3393364	8.464497	5.7664676	6.04675	6.8559675	5.472841	6.7616	6.911065	5.72477	5.1313295	5.547247	6.127358
AQR	10.80076125	11.445035	11.257265	10.9582	11.11919	10.494915	11.081928	10.878296	10.699261	11.2088385	10.73807625	10.786906	10.5462715	10.994635	11.142799	11.0163335	11.059261	11.066431	11.1616115	11.0971525	11.0520665	11.13651375	10.829299	10.946302	11.1517105	10.503212	11.224029	10.790166	10.9051185	11.055959	11.0409135	10.4863885	10.8934175	10.8890655	10.465211	11.030883
AR	7.0249166	9.748215	8.549517	6.761876	5.953409	8.2276535	7.857954	7.2701197	7.817673	7.302575	7.0825973	7.381078	5.769452	8.301413	9.272598	7.5169353	6.7896156	6.8177595	7.9743567	8.373431	8.286829	9.177134	9.045762	7.709817	7.780733	11.64228	8.71072	8.581029	8.291206	8.108601	8.557732	9.112468	8.114128	8.56734	6.4640718	9.170027
ARAF	9.817861	9.291005	10.277876	9.553144	11.245539	10.208487	9.85389	9.701737	9.675269	8.902029	9.455319	9.628323	9.70909	9.928122	9.422845	9.61558	9.621575	9.787945	10.003242	9.774984	10.146184	10.729185	11.246537	10.823928	10.638203	10.84916	9.815323	10.118979	9.775951	9.761337	10.138547	10.775928	10.51267	10.463114	9.6659975	10.506886
ARAP1	13.18877875	13.1820715	12.697044	12.8478375	13.482023	12.8984135	13.224983	12.760959	13.116537	12.6644505	12.0027185	13.1262395	14.065192	13.4950745	12.07798325	12.0095895	12.9095305	12.60021	12.9241575	12.724381	12.835634	13.67305825	13.490339	13.4038015	13.46315	12.197008	13.0789275	13.42777925	12.8411425	12.7886255	13.3250265	12.53292	13.6328355	13.327444	12.8381515	12.992496
ARAP2	12.369649	12.74545	12.147796	13.3450575	11.822324	12.046333	11.78018	12.431804	12.52261	11.0126095	12.039629	12.368751	13.625715	12.537328	12.484649	12.53401	11.827987	12.398057	12.537328	12.17767	12.268032	12.500784	12.2083	12.17767	12.233348	10.45106	12.597377	12.774669	12.21221	12.716633	12.342777	13.471496	12.523638	12.353512	12.607762	12.623779
ARAP3	8.734089	10.06172	9.434859	10.068366	9.407866	10.419985	9.840732	11.525277	11.529446	11.381042	9.678795	9.626567	11.742278	8.887209	9.717917	10.909265	10.482468	10.263989	10.027047	10.19603	10.333757	10.582545	10.812732	10.326665	10.182504	11.148924	10.515937	9.936979	9.749029	9.727889	10.3752775	11.014952	9.758736	9.66271	9.497422	10.176654
ARC	2.7162287	4.0339937	4.706875	3.7211742	6.6123986	3.2618632	5.3613057	4.607229	6.646266	6.2907	8.969088	4.3164763	7.1240907	2.714216	4.46817	8.648707	3.3999188	3.9342024	3.2734375	9.245881	3.8695304	4.1783605	5.4031734	2.6832252	4.23975	5.96338	4.1789	4.597591	4.100488	3.432547	3.4671612	4.765219	4.050434	3.8330789	4.39787	4.270279
ARCN1	9.4592645	9.612974	9.23731275	9.680591	9.06678735	9.52544375	9.687525	9.432965	9.44719725	8.8699	9.655542	9.7512564	10.376069	9.3487692	8.75475515	9.47864925	9.21644545	9.307762	9.3542847	9.1939375	9.3082064	9.610948	9.416526	9.6465504	9.59584	9.224101	9.08322685	9.826561	9.330777	9.425736	9.12025435	9.58636685	9.7099185	9.3637735	9.733802	9.2955921
AREG	7.3902698	6.5345707	8.759751	8.129076	7.377768	8.7561455	8.432201	8.364448	12.650729	9.936562	8.051706	10.295972	12.8551655	7.8775644	11.3799715	13.508504	8.025309	8.6202135	7.1626344	9.250279	8.313285	7.1970963	8.586615	8.832809	8.116241	7.9900236	8.925719	7.3998313	7.6720915	7.278156	8.67703	11.723926	9.430595	8.749796	6.9155364	7.574469
ARF1	12.660761625	12.81615575	12.555122	12.629929	12.60750975	12.5330255	13.18587075	12.41717525	12.51243475	12.27573725	12.52524575	12.632536375	13.188946875	12.355742875	12.2683905	12.6920695	12.724425375	12.50709425	12.27733	12.317650875	12.2952515	12.3603105	12.337121375	12.5516275	12.40606775	12.435695125	12.228104	12.42718375	12.2612855	12.1977635	12.193724125	12.60193575	12.468374125	12.40461675	12.36605425	12.2950415
ARF3	11.355671	11.758233375	11.63299475	11.863360125	11.47937	11.249124	11.764421	11.51607075	11.72263325	11.981834	11.3102795	11.577813	11.402366375	11.75011075	11.58967725	11.4760795	11.86121325	11.373262625	11.234388725	11.3004825	11.294022	11.5165855	11.27190675	11.369641375	11.3679145	10.374843075	11.1880975	11.31225575	11.4402285	11.4989775	8.48993775	10.97325725	11.54335	11.342871	11.498973375	11.49377125
ARF4	13.700959	13.974962	13.481876	14.189439	13.57762	13.816194	13.525985	13.608355	14.066934	14.066349	13.770136	13.723361	13.896435	13.459463	13.094133	13.915539	13.899352	14.182517	13.590896	13.879843	13.892887	13.077205	13.641497	13.317282	13.102433	14.04655	13.576184	13.722329	13.632162	13.777072	13.663682	14.17932	13.820048	13.841657	13.935785	13.958296
ARF5	10.467078	11.8660915	12.1780685	11.5880755	11.9654025	11.579541	12.2475935	11.7995165	11.97257	12.412173	12.3431145	11.996803	11.063388	12.133608	12.2687635	12.5144805	12.15431225	11.4332455	11.416603	11.4502585	11.50694675	11.9927675	12.169282	11.9762995	12.1398575	11.5964825	10.4427615	11.65768375	11.535598	11.4377175	11.3490715	11.4460545	11.849759	11.7871385	11.3860795	11.70290275
ARF6	11.2144105	11.2778295	11.540571	11.08884	10.8094005	11.163825	10.816542	11.129397	11.272885	9.9192975	10.94977475	11.102711	11.677952	11.302515	10.9326245	11.992191	10.545712	11.4725895	11.446209	11.5213065	11.264541	11.3092135	10.9250035	11.649655	11.644107	10.58418825	11.33103275	11.302571	11.3166805	11.447242	10.9779025	11.18277	11.341061	11.2885475	11.6610875	11.377087
ARFGAP1	9.5272685	9.65913165	9.80554425	9.4105818	9.658572	9.9125868	9.27474065	9.2140875	9.430285	9.80292665	9.3145695	9.45701865	9.6983567	9.5982055	9.78436365	9.575068	9.764738	9.4054851	9.6284645	9.112282	9.3201985	9.8387495	10.46157525	9.96429165	9.85877325	9.103666	9.38799925	9.68626675	9.3728175	9.57849125	9.4053003	9.95096925	9.68320935	9.6115635	9.4955805	9.568148
ARFGAP2	9.680957	9.939175	10.439239	9.52861	10.467076	9.643141	10.32631	9.620634	9.839476	9.821416	9.567679	10.087645	9.178023	10.135992	9.919534	10.115229	10.110667	9.9439745	10.064916	10.095952	10.30177	10.769503	11.207322	10.998638	10.8553095	10.38589	9.776689	10.306156	10.14898	9.916564	10.2134495	10.344757	10.497925	10.601196	10.163465	10.5508795
ARFGAP3	13.727304	12.999268	13.197026	13.756686	13.540925	13.785541	13.029418	13.368365	13.059434	12.740091	13.41847	13.490227	14.576663	13.417892	13.302465	13.086406	13.294528	13.619976	13.465248	13.619976	13.6006975	12.794714	12.874196	13.17716	13.137011	13.264966	13.337222	13.629051	13.33544	13.3748865	13.65173	13.6791	13.598266	13.628659	13.352679	13.11833
ARFGEF1	11.933216	11.971348	11.803923	11.987181	12.469168	12.105702	11.947914	12.173097	12.187335	12.269452	13.312577	12.325211	12.438024	12.306203	12.807568	12.130899	12.1771	12.095522	12.53814	12.2801	12.417844	12.165378	12.327658	11.867894	12.241265	11.463513	12.515175	12.544937	12.515764	12.495283	12.465017	12.255081	12.326989	12.340681	12.264903	12.364621
ARFGEF2	9.934815	9.331337	10.046381	9.618372	9.251627	9.677987	9.4566345	9.530021	9.537909	8.723145	9.681664	9.556641	10.346204	9.360842	9.335555	9.602048	9.772198	9.477696	9.2938595	9.158883	9.266831	9.195724	9.190158	9.880107	9.6141	8.470091	9.430838	9.463284	9.324332	9.549301	9.523633	9.443106	9.566233	9.5753145	9.962178	9.174212
ARFIP1	9.65751065	10.5686426	10.42579775	9.986357	10.6741965	8.484228	10.31817575	9.8430965	9.8721002	10.53861035	10.41085835	10.068363	12.1734705	9.99828435	10.30037725	10.6147885	10.01688535	10.107871	9.545243	10.24586515	9.915919	10.1883283	9.8416968	9.8851767	9.80597275	10.2638292	10.05000265	9.9978295	9.8176081	10.08905	10.0933622	10.58371775	9.8369707	9.9125777	10.0337945	9.820966
ARFIP2	12.116555	12.451708	12.469485	12.266227	11.805719	12.004504	12.116047	11.794892	12.065735	12.278842	12.056593	11.769244	11.1459875	12.122202	11.931116	12.058197	12.600211	12.206737	12.190612	11.836879	12.155483	12.1771	13.008296	12.132483	12.010923	12.121117	11.644844	12.207089	11.9253845	11.927218	12.062268	12.5897255	12.256868	12.522942	12.198969	12.451049
ARFRP1	9.822722	10.003501	10.261083	9.5966625	9.523834	9.950105	10.028689	9.896407	10.121025	9.660749	9.699526	10.04685	9.821668	10.062295	9.875861	10.027666	9.773168	9.389647	9.565392	9.7189865	9.694311	10.160944	10.353796	10.390389	10.330311	9.690397	9.631962	9.747489	9.96936	9.70909	9.948199	9.775111	10.115448	10.043086	9.892443	9.994178
ARG1	9.230569	8.079624	4.849696	4.9475875	4.7474647	4.74343	4.81439	5.1474123	8.453249	5.0878215	5.3122535	5.7978015	8.9544935	4.910407	5.5916963	10.264438	4.900737	5.285181	7.219329	6.356395	6.370825	6.090408	5.5510397	5.353056	5.6697283	4.537795	4.173534	4.988834	5.7633595	5.8605704	6.219765	6.3902864	5.1594872	6.260712	5.4685593	5.5373325
ARG2	8.967775	8.609375	9.66731	7.701398	9.384665	9.316408	9.582673	9.539883	10.327869	8.892529	9.017682	9.322162	9.973577	9.15549	9.143096	10.966317	8.968384	9.160165	7.39684	8.529873	8.81883	7.44054	8.741614	8.561863	7.9048038	8.568106	8.5478	8.112216	7.676756	7.8476505	8.451232	10.450829	8.891995	9.1821	7.703687	8.009406
ARGLU1	11.892679	11.993147	11.837682	11.552474	12.656277	11.191216	12.728703	11.842401	11.552247	11.798476	11.341336	11.842899	12.168234	12.525231	12.712954	12.0512905	11.649073	11.640993	12.792019	12.489423	12.349634	11.929826	12.097242	11.8920145	12.148051	12.440732	12.781485	12.506226	12.39128	12.4351635	12.503536	12.388058	11.91116	12.06205	12.139265	11.929826
ARHGAP1	10.6677445	10.7177475	11.2926979	10.838642	11.1946435	11.3330695	11.3711065	10.793919	11.19908	10.84068165	10.5645335	10.7191903	10.67104575	11.3628602	10.989352	11.61952715	11.01304335	10.8651788	11.078082	10.8940863	11.0366765	11.349017	11.37751625	11.2947387	11.22282265	11.52971935	11.00847375	10.8850061	10.9651865	11.04262475	10.893775	10.9436045	11.1347405	10.95388765	11.23102515	11.31662485
ARHGAP10	9.009586	9.630467	11.388927	9.307151	10.181313	8.339584	9.370672	10.019102	10.281956	10.857376	8.390924	10.547134	10.693015	9.008111	10.691957	11.105307	9.39835	9.177134	9.586289	9.576176	9.259605	9.583268	9.971079	9.182506	9.21989	10.797257	8.941812	9.509488	9.625258	9.0534115	9.315547	9.391892	9.235588	9.237236	8.681939	9.407866
ARHGAP11A	8.24313766666667	9.01317566666667	8.38982683333333	8.71259216666667	7.84606213333333	8.20517766666667	8.235259	7.71284633333333	8.01108213333333	8.50134966666666	8.64166766666667	8.4487659	7.870409	8.02827263333333	8.8147821	8.63466906666667	8.32244613333333	8.48460343333333	7.65554413333333	7.77284823333333	6.993884	7.61972806666667	6.6160922	9.28349176666667	8.883062	4.99763266666667	8.23650986666667	8.06777766666667	7.5645013	8.50335733333333	7.45627113333333	7.38093233333333	7.33532526666667	7.27343516666667	8.4385918	7.34965456666667
ARHGAP12	11.968407	12.085408	11.444429	11.478795	11.482692	11.403353	11.823108	11.276393	11.112438	12.029962	11.509427	11.672188	11.96901	11.793291	11.32546	11.414476	11.729733	11.778065	11.806885	11.561961	11.9146185	11.674651	11.813984	11.183428	11.6521225	12.34572	11.884403	11.696513	11.717892	11.919794	11.86062	12.014705	11.383704	11.615188	11.7190695	11.626663
ARHGAP15	10.786185	9.1421875	9.180021	10.5382945	9.5408295	10.245184	9.789872	10.8164085	9.514127	7.55756585	10.32841925	10.83532725	11.735931	10.97589225	9.7638445	8.49668375	9.56482525	10.5292265	11.372816	11.3495055	11.526558	11.449222	10.99049675	11.3946925	11.5848285	9.126078	11.113393	11.202383	11.39514375	11.484625	11.4491225	10.5823165	11.3941135	11.04892325	11.24975525	11.298452
ARHGAP17	13.375133	12.6609575	12.6538395	13.2551725	12.619762	12.822286	12.7583985	13.61734125	13.4234605	12.9387995	13.2660765	13.156153	13.2645755	13.279249	13.5621605	12.8171735	12.9679745	13.1163425	14.019326	13.862006	13.8797665	13.983839	13.809768	14.074797	14.3404595	12.8135785	14.131407	14.077483	14.122854	14.153277	14.187444	14.0024315	13.894066	13.9219065	14.8665645	13.96354525
ARHGAP18	9.4784945	9.339557	9.32444175	10.1144365	8.764769	9.5921085	9.2987525	9.2506425	9.931303	9.13699425	9.164338	10.0099075	11.2652805	9.92693375	9.1704205	9.3334555	9.731952	9.909337	9.777631	10.255539	10.4671575	9.626526	10.53237425	9.148041	9.4918085	9.8409115	10.1551065	10.1316665	9.8321175	9.867385	9.894569	9.850527	9.8091975	10.497412	9.700542	10.01192
ARHGAP19	8.2244015	8.49492635	7.83146765	8.3413325	7.49767775	8.10863585	8.29431735	8.1992233	7.716238	7.709771	8.1532433	8.07970825	8.5321735	8.12351345	8.037943	8.143963	7.88436925	7.5187723	8.45792065	8.12665875	8.02157215	8.5263345	8.293639	9.3572122	9.08815365	7.55091725	8.38641785	8.28886225	8.30449865	8.6408957	8.193961	7.2095505	8.23010575	8.161074	8.64509075	8.26201035
ARHGAP20	6.73553115	5.0721534	5.6240705	5.64268175	6.393378	5.831034	6.22484715	6.92545375	5.4920819	5.8506539	6.02893385	6.3095821	4.9858626	6.4069165	5.71134515	5.18812925	7.975677	5.7271003	5.8364171	6.53305535	6.566904	6.8702097	6.7574502	5.0081121	6.0291517	5.98223465	6.47716415	6.3100675	6.2441055	6.1423225	6.8760107	7.8356459	5.6498132	6.0418334	7.2337348	6.173625
ARHGAP21	9.847273	10.439239	10.73748	10.133977	10.691111	10.2795515	10.789909	10.216641	11.053371	11.269921	10.095717	10.878829	10.930805	9.98183	10.992182	11.58252	10.231414	10.850812	10.316178	10.833011	10.687567	10.467952	10.525383	10.173534	10.421238	11.970085	10.801932	10.542304	10.390634	10.387799	10.609384	10.849398	10.346204	10.3695	11.339157	10.388909
ARHGAP22	12.65418	14.574955	13.166804	11.601669	10.536868	11.4612665	10.587948	12.474236	12.70757	12.618274	11.273457	12.356649	12.5737505	11.259241	11.664618	11.271216	10.892955	11.509771	12.0675335	11.746635	11.927785	12.662431	12.53401	11.109617	12.175842	10.935361	11.71625	12.33225	12.422495	11.7834835	11.914336	10.730589	12.270497	12.291471	10.445865	12.156424
ARHGAP23	11.444429	13.540113	13.820048	12.347872	13.806675	13.260474	13.190345	12.861982	13.213087	12.998748	11.299447	11.8010435	9.978812	11.999497	11.767639	14.6981	11.935252	11.788497	12.15724	12.541993	12.45425	12.751653	13.103995	12.390521	12.257802	12.979314	12.109995	12.351085	11.895242	11.9566145	12.255081	13.289795	12.418545	12.488743	11.263629	12.55358
ARHGAP24	8.78372075	6.871186075	8.2609743	7.90763565	9.451301825	7.392749775	8.800588	9.03783575	7.8249114	8.319378875	8.421783475	8.59959425	8.264969	8.11980705	9.5689865	9.0362713	9.189689725	7.725825025	9.2026441	9.76824775	9.03911935	9.02292565	8.90368025	7.933904075	9.55251925	8.754524775	9.76689025	8.98324235	9.277127	9.1267864	9.084188425	8.400104325	8.787784075	8.75382145	10.5166925	8.784965925
ARHGAP25	9.86832	8.20235325	8.3196649	8.9596981	8.487972	9.301444	8.5521083	9.2565309	8.6047667	7.8133166	8.75648515	9.0853823	11.7662325	9.2926126	8.6190895	8.0603507	8.3963814	8.939719	9.596305	9.2869476	9.0061406	9.39078515	8.92837	9.8208125	10.0664512	7.71057235	9.97648615	9.64494125	9.7362322	9.732967	9.7032875	9.49642415	9.5625257	9.46376345	10.00650775	9.50436535
ARHGAP26	11.051619	11.031084	10.4428335	11.096902	10.2229795	9.10972575	10.474746	10.5167385	9.9192335	10.1389675	8.52954335	11.0579525	11.7138295	11.55015	10.9680395	9.8324145	11.101686	10.108659	10.1432845	9.996728	10.0685855	10.634198	9.855984	10.0046745	10.5306725	9.4140425	10.0497415	10.399773	10.1438815	9.5215095	9.819408	11.1631505	9.94577475	10.125032	8.5071453	9.237723
ARHGAP27	8.618254	8.178566	8.82619233333333	8.49739943333333	8.753482	8.93954933333333	8.47044516666667	8.46359223333333	8.708809	8.11207766666667	8.18087333333333	8.39211756666667	9.45718233333333	8.66090266666667	8.46994643333333	9.37719133333333	8.46062746666667	8.61129116666667	9.224389	8.67227966666667	9.01193033333333	9.45599266666667	10.085918	9.86845766666667	9.724078	8.16631456666667	8.85067566666667	9.250871	9.022317	9.00298273333333	8.93017533333333	9.74951133333333	9.22816133333333	9.31611733333333	8.46791866666667	9.49284033333333
ARHGAP28	5.52753315	3.8652501	7.2076695	5.278231	7.4245242	6.3902635	7.92200675	7.4975733	7.66889575	7.22343725	6.70361185	7.38159025	4.80657565	5.10212085	6.8988407	7.2045813	6.09624055	5.8959737	6.7512665	5.90039615	5.903538	6.77879265	6.43772535	5.48186235	6.13042635	6.34191625	6.229258	6.07856285	5.7835169	5.8933675	6.4600248	4.93604925	5.6895998	5.46828135	4.25976565	5.73488265
ARHGAP29	7.7564765	6.5235834	6.72929865	6.9941815	9.926242	8.47246525	5.891739	8.18449805	8.2283656	6.7697983	7.360473	7.307108	4.65463185	6.7670785	7.6531465	8.579586	7.21649925	7.2920957	7.7467854	7.9931515	7.994683	7.9806755	7.64062375	7.892599	8.0929478	9.3719425	8.17233915	8.11834	8.2824505	7.4471297	8.24898535	9.492845	7.48708185	7.53998915	6.25792035	7.3362053
ARHGAP30	10.7086315	9.3004555	9.8434985	10.26719315	10.16791125	9.8483407	9.6464585	11.1979055	10.285167	8.65628575	9.9496247	10.9164805	11.1377495	11.1087995	9.8878455	9.535782	10.35680075	10.807831	11.4300855	10.676163	11.339746	11.3746525	11.40551925	11.8327395	11.88932675	8.51113385	11.4700145	11.469254	11.780391	11.2193655	11.6694935	10.915438	11.579941	11.3245865	10.864677	11.3613235
ARHGAP31	8.9743278	10.2483935	9.376734	9.0658265	8.653377	8.3826295	8.884018	9.0998185	9.522459	9.21101225	7.78650575	8.9545515	10.512109	9.17036775	8.7682015	8.196701	8.89522325	8.52938335	8.76900475	9.2512985	8.59916785	9.156873	8.819315	8.74337925	9.1347525	8.21985465	9.0503665	9.019898	8.88803975	9.031877	9.148458	8.840244	9.307744	8.8114113	9.4916235	9.011507
ARHGAP32	7.7184075	8.68964286666667	8.456866	8.31149886666667	8.61979866666667	8.87930333333333	9.1092758	8.13331333333333	9.56834506666667	9.02387616666667	9.442932	8.40735533333333	6.89848436666667	7.96441033333333	7.98467366666667	10.3224436666667	8.241141	8.09289643333333	8.43928666666667	8.34853153333333	8.6035593	8.68495133333333	9.41147566666667	7.95433266666667	7.909305	9.37646753333333	8.41868716666667	8.4036634	8.064312	7.94253686666667	8.12966	8.83908546666667	8.5467579	8.68920366666667	7.27743566666667	8.5996146
ARHGAP33	12.500051	11.63035325	12.4685305	12.132687	11.945089	12.3178585	11.556486	12.056373	11.737662	11.72178925	12.7226385	11.49032	11.115445	11.531411	11.848695	11.1474495	12.186746	12.399798	12.6072865	12.137167	12.1939775	12.225639	13.13208	12.382661	12.2602925	12.1994265	12.2496625	12.268845	12.3468615	12.308269	12.0867285	12.4667705	12.2243075	12.315325	12.5016655	12.5996285
ARHGAP35	7.15074206666667	7.6060522	7.76594966666667	7.23627856666667	7.87865706666667	7.64757333333333	7.90890086666667	7.25945143333333	7.56880713333333	7.3654961	7.93071563333333	7.5068032	7.85440116666667	7.84646243333333	7.85285733333333	7.65937466666667	7.59912666666667	7.4911799	7.40416103333333	7.2846952	7.18930676666667	7.69455043333333	7.90848033333333	7.76173833333333	7.64783036666667	8.201429	7.26279823333333	7.76487116666667	7.19883373333333	7.48310333333333	7.44991676666667	7.41900656666667	7.65635023333333	7.411683	6.948809	7.60193286666667
ARHGAP36	2.8066711	2.8635762	2.966134	2.7120724	2.6742215	5.900735	2.759171	2.8226697	6.6200314	2.8272333	2.7703395	3.1120284	2.8548415	2.801771	2.7518892	2.867181	2.7469351	2.688486	2.8718262	2.9527366	2.7489383	2.834268	2.7354746	3.2273166	3.5073702	10.002763	2.9652405	2.7110355	2.7645285	2.7265532	2.7508528	3.422433	2.8209348	2.682112	3.223148	3.3695085
ARHGAP39	8.323478	8.316491	8.864737	7.838877	9.426174	8.227347	8.219696	7.8975368	8.257373	8.610137	10.356192	7.853838	6.3554115	8.194261	8.920308	8.377088	8.75028	8.408811	8.020248	8.454084	8.646238	8.236602	9.340947	7.204792	7.4267354	7.951315	8.24357	8.507689	7.649778	7.8732696	7.821101	8.03412	8.22976	8.949091	8.6202135	8.659425
ARHGAP4	15.226324	14.1265955	13.7808485	15.353227	14.256115	15.364809	14.409704	15.671483	14.58022	13.12956	14.957611	15.341492	15.222428	15.768593	14.8152075	13.340941	14.7737465	15.282025	16.373816	15.757972	16.078388	16.386467	16.63346	16.035246	16.493917	13.662759	16.086948	16.297943	16.220757	15.920056	16.280449	15.936693	16.119663	16.05408	15.520082	16.141548
ARHGAP44	8.2067015	8.0526707	7.8575558	7.9303067	7.3063954	8.3853636	7.60994185	8.6275345	9.06131515	7.86097025	8.34416675	7.7362145	7.37362175	7.63695825	7.9186735	7.3965068	8.31063	9.08395075	8.869817	9.4916895	8.778251	8.82600765	9.210287	7.99323375	8.9450755	9.603362	8.905951	7.762463	9.4222985	9.49452585	9.0987538	9.479919	8.5295265	8.78901885	12.59811325	8.83150015
ARHGAP5	9.825247	9.9439745	10.126501	8.712195	9.537909	10.104279	9.170653	9.135526	9.377491	8.228967	9.209381	9.249759	9.753609	9.87256	9.322162	10.365928	8.640228	9.137826	8.659204	9.181166	9.184446	9.24487	8.9742985	8.637897	8.650916	10.263736	9.489088	9.245591	9.202904	9.482507	9.381612	10.238045	9.367702	9.342893	8.919145	8.712503
ARHGAP6	6.0626675	5.6611177	6.076517	5.60423135	5.72439035	6.2392554	5.0341237	6.4956463	6.9461972	6.21433175	5.9986155	5.9258968	7.1796011	7.06911785	5.4198557	5.45638735	6.12956975	5.988114	6.0697019	6.560792	6.3139045	6.8776315	7.258158	7.867653	6.13904265	7.907877	6.7376108	6.471967	6.77970165	6.80570865	6.728966	7.18078825	6.6166217	6.5785015	6.250401	6.6251055
ARHGAP9	15.130979	14.033008	13.47423	15.064032	14.043281	14.245118	13.696758	14.953259	14.071713	12.12582	14.306591	15.09199	15.164197	14.930162	14.399705	12.363064	14.042666	14.84259	15.809927	15.609952	15.450846	15.947127	15.692126	16.040295	16.182417	12.999268	15.681667	15.648579	15.716083	15.828463	15.78625	14.580963	15.543622	15.44649	15.328316	15.473639
ARHGDIA	9.12054123333333	8.95765113333333	9.53907246666667	9.06295943333333	8.95206146666667	9.72207116666667	8.62146253333333	8.54941366666667	9.2887449	8.66410966666667	8.6317921	8.9799958	10.5255811666667	8.9372925	8.80023756666667	9.07311353333333	8.9237018	8.77318823333333	9.0185497	8.80065676666667	8.56505086666667	9.2739618	9.38701553333333	9.65467366666667	9.14462016666667	8.3721002	9.30655733333333	8.92771243333333	8.73508156666667	9.12441166666667	8.85736833333333	8.982368	9.2119159	9.03481166666667	9.25776446666667	8.96649596666667
ARHGDIB	16.044502	14.713703	14.637161	16.103941	15.239304	15.653591	15.084536	16.10785	15.382537	13.666801	15.510892	16.309494	16.190731	15.945134	15.085885	14.024225	15.397663	15.841254	16.631315	16.41769	16.38933	16.636122	16.48381	16.87237	16.832352	14.431618	16.71619	16.426825	16.620644	16.758831	16.569937	15.318356	16.579903	16.435524	16.1135	16.628523
ARHGDIG	6.556721	5.5731726	6.23452	6.1750617	5.943869	6.1800423	5.13894	5.252308	5.4214883	6.959025	5.549999	5.8804765	5.5581465	5.3229637	4.801529	5.3613057	5.1728573	6.0940995	6.0196066	5.2688465	5.4312334	5.033344	5.2210374	5.819846	5.4906507	5.1944933	5.2318945	5.241326	5.490024	6.000667	6.1577635	5.685518	6.1998754	6.1846414	6.0621147	5.522704
ARHGEF1	10.6764165	9.9995565	9.8541845	10.8679735	9.8071945	10.0208455	9.272782	10.9226195	10.2072715	9.32588925	10.325651	10.6161005	11.1011815	10.95579	10.32351025	9.420773	10.2533695	10.375198	11.94329875	11.1763315	11.314309	11.9591165	12.0589165	11.6072065	12.03733125	9.023299	11.5148235	11.54804	11.6364835	11.491446	11.428498	11.4150145	11.4773625	11.521804	10.98239	11.489171
ARHGEF10	7.88742545	5.93942106666667	6.3273076	7.55834105	8.78318963333333	6.60304863333333	8.8729042	7.35983251666667	8.51436823333333	10.3241658333333	6.96919041666667	9.32565056666667	7.51835718333333	8.55746301666667	8.78132315	8.70467743333333	7.06750191666667	7.92234763333333	7.905231	7.96618745	7.76251736666667	8.10114766666667	8.71207696666667	7.93328068333333	9.20089555	9.02161161666667	8.99279145	8.61730738333333	8.97511041666667	7.26955098333333	7.53868136666667	8.24821806666667	8.59948708333333	7.12453616666667	8.17693778333333	7.7502652
ARHGEF10L	12.822541	11.70341	12.405293	13.448931	13.4098315	13.070572	12.3752645	12.844621	13.4958235	13.441688	13.961213	12.6224935	14.4296055	13.3803765	13.3100155	13.957747	13.405373	12.884123	12.4061745	12.608762	12.3865625	12.5363865	12.5959895	12.330505	12.0225065	14.415958	12.576419	12.5404255	12.2225045	11.98175725	12.3805365	13.6836375	12.4965875	12.401785	12.5790065	12.540418
ARHGEF11	7.8119605	8.1489365	7.97557935	8.0800661	7.9805115	7.8043645	7.3580645	8.0228705	7.89046565	8.0943257	7.92086915	7.798624	9.28189625	8.239411	8.021593	7.360689	8.4134685	8.1300258	7.73709675	7.5322101	7.41800115	7.8804424	8.053848	8.066503	7.041885	7.2886112	7.6997883	7.8500393	7.5591505	7.574789	7.55296565	8.5602365	7.77952285	7.65796085	7.654514	7.441225
ARHGEF12	9.0120382	10.242344	9.00320525	9.0699615	9.3788445	9.4165391	10.0987005	9.2981395	9.8125905	9.7276575	9.80253165	9.79572715	8.516071	9.145161	9.8254383	9.4691245	9.141616	9.1998183	8.9878075	9.5429195	9.40080435	9.13442945	9.3547265	8.97124585	9.046196	9.926355	9.6028645	9.365182	9.2771365	9.4078885	9.6655088	9.7925175	9.259608	9.379124	9.2390085	9.1648762
ARHGEF15	8.95085015	8.961329	9.2184306	9.214796	8.9523842	9.411205	8.160765	8.8849466	9.6214085	8.824013	8.908158	8.3285277	9.22092115	8.5873618	8.56783625	10.08302285	8.80459855	9.35476	9.300132	9.1291685	9.2715355	8.88870265	8.758832	9.63214085	8.9791865	9.0086468	8.7317655	9.2364355	8.963653	8.8611275	8.9928475	9.81983375	9.17480965	8.9014695	8.81341265	9.24054015
ARHGEF16	11.080967	11.796934	11.58252	9.110971	12.54299	11.68228	11.536707	11.049137	11.916286	12.041162	12.803777	12.89266	8.017571	10.496101	11.823108	12.422298	11.728746	11.67968	9.798633	10.498219	10.816133	10.281297	11.352971	9.616763	9.737669	11.402091	10.49197	10.6671915	10.176274	9.715255	10.235758	12.096937	10.817189	10.951504	10.749839	10.476843
ARHGEF17	7.9137682	7.91352525	8.6067915	7.67840465	7.65397435	6.86188215	7.056753	7.960845	8.478011	9.03028635	7.9280185	7.57432625	7.4693005	7.68302	7.86125475	7.948414	8.1733395	8.0111022	8.27357265	8.429533	8.0596415	8.3210587	8.454546	8.014315	7.8342018	9.0087312	8.50441565	8.2366117	8.0173012	8.177459	8.58358025	8.790112	8.24900925	8.14326085	7.47428435	8.3452555
ARHGEF18	14.278934	13.733752	13.311159	13.93535	14.386461	13.6940775	13.906046	13.914923	13.429692	12.95044	13.711896	13.565193	13.434921	14.037886	13.723949	13.949499	13.458423	13.948881	14.650014	14.760189	14.662272	15.022112	14.993384	14.4666195	14.6989	13.147953	14.849156	14.317343	14.783875	14.722323	14.721334	13.5430155	14.641172	14.662272	14.156993	14.723871
ARHGEF19	12.709789	13.260889	13.413346	12.747284	14.378173	12.620268	13.199588	13.041285	11.592858	14.932553	12.527132	13.677157	10.485671	12.257411	14.493847	12.816501	12.886137	12.408592	11.585801	11.618547	11.917255	11.963175	12.305443	11.605516	11.481952	10.907907	11.906023	11.864556	11.51121	11.718802	11.784996	12.357929	12.010641	11.7629795	11.534216	11.815104
ARHGEF2	10.109783	11.009634	9.933941	10.142214	9.761337	10.002763	10.1466675	10.084274	9.906359	10.241362	10.5622425	10.302537	10.416367	10.26086	9.669906	9.243687	9.868895	9.87888	10.189536	10.132576	10.111789	10.90096	10.244105	10.705837	10.761943	9.4012985	9.944615	10.298877	10.338306	10.354335	10.411682	9.88244	10.520523	10.381921	10.30042	10.03721
ARHGEF25	4.4202237	4.13953925	5.89344565	4.5774872	5.35417175	5.5012325	6.12368475	4.8013597	4.74185895	6.694901	5.33768335	4.29417735	3.63002595	3.8302519	4.31043935	5.29762035	5.2077068	5.2522598	4.832621	4.66248285	4.8061723	5.412951	5.7784275	5.2869549	5.8479015	6.217883	4.45039125	5.10505165	4.6339105	4.3845022	4.60472155	5.33604675	4.7586472	4.43025445	4.5147724	5.2943189
ARHGEF26	7.4428327	6.85705565	6.43710675	6.82293415	9.686961	7.289397	9.7372175	8.5862385	7.3367088	9.031247	10.596853	9.305174	6.5741236	6.62598585	9.6394405	8.4088175	6.92520405	7.2464712	7.35955	8.212675	8.218855	7.96306135	8.1999455	7.52407085	7.4654185	9.708753	8.541448	7.9172825	7.9195075	7.6824337	8.3293115	9.07867	7.83554055	8.3677625	8.2134085	7.7741145
ARHGEF26-AS1	4.5028386	4.807123	5.3952003	3.0466583	4.785082	3.615425	3.90809	3.851015	3.0214367	4.006038	4.5963507	5.225345	5.2821755	4.781498	5.279229	6.181827	5.2886176	3.9906414	5.8983335	6.442594	6.6407166	5.8701653	7.4521947	3.225519	5.082678	7.017087	6.7037206	5.9911537	6.1252294	5.9324913	5.7307763	5.6816688	6.669753	7.419622	6.0209975	6.3684044
ARHGEF3	12.341403	12.017044	10.933635	12.369967	11.249705	11.801897	11.118935	11.796299	11.558259	10.286007	11.721295	12.079758	13.0709715	12.409638	11.518682	10.845786	11.318592	11.886862	12.434832	12.006143	12.103776	11.786987	11.750231	12.339172	12.057658	11.020147	12.26086	12.193728	12.242652	12.024844	12.265534	13.230014	12.147796	11.934704	12.392448	11.961121
ARHGEF35	7.1985826	7.2773566	8.537413	7.0424457	7.8926735	7.147738	9.700768	7.755984	7.3870163	8.208482	6.74346	7.8732696	7.120709	7.15252	8.714988	8.872166	7.955397	7.256567	7.9898257	7.5877366	7.1108093	7.5253906	7.4602833	7.621046	6.9186544	7.451717	7.2159076	7.655284	7.1336036	7.3059688	7.149373	9.378845	7.389347	7.3579755	7.1866107	7.3424673
ARHGEF37	10.264658	8.941812	10.288944	8.315935	9.675269	9.59119	10.694871	10.881883	11.463513	10.9148035	10.06172	10.298277	6.3449264	9.0601	12.03365	12.366695	9.832058	9.631287	10.074842	10.6502	10.928443	10.481363	11.141498	9.387117	9.812303	12.606298	10.7535925	10.301308	10.689906	10.637716	10.57162	11.862915	10.311564	11.042891	9.259086	11.140427
ARHGEF38	6.6872244	6.9842434	5.872031	6.2763433	5.6978927	5.318396	5.2187285	5.7007623	5.170015	5.347376	6.2831874	4.3848195	6.017592	4.8981256	4.724446	5.197314	5.3961215	6.1614943	5.732363	5.2076287	5.582426	4.786202	5.418758	4.478023	5.2752905	5.146103	5.0127296	5.2280445	5.5989714	6.031987	5.072691	5.1032453	7.6775355	6.031102	6.495129	5.805918
ARHGEF4	7.616993	8.1523942	10.42594415	7.3043055	11.1206365	8.5748595	9.2809852	10.122644	10.9435155	9.75268335	8.495242	10.4105781	6.989115	6.20131985	10.30953665	11.6700555	7.24868965	8.3170085	8.301892	8.64665985	8.6797325	9.3900423	9.65237	8.957014	7.67691815	9.8795123	8.76332225	8.926822	8.40588985	8.1243035	8.0696793	8.49778815	8.2138278	9.0838168	7.8810593	8.2802625
ARHGEF40	12.159438	12.07681	12.329353	11.94032	12.152653	13.317817	12.920204	12.428873	13.074611	13.325477	12.271086	13.481305	13.160006	12.628072	11.991277	12.649343	13.12811	12.637231	12.007266	12.519602	12.60351	12.832898	12.990472	11.836334	12.2444515	13.117237	12.061449	12.672822	11.625943	11.779087	12.627053	13.513267	11.657412	12.088644	11.73603	12.3191185
ARHGEF5	9.4570875	9.53428	10.69239675	8.16504025	10.8463795	9.8909815	11.6138135	9.70763775	10.053019	10.174136	9.31488	10.22472825	8.99597375	8.74493275	10.0939605	11.23630925	9.52223825	9.18221515	9.3452325	9.015253	9.05414075	9.6476855	9.813023	9.8024525	9.31870875	9.41055975	9.1025092	9.16645065	8.82754375	9.0394835	9.2461952	11.3887785	9.309167	9.392067	8.9131255	9.7697815
ARHGEF6	7.10663833333333	6.22378	6.553769	6.97320213333333	6.7505879	7.33675466666667	6.60961943333333	6.65279433333333	6.73863093333333	5.8005042	6.37318586666667	6.72514656666667	7.64217166666667	6.78889466666667	6.84727966666667	5.98898123333333	6.68653036666667	6.5388376	7.5024755	7.28691543333333	7.239156	7.41634876666667	7.3048464	7.5801478	7.74783313333333	7.44619383333333	7.18915443333333	7.00451606666667	7.169402	7.304174	7.33279966666667	7.223246	7.17077813333333	7.2514499	6.79396426666667	7.41304043333333
ARHGEF7	9.22626175	8.755008	8.43851415	8.78365225	9.9997051	8.133514	9.1624873	8.528974	8.6116592	9.53647115	9.3661771	8.7935715	9.9794385	8.66156485	9.069992	8.8595195	8.4380522	8.75387975	9.03075985	9.04993975	8.9568635	9.0317178	9.01387165	9.30313485	9.451858	9.4601895	8.94267325	9.05322335	9.10737825	9.487129	9.12972985	8.196685	8.8813797	8.9682872	9.3766155	8.8244735
ARHGEF9	7.6915258	7.2810083	8.130277	8.409303	8.466975	9.607458	8.576268	8.5978745	8.7823895	7.55675245	7.8819345	9.162165	7.27877775	9.1633995	8.577473	8.200572	9.0683265	8.907675	9.2106075	8.9510705	9.078611	9.3302665	9.333936	9.1483345	9.298263	8.5682475	8.2842489	9.0257295	9.049388	8.8982205	8.9085245	8.7147415	9.0137695	8.949197	9.588643	9.1307725
ARID1A	9.68442683333333	9.734333	9.2486295	9.50057333333333	9.84411453333333	9.11326066666667	9.22667866666667	9.4953359	9.0465618	9.2121688	9.71095	9.4489625	9.42955176666667	9.39648633333333	9.333133	8.80056866666667	9.30872356666667	9.3230161	9.779921	9.43625756666667	10.0526501666667	9.76717	9.82660963333333	9.81940153333333	9.85414586666667	8.7149874	9.61002333333333	9.54644116666667	9.59160946666667	9.72576783333333	9.59490876666667	9.54008866666667	9.77830033333333	9.69713933333333	9.52827566666667	9.70488076666667
ARID1B	11.30787225	11.0291465	11.509149	10.94942	10.912898	12.0846055	10.41158	10.81224125	10.538941	9.866566	10.71567625	10.4090125	9.988068	10.2630275	9.8498625	10.1966085	10.4746585	10.972316	10.4524595	10.34090675	10.302883	10.14730625	10.16142	10.3300425	9.9287965	10.1688205	10.367353	10.4258135	10.4317815	10.73357625	10.650116	10.259698	10.571405	10.5993565	10.5964865	10.6265905
ARID2	9.58004625	9.69043	9.38487075	9.705496	10.069326	9.0131865	9.6877355	9.6537505	9.7298655	10.8214985	9.854108	9.856657	10.0026795	9.8761405	10.4692915	9.5760755	10.3174605	9.418851	9.8182595	9.656388	9.7033925	9.17671175	9.300668	9.2484075	9.537877	8.76525985	9.573352	10.098082	9.8248325	9.4191235	9.6774785	9.2765625	9.42817125	9.5886615	8.9899835	9.3001587
ARID3A	11.15209	10.411385	11.106786	10.576567	11.162416	11.221432	10.19883	10.469877	9.904428	9.989389	11.117159	9.977893	11.993147	10.274433	10.010774	9.915723	11.145233	10.50854	10.491724	10.169539	10.258133	10.428764	10.680313	11.287439	11.295588	8.727534	10.642381	10.293247	10.474926	10.495665	10.491724	9.3889265	10.472724	10.3200445	12.821033	9.604406
ARID3B	13.636572	13.511188	13.280305	13.518041	13.881642	13.79036	12.766461	13.459463	12.704262	12.649343	13.088492	13.491884	14.013967	13.506236	12.975167	12.446009	12.978557	13.463306	13.719117	13.354037	13.56426	13.555964	13.735519	13.67425	13.841657	12.2801	13.800562	13.736632	13.712521	13.6453085	13.663161	13.031032	13.697189	13.504117	14.036821	13.23563
ARID4A	9.285424	9.1371765	8.547558	9.00959975	8.2501915	8.80577725	8.8662565	9.2849565	8.731717	8.3856825	8.938415	9.438717	10.266466	9.5321575	8.715284	8.7800865	8.7731445	9.262902	9.473444	9.4189085	9.2999145	9.3908445	9.0245785	9.3680505	9.428467	8.8051715	9.4274605	9.386986	9.6132345	9.721512	9.5532515	8.55786	9.4467985	9.22277125	9.20989425	8.979585
ARID4B	9.8303858	9.96807346666667	9.32700953333333	9.79618413333333	9.33754633333333	9.48944166666667	10.7646061	9.88657966666667	9.36649843333333	9.49383576666667	9.67393913333333	10.1883428	11.8886603333333	9.97938153333333	9.752314	9.2850661	10.0324376666667	9.64482333333333	10.1715908333333	9.78685066666667	9.8792544	9.58726666666667	9.42614433333333	9.46893366666667	9.93833566666667	9.12158633333333	9.96303786666667	9.9283969	10.0632384333333	9.9375105	9.93683846666667	10.1836249	9.8281566	9.77486323333333	9.6722658	9.72909946666667
ARID5A	9.3063347	8.435003	8.52706325	9.35707335	8.54608985	9.258846	8.4288205	9.3687645	8.8997855	8.18077315	8.6826467	8.87355735	11.4154725	9.3902995	8.9266435	8.23545075	8.9174286	9.0673375	9.3147095	8.7463115	8.90964875	9.0833712	9.1051552	9.3792225	9.619471	7.7483802	9.030865	9.0424765	9.30334985	9.32512725	9.0269811	10.111294	9.4516188	9.083234	9.0855505	9.384179
ARID5B	10.679697	9.45559125	10.211331875	10.382052625	10.670449875	10.780153	11.649084	10.6208845	10.31588075	9.1263811	9.97526125	11.49648225	11.99459675	10.530371	11.042716625	10.654182	10.6832865	10.4439005	10.71257925	10.67122375	10.53311925	10.5015615	10.43176925	10.65750175	10.78169725	10.314890625	10.8712175	10.799116625	10.81486625	10.9164745	10.9089495	11.0195325	10.92546125	10.62638175	10.16087125	10.7532405
ARIH1	9.42982033333333	10.2457381666667	9.80859966666667	10.302029	10.1898056666667	9.47501733333333	10.0570153333333	9.77238733333333	9.56573566666667	10.0915246666667	9.94948433333333	9.854634	10.3707076666667	9.868432	9.88061433333333	9.73274716666666	9.83938433333333	9.78580866666667	9.62949166666667	9.73188066666667	9.59575233333333	9.549003	9.43152266666667	9.773439	9.61128	9.964417	9.32785866666667	9.72014066666667	9.71277533333333	9.77115483333333	9.54423233333333	9.28590666666667	9.816226	9.61781733333333	9.49250066666667	9.539322
ARIH2	11.7823831333333	11.8196419	11.5019766666667	12.0077095	11.5019393333333	11.350053	11.4688343333333	11.6303910666667	11.449827	11.3983005666667	11.7456117666667	11.5297484	11.5477145666667	11.7478105666667	11.7065617666667	11.547453	11.5479519666667	11.7098363333333	12.0818551333333	11.9065442	12.0243597666667	11.7065985333333	11.7425301666667	11.9121466666667	12.0030791666667	12.7020986666667	11.8976522333333	11.9337033333333	11.9667483333333	11.9036243333333	11.8008826666667	11.8110509	11.6435204333333	11.7675178666667	12.365893	11.8080464333333
ARL1	12.490441	12.47228	12.8223516666667	12.518664	12.57779	12.4814443333333	12.7708843333333	12.2601813333333	12.3510946666667	12.053782	12.2894743333333	12.5397916666667	11.865605	12.3361976666667	12.2400705	12.4827086666667	12.439824	12.6845826666667	11.9406003333333	12.4742921666667	12.4387693333333	11.9382246666667	11.5981586666667	12.013653	11.958361	12.9224515	12.2904866666667	12.063896	12.199658	12.409255	12.4517146666667	12.3619741666667	12.424118	12.4155455	12.0982446666667	12.2590796666667
ARL10	6.85811203333333	5.89849023333333	6.86086086666667	6.3140785	5.64761366666667	5.37623666666667	7.18033376666667	7.29468633333333	6.78906	7.03911766666667	5.64989126666667	6.58182986666667	6.92303266666667	7.01948743333333	7.14911566666667	6.9817159	6.10176583333333	6.49263853333333	7.29980753333333	7.2495302	7.0985895	7.25920746666667	6.97557166666667	6.76186766666667	7.67155876666667	6.76096416666667	7.19131856666667	6.94104956666667	7.37237046666667	7.42170513333333	7.12033523333333	5.99547943333333	6.99226633333333	6.77855366666667	7.596479	7.19454776666667
ARL11	8.05161	6.3739712	7.48613316666667	7.27938916666667	7.20524883333333	6.74940776666667	8.63191933333333	7.44430166666667	7.30800686666667	6.6402432	6.88430813333333	7.90041033333333	9.343064	7.9198485	6.66173873333333	6.7229731	7.727393	7.03187	8.52645813333333	8.70277233333333	7.70854403333333	9.08413483333333	8.03163766666667	9.4604425	9.33845566666667	6.30000176666667	7.93464623333333	7.80831646666667	8.39928866666667	8.783997	7.967523	7.07401443333333	8.2962115	8.47326	7.72773766666667	8.24343333333333
ARL13B	9.8155675	9.4521465	8.49059435	9.647775	9.9409205	9.383182	11.043053	10.218711	9.61683425	10.2128705	9.460307	10.097696	10.4846135	10.05135	10.52902775	9.565258	9.614479	9.50888425	9.571942	9.8770895	9.810992	9.4668885	9.788782	9.573052	9.559433	9.83419975	9.948409	9.9986095	9.76206275	9.7796745	9.79018975	10.18313	10.0583725	9.9532455	9.78017	9.776599
ARL14	10.832487	11.0658	11.534445	11.373796	8.721141	9.430171	8.055208	7.7746277	10.186478	7.6990566	5.477848	7.666242	4.8657928	10.263736	8.794384	11.166071	8.516327	5.8807783	7.525661	7.835644	7.7100353	9.554525	6.988223	6.9225316	7.04348	3.6560218	7.8727655	8.240515	8.603826	8.558841	8.281008	6.619711	7.8381124	8.051435	4.2445283	7.3710985
ARL15	6.384467	6.4866714	6.6683965	6.080347	6.425827	6.483415	7.6385717	6.664811	6.6992807	5.9814568	6.1533422	7.3020163	7.6493096	6.5056586	6.3476872	6.7358413	6.3643727	6.7579846	5.7664676	6.2779236	6.3680944	6.2893867	6.4437566	6.216261	6.7728095	6.4527435	6.0509996	6.011381	5.815659	6.4992332	6.0536838	6.2253723	6.275982	5.8171425	5.722644	6.479224
ARL16	12.918355	12.370827	12.716974	12.80016	12.820684	12.507428	13.088899	12.604479	12.884566	13.884738	12.424556	12.908919	11.932561	13.065184	13.034876	12.977831	13.168048	12.480753	12.950019	12.738709	12.810291	13.032313	12.666415	12.652262	13.115056	12.382472	12.77021	12.761157	12.799181	12.493864	12.749876	12.448921	12.400023	12.883228	12.5350275	12.49463
ARL17A	10.9463125	10.5393585	9.98096	11.38904425	10.319556	10.457405	10.124158	11.1204675	10.35051325	10.6341265	10.945095	10.5891625	10.498049	10.6302645	10.6912325	9.2703005	11.0677855	10.5231035	10.937167	10.950752	10.504239	10.543203	10.17112675	10.5065885	10.714525	10.0756545	11.233071	10.6414835	10.873746	11.099421	10.842889	10.53392575	10.6190045	10.5091745	11.354738	10.4937845
ARL17B	9.0417385	8.822796	8.626868	9.291256	8.501302	9.522877	8.752403	9.057183	8.232023	8.929237	9.158042	8.541313	8.78032	8.206263	9.009374	7.56345	9.916396	7.8503785	9.13026	9.033412	7.756214	9.496434	8.73551	9.334775	9.169145	9.431386	9.533114	8.180469	8.533442	9.534039	8.767945	9.95274	8.8907	8.183367	10.088727	8.805584
ARL2	12.142016	12.380091	12.3191185	11.927218	12.286539	12.186969	12.012536	11.982274	12.276392	12.631765	12.16518	11.956938	10.60466	12.6472225	11.377867	12.035655	12.014705	12.2133	11.532769	11.652628	11.704021	12.868128	12.749463	12.462708	12.286174	13.225535	11.549572	11.786171	11.898324	11.480133	11.960824	12.183783	12.282819	12.0042715	11.979711	12.005017
ARL2BP	12.589062	12.450445	12.9729805	12.656666	13.568217	12.906348	13.130542	12.550753	12.521667	12.503536	12.11748	13.141945	12.295302	12.515175	12.407032	12.745957	12.767225	12.826928	12.698008	12.91334	12.779582	12.6657095	12.699066	12.363405	12.548051	13.031495	12.710172	12.616272	12.785874	12.853707	12.78039	11.856306	12.493074	12.583885	12.853707	12.988079
ARL3	11.1402325	10.803301	11.407862	11.1434245	11.990811	11.069846	12.1709595	10.662351	11.011639	11.874703	11.118547	11.540019	10.2961943	11.610986	12.3798535	11.33097425	11.397569	10.44161815	10.8556455	11.142136	11.441741	10.8711565	11.76452	10.7389275	10.735145	11.377872	10.6878805	11.314942	10.8645625	10.796399	11.0343875	10.24176725	11.070325	11.5583255	10.736107	11.2957315
ARL4A	8.9919295	10.6054765	10.4940735	9.693191	9.400813	9.38085025	11.0705755	9.6078635	9.6354245	9.2015215	10.5434855	9.8874475	10.6472135	9.1367765	9.6037175	9.9772395	8.4899765	9.2840845	8.9260055	9.9147625	9.6828105	9.9500165	9.777742	9.0402195	9.265816	10.195204	9.5934415	9.163068	9.152777	9.4659855	9.63659975	9.145563	9.064307	9.3408445	10.158832	9.7661055
ARL4C	11.072946	10.748632	12.027878	11.63964	12.815204	12.4564295	12.603885	11.928128	11.794514	10.750522	10.968838	12.211548	12.257802	12.619655	11.854152	11.757452	11.767937	11.658066	11.987411	11.884963	11.889999	12.934481	13.17408	12.465369	12.8975935	10.1640215	11.708104	12.245325	12.290821	11.615188	12.127122	12.351085	12.513286	12.321475	11.639065	12.221528
ARL4D	8.11537485	7.55285435	8.2101598	7.7788	8.0143906	10.6303415	8.2621655	8.07805865	10.42863225	7.76420825	7.855925	7.2089565	6.9121778	6.8548478	7.4905265	11.131211	6.8792138	8.1357925	7.30124925	7.34200885	7.33579815	7.395628	8.013633	8.248139	7.3575255	8.516153	7.210205	7.3470314	7.27248525	7.21005315	7.687941	8.9855855	7.7675408	7.55316305	7.22356295	7.5855635
ARL5A	12.41744	13.036545	12.408713	12.196281	12.661779	12.87001	12.343525	11.9008795	12.3358795	12.853271	12.019288	12.3596845	11.631255	12.5186735	12.014491	12.9362545	12.013076	12.244771	11.9770345	12.1914895	12.11279425	12.29367	11.937271	12.2983625	12.080108	12.67620975	12.328233	12.2729545	12.1056275	12.4229445	12.3707025	11.75813	12.205478	12.2235085	12.0575225	11.916935
ARL5B	9.08424543333333	9.173221	9.17547733333333	9.02210113333333	9.29808006666667	9.3024309	9.87532576666667	8.61843516666667	9.3896648	9.57336433333333	8.92459123333333	9.590964	13.7940293333333	9.33533686666667	8.55527026666667	10.0764783333333	9.19574816666667	9.031759	8.25158086666667	8.611073	8.28111366666667	8.32781433333333	8.0987785	8.87456533333333	8.542566	7.7023092	8.57815586666667	8.49093426666666	8.48698623333333	8.72171883333333	8.54950153333333	10.9144833333333	8.77507066666667	8.28525483333333	9.00151733333333	8.35217433333333
ARL6	6.3053155	6.726643	6.9861608	6.809212	7.686413	6.244704	8.089336	6.825515	6.8045197	7.0030165	7.1099696	7.3656917	7.2813807	7.305336	6.7024436	6.7163563	6.7259502	7.305615	6.615846	7.755004	7.7501287	7.055205	7.7302833	7.081818	7.1716256	6.961538	7.792222	7.461384	6.908656	7.1889334	7.076277	5.487757	7.7632556	7.7023897	6.7579846	7.2066493
ARL6IP1	13.2347465	13.1038575	12.6821055	13.3793465	13.0530935	13.031157	14.0103815	13.5112105	13.453855	12.5997075	13.880072	13.38596575	14.015604	13.251788	13.6382105	13.7748215	13.703805	13.3817535	13.1248385	13.282893	13.1667425	13.230738	12.8489405	13.429758	13.450511	12.4350125	13.4416595	13.428149	13.2079185	13.317138	13.1645455	12.8481735	12.9785405	12.983006	13.7997205	12.991121
ARL6IP4	14.8869583333333	14.7684983333333	15.322297	15.2911363333333	14.9616226666667	15.1418056666667	15.3968123333333	14.8460561666667	15.234294	14.9107253333333	14.9828776666667	14.9355336666667	13.7578853333333	15.121445	15.424733	15.3017523333333	14.935403	14.6726726666667	14.9035856666667	14.9327433333333	14.868607	15.3898453333333	15.511438	15.213479	15.2628656666667	15.453453	14.9184833333333	14.941635	14.9551665	15.092121	14.9454496666667	14.9472596666667	15.100445	15.0884946666667	15.1830343333333	14.9616
ARL6IP5	13.836525	13.9602335	13.517557	14.208999	13.693646	14.031094	13.918373	14.12790825	13.7627845	12.562131	13.564655	14.426388	14.48005275	14.1678915	13.553598	13.2418495	13.734662	14.1693995	14.2741885	14.456148	14.5835175	14.33100375	14.23349325	14.190206	14.5921765	14.7269325	14.645449	14.5706315	14.5640345	14.571728	14.5320985	13.952119	14.537405	14.318205	14.345067	14.626221
ARL6IP6	12.730274	12.808705	12.695484	12.489116	12.772029	12.680843	13.458423	12.757181	12.204403	14.035064	13.300268	13.082483	13.347552	13.049998	13.510102	12.36573	13.15959	12.529532	12.112369	12.469168	12.2437315	12.07136	11.827987	12.663731	12.386102	11.798735	12.467181	12.412728	12.475574	12.605223	12.500079	12.904382	12.225237	12.191868	12.182001	12.091403
ARL8A	10.6707825	11.1219985	10.563643	10.867476	10.4500567	10.6940175	11.391905	10.46928145	10.439165	10.707919	10.736784	10.683321	11.866153	10.65103675	10.442198	10.1474832	10.6531755	10.5637845	10.27578935	10.22036065	10.16514615	10.5295688	10.4048884	10.668752	10.5756215	10.2078805	10.19844515	10.3264635	10.377207	10.56610985	10.417949	10.27375325	10.5735117	10.3139693	10.983657	10.42269785
ARL8B	11.4517775	11.391495	11.440762	11.797765	11.5077375	11.72429	11.713127	11.73663275	12.262299	11.7143465	11.3968295	11.7827465	14.0960125	12.0137655	12.1902205	12.7556445	11.9474895	11.73708	11.70001	11.9242475	11.71050875	11.61860975	11.624567	11.82422	11.762116	12.204939	11.7614375	11.846958	11.9382605	11.988876	11.938207	12.135467	12.02735225	11.866801	11.8769145	11.787851
ARMC1	11.896154	11.903866	11.597679	11.75121	11.945534	11.87899	11.987181	11.797278	11.527672	11.704347	12.954561	11.883266	11.281967	11.827147	12.410391	11.897204	11.535402	11.628389	11.648064	11.643105	11.478012	11.331747	11.040132	11.595923	11.535626	11.861692	11.584397	11.664618	11.823307	11.812635	11.722566	11.144487	11.565785	11.330927	11.682498	11.387875
ARMC10	11.3467625	11.7327965	11.5835775	11.5392525	11.8672305	11.4891785	11.672853	11.4221055	11.387217	12.2556205	11.6814205	11.61429875	10.891669	11.433859	11.59256625	11.7701755	11.371661	11.650079	11.2037585	11.508573	11.2733945	11.257399	11.0324875	11.4866495	11.389884	11.268495	11.399504	11.1978385	11.445145	11.3762005	11.447242	11.12828475	11.429102	11.25386075	12.2316345	11.3466565
ARMC2	7.2875935	7.57623865	7.37420825	7.131994	6.937651	7.83792775	7.0855355	7.78084965	6.4482895	6.9154593	7.69593775	8.0961485	7.0425999	6.87764175	7.525423	6.5423012	7.5375261	7.41621625	9.0587055	9.1614155	9.532698	8.5070275	9.8926275	6.88564465	8.2064007	8.19847575	9.108487	8.9306895	8.66991	8.5240012	8.6829624	8.1494655	8.820153	9.802281	8.47212015	8.909597
ARMC3	6.798392	9.647137	8.894758	5.007631	6.8738046	2.682393	6.988223	2.7033787	5.852961	2.6769543	9.608158	8.507909	2.7603338	4.794028	4.3015637	5.921915	6.4548454	5.750132	10.225873	11.417314	11.647346	10.587948	12.439501	5.7531557	9.334308	10.598539	10.774808	10.394305	9.888787	10.14463	9.694593	9.443333	10.45106	11.595617	10.4746	10.757184
ARMC4	5.0641309	6.717588	5.8820445	3.47603595	5.21608675	4.6406045	6.0674245	3.52991015	4.5122577	5.72805655	6.3562095	5.7999027	4.21709945	3.73441105	3.96939005	4.88700485	4.37138405	5.28552235	7.5119985	8.42291675	8.7938465	6.8434219	7.7763765	5.0957625	6.341355	7.836364	7.9076798	7.86354125	7.093041	7.36643925	7.23835	6.0421037	7.7846335	8.4396595	7.1219713	7.947918
ARMC5	10.937927	11.575096	11.062577	11.536059	11.333207	10.875565	11.2364	11.252095	11.459419	11.453637	11.638249	11.202193	10.898257	11.372587	12.073116	11.2227545	11.690833	11.2392025	11.341336	10.805109	10.842766	11.286326	11.15062	10.955868	11.424742	10.656706	11.220851	11.246537	11.129788	11.169465	10.944838	11.478795	10.953975	10.882687	11.178188	10.986702
ARMC6	12.009746	12.190295	12.251655	11.965307	12.209841	12.43768	11.202963	11.413677	11.682498	12.043649	11.846029	11.334618	10.349942	11.201406	11.059927	11.409502	11.7620535	11.817587	11.415261	11.340264	11.296133	11.578384	11.721876	11.964175	11.531475	11.261536	11.070533	11.383704	11.339157	11.500012	11.204915	11.122986	11.737857	11.597438	11.975026	11.760706
ARMC7	10.896099	11.068582	11.066043	11.057928	10.844838	10.822918	10.350496	11.053831	10.839472	11.567721	10.865654	10.86666	10.687567	10.995156	10.9993105	10.553078	10.848433	10.9670315	10.755723	10.712058	10.736397	11.330927	11.265808	11.015335	11.2415085	10.132812	10.764235	10.881883	10.898857	11.000091	10.913099	10.386582	11.111429	10.9492855	11.760991	11.068582
ARMC8	10.16122	9.95372475	9.9102945	10.172514625	10.45255375	10.27822975	10.946308	10.4445765	9.939569	10.35741825	10.55543775	10.179906875	10.645846875	10.34244	10.37297475	10.1175155	10.147753375	9.98749025	10.338317125	10.2563235	10.25358125	10.095831625	10.172723	10.2245715	10.41350375	10.217711	10.2976755	10.132033	10.253743375	10.407552125	10.428202125	10.202329	10.287599125	10.149014	10.5842305	10.079682375
ARMC9	8.58656233333333	9.49291833333333	9.726322	8.8918249	9.71581066666667	10.2160225	9.73423066666667	9.27227533333333	10.3361686666667	10.7258366666667	9.191408	9.56865566666667	9.997648	9.59031	9.46289533333333	9.55022666666667	10.6255461666667	9.22028866666667	8.748038	8.83574333333333	9.137563	9.17312633333333	9.888726	8.94014933333333	8.79188633333333	8.58760766666667	9.0301175	9.127868	8.73468933333333	8.400385	8.70654066666667	8.247175	8.77386266666667	9.343172	9.289281	8.83103833333333
ARMCX1	9.357425	9.127377	9.632881	9.670396	11.1209	9.798633	11.146519	10.853636	11.088785	10.251763	9.290013	10.87838	10.944095	9.732338	9.26462	10.285096	10.427727	10.337457	9.974514	10.529428	10.302747	10.388909	10.859827	10.152869	10.322642	12.749876	10.557545	10.254018	10.463554	10.070373	10.736252	11.805183	10.0894785	9.951532	9.8567095	10.430108
ARMCX2	10.410705	9.509044	9.28803	9.99322	9.557552	10.65337	12.205059	10.982163	10.914322	10.843368	13.281099	10.312321	10.322117	10.577691	8.872166	10.265052	10.820655	10.401066	10.879942	11.104262	10.99753	11.37757	11.393893	11.059418	11.210418	12.144142	11.207102	10.723192	11.130002	10.980907	11.436694	11.952089	10.969588	10.874457	11.486526	11.346048
ARMCX3	10.094671	8.349723	9.8958335	9.7915875	10.9553325	9.6342965	10.4040225	10.025521	9.573671	8.95694325	9.6132375	10.02955425	11.089857	9.54743	9.466743	9.246022	10.0350915	10.46957625	9.9285295	10.454283	10.252129	9.7097535	9.535804	9.7963565	9.84119075	11.07140325	10.2473135	9.8734675	9.96709125	10.0523675	10.1340225	10.2164365	9.9717775	9.901305	10.1923675	9.98681875
ARMCX4	2.7962219	3.29988685	4.4330015	3.2946451	5.2768063	4.590351	4.8131882	3.37843695	2.969607	4.01627635	3.09557845	4.166872	4.053213	4.765628	4.6502695	4.3822721	4.06315995	4.69190695	4.75193415	5.020115	4.4120643	4.66196465	4.60338835	3.996841	4.43991375	4.94823435	4.9063125	4.64615155	4.80965475	4.579799	4.73312355	6.17116045	4.2342861	3.9122239	4.2126477	3.99242995
ARMCX5	11.259023	11.342105	11.424742	10.888005	10.978776	11.038396	11.107613	11.244617	10.584754	11.427607	11.018724	11.298705	10.779346	11.102808	11.064865	11.303303	10.783532	11.302839	11.553611	11.4812	11.655281	11.342926	11.677791	10.803542	11.2341385	11.648392	11.646906	11.271538	11.506744	11.3134575	11.478012	11.121375	11.299735	11.417869	11.379023	11.730064
ARMCX6	12.744654	11.1279585	12.4868145	12.361565	12.2168575	12.124324	12.66401625	12.78433025	12.1186085	10.700542	12.269466	12.276986	12.639999	12.276485	11.583484	11.257981	12.403467	12.711126	12.896102	12.698812	12.681454	12.9690945	12.9547	12.86783	13.0814355	12.2739695	12.8532315	12.670742	12.9866375	12.9939815	12.814316	12.79255225	12.7783965	12.753449	13.427905	12.908081
ARNT	8.0864218	8.51969815	8.1384037	8.2506465	7.98366585	7.96778	8.0750225	8.5594925	8.53753235	8.4050909	8.2394545	8.5384895	9.233371	8.37652315	8.271131	8.3286857	8.25924325	8.1648	8.6658177	8.8028283	8.4128185	8.850523	8.5086155	8.787481	8.729217	8.903321	8.7293515	8.6368335	8.5131905	8.562441	8.7151545	8.2786435	8.647203	8.4982465	9.1546655	8.583551
ARNT2	12.609742	14.128832	13.780376	12.453357	13.518948	12.227183	13.819573	11.440266	12.317886	14.106516	11.94433	12.626064	12.635017	12.911432	13.766954	12.246469	12.858793	10.826381	11.066859	11.671817	11.628389	12.157481	11.395713	10.991882	11.244348	11.379023	11.603211	11.772365	11.542796	11.877447	11.709291	10.688346	11.351761	11.386477	10.402628	11.355165
ARNTL	12.006663	12.037402	11.972117	12.122202	11.620197	12.218198	12.47725	12.233103	11.851569	11.2771015	11.7834835	12.403131	13.23202	11.952362	12.063445	11.7391615	11.8682165	12.093534	12.528974	12.375072	12.253842	12.347304	12.462409	12.063796	12.313574	12.019612	12.374232	12.358378	12.465369	12.44502	12.42652	12.159155	12.4434	12.360151	11.770286	12.53814
ARNTL2	10.4660326666667	11.6128046666667	11.407048	11.504774	10.9790853333333	10.5326751666667	10.568081	10.0227626666667	11.6201226666667	10.9457873333333	9.355291	10.9148916666667	10.8180383333333	10.4276403333333	12.1058966666667	11.8642961666667	10.4367303333333	9.95192633333333	9.19516266666667	9.790021	9.22391566666667	10.4546776666667	8.980193	10.2702966666667	9.83217066666667	7.7834384	9.53981483333333	10.2136966666667	9.78825366666667	9.2239854	9.59012033333333	11.1470813333333	9.96307833333333	9.57517566666667	8.62566866666667	8.8994018
ARPC1A	13.253088	13.712521	13.360371	13.492381	12.996325	12.826547	13.791976	13.194863	14.021358	13.710922	14.153202	13.528587	12.575169	13.179754	13.358264	13.9013195	13.362168	13.240208	12.805224	12.97561	12.987001	13.002715	12.928365	12.866872	12.779582	12.9893675	12.975167	12.900979	12.994749	12.990472	13.179254	12.883645	13.109265	13.253088	13.318337	12.995089
ARPC1B	13.3450575	12.804402	13.54513	13.837594	13.59349	13.842785	13.743276	13.81559	14.008899	13.051889	13.253573	14.29442	13.269216	14.109869	13.564764	13.472956	13.752076	13.617336	14.171748	14.433855	14.104173	14.420938	14.150138	14.79162	14.651019	12.486937	13.753202	14.355031	14.435648	14.285125	14.236492	13.432146	14.689061	14.406069	14.863723	14.380726
ARPC2	16.806044	17.067665	16.899973	16.77025	17.067665	16.607779	17.24264	16.649336	16.975101	16.490953	16.213486	17.169832	17.64608	17.102186	17.067665	17.111403	16.916513	16.320032	16.891129	16.73784	16.783136	16.869694	16.64732	17.422039	17.3615	16.088936	17.105822	16.975101	16.80244	16.94947	16.77566	16.63898	16.888214	16.780945	17.282812	16.891129
ARPC3	15.538526	15.424145	15.439171	15.65195	15.780706	15.283541	15.9070425	15.576411	15.399305	14.860222	15.254351	15.710594	16.59856	15.459633	15.261484	15.705713	15.3557	15.52915	15.8981695	15.899715	15.815117	15.842912	15.512218	16.09756	15.97036	14.594612	16.044502	15.684637	15.811457	16.099874	15.74394	15.086883	15.710594	15.655337	16.017494	15.915359
ARPC4	8.568175	9.47504	9.284607	9.3658625	9.450186	9.623225	9.4632855	9.551351	9.6831435	9.4949625	9.33843575	9.6326225	9.4155925	9.864948	9.4252455	9.5397575	9.6594795	9.4433995	9.7469485	9.989229	9.721545	10.039464	9.885128	10.797447	10.6370925	8.9223745	8.9421475	9.788252	10.055684	10.163856	9.8144275	9.220099	10.322648	10.0888725	10.1234785	10.281795
ARPC4-TTLL3	9.05600503333333	8.69641933333333	8.69287493333333	9.50356933333333	9.00663033333333	7.71282993333333	8.94519	9.20667543333333	9.11813523333333	9.74053666666667	8.84718133333333	9.18950783333333	9.85386366666667	10.0695841	10.3390520666667	9.24177733333333	9.93705776666667	9.3001341	9.83131406666667	9.49698566666667	9.98507183333333	9.61380013333333	9.8445541	9.497823	9.89228566666667	9.085942	9.8015501	9.7135399	9.46447266666667	9.56426876666667	9.60804266666667	9.70056623333333	9.10613933333333	9.6212719	9.84609833333333	9.5722752
ARPC5	14.442429	14.902907	13.849196	14.618232	13.984517	14.485995	15.571551	14.658269	14.506447	13.997681	14.906671	14.895336	15.754433	14.459643	14.278238	14.481566	14.370914	14.333463	14.645866	14.834358	14.413218	14.283585	13.720199	15.079763	15.047249	13.390132	14.85523	14.783875	14.826356	14.948611	14.740497	14.494272	14.814162	14.558732	14.719542	14.11173
ARPC5L	13.275306	12.687566	12.580582	13.120048	13.04768	13.170318	12.625811	12.68279	12.976493	12.533695	13.333596	13.13857	12.379439	13.270998	13.493817	13.553652	12.511955	13.292524	12.991912	13.127588	12.928728	12.924749	12.737992	13.839919	13.542046	12.553209	13.018451	13.171723	13.195433	13.317282	13.190042	12.839229	13.396315	13.298873	13.326883	13.002715
ARPM1	7.324207	8.420844	7.685245	6.6783366	7.859741	7.2638655	8.629184	8.016037	7.6051884	7.2773566	6.9656696	7.3469205	6.906802	8.073868	7.6472583	7.935968	7.9063077	6.6944623	6.038456	6.651023	6.5187654	7.0336585	6.8332047	6.9143987	6.547358	6.6377115	6.3161173	6.435532	6.607994	6.41614	6.421139	7.366006	6.654158	6.53568	6.555659	6.1106124
ARPP19	11.3017315	11.6298125	12.027526	11.8157155	12.132491	12.2072765	12.251862	11.242906	11.655126	11.5652285	11.4828055	11.62644675	11.8875545	11.4058165	11.38972975	12.148787	11.4165195	11.4004325	11.2238885	11.3563975	11.35464	11.7064945	11.318062	12.10722375	11.6825825	12.827825	11.0816215	11.3075995	10.975663	11.427709	11.1897435	11.24835725	11.4679935	11.3717025	12.45935825	11.584892
ARPP21	3.13968885	3.73304575	3.46054315	3.1399265	3.4787355	2.99897175	2.9583453	3.549391	4.42191025	3.1612711	3.02363415	4.20429675	3.6781029	3.339546	4.59538545	4.10295255	3.06507645	2.70540225	5.5316318	5.3269745	4.1723554	3.7073401	4.44753455	2.81637825	4.97314265	11.999305	3.756977	4.1160065	3.87391625	3.7591151	3.81437795	3.32386805	3.3530701	3.5983796	4.6815835	3.53264625
ARR3	5.7244725	6.1039705	5.5744557	6.41614	5.2299023	5.9334016	5.056048	5.749801	5.7326164	5.4884005	5.979385	4.849352	6.15304	5.2331157	5.171113	5.6210737	5.522981	5.440922	5.461561	5.1165094	5.6733756	5.9122367	4.837901	4.8406825	5.8098516	5.171452	4.9122787	5.072691	5.2034206	5.612701	5.7345586	5.604265	5.6379194	5.895069	5.8954015	5.284373
ARRB1	8.1560702	8.7715313	9.739129	9.12156965	9.596302	9.4613505	9.4238855	9.599223	9.971615	9.11650615	8.971482	9.91181325	11.036954	9.7462145	8.86314425	9.370857	9.7552255	9.69448	9.675871	9.748743	9.617565	10.2035435	10.30046025	10.1399105	9.8415685	9.8394255	8.61882985	9.758363	9.363671	8.85050175	9.4287725	9.400802	10.2314485	9.5529615	8.5692765	9.773071
ARRB2	12.3149395	11.755059	11.354927	12.938706	11.696245	12.363746	11.375677	12.749463	12.312916	11.144487	12.642159	12.413891	14.284222	12.490031	11.760991	11.286914	12.731669	12.511277	12.891925	12.321754	12.614006	12.8132925	13.143943	12.596458	12.949146	11.16046	12.725491	12.707988	12.825653	12.476184	12.296398	12.449604	12.953998	12.716201	12.374634	12.447642
ARRDC1	10.04982725	9.32758325	9.493184	9.63575825	10.117209	11.0856845	9.39399925	9.3434852	9.7386925	9.6376755	10.153342	9.9924025	9.824415	9.8896215	10.15410575	9.8156385	9.5468655	9.9954255	10.103301	9.8016895	10.060487	10.5237685	11.033383	10.626923	10.8014595	9.3855065	9.89129725	10.115869	10.19728375	9.7581415	10.373593	10.247483	10.552572	10.6014065	10.047002	10.39628725
ARRDC2	12.7292545	13.462134	12.8698985	13.049969	12.670477	12.745229	11.727996	13.1387675	13.0352425	12.3151145	12.710566	12.902972	13.5065775	12.9918545	12.604178	11.665976	12.816073	12.8968405	13.70260675	13.383732	13.538067	14.075696	14.148039	13.522675	13.882074	13.7382765	13.661472	13.561267	13.656129	13.56725975	13.648647	12.387509	13.519498	13.533533	13.2396935	13.4233375
ARRDC3	8.30443465	7.81820975	8.73188	7.93149325	8.4637195	8.07541865	9.33149575	8.9436865	8.62699325	8.05941125	7.3422535	8.4940475	10.661657	7.9265012	8.3959105	9.7112988	8.47611125	8.811707	9.0984305	9.0617985	8.6461157	8.227914	8.2948837	8.1113715	8.05737285	8.93605675	8.6684042	8.6609313	8.843194	8.4784633	8.3351945	8.400571	8.1217852	8.296725	8.4541163	8.5822418
ARRDC4	11.402091	10.692162	11.418108	11.28929	11.04792	9.684463	11.805532	11.636249	11.605711	10.794762	10.557997	11.274908	11.283176	10.771566	10.887782	12.211847	11.038145	11.087832	11.078072	11.127335	11.238973	10.465162	10.829731	11.631172	11.400866	11.013742	11.145487	11.098494	11.291762	10.936552	10.393633	10.288277	12.052671	11.081779	10.656228	12.065074
ARRDC5	9.574136	7.7454104	6.9151626	9.374885	7.139419	7.9727573	6.727706	9.1782465	7.896824	5.585804	8.031604	8.79058	8.940125	8.847441	7.641086	6.0418158	8.266014	9.123167	10.155903	8.86411	9.744503	9.354478	9.506196	9.242383	9.99974	6.1081166	9.443333	9.514711	9.509488	9.081443	9.373211	8.41083	8.896905	9.295069	9.494592	8.583907
ARSA	11.327068	10.7027235	11.221146	11.012867	10.259828	11.541387	10.187459	10.589814	10.500916	9.684937	9.992745	10.279916	10.685816	10.604935	9.6965275	9.942235	10.674845	10.393445	10.219397	9.234208	10.230212	10.879069	11.142501	10.891493	10.587464	9.913229	10.430108	10.3272705	10.4043455	10.411985	11.064611	11.036303	10.916291	10.678554	10.346981	9.546512
ARSB	8.291206	8.338019	8.197465	8.555028	7.4279194	8.183903	7.875782	8.186181	8.4417515	8.140532	7.216144	8.135048	9.602891	8.024997	7.580752	7.444558	8.349992	8.157654	7.508755	7.57954	7.432559	7.9811435	7.651362	8.209444	8.081373	6.8570657	7.747835	7.821101	7.810986	7.812722	8.063126	8.014797	7.8843217	7.566622	8.625471	7.506647
ARSD	8.655155	8.552916	8.7451485	7.683354	8.7407135	8.2696858	9.165342	8.0788303	7.9767504	8.2261223	8.55480275	8.49353185	8.281162	8.14150725	8.42335325	7.9293495	8.4377945	8.08951875	8.7284935	7.46037165	8.428536	7.9009669	7.936467	8.107127	8.298946	7.28277425	8.8157875	8.1929655	8.498548	8.58463	9.0219465	8.6088595	8.056447	9.037279	7.79807965	8.5438925
ARSE	5.916264	6.0920277	6.5056586	5.3190956	6.516927	6.3575106	8.640503	7.833267	7.6690793	8.270379	5.3720593	7.5392904	3.8276086	6.231784	6.148525	6.927666	7.7623653	7.0150337	5.8161955	6.05421	6.179142	9.027321	6.9371004	5.6736684	5.4122458	6.251703	6.2038884	6.520086	5.996436	5.929959	5.817442	7.2361326	5.9973044	5.6938963	5.6733756	5.9428096
ARSF	9.0685005	7.2769217	9.1782465	7.9836063	8.744739	10.71039	6.973242	7.835365	5.6342816	6.5127597	6.9478865	6.3378596	5.9431496	6.4167347	5.521895	6.282855	6.9138455	9.31481	6.6145573	6.387826	6.427033	6.1805663	6.9080777	6.68982	5.7785034	6.921065	5.9216228	6.4622583	6.538536	6.389788	7.5073323	6.515754	7.56345	7.16763	6.673998	6.6942
ARSG	9.8465695	9.001028	8.7432215	10.49746775	9.6862325	8.89222	8.540317	9.4419555	8.982878	9.181928	9.3198155	9.863852	9.8557975	10.32407725	9.16663	9.0197295	9.299726	10.0096295	9.7846905	9.75785425	9.846956	9.428482	9.5668475	9.6099615	9.6761095	9.115502	9.9763185	9.8778395	10.164951	9.307204	9.783618	10.211614	9.8553825	10.057493	10.0171975	9.8639405
ARSI	5.6894407	6.0012302	7.0658264	6.1015086	6.9503255	6.2025576	6.8087077	6.946316	9.249559	8.117494	7.1427293	6.074828	5.418458	6.734131	9.436989	8.530194	7.7201395	6.804736	6.8663473	6.368978	6.076672	6.508027	7.2789273	7.3618355	6.8270893	5.6404324	6.253477	6.641921	6.733208	6.4504375	6.5970387	6.707203	6.676527	6.531474	5.933087	6.5622935
ARSJ	7.47142	6.254017	7.410102	8.651094	7.3588333	9.41614	9.45207	7.5554185	9.067165	8.464497	7.8730574	10.010396	5.420879	7.1267543	10.131812	9.955138	8.207161	7.465381	6.8751707	7.73773	7.3093295	7.375271	8.113404	7.437952	7.4031854	8.857896	7.8568497	8.052219	7.245906	7.5253906	8.139017	9.591441	7.8921638	7.4371834	6.637478	7.809713
ARSK	5.6392784	6.014839	4.9973445	6.2867875	5.9713874	4.1683793	6.2649446	6.9259086	6.1927643	6.79397	6.8014374	6.3119955	5.743435	6.011381	6.3684044	6.4096975	6.745947	6.1575384	5.4051337	5.917529	5.763931	6.0281453	5.2095895	5.5395675	5.9713874	6.421916	5.833935	5.67761	5.6339297	5.943453	5.538558	5.360013	5.21233	5.5709586	5.691231	5.490274
ART1	4.159988	4.3613443	3.9500077	4.1212482	4.594947	5.802133	3.6528172	3.7030287	2.7424	4.3154397	3.9212399	2.6985633	6.562048	2.7175102	3.541413	5.2819138	3.923388	4.3342514	3.0724561	3.7268493	4.4554496	3.9317558	4.07268	4.9298196	4.588161	5.9879193	4.32385	3.9681804	3.783729	4.37293	4.221825	4.1179905	4.4815936	4.628515	2.6745102	4.5678973
ART3	8.921838	5.103608	6.0650215	5.2292843	7.002428	6.0829363	8.786974	8.7853365	5.4698067	9.321018	5.6704392	7.1875076	6.1800423	6.204226	7.26029	5.620718	9.536216	6.5225735	5.667507	6.1911836	5.501399	5.49803	5.3635025	5.440263	4.4586773	13.723361	5.997828	5.9071712	5.430515	5.665942	6.026061	8.744739	5.4286313	5.2107115	5.6369567	5.694995
ART4	5.622998	6.428152	5.635114	6.319119	4.9545527	5.496017	3.6546383	7.2082458	7.5941224	4.364154	7.1985826	6.1521993	2.8262997	4.0816617	3.3849387	7.161381	5.021488	6.2038884	7.1383443	6.8846736	6.7462697	6.9677143	6.9708652	7.044808	7.34115	6.7215786	7.3923545	7.4493494	7.495206	6.79049	7.9048038	5.6382895	6.932621	6.6777234	7.19398	7.056298
ART5	4.0199914	4.9740505	4.1956024	4.455841	4.3772297	5.2672453	4.443144	3.7830956	4.9703665	5.549999	5.070729	5.608079	4.0799417	4.262721	2.6011972	6.906268	4.7421856	2.7229578	4.484732	3.4302912	5.2997932	5.2301626	5.695246	2.7794049	4.981838	9.390391	5.0089626	3.772973	5.6813197	5.3787093	5.186698	4.5448933	4.3854547	5.133596	3.9696162	5.1944933
ARTN	8.584943	8.773154	7.7506742	8.754503	8.073868	8.760216	8.594854	8.331185	8.303294	7.8350554	8.34004	7.620333	8.916433	7.9743567	7.8310986	8.074263	8.32972	8.316971	8.167711	7.607715	7.8732696	7.6006827	8.269278	7.4957438	7.83085	7.944418	7.6238837	7.827668	7.790724	7.71579	8.210671	8.557243	7.965796	8.305527	8.236416	8.15109
ARV1	10.664173	10.8923176666667	10.5337443333333	10.4938023333333	10.3080725	9.843116	11.530257	10.6220423333333	10.1152653333333	9.73657226666667	10.2656966666667	10.3990211666667	9.47093583333333	10.587634	10.476218	10.6077656666667	10.7634746666667	10.3035211	10.1489708333333	10.1594508333333	10.3471201666667	10.2852576666667	10.0576973333333	10.506525	10.2461153333333	10.3091603333333	10.4922946666667	10.3527046666667	10.2295216666667	10.3392537666667	10.4299016666667	9.89001783333333	10.1921962333333	10.2056588	9.90297333333333	10.2940226666667
ARVCF	7.061343	7.36435365	8.6642725	6.6985275	8.359788	9.80800075	8.06988215	7.283042	7.8876635	8.6412155	8.1960635	7.9988947	7.48410465	6.82497975	9.161259	8.693033	6.87331465	7.57693455	7.43492265	8.2201763	8.0510543	7.3984415	8.303994	6.99820915	7.10410475	10.016714	7.59173025	7.3231145	7.125667	7.14149585	7.36025165	7.5087325	7.08373595	7.6580112	7.8673455	8.0016058
ARVP6125	3.7428842	6.8424516	2.917751	3.6362298	3.1292112	3.0749512	3.4778423	2.70941	2.7640777	2.7661462	4.507725	2.7614417	4.8848314	2.7769432	3.12071	2.7203205	2.667327	3.910087	2.7532218	2.6659708	3.7501323	2.7200892	5.7727637	3.0306098	4.1191826	3.2528622	3.0313792	3.6870308	2.629198	3.529117	3.2774084	3.4155855	3.6874566	3.291275	4.8023453	3.4281578
ARX	8.4137745	7.907046	7.448767	8.234253	7.426488	7.0722594	6.908656	7.5945053	7.221804	7.73107	7.992078	6.7269964	8.1609955	6.8376584	6.718793	6.9468083	7.5185666	7.9618244	7.5857816	7.2855377	7.462223	6.560946	7.274555	6.764578	7.096581	8.196225	7.031153	7.0126443	7.5422335	7.692216	7.3636956	7.155365	7.5269103	7.8254647	8.458983	7.9020834
AS3MT	6.693694	6.0843444	6.0551505	5.777433	8.344219	4.103056	8.8907	7.1366634	5.9928927	8.309947	5.9273267	7.0373454	6.068493	7.270905	8.636464	8.048265	7.0341043	7.363216	6.6441417	6.7819514	6.48448	7.6178484	5.9252706	7.0014977	7.8366537	7.203369	6.816283	6.805464	7.3875237	6.6796618	6.997193	7.4479184	6.7344146	6.5026126	6.481315	6.2619605
ASAH1	10.5783125	9.972849	9.61740535	10.80514875	11.3084915	10.41843	10.5640335	10.921406	10.681143	10.316071	10.2246215	11.833826	13.4337185	11.421275	10.906413	10.9845645	11.43519975	11.241536	10.834337	10.8570295	11.269258	10.749008	10.4855265	10.8110195	11.0303045	10.45255575	11.05589	10.9652525	11.243301	10.6503925	11.28552975	10.34856175	10.75125425	11.0179395	10.4019655	10.528168
ASAH2	6.5698647	6.7024436	6.496036	6.6633215	6.532537	6.9906917	6.3596883	6.510912	6.1759124	7.004078	6.835945	6.463016	6.7793703	6.2852173	6.339509	6.3643727	6.3775115	6.5751896	6.5964804	6.532537	6.2743278	6.2814884	6.076672	6.799117	6.2601986	6.082211	6.62794	6.4893446	6.628504	6.588312	6.6678987	6.975228	6.4690003	6.2838707	6.8663473	6.5137486
[truncated: 18,559 more rows]
