# Supplementary material for: Explore the shared molecular mechanism between dermatomyositis and nasopharyngeal cancer by bioinformatic analysis
Source: PLoS One. 2024 May 16;19(5):e0296034. doi: 10.1371/journal.pone.0296034 (PMC11098312; doi:10.1371/journal.pone.0296034)
Supplement: S6 Table — (XLS) [file pone.0296034.s007.xls]

mirnaid	refseqid	genesymbol	duplex	start	end	bindingp	energy	seed	accessibility	au	phylopstem	phylopflank	me	number_of_pairings	binding_region_length	longest_consecutive_pairings	position	validated	TargetScan	miRDB
hsa-miR-4319	NM_001320619	FAS	TCCCTGAGCAAAGCCAC#TGTCGGTAAGATAGTTGTGCTTTGCTTAGGGT#.(((((((((((((((.#.)).))))))))))))).	2784	2816	0.9615384615384616	-24.3	1	0.003415346	0.544	0.0	0.0	-3.793324837357118	15	18	13	3UTR		0	0
hsa-miR-4481	NM_001320619	FAS	GGAGTGGGCTGGTGGTT#CCATGTCAATGAGCACAGCCACATTCCC#((((((((((.(((.((#.)).))))))).)))))).	3170	3198	0.9615384615384616	-19.8	1	0.1025617	0.456	0.0	0.0	-7.49779848186265	15	19	7	3UTR		0	0
hsa-miR-5587-5p	NM_001320619	FAS	ATGGTCACCTCCGGGACT#GTCAATGAGCACAGCCACATTCCCGAGTTGAGGTGACCC#..((((((((((((((..#.)))))....))))))))).	3174	3213	0.9615384615384616	-24.7	1	0.0007368495	0.456	0.0	0.0	-4.95700071937229	14	20	9	3UTR		0	0
hsa-miR-6515-5p	NM_001320619	FAS	TTGGAGGGTGTGGAAGACATC#TGCTCTTGTCATACCCCCAAG#((((.((((((((((((((..#)).)))).)))))))))))).	2071	2092	0.9615384615384616	-20.3	0	0.08446062	0.632	0.0	0.0	-8.056611621014136	18	21	12	3UTR		0	0
hsa-miR-6763-5p	NM_001320619	FAS	CTGGGGAGTGGCTGGGGAG#CAGCCACATTCCCGAGT#((.(((((((((((.....#)))))))..)))).)).	3185	3202	0.9615384615384616	-22.2	0	0.02582055	0.456	0.0	0.0	-6.4636125610623605	13	17	7	3UTR		0	0
hsa-miR-6770-5p	NM_001320619	FAS	TGAGAAGGCACAGCTTGCACGTGA#CATGTCGGTAAGATAGTTGTGCTTTGCTTAG#(((((((((((((((((((((((.#)))))..)))....))))))))))).)))).	2782	2813	0.9615384615384616	-21.6	1	0.007519258	0.544	0.0	0.0	-3.937574446201665	23	31	11	3UTR		0	0
hsa-miR-6807-3p	NM_001320619	FAS	CACTGCATTCCTGCTTGGCCCAG#TGGCATGCTAAGTACCCAAATAGGAGTGTAT#...(((((((((((((((((((.#)))...)))))))........))))))))).	1226	1257	0.9615384615384616	-20.4	0	0.004437369	0.603	0.0	0.0	-6.514540193678739	19	31	9	3UTR		0	0
hsa-miR-6824-5p	NM_001320619	FAS	GTAGGGGAGGTTGGGCCAGGGA#TCCTCATGGCTTCACCTAGTGGCCCCAAGCATGACTTCTCCC#...((((((((((((((((((.#.)))..)))))).......))))))))).	3130	3172	0.9615384615384616	-25.4	0	0.008089289	0.456	0.0	0.0	-6.514540193678739	18	29	9	3UTR		0	0
hsa-miR-8072	NM_001320619	FAS	GGCGGCGGGGAGGTAGGCAG#TTGCCACCTCTCCATTTTTGCCT#(((((.((((((((.(((((#)))))))))))))....))))).	1746	1769	0.9615384615384616	-25.3	0	0.04955394	0.544	0.0	0.0	-6.573982767645346	18	23	13	3UTR		0	0
hsa-miR-10226	NM_001320619	FAS	CCATGTGTCTGGGCTGGGAAAC#CCACGGTCCAGAATCATC#..(((..(((((((((((....#)).)))))))))..))).	3212	3230	0.9615384615384616	-19.9	0	9.510879e-05	0.485	0.0	0.0	-8.401646015436656	14	18	9	3UTR		0	0
hsa-miR-10401-3p	NM_001320619	FAS	ACCTCGCCGTCCCGCCCGCCG#TGGTGAACCTGGTTCTCTTTGTGGTGGGCATACTGGGTAGGA#.(((..(((....((((((((#.))))))))....)))..))).	3237	3279	0.9615384615384616	-22.2	0	0.0001813772	0.471	0.0	0.0	-18.516535639363763	14	22	8	3UTR		0	0
hsa-miR-196a-5p	NM_152871	FAS	TAGGTAGTTTCATGTTGTTGGG#CCCCCAAACATGGAAATATCA#..((((.((((((((..(((((#.))))))))))))).)))).	1816	1837	0.9615384615384616	-17.0	0	0.02925211	0.632	0.5619135125	1.4168962525	-6.733736334547221	17	20	13	3UTR		0	1
hsa-miR-4319	NM_152871	FAS	TCCCTGAGCAAAGCCAC#TGTCGGTAAGATAGTTGTGCTTTGCTTAGGGT#.(((((((((((((((.#.)).))))))))))))).	2804	2836	0.9615384615384616	-24.3	1	0.003415346	0.544	0.0	0.0	-3.793324837357118	15	18	13	3UTR		0	0
hsa-miR-4481	NM_152871	FAS	GGAGTGGGCTGGTGGTT#CCATGTCAATGAGCACAGCCACATTCCC#((((((((((.(((.((#.)).))))))).)))))).	3190	3218	0.9615384615384616	-19.8	1	0.1025617	0.456	0.0	0.0	-7.49779848186265	15	19	7	3UTR		0	0
hsa-miR-2467-3p	NM_152871	FAS	AGCAGAGGCAGAGAGGCTCAGG#CTGAACAGGCAGGCCACTTTGCCTCTA#...((((((((((.(((((((.#))))........))).)))))))))).	1435	1462	0.9615384615384616	-24.1	0	0.000225655	0.647	3.02308482	3.9957419124999998	-7.371380111199145	17	27	10	3UTR		0	0
hsa-miR-5587-5p	NM_152871	FAS	ATGGTCACCTCCGGGACT#GTCAATGAGCACAGCCACATTCCCGAGTTGAGGTGACCC#..((((((((((((((..#.)))))....))))))))).	3194	3233	0.9615384615384616	-24.7	1	0.0007368495	0.456	0.0	0.0	-4.95700071937229	14	20	9	3UTR		0	0
hsa-miR-6515-5p	NM_152871	FAS	TTGGAGGGTGTGGAAGACATC#TGCTCTTGTCATACCCCCAAG#((((.((((((((((((((..#)).)))).)))))))))))).	2091	2112	0.9615384615384616	-20.3	0	0.08446062	0.632	0.26172457499999996	0.22725838250000008	-8.056611621014136	18	21	12	3UTR		0	0
hsa-miR-6763-5p	NM_152871	FAS	CTGGGGAGTGGCTGGGGAG#CAGCCACATTCCCGAGT#((.(((((((((((.....#)))))))..)))).)).	3205	3222	0.9615384615384616	-22.2	0	0.02582055	0.456	0.0	0.0	-6.4636125610623605	13	17	7	3UTR		0	0
hsa-miR-6824-5p	NM_152871	FAS	GTAGGGGAGGTTGGGCCAGGGA#TCCTCATGGCTTCACCTAGTGGCCCCAAGCATGACTTCTCCC#...((((((((((((((((((.#.)))..)))))).......))))))))).	3150	3192	0.9615384615384616	-25.4	0	0.008089289	0.456	0.0	0.0	-6.514540193678739	18	29	9	3UTR		0	0
hsa-miR-10226	NM_152871	FAS	CCATGTGTCTGGGCTGGGAAAC#CCACGGTCCAGAATCATC#..(((..(((((((((((....#)).)))))))))..))).	3232	3250	0.9615384615384616	-19.9	0	9.510879e-05	0.485	0.0	0.0	-8.401646015436656	14	18	9	3UTR		0	0
hsa-miR-10401-3p	NM_152871	FAS	ACCTCGCCGTCCCGCCCGCCG#TGGTGAACCTGGTTCTCTTTGTGGTGGGCATACTGGGTAGGA#.(((..(((....((((((((#.))))))))....)))..))).	3257	3299	0.9615384615384616	-22.2	0	0.0001813772	0.471	0.0	0.0	-18.516535639363763	14	22	8	3UTR		0	0
hsa-miR-9851-3p	NM_152871	FAS	TGGCACCAGCACTGGCGGTGTC#GACCTTTGCACAGTTTATTGGTGTCAT#(((((((((.((((((((.(((#)))..)))).))))...))))))))).	1587	1614	0.9615384615384616	-22.3	1	0.009414333	0.676	4.343851741111111	4.471985673375	-5.180080914529843	20	27	9	3UTR		0	0
hsa-miR-4319	NM_152872	FAS	TCCCTGAGCAAAGCCAC#TGTCGGTAAGATAGTTGTGCTTTGCTTAGGGT#.(((((((((((((((.#.)).))))))))))))).	2842	2874	0.9615384615384616	-24.3	1	0.003415346	0.544	0.0	0.0	-3.793324837357118	15	18	13	3UTR		0	0
hsa-miR-4481	NM_152872	FAS	GGAGTGGGCTGGTGGTT#CCATGTCAATGAGCACAGCCACATTCCC#((((((((((.(((.((#.)).))))))).)))))).	3228	3256	0.9615384615384616	-19.8	1	0.1025617	0.456	0.0	0.0	-7.49779848186265	15	19	7	3UTR		0	0
hsa-miR-5587-5p	NM_152872	FAS	ATGGTCACCTCCGGGACT#GTCAATGAGCACAGCCACATTCCCGAGTTGAGGTGACCC#..((((((((((((((..#.)))))....))))))))).	3232	3271	0.9615384615384616	-24.7	1	0.0007368495	0.456	0.0	0.0	-4.95700071937229	14	20	9	3UTR		0	0
hsa-miR-6515-5p	NM_152872	FAS	TTGGAGGGTGTGGAAGACATC#TGCTCTTGTCATACCCCCAAG#((((.((((((((((((((..#)).)))).)))))))))))).	2129	2150	0.9615384615384616	-20.3	0	0.08446062	0.632	0.0	0.0	-8.056611621014136	18	21	12	3UTR		0	0
hsa-miR-6763-5p	NM_152872	FAS	CTGGGGAGTGGCTGGGGAG#CAGCCACATTCCCGAGT#((.(((((((((((.....#)))))))..)))).)).	3243	3260	0.9615384615384616	-22.2	0	0.02582055	0.456	0.0	0.0	-6.4636125610623605	13	17	7	3UTR		0	0
hsa-miR-6770-5p	NM_152872	FAS	TGAGAAGGCACAGCTTGCACGTGA#CATGTCGGTAAGATAGTTGTGCTTTGCTTAG#(((((((((((((((((((((((.#)))))..)))....))))))))))).)))).	2840	2871	0.9615384615384616	-21.6	1	0.007519258	0.544	0.0	0.0	-3.937574446201665	23	31	11	3UTR		0	0
hsa-miR-6807-3p	NM_152872	FAS	CACTGCATTCCTGCTTGGCCCAG#TGGCATGCTAAGTACCCAAATAGGAGTGTAT#...(((((((((((((((((((.#)))...)))))))........))))))))).	1284	1315	0.9615384615384616	-20.4	0	0.004437369	0.603	0.0	0.0	-6.514540193678739	19	31	9	3UTR		0	0
hsa-miR-6824-5p	NM_152872	FAS	GTAGGGGAGGTTGGGCCAGGGA#TCCTCATGGCTTCACCTAGTGGCCCCAAGCATGACTTCTCCC#...((((((((((((((((((.#.)))..)))))).......))))))))).	3188	3230	0.9615384615384616	-25.4	0	0.008089289	0.456	0.0	0.0	-6.514540193678739	18	29	9	3UTR		0	0
hsa-miR-8072	NM_152872	FAS	GGCGGCGGGGAGGTAGGCAG#TTGCCACCTCTCCATTTTTGCCT#(((((.((((((((.(((((#)))))))))))))....))))).	1804	1827	0.9615384615384616	-25.3	0	0.04955394	0.544	0.0	0.0	-6.573982767645346	18	23	13	3UTR		0	0
hsa-miR-10226	NM_152872	FAS	CCATGTGTCTGGGCTGGGAAAC#CCACGGTCCAGAATCATC#..(((..(((((((((((....#)).)))))))))..))).	3270	3288	0.9615384615384616	-19.9	0	9.510879e-05	0.485	0.0	0.0	-8.401646015436656	14	18	9	3UTR		0	0
hsa-miR-10401-3p	NM_152872	FAS	ACCTCGCCGTCCCGCCCGCCG#TGGTGAACCTGGTTCTCTTTGTGGTGGGCATACTGGGTAGGA#.(((..(((....((((((((#.))))))))....)))..))).	3295	3337	0.9615384615384616	-22.2	0	0.0001813772	0.471	0.0	0.0	-18.516535639363763	14	22	8	3UTR		0	0
hsa-miR-30c-2-3p	NM_000043	FAS	CTGGGAGAAGGCTGTTTACTCT#AAGCATGACTTCTCCCAT#.(((((((((..(((((.....#)))))...))))))))).	3239	3257	0.9615384615384616	-19.0	1	0.002023015	0.471	0.2032094888888888	0.2442062925000001	-9.964902622363823	14	18	9	3UTR		0	0
hsa-miR-30c-1-3p	NM_000043	FAS	CTGGGAGAGGGTTGTTTACTCC#AAGCATGACTTCTCCCAT#.(((((((((..(((((.....#)))))...))))))))).	3239	3257	0.9615384615384616	-19.0	1	0.002023015	0.471	0.2032094888888888	0.2442062925000001	-9.964902622363823	14	18	9	3UTR		0	0
hsa-miR-1202	NM_000043	FAS	GTGCCAGCTGCAGTGGGGGAG#TTCTTTCCTGCATATTATCCATTCTAGCTACATGCTGGCCA#(.(((((((((((.(((((((#)))))))))))).....................))))))).	2734	2775	0.9615384615384616	-21.5	1	5.853687e-06	0.574	-0.03406655000000002	-0.14326181000000004	-5.958090245737242	19	41	12	3UTR		0	0
hsa-miR-4252	NM_000043	FAS	GGCCACTGAGTCAGCACCA#TGCATATTATCCATTCTAGCTACATGCTGGCCAGTGGGCCA#((((((((.(((((((...#.))))))))))))).)).	2742	2783	0.9615384615384616	-25.6	1	1.169877e-07	0.588	-0.09424106666666668	-0.055200950000000006	-4.993964104447428	15	18	13	3UTR		0	0
hsa-miR-4688	NM_000043	FAS	TAGGGGCAGCAGAGGACCTGGG#TCTTGGTCTTCTTTATTGGCATGCCCA#...(((((((((((((((.(((#))).))))))))......)).))))).	3455	3482	0.9615384615384616	-23.3	0	0.03943192	0.574	0.5515395727272727	0.253893155	-6.514540193678739	18	27	8	3UTR		0	0
hsa-miR-4799-3p	NM_000043	FAS	ACTGGCATGCTGCATTTATATA#GTATTAGCATTTCAACATGTAAGCATGTCGGTA#(((((((((((((((.......#.))))).)))))))))).	2842	2875	0.9615384615384616	-19.6	1	0.0002850101	0.588	-0.1133218	-0.1485454425	-4.1706235265052785	15	18	10	3UTR		0	0
hsa-miR-5587-5p	NM_000043	FAS	ATGGTCACCTCCGGGACT#GTCAATGAGCACAGCCACATTCCCGAGTTGAGGTGACCC#..((((((((((((((..#.)))))....))))))))).	3257	3296	0.9615384615384616	-24.7	1	0.0007368495	0.456	0.5906779222222222	0.26269927999999987	-4.95700071937229	14	20	9	3UTR		0	0
hsa-miR-6720-3p	NM_000043	FAS	CGCGCCTGCAGGAACTGGTAGA#TCTCCATTTTTGCCTTGGTGCT#.(((((.(((((((.(((.(((#)))))))))))))...))))).	1837	1859	0.9615384615384616	-19.7	0	0.014246	0.515	0.19425842857142858	-0.103513995	-6.072460932479071	18	22	13	3UTR		0	0
hsa-miR-6770-5p	NM_000043	FAS	TGAGAAGGCACAGCTTGCACGTGA#CATGTCGGTAAGATAGTTGTGCTTTGCTTAG#(((((((((((((((((((((((.#)))))..)))....))))))))))).)))).	2865	2896	0.9615384615384616	-21.6	1	0.007519258	0.544	-0.1811282933333333	-0.015573807500000023	-3.937574446201665	23	31	11	3UTR		0	0
hsa-miR-6782-5p	NM_000043	FAS	TAGGGGTGGGGGAATTCAGGGGTGT#TTCCCCCACCCCC#..((((((((((((...........#)))))))))))).	2052	2065	0.9615384615384616	-27.7	1	0.1560878	0.676	-0.6541236916666667	-0.35719041249999994	-5.925499359926538	12	13	12	3UTR		0	0
hsa-miR-6838-3p	NM_000043	FAS	AAGTCCTGCTTCTGTTGCAG#CTGCTCTCCAGTTTTCTATTTCTAGACAGAAGTAGGGCA#..((((((((((((((((((#))))....................)))))))))))))).	3005	3044	0.9615384615384616	-24.8	1	2.738127e-05	0.588	-0.03059056842105262	-0.1291723925	-4.95700071937229	18	39	14	3UTR		0	0
hsa-miR-7156-3p	NM_000043	FAS	CTGCAGCCACTTGGGGAACTGGT#GGTCACCCATGAGCTGCAGA#(((((((((..((((..(((...#)))..)))))).))))))).	3374	3394	0.9615384615384616	-23.5	1	0.002419271	0.515	0.80515534	0.50046428	-8.237904470243807	16	20	7	3UTR		0	0
hsa-miR-8072	NM_000043	FAS	GGCGGCGGGGAGGTAGGCAG#TTGCCACCTCTCCATTTTTGCCT#(((((.((((((((.(((((#)))))))))))))....))))).	1829	1852	0.9615384615384616	-25.3	0	0.04955394	0.544	0.15969388750000002	-0.049992602500000025	-6.573982767645346	18	23	13	3UTR		0	0
hsa-miR-10226	NM_000043	FAS	CCATGTGTCTGGGCTGGGAAAC#CCACGGTCCAGAATCATC#..(((..(((((((((((....#)).)))))))))..))).	3295	3313	0.9615384615384616	-19.9	0	9.510879e-05	0.485	0.56328185	0.2847145	-8.401646015436656	14	18	9	3UTR		0	0
hsa-miR-3682-3p	NM_001320619	FAS	TGATGATACAGGTGGAGGTAG#GGTTCCCTCCTGTGTTATGGT#(.((((((((((.((((.(..#).))))..)))))))))).).	2813	2834	0.9692307692307692	-17.9	1	0.0005348276	0.544	0.0	0.0	-6.3903809408830785	16	21	10	3UTR		0	0
hsa-miR-8085	NM_001320619	FAS	TGGGAGAGAGGACTGTGAGGC#CCTCATGGCTTCACCTAGTGGCCCCAAGCATGACTTCTCCCAT#(((((((((((.((((((((.#)))))))))))).......................))))))).	3131	3174	0.9692307692307692	-23.5	1	0.002023015	0.471	0.0	0.0	-7.284377755798021	19	43	12	3UTR		0	0
hsa-miR-3682-3p	NM_152871	FAS	TGATGATACAGGTGGAGGTAG#GGTTCCCTCCTGTGTTATGGT#(.((((((((((.((((.(..#).))))..)))))))))).).	2833	2854	0.9692307692307692	-17.9	1	0.0005348276	0.544	0.0	0.0	-6.3903809408830785	16	21	10	3UTR		0	0
hsa-miR-8085	NM_152871	FAS	TGGGAGAGAGGACTGTGAGGC#CCTCATGGCTTCACCTAGTGGCCCCAAGCATGACTTCTCCCAT#(((((((((((.((((((((.#)))))))))))).......................))))))).	3151	3194	0.9692307692307692	-23.5	1	0.002023015	0.471	0.0	0.0	-7.284377755798021	19	43	12	3UTR		0	0
hsa-miR-3682-3p	NM_152872	FAS	TGATGATACAGGTGGAGGTAG#GGTTCCCTCCTGTGTTATGGT#(.((((((((((.((((.(..#).))))..)))))))))).).	2871	2892	0.9692307692307692	-17.9	1	0.0005348276	0.544	0.0	0.0	-6.3903809408830785	16	21	10	3UTR		0	0
hsa-miR-8085	NM_152872	FAS	TGGGAGAGAGGACTGTGAGGC#CCTCATGGCTTCACCTAGTGGCCCCAAGCATGACTTCTCCCAT#(((((((((((.((((((((.#)))))))))))).......................))))))).	3189	3232	0.9692307692307692	-23.5	1	0.002023015	0.471	0.0	0.0	-7.284377755798021	19	43	12	3UTR		0	0
hsa-miR-8085	NM_000043	FAS	TGGGAGAGAGGACTGTGAGGC#CCTCATGGCTTCACCTAGTGGCCCCAAGCATGACTTCTCCCAT#(((((((((((.((((((((.#)))))))))))).......................))))))).	3214	3257	0.9692307692307692	-23.5	1	0.002023015	0.471	0.10812574705882352	0.1737576700000001	-7.284377755798021	19	43	12	3UTR		0	0
hsa-miR-3915	NM_001320619	FAS	TTGAGGAAAAGATGGTCTTATT#AATTCTATACAAGGCCATTTGTAATTTTCCTCAGC#(((((((((((((((((((...#.))))))))).....)))))))))).	3547	3582	0.9743589743589743	-21.6	1	0.553704	0.735	0.0	0.0	-3.937574446201665	19	26	10	3UTR		0	1
hsa-miR-7106-5p	NM_001320619	FAS	TGGGAGGAGGGGATCTTGGG#CCAAGAAGACCTCTTCCA#..((((((((...((((((.#))))))...)))))))).	2512	2530	0.9743589743589743	-23.9	1	0.005128497	0.618	0.0	0.0	-12.417709117045238	14	18	8	3UTR		0	0
hsa-miR-3915	NM_152871	FAS	TTGAGGAAAAGATGGTCTTATT#AATTCTATACAAGGCCATTTGTAATTTTCCTCAGC#(((((((((((((((((((...#.))))))))).....)))))))))).	3567	3602	0.9743589743589743	-21.6	1	0.553704	0.735	0.0	0.0	-3.937574446201665	19	26	10	3UTR		0	1
hsa-miR-4458	NM_152871	FAS	AGAGGTAGGTGTGGAAGAA#CCACTTTGCCTCTA#(((((((((.((((.....#))))))))))))).	1448	1462	0.9743589743589743	-17.6	1	0.000225655	0.647	3.359713666666666	4.0318730375	-6.148579555084091	13	14	13	3UTR		1	0
hsa-miR-7106-5p	NM_152871	FAS	TGGGAGGAGGGGATCTTGGG#CCAAGAAGACCTCTTCCA#..((((((((...((((((.#))))))...)))))))).	2532	2550	0.9743589743589743	-23.9	1	0.005128497	0.618	0.0	0.0	-12.417709117045238	14	18	8	3UTR		0	0
hsa-miR-3915	NM_152872	FAS	TTGAGGAAAAGATGGTCTTATT#AATTCTATACAAGGCCATTTGTAATTTTCCTCAGC#(((((((((((((((((((...#.))))))))).....)))))))))).	3605	3640	0.9743589743589743	-21.6	1	0.553704	0.735	0.0	0.0	-3.937574446201665	19	26	10	3UTR		0	1
hsa-miR-7106-5p	NM_152872	FAS	TGGGAGGAGGGGATCTTGGG#CCAAGAAGACCTCTTCCA#..((((((((...((((((.#))))))...)))))))).	2570	2588	0.9743589743589743	-23.9	1	0.005128497	0.618	0.0	0.0	-12.417709117045238	14	18	8	3UTR		0	0
hsa-miR-4640-3p	NM_000043	FAS	CACCCCCTGTTTCCTGGCCCAC#TGGGAGGAAGACAGTGGAGAAGTCTTTGTACTTGGTGA#(((((((((((((((..((((.#)))))))).))))).))................)))).	3164	3202	0.9743589743589743	-19.7	1	0.001500842	0.559	-0.11985917575757578	0.09978617250000002	-4.1706235265052785	19	38	8	3UTR		0	0
hsa-miR-4644	NM_000043	FAS	TGGAGAGAGAAAAGAGACAGAAG#TCTCTTTTCTGAGCCATCATAGTCTGTGCTGTCTGCTCTCCAG#(((((((((((((((((......#)))))))))).........................))))))).	2973	3016	0.9743589743589743	-20.4	1	0.005713397	0.574	-0.29720107619047614	-0.043753362500000025	-3.937574446201665	17	43	10	3UTR		0	0
hsa-miR-7106-5p	NM_000043	FAS	TGGGAGGAGGGGATCTTGGG#CCAAGAAGACCTCTTCCA#..((((((((...((((((.#))))))...)))))))).	2595	2613	0.9743589743589743	-23.9	1	0.005128497	0.618	-0.24101062499999998	-0.19326565749999997	-12.417709117045238	14	18	8	3UTR		0	0
hsa-miR-1248	NM_152871	FAS	ACCTTCTTGTATAAGCACTGTGCTAAA#TGGCAGCTTATACATAGCAATGGTA#((((((((((((((((....(((((..#)))))))))))))).)).)).))).	2042	2067	0.9743589743589745	-17.8	1	0.0006953707	0.632	0.7866160105263159	0.14943192125000004	-3.937574446201665	21	25	14	3UTR		0	0
hsa-miR-656-5p	NM_001320619	FAS	AGGTTGCCTGTGAGGTGTTCA#TGTCTATCCACAGGCTAACCC#.(((((((((((.((((..((#))..))))))))))).)))).	1342	1363	0.9807692307692307	-20.4	1	0.02545428	0.618	0.0	0.0	-5.08245545002336	17	21	11	3UTR		0	0
hsa-miR-4530	NM_001320619	FAS	CCCAGCAGGACGGGAGCG#GTTCCCTCCTGTGTTATGGT#.(((((((((.((((((.#))))))))))))....))).	2814	2834	0.9807692307692307	-22.2	1	0.0005348276	0.544	0.0	0.0	-6.618099312767468	15	20	12	3UTR		0	1
hsa-miR-4530	NM_001320619	FAS	CCCAGCAGGACGGGAGCG#GTTCTCTTTGTGGTGGGC#((((.((.((.((((((.#)))))).)).)).)))).	3248	3266	0.9807692307692307	-20.1	0	0.003606684	0.5	0.0	0.0	-13.195021025605119	14	18	6	3UTR		0	1
hsa-miR-4753-5p	NM_001320619	FAS	CAAGGCCAAAGGAAGAGAACAG#GTTTTTTTCCTCATGGCTTC#..((((((.(((((((((((..#)))))))))))..)))))).	3123	3143	0.9807692307692307	-21.2	1	0.003506288	0.515	0.0	0.0	-6.013390377618052	17	20	11	3UTR		0	0
hsa-miR-4530	NM_152871	FAS	CCCAGCAGGACGGGAGCG#GTTCCCTCCTGTGTTATGGT#.(((((((((.((((((.#))))))))))))....))).	2834	2854	0.9807692307692307	-22.2	1	0.0005348276	0.544	0.0	0.0	-6.618099312767468	15	20	12	3UTR		0	1
hsa-miR-4530	NM_152871	FAS	CCCAGCAGGACGGGAGCG#GTTCTCTTTGTGGTGGGC#((((.((.((.((((((.#)))))).)).)).)))).	3268	3286	0.9807692307692307	-20.1	0	0.003606684	0.5	0.0	0.0	-13.195021025605119	14	18	6	3UTR		0	1
hsa-miR-4753-5p	NM_152871	FAS	CAAGGCCAAAGGAAGAGAACAG#GTTTTTTTCCTCATGGCTTC#..((((((.(((((((((((..#)))))))))))..)))))).	3143	3163	0.9807692307692307	-21.2	1	0.003506288	0.515	0.0	0.0	-6.013390377618052	17	20	11	3UTR		0	0
hsa-miR-656-5p	NM_152872	FAS	AGGTTGCCTGTGAGGTGTTCA#TGTCTATCCACAGGCTAACCC#.(((((((((((.((((..((#))..))))))))))).)))).	1400	1421	0.9807692307692307	-20.4	1	0.02545428	0.618	0.0	0.0	-5.08245545002336	17	21	11	3UTR		0	0
hsa-miR-4530	NM_152872	FAS	CCCAGCAGGACGGGAGCG#GTTCCCTCCTGTGTTATGGT#.(((((((((.((((((.#))))))))))))....))).	2872	2892	0.9807692307692307	-22.2	1	0.0005348276	0.544	0.0	0.0	-6.618099312767468	15	20	12	3UTR		0	1
hsa-miR-4530	NM_152872	FAS	CCCAGCAGGACGGGAGCG#GTTCTCTTTGTGGTGGGC#((((.((.((.((((((.#)))))).)).)).)))).	3306	3324	0.9807692307692307	-20.1	0	0.003606684	0.5	0.0	0.0	-13.195021025605119	14	18	6	3UTR		0	1
hsa-miR-4753-5p	NM_152872	FAS	CAAGGCCAAAGGAAGAGAACAG#GTTTTTTTCCTCATGGCTTC#..((((((.(((((((((((..#)))))))))))..)))))).	3181	3201	0.9807692307692307	-21.2	1	0.003506288	0.515	0.0	0.0	-6.013390377618052	17	20	11	3UTR		0	0
hsa-miR-1185-2-3p	NM_000043	FAS	ATATACAGGGGGAGACTCTCAT#ATGTCGGTAAGATAGTTGTGCTTTGCTTAGGGTTCCCTCCTGTGTT#..((((((((((.((((((...#.)))))).)))))))))).	2866	2912	0.9807692307692307	-22.9	1	0.002786166	0.574	-0.5897306	-0.034066505000000025	-6.246131332038532	16	19	10	3UTR		0	0
hsa-miR-1185-1-3p	NM_000043	FAS	ATATACAGGGGGAGACTCTTAT#ATGTCGGTAAGATAGTTGTGCTTTGCTTAGGGTTCCCTCCTGTGTT#..((((((((((.((((((...#.)))))).)))))))))).	2866	2912	0.9807692307692307	-22.9	1	0.002786166	0.574	-0.5897306	-0.034066505000000025	-6.246131332038532	16	19	10	3UTR		0	0
hsa-miR-4530	NM_000043	FAS	CCCAGCAGGACGGGAGCG#GTTCCCTCCTGTGTTATGGT#.(((((((((.((((((.#))))))))))))....))).	2897	2917	0.9807692307692307	-22.2	1	0.0005348276	0.544	-0.29113763076923077	-0.03935022999999999	-6.618099312767468	15	20	12	3UTR		0	1
hsa-miR-4753-5p	NM_000043	FAS	CAAGGCCAAAGGAAGAGAACAG#GTTTTTTTCCTCATGGCTTC#..((((((.(((((((((((..#)))))))))))..)))))).	3206	3226	0.9807692307692307	-21.2	1	0.003506288	0.515	-0.07929781818181819	0.05135264999999997	-6.013390377618052	17	20	11	3UTR		0	0
hsa-miR-6510-5p	NM_000043	FAS	CAGCAGGGGAGAGAGAGGAGTC#GGCCACCTTTCTTTTCTGCA#..(((((((((((((..(.(((#))))..))))))))))))).	2778	2798	0.9807692307692307	-21.8	1	0.1326973	0.632	-0.5891896615384615	-0.0939478725	-5.1900497996759025	17	20	13	3UTR		0	0
hsa-miR-200c-5p	NM_001320619	FAS	CGTCTTACCCAGCAGTGTTTGG#GAACCTGGTTCTCTTTGTGGTGGGCATACTGGGTAGGAG#..((((((((((..((((((..#.)))))).)))))))))).	3241	3280	0.9914529914529915	-19.9	1	0.00124842	0.471	0.0	0.0	-7.102971249558938	16	19	10	3UTR		0	0
hsa-miR-5699-5p	NM_001320619	FAS	TGCCCCAACAAGGAAGGACAAG#TCCTCATTCTGGTGAACCTGGTTCTCTTTGTGGTGGGCAT#((((((.((((((.(((((.((#.)).))))))))))).).))))).	3228	3268	0.9914529914529915	-21.2	0	0.002537978	0.485	0.0	0.0	-6.33810089859339	19	24	11	3UTR		0	0
hsa-miR-200c-5p	NM_152871	FAS	CGTCTTACCCAGCAGTGTTTGG#GAACCTGGTTCTCTTTGTGGTGGGCATACTGGGTAGGAG#..((((((((((..((((((..#.)))))).)))))))))).	3261	3300	0.9914529914529915	-19.9	1	0.00124842	0.471	0.0	0.0	-7.102971249558938	16	19	10	3UTR		0	0
hsa-miR-5699-5p	NM_152871	FAS	TGCCCCAACAAGGAAGGACAAG#TCCTCATTCTGGTGAACCTGGTTCTCTTTGTGGTGGGCAT#((((((.((((((.(((((.((#.)).))))))))))).).))))).	3248	3288	0.9914529914529915	-21.2	0	0.002537978	0.485	0.0	0.0	-6.33810089859339	19	24	11	3UTR		0	0
hsa-miR-200c-5p	NM_152872	FAS	CGTCTTACCCAGCAGTGTTTGG#GAACCTGGTTCTCTTTGTGGTGGGCATACTGGGTAGGAG#..((((((((((..((((((..#.)))))).)))))))))).	3299	3338	0.9914529914529915	-19.9	1	0.00124842	0.471	0.0	0.0	-7.102971249558938	16	19	10	3UTR		0	0
hsa-miR-5699-5p	NM_152872	FAS	TGCCCCAACAAGGAAGGACAAG#TCCTCATTCTGGTGAACCTGGTTCTCTTTGTGGTGGGCAT#((((((.((((((.(((((.((#.)).))))))))))).).))))).	3286	3326	0.9914529914529915	-21.2	0	0.002537978	0.485	0.0	0.0	-6.33810089859339	19	24	11	3UTR		0	0
hsa-let-7b-5p	NM_001320619	FAS	TGAGGTAGTAGGTTGTGTGGTT#GGCCACTTTGCCTCTAAATTACCTCT#.((((((((((((...((((((#))))))...))))....)))))))).	1426	1452	1.0	-22.3	1	0.0337168	0.632	0.0	0.0	-5.618663395431772	18	26	8	3UTR		1	0
hsa-let-7d-5p	NM_001320619	FAS	AGAGGTAGTAGGTTGCATAGTT#TATGCATTTTACTGGCTCA#.(((.(((((((.((((((...#)))))).))))))).))).	1665	1684	1.0	-20.1	0	0.07261389	0.662	0.0	0.0	-9.201492624835833	16	19	7	3UTR		1	0
hsa-miR-19b-1-5p	NM_001320619	FAS	AGTTTTGCAGGTTTGCATCCAGC#GCTGGCTGTAAATACTGCT#......(((((((((((.(((((#))))).))))))).)))).	1066	1085	1.0	-20.9	0	0.0003335963	0.691	0.0	0.0	-15.566558404643448	16	19	7	3UTR		0	0
hsa-miR-22-3p	NM_001320619	FAS	AAGCTGCCAGTTGAAGAACTGT#TGTTCAATAATGTCCCATGTAAAACCTGCTACAAATGGCAGCTTA#(((((((((.(((.((......#.)).))).))))))))).	1987	2032	1.0	-18.8	1	0.01500169	0.632	0.0	0.0	-6.03692083205025	14	18	9	3UTR		0	1
hsa-miR-23a-5p	NM_001320619	FAS	GGGGTTCCTGGGGATGGGATTT#AAATGTCTATCCACAGGCTAACCCCA#((((((((((.(((((((((((#)))).))))))).))))..)))))).	1339	1365	1.0	-25.6	1	0.03794852	0.618	0.0	0.0	-6.7623489216120145	21	26	7	3UTR		0	0
hsa-miR-28-3p	NM_001320619	FAS	CACTAGATTGTGAGCTCCTGGA#TGCAGAAGGAGCTCACAGATCA#.....((((((((((((((...#.)))))))))))).)).	3324	3346	1.0	-22.8	0	0.007895984	0.632	0.0	0.0	-13.6655996434504	14	17	12	3UTR		0	0
hsa-miR-28-3p	NM_001320619	FAS	CACTAGATTGTGAGCTCCTGGA#TCCAAGGATGTTTAAAATCTAGTT#.((((((((.((((((((((((#)))).))).))))).)))))))).	1170	1194	1.0	-21.2	1	0.002825007	0.647	0.0	0.0	-5.035831305685297	20	24	8	3UTR		0	0
hsa-miR-30a-5p	NM_001320619	FAS	TGTAAACATCCTCGACTGGAAG#TCCAAGGATGTTTAA#..((((((((((....((((..#)))))))))))))).	1170	1185	1.0	-16.0	1	0.004387079	0.691	0.0	0.0	-8.071469890113187	14	15	14	3UTR		0	0
hsa-miR-32-5p	NM_001320619	FAS	TATTGCACATTACTAAGTTGCA#TGTACTTGGTGATGTGG#.....((((((((((((.((((#)))))))))))))))).	3107	3124	1.0	-18.9	0	0.003798235	0.544	0.0	0.0	-13.6655996434504	16	17	16	3UTR		0	0
hsa-miR-29b-1-5p	NM_001320619	FAS	GCTGGTTTCATATGGTGGTTTAGA#TCTGAGCCATCATAGTCTGTGCTGTCTGCTCTCCAGTT#(((((.....((((((((((((((#))))))))))))))..................))))).	2897	2935	1.0	-22.2	0	0.01185542	0.559	0.0	0.0	-11.994750798020604	19	38	14	3UTR		0	0
hsa-miR-103a-2-5p	NM_001320619	FAS	AGCTTCTTTACAGTGCTGCCTTG#GGGCATACTGGGTAGGAGA#..(((((...(((((.(((((..#))))))))))...))))).	3262	3281	1.0	-18.6	0	0.001250956	0.471	0.0	0.0	-9.802580855430476	15	19	10	3UTR		0	1
hsa-miR-103a-3p	NM_001320619	FAS	AGCAGCATTGTACAGGGCTATGA#TCTGAGCCATCATAGTCTGTGCTGTCTGCTC#(((((.((.(((((.((((((((#.))))))))))))).))))))).	2897	2928	1.0	-23.0	0	0.002789211	0.588	0.0	0.0	-7.630372425891109	20	23	13	3UTR		0	0
hsa-miR-103a-1-5p	NM_001320619	FAS	GGCTTCTTTACAGTGCTGCCTTG#GAGGAAGACAGTGGAGAAGTCT#(((((((((((.((.((.((((.#)))).)))).))))))))))).	3084	3106	1.0	-21.3	1	0.001515416	0.574	0.0	0.0	-8.019827316048655	19	22	11	3UTR		0	1
hsa-miR-105-3p	NM_001320619	FAS	ACGGATGTTTGAGCATGTGCTA#AGCATTGCATATTCAAACATCTT#..(((((((((((((.(((((.#))))))))....)))))))))).	3353	3376	1.0	-19.6	1	0.07586437	0.588	0.0	0.0	-5.1900497996759025	18	23	10	3UTR		0	0
hsa-miR-197-5p	NM_001320619	FAS	CGGGTAGAGAGGGCAGTGGGAGG#CCACCAAAAGGCAAGACTGCCCTTAGAAATTCTAGCCTGG#(((((((((((((((((......#.)))))))))......)))).)))).	1836	1876	1.0	-23.3	1	0.002843572	0.559	0.0	0.0	-3.937574446201665	17	26	9	3UTR		0	0
hsa-miR-198	NM_001320619	FAS	GGTCCAGAGGGGAGATAGGTTC#GAACCTGGTTCTCTTTGTGGTGGGCA#.(((((((((((((.(((((((#))))))).))))))))....))))).	3241	3267	1.0	-22.7	1	0.002955317	0.5	0.0	0.0	-4.528774397607753	20	26	8	3UTR		0	0
hsa-miR-129-1-3p	NM_001320619	FAS	AAGCCCTTACCCCAAAAAGTAT#GGTAGGGGCTTG#(((((((((((...........#))))))))))).	2359	2371	1.0	-19.4	1	0.0005589758	0.647	0.0	0.0	-10.39884692653892	11	12	11	3UTR		0	0
hsa-miR-30c-2-3p	NM_001320619	FAS	CTGGGAGAAGGCTGTTTACTCT#GAGCACAGCCACATTCCCGA#.((((((..((((((...(((.#))).))))))...)))))).	3180	3200	1.0	-19.9	1	0.07761748	0.471	0.0	0.0	-7.396398505087125	15	20	6	3UTR		0	0
hsa-miR-139-5p	NM_001320619	FAS	TCTACAGTGCACGTGTCTCCAGT#GCTGGAGTCATGACACTA#.....((((..((((.(((((((#))))))).)))).)))).	704	722	1.0	-19.8	0	0.0006074949	0.647	0.0	0.0	-17.96592966749254	15	18	7	3UTR		0	0
hsa-miR-182-5p	NM_001320619	FAS	TTTGGCAATGGTAGAACTCACACT#AGTGCAAGTTCTACTTTGCA#....((((.(((((((((..((((#))))..))))))))))))).	2992	3012	1.0	-20.3	0	0.0002816554	0.618	0.0	0.0	-10.602952126883691	17	20	13	3UTR		0	0
hsa-miR-187-5p	NM_001320619	FAS	GGCTACAACACAGGACCCGGGC#CCCTCCTGTGTTATGGTCT#(((((.(((((((((...(((.#)))))))))))).))))).	2817	2836	1.0	-22.9	0	0.001535721	0.529	0.0	0.0	-6.071582287698324	17	19	12	3UTR		0	0
hsa-miR-210-5p	NM_001320619	FAS	AGCCCCTGCCCACCGCACACTG#GGTTCTCTTTGTGGTGGGCATACTGGGTA#.((((.(((((((((((.....#.)))))))))))....)))).	3247	3276	1.0	-26.9	0	1.703718e-05	0.471	0.0	0.0	-5.694283598550164	15	21	11	3UTR		0	0
hsa-miR-211-3p	NM_001320619	FAS	GCAGGGACAGCAAAGGGGTGC#GGGCCACCTTTCTTTTCTGCA#(((((((.((.((((((((.(#).))).)))))))))))))).	2694	2715	1.0	-20.2	1	0.1326973	0.632	0.0	0.0	-9.075983850792646	18	21	14	3UTR		0	0
hsa-miR-212-5p	NM_001320619	FAS	ACCTTGGCTCTAGACTGCTTACT#AAGCTTGGTCTAGAGTGAAA#...((.((((((((((((((...#))))..)))))))))).)).	991	1011	1.0	-20.5	0	0.002208674	0.662	0.0	0.0	-8.415498954871785	16	20	10	3UTR		0	0
hsa-miR-214-3p	NM_001320619	FAS	ACAGCAGGCACAGACAGGCAGT#GTCTGTGCTGTCTGCTC#..(((((((((((((.......#))))))))...))))).	2911	2928	1.0	-20.7	1	0.002789211	0.588	0.0	0.0	-5.1900497996759025	13	17	8	3UTR		0	0
hsa-miR-222-3p	NM_001320619	FAS	AGCTACATCTGGCTACTGGGT#ACCTAGTGGCCCCAAGCA#.(((......(((((((((((#)))))))))))...))).	3143	3161	1.0	-20.2	0	0.0008033741	0.485	0.0	0.0	-15.96953836398853	14	18	11	3UTR		0	0
hsa-miR-15b-5p	NM_001320619	FAS	TAGCAGCACATCATGGTTTACA#GTAGGAGAATCACCCAAAGGTCACCCATGAGCTGCA#..(((((...((((((......#.))))))))))).	3273	3309	1.0	-16.7	0	0.001269707	0.515	0.0	0.0	-9.569531775126862	11	13	11	3UTR		0	0
hsa-miR-23b-5p	NM_001320619	FAS	TGGGTTCCTGGCATGCTGATTT#GGCATGCTAAGTACCCAA#(((((.(.(((((((((.....#))))))))).).))))).	1227	1245	1.0	-22.2	0	0.0004946213	0.603	0.0	0.0	-8.152168136575343	15	18	9	3UTR		0	0
hsa-miR-27b-3p	NM_001320619	FAS	TTCACAGTGGCTAAGTTCTGC#TAGAGCTTTGCCACC#......(((((.((((((((.#)))))))).))))).	1739	1754	1.0	-18.3	0	0.0612733	0.559	0.0	0.0	-18.9133617142398	13	15	8	3UTR		0	0
hsa-miR-125b-1-3p	NM_001320619	FAS	ACGGGTTAGGCTCTTGGGAGCT#AGCGCTGAAGAGCCAACA#....(((.(((((((.((.(((#))).)).)))))))))).	1118	1136	1.0	-20.8	0	0.00384366	0.706	0.0	0.0	-12.093246478122174	15	18	10	3UTR		0	0
hsa-miR-128-1-5p	NM_001320619	FAS	CGGGGCCGTAGCACTGTCTGAGA#CTCCTGTGTTATGGTCTGGA#(.((((((((((((.....(((.#)))..)))))))))))).).	2819	2839	1.0	-21.6	1	0.001924816	0.529	0.0	0.0	-6.069748968771084	16	20	12	3UTR		0	0
hsa-miR-135a-3p	NM_001320619	FAS	TATAGGGATTGGAGCCGTGGCG#TGCCACCTCTCCATTTTTGCCTTGG#..(((((..(((((..((((((#))))))..)))))......))))).	1747	1772	1.0	-19.4	0	0.001013535	0.529	0.0	0.0	-9.295523947352931	16	25	6	3UTR		0	0
hsa-miR-135a-3p	NM_001320619	FAS	TATAGGGATTGGAGCCGTGGCG#TCATGGCTTCACCTAG#..((((...(((((((((((..#))))))))))))))).	3133	3149	1.0	-19.3	0	0.002052586	0.515	0.0	0.0	-9.870711841670003	15	16	15	3UTR		0	0
hsa-miR-140-3p	NM_001320619	FAS	TACCACAGGGTAGAACCACGG#CTGGTGAACCTGGTTCTCTTTGTGGTGG#((((((((((.(((((((.((#.))))))))))))))))))).	3236	3264	1.0	-26.0	1	0.0005450742	0.5	0.0	0.0	-6.7623489216120145	19	21	19	3UTR		0	0
hsa-miR-143-3p	NM_001320619	FAS	TGAGATGAAGCACTGTAGCTC#GCCACCTCTCCATTTTTGCCTTGGTGCTCATCTTAA#(((((((.(((((((..((..#.))..)))))))))))))).	1748	1784	1.0	-18.8	1	0.01772084	0.544	0.0	0.0	-6.484258455685908	16	20	14	3UTR		0	0
hsa-miR-152-5p	NM_001320619	FAS	AGGTTCTGTGATACACTCCGACT#AGTCTGAGTGATCACAGGGT#...(((((((((.(((((.((((#)))).)))))))))))))).	2857	2877	1.0	-23.1	0	3.282827e-06	0.603	0.0	0.0	-7.803670806344982	18	20	14	3UTR		0	0
hsa-miR-125a-3p	NM_001320619	FAS	ACAGGTGAGGTTCTTGGGAGCC#GGCTTCACCTAGTGGCCCCAAGCATGACTTCTCCC#...((.((((((((((((.(((#.)))))))))...)))))).)).	3137	3172	1.0	-23.1	0	0.008089289	0.456	0.0	0.0	-8.415498954871785	17	23	9	3UTR		0	0
hsa-miR-127-5p	NM_001320619	FAS	CTGAAGCTCAGAGGGCTCTGAT#CAGGGTCTTCTGACCTCTGATTAGATCAGA#((((((.(((((((((((((..#))))))))))))).)).........)))).	3399	3429	1.0	-23.3	0	6.561298e-05	0.588	0.0	0.0	-5.4812609810729835	19	30	13	3UTR		0	0
hsa-miR-129-2-3p	NM_001320619	FAS	AAGCCCTTACCCCAAAAAGCAT#GGTAGGGGCTTG#(((((((((((...........#))))))))))).	2359	2371	1.0	-19.4	1	0.0005589758	0.647	0.0	0.0	-10.39884692653892	11	12	11	3UTR		0	0
hsa-miR-149-5p	NM_001320619	FAS	TCTGGCTCCGTGTCTTCACTCCC#GGGAGGAAGACAGTGGAGA#.....((((((((((((.(((((#)))))))))))).))))).	3082	3101	1.0	-26.7	0	0.006690311	0.588	0.0	0.0	-13.6655996434504	17	19	12	3UTR		0	0
hsa-miR-185-5p	NM_001320619	FAS	TGGAGAGAAAGGCAGTTCCTGA#TCTGTGCTGTCTGCTCTCCAG#(((((((..(((((((......#.))))))).))))))).	2912	2933	1.0	-21.5	1	0.005713397	0.574	0.0	0.0	-7.307599033628058	14	17	7	3UTR		0	0
hsa-miR-193a-5p	NM_001320619	FAS	TGGGTCTTTGCGGGCGAGATGA#CTCTACCTCAAAGACCTT#.(((((((((.((..(((....#)))..)).))))))))).	1555	1573	1.0	-20.8	1	0.01696513	0.647	0.0	0.0	-8.21038879053851	14	18	9	3UTR		0	0
hsa-miR-195-5p	NM_001320619	FAS	TAGCAGCACAGAAATATTGGC#TCTGTGCTGTC#..((((((((((.........#)))))))))).	2912	2923	1.0	-17.4	1	0.004398629	0.618	0.0	0.0	-8.071469890113187	10	11	10	3UTR		0	0
hsa-miR-200a-5p	NM_001320619	FAS	CATCTTACCGGACAGTGCTGGA#TCCCAAAGTATTAGCATTTCAACATGTAAGCATGTCGGTAAGATA#.((((((((.((((.((((...#.)))))))))))))))).	2752	2797	1.0	-20.3	1	0.0004776067	0.588	0.0	0.0	-5.771280865935932	16	18	16	3UTR		0	0
hsa-miR-299-3p	NM_001320619	FAS	TATGTGGGATGGTAAACCGCTT#TACTATCCTACGTT#.(((((((((((((........#))))))))))))).	2118	2132	1.0	-17.7	1	0.08369286	0.75	0.0	0.0	-4.761823477911366	13	14	13	3UTR		0	0
hsa-miR-99b-3p	NM_001320619	FAS	CAAGCTCGTGTCTGTGGGTCCG#GGAGCTCACAGATCACA#.......((((((((((((((.#))).)))))))).))).	3331	3348	1.0	-20.4	0	0.008180227	0.632	0.0	0.0	-17.110244939514768	14	17	8	3UTR		0	0
hsa-miR-367-3p	NM_001320619	FAS	AATTGCACTTTAGCAATGGTGA#CACTATTGCTGGAGTCAT#...((.(((((((((((((((.#))))))))))))))))).	697	715	1.0	-22.1	0	0.004317153	0.632	0.0	0.0	-8.415498954871785	17	18	17	3UTR		0	0
hsa-miR-330-3p	NM_001320619	FAS	GCAAAGCACACGGCCTGCAGAGA#GCAGGCCACTTTGCC#((((((.....(((((((.....#))))))).)))))).	1423	1438	1.0	-21.0	0	5.955676e-06	0.603	0.0	0.0	-12.918566512237907	13	15	7	3UTR		0	0
hsa-miR-328-5p	NM_001320619	FAS	GGGGGGGCAGGAGGGGCTCAGGG#TTCTGAGCCATCATAGTCTGTGCTGTCTGCTCTCCA#.((((((((((.(((((((((((#))))))))).............)).)))))))))).	2896	2932	1.0	-28.8	1	0.005235253	0.559	0.0	0.0	-7.140128146953473	21	36	10	3UTR		0	0
hsa-miR-342-5p	NM_001320619	FAS	AGGGGTGCTATCTGTGATTGA#TTAATGGCCTAATGCACCCCC#.(((((((.....((.(((((#))))).)).....))))))).	1780	1801	1.0	-19.6	1	0.02241795	0.603	0.0	0.0	-13.785978441907622	14	21	7	3UTR		0	0
hsa-miR-148b-5p	NM_001320619	FAS	AAGTTCTGTTATACACTCAGGC#GCTAAGTACCCAAATAGGAGTGTATGCAGAGG#...(((((.(((((((((....#.)))))))))))))).	1232	1264	1.0	-17.9	0	0.0002462078	0.574	0.0	0.0	-7.570929851924502	14	16	14	3UTR		0	0
hsa-miR-338-3p	NM_001320619	FAS	TCCAGCATCAGTGATTTTGTTG#ATATCACCACTATTGCTGGAG#(((((((..((((.........#.))))..))))))).	690	711	1.0	-17.8	1	0.009784349	0.647	0.0	0.0	-9.132937591702714	11	15	7	3UTR		0	1
hsa-miR-345-3p	NM_001320619	FAS	GCCCTGAACGAGGGGTCTGGAG#CTGGTTCTCTTTGTGGTGGGCA#((((...((((((((.((((..#))))..))))))))...)))).	3245	3267	1.0	-21.2	0	0.002955317	0.5	0.0	0.0	-11.734305997382117	16	22	8	3UTR		0	0
hsa-miR-346	NM_001320619	FAS	TGTCTGCCCGCATGCCTGCCTCT#GAACCTGGTTCTCTTTGTGGTGGGCATACTGGGTAGGA#..((((((((.(((((((((.(.#.).)))))))))..)))))))).	3241	3279	1.0	-26.4	1	0.0001813772	0.471	0.0	0.0	-7.7817751947826395	18	23	9	3UTR		0	0
hsa-miR-423-5p	NM_001320619	FAS	TGAGGGGCAGAGAGCGAGACTTT#AGAGTATTACTAGAGCTTTGCCACCTCT#.(((((((((((..(.(((((((#)))))....)).)..))))))).)))).	1729	1757	1.0	-21.0	1	0.04345509	0.574	0.0	0.0	-6.1723444478473795	19	28	7	3UTR		0	0
hsa-miR-449a	NM_001320619	FAS	TGGCAGTGTATTGTTAGCTGGT#TAGCTGGCTGTAAATACTGCTT#.((((((((((.((((((((..#)))))))).))..)))))))).	1064	1086	1.0	-19.6	1	0.0004793681	0.706	0.0	0.0	-7.140128146953473	18	22	8	3UTR		0	0
hsa-miR-486-3p	NM_001320619	FAS	CGGGGCAGCTCAGTACAGGAT#TCTGAGCCATCATAGTCTGTGCTGTCTGCTCTC#.(((((((..(((((((((..#.))))))))).))))))).	2897	2930	1.0	-23.7	1	0.003659101	0.559	0.0	0.0	-6.09222096393106	16	19	9	3UTR		0	0
hsa-miR-488-5p	NM_001320619	FAS	CCCAGATAATGGCACTCTCAA#GTGTTATGGTCTGGA#.((((((.(((((((......#))))))).)))))).	2824	2839	1.0	-17.4	1	0.001924816	0.529	0.0	0.0	-6.340008846841362	13	15	7	3UTR		0	0
hsa-miR-489-5p	NM_001320619	FAS	GGTCGTATGTGTGACGCCATTT#TGGCATCTAACATATGATT#.(((((((((..((.((((...#)))).))..))))))))).	1286	1305	1.0	-19.4	1	0.006881936	0.691	0.0	0.0	-10.700352182614457	15	19	9	3UTR		0	0
hsa-miR-515-3p	NM_001320619	FAS	GAGTGCCTTCTTTTGGAGCGTT#TCCCTTAGAAGGTACTTC#(((((((((((...(((.....#)))...))))))))))).	2438	2456	1.0	-19.3	1	0.0002572317	0.662	0.0	0.0	-9.430348285984671	14	18	11	3UTR		0	0
hsa-miR-519e-3p	NM_001320619	FAS	AAGTGCCTCCTTTTAGAGTGTT#AGCATTTTGAGCAGGAGAGTATTA#.(((((((((((((((((((((#))))))))))).))))).))))).	1714	1738	1.0	-20.3	1	0.000106888	0.574	0.0	0.0	-3.793324837357118	21	24	11	3UTR		0	0
hsa-miR-520a-5p	NM_001320619	FAS	CTCCAGAGGGAAGTACTTTCT#AGAAGGTACTTCCTTTTT#....(((((((((((((((((#))))))))))))))))).	2444	2462	1.0	-22.6	0	0.0003528348	0.691	0.0	0.0	-9.546562468637928	17	18	17	3UTR		0	0
hsa-miR-526b-5p	NM_001320619	FAS	CTCTTGAGGGAAGCACTTTCTGT#TAGAAGGTACTTCCTTTT#.....((((((((.((((((((.#)))))))).)))))))).	2443	2461	1.0	-18.8	0	0.0002381528	0.691	0.0	0.0	-14.522439560970808	16	18	8	3UTR		0	0
hsa-miR-519b-3p	NM_001320619	FAS	AAAGTGCATCCTTTTAGAGGTT#CCTTTGGGAGGAAGACAGTGGAGAAGTCTTTGTACTTG#.(((((((((((((((((((..#))))))))))))..................))))))).	3077	3115	1.0	-19.8	1	0.000947873	0.559	0.0	0.0	-3.793324837357118	19	38	12	3UTR		0	0
hsa-miR-520d-5p	NM_001320619	FAS	CTACAAAGGGAAGCCCTTTC#GAACCTGGTTCTCTTTGTGGT#((((((((((.((((.....#.)))))))))))))).	3241	3262	1.0	-17.2	1	0.000546619	0.529	0.0	0.0	-6.995398001915627	14	16	14	3UTR		0	0
hsa-miR-516b-3p	NM_001320619	FAS	TGCTTCCTTTCAGAGGGT#ACTTTGAGTTCCTTTGGGAGGAAGACAG#(((((((((((((((((.#.))))))))))))))).)).	3067	3095	1.0	-23.0	1	0.003887702	0.544	0.0	0.0	-3.937574446201665	17	20	15	3UTR		0	0
hsa-miR-518a-5p	NM_001320619	FAS	CTGCAAAGGGAAGCCCTTTC#GGTTCTCTTTGTGGT#((((((((((.((((.....#)))))))))))))).	3247	3262	1.0	-16.2	1	0.000546619	0.529	0.0	0.0	-6.995398001915627	14	15	14	3UTR		0	1
hsa-miR-527	NM_001320619	FAS	CTGCAAAGGGAAGCCCTTTC#GGTTCTCTTTGTGGT#((((((((((.((((.....#)))))))))))))).	3247	3262	1.0	-16.2	1	0.000546619	0.529	0.0	0.0	-6.995398001915627	14	15	14	3UTR		0	1
hsa-miR-516a-3p	NM_001320619	FAS	TGCTTCCTTTCAGAGGGT#ACTTTGAGTTCCTTTGGGAGGAAGACAG#(((((((((((((((((.#.))))))))))))))).)).	3067	3095	1.0	-23.0	1	0.003887702	0.544	0.0	0.0	-3.937574446201665	17	20	15	3UTR		0	0
hsa-miR-499a-3p	NM_001320619	FAS	AACATCACAGCAAGTCTGTGCT#GGTAGGGGCTTGCTTTTTGGTT#...((((.(((((((((.((((#)))).)))))))))...)))).	2359	2381	1.0	-19.8	0	0.0008694853	0.618	0.0	0.0	-8.82817512285937	17	22	9	3UTR		0	0
hsa-miR-500a-3p	NM_001320619	FAS	ATGCACCTGGGCAAGGATTCTG#CAGGAGAGTATTACTAGAGCTTTGCCACCTCTCCATTTTTGCCTTGGTGCT#..(((((.((((((((((....#.)))))))))).))))).	1725	1776	1.0	-22.4	0	0.014246	0.515	0.0	0.0	-7.27063564855292	15	18	10	3UTR		0	0
hsa-miR-501-3p	NM_001320619	FAS	AATGCACCCGGGCAAGGATTCT#GGAGAGTATTACTAGAGCTTTGCCACCTCTCCATTTTTGCCTTGGTGCT#...(((((.((((((((((...#.)))))))))).))))).	1727	1776	1.0	-22.3	0	0.014246	0.515	0.0	0.0	-7.570929851924502	15	18	10	3UTR		0	0
hsa-miR-502-3p	NM_001320619	FAS	AATGCACCTGGGCAAGGATTCA#GAGAGTATTACTAGAGCTTTGCCACCTCTCCATTTTTGCCTTGGTGCT#...(((((.((((((((((...#.)))))))))).))))).	1728	1776	1.0	-22.4	0	0.014246	0.515	0.0	0.0	-7.570929851924502	15	18	10	3UTR		0	0
hsa-miR-504-5p	NM_001320619	FAS	AGACCCTGGTCTGCACTCTATC#GAGTGCAGAATTTAAATAAGGCTCTA#(((.(((..(((((((((....#))))))))).........))).))).	1534	1560	1.0	-19.6	0	0.001776986	0.662	0.0	0.0	-10.33962130858725	15	26	9	3UTR	MIRT016252	0	0
hsa-miR-504-5p	NM_001320619	FAS	AGACCCTGGTCTGCACTCTATC#GAGTGATCACAGGGTTC#.(((((((.....(((((....#)))))....))))))).	2862	2879	1.0	-19.2	1	1.365314e-05	0.588	0.0	0.0	-13.552929361604008	12	17	7	3UTR	MIRT016252	0	0
hsa-miR-554	NM_001320619	FAS	GCTAGTCCTGACTCAGCCAGT#GCTCTCCAGTTTTCTATTTCTAGACAGAAGTAGGGCAAGTTAGGTACTAGTT#(((((((((((((..(((...#.))).))))))).)))))).	2924	2976	1.0	-21.4	1	0.02300912	0.603	0.0	0.0	-5.529863923972706	16	20	7	3UTR		0	0
hsa-miR-583	NM_001320619	FAS	CAAAGAGGAAGGTCCCATTAC#AGTGGGCCACCTTTCTTTTC#..(((((((((((((((((..#))))))..))))))))))).	2691	2711	1.0	-19.9	1	0.009677166	0.618	0.0	0.0	-4.95700071937229	17	20	11	3UTR		0	0
hsa-miR-584-3p	NM_001320619	FAS	TCAGTTCCAGGCCAACCAGGCT#AGCCTGGTTTGGAGATACTAACTGC#.(((((.....(((((((((((#))))))))).)).......))))).	1869	1894	1.0	-20.4	0	0.006315708	0.574	0.0	0.0	-12.77431690339336	16	25	9	3UTR		0	0
hsa-miR-548b-5p	NM_001320619	FAS	AAAAGTAATTGTGGTTTTGGCC#GGCCAGAAGTGCAAGTTCTACTTTG#.((((((.(((((.((((((((#)))))))).)))))....)))))).	2985	3010	1.0	-19.5	1	0.0003813855	0.618	0.0	0.0	-6.963799684058155	19	25	8	3UTR		0	0
hsa-miR-592	NM_001320619	FAS	TTGTGTCAATATGCGATGATGT#GCGTATGACACAT#.((((((.((((((........#)))))))))))).	863	876	1.0	-15.8	1	0.07218788	0.647	0.0	0.0	-7.075458407091997	12	13	12	3UTR		0	0
hsa-miR-603	NM_001320619	FAS	CACACACTGCAATTACTTTTGC#CAAGAGTAAATGCAGTGG#....(((((((.(((((((((.#))))))))).))))))).	1211	1229	1.0	-21.4	0	0.006269563	0.603	0.0	0.0	-12.893365778234283	16	18	9	3UTR		0	0
hsa-miR-611	NM_001320619	FAS	GCGAGGACCCCTCGGGGTCTGAC#CATGCCCACAGGGTCTTCT#..((((((((....((((.((..#)).))))...)))))))).	3391	3410	1.0	-22.1	1	0.0001399975	0.574	0.0	0.0	-13.274549034565645	14	19	8	3UTR		0	0
hsa-miR-616-3p	NM_001320619	FAS	AGTCATTGGAGGGTTTGAGCAG#TGCTGTCTGCTCTCCAGTTTTCTATTTCTAGACA#.(((((((((((((...((((.#))))....))))))))))............))).	2916	2950	1.0	-19.8	1	0.001069037	0.588	0.0	0.0	-4.761823477911366	17	34	10	3UTR		0	0
hsa-miR-622	NM_001320619	FAS	ACAGTCTGCTGAGGTTGGAGC#GCTCTACCTCAAAGACC#...((((..(((((.((((((#))))))))))).)))).	1554	1571	1.0	-20.3	0	0.00859843	0.662	0.0	0.0	-10.620014341355768	15	17	11	3UTR		0	0
hsa-miR-623	NM_001320619	FAS	ATCCCTTGCAGGGGCTGTTGGGT#ACCTAGTGGCCCCAAGCATGA#....(.(((.(((((((((((((#)))))))))))))..))).).	3143	3164	1.0	-22.3	0	0.003137277	0.5	0.0	0.0	-12.690027698159156	17	21	13	3UTR		0	0
hsa-miR-627-5p	NM_001320619	FAS	GTGAGTCTCTAAGAAAAGAGGA#TTCTCTTTTTTGGTAGGGGCTTGCT#((((((((((((((((((((((#)))))))))))..))))))))))).	2348	2373	1.0	-23.4	1	0.0005034371	0.632	0.0	0.0	-3.937574446201665	22	25	11	3UTR		0	0
hsa-miR-33b-3p	NM_001320619	FAS	CAGTGCCTCGGCAGTGCAGCCC#GGCTGTAAATACTGCTTGGTTTTTTACTGG#(((((((..((((((((((((.#))))))....)))))).))).....)))).	1069	1099	1.0	-23.7	1	0.002223916	0.662	0.0	0.0	-7.307599033628058	19	30	6	3UTR		0	0
hsa-miR-647	NM_001320619	FAS	GTGGCTGCACTCACTTCCTTC#GGAGGAAGACAGTGGAGA#....((.((((..((((((((#))))))))..)))).)).	3083	3101	1.0	-18.6	0	0.006690311	0.588	0.0	0.0	-15.726182925771846	14	18	8	3UTR		0	0
hsa-miR-647	NM_001320619	FAS	GTGGCTGCACTCACTTCCTTC#TGAGCACAGCCACA#(((((((..((((........#))))..))))))).	3179	3193	1.0	-18.4	1	0.03507228	0.441	0.0	0.0	-9.132937591702714	11	14	7	3UTR		0	0
hsa-miR-652-3p	NM_001320619	FAS	AATGGCGCCACTAGGGTTGTG#CATGGCTTCACCTAGTGGCCCCAA#..(((.((((((((((..((.#.))..).))))))))).))).	3134	3158	1.0	-23.8	0	0.002270387	0.515	0.0	0.0	-6.857959480565336	15	21	9	3UTR		0	0
hsa-miR-662	NM_001320619	FAS	TCCCACGTTGTGGCCCAGCAG#TGCTGGCCAGTGGGC#.(((((....(((.((((((.#)))))))))))))).	2683	2698	1.0	-21.5	0	9.073511e-08	0.574	0.0	0.0	-10.806382345503417	14	15	14	3UTR		0	0
hsa-miR-662	NM_001320619	FAS	TCCCACGTTGTGGCCCAGCAG#TTGCTGGAGTCATGACA#......(((((((((((((((#))))))).)))))))).	702	719	1.0	-20.7	0	0.0004839055	0.647	0.0	0.0	-15.566558404643448	15	17	8	3UTR		0	0
hsa-miR-656-5p	NM_001320619	FAS	AGGTTGCCTGTGAGGTGTTCA#TACTGAACAGGCAGGCCA#.((((((((((..((((....#))))..)))))))).)).	1413	1431	1.0	-20.2	1	0.0005470372	0.603	0.0	0.0	-8.429258759619717	14	18	8	3UTR		0	0
hsa-miR-658	NM_001320619	FAS	GGCGGAGGGAAGTAGGTCCGTTGGT#GCCAGTGGGCCACCTTTCTTTTCTGCA#.(((((((((((..(((((((((((#)))))))))))..))))))..))))).	2688	2715	1.0	-28.3	1	0.1326973	0.632	0.0	0.0	-5.9392953675437665	22	27	11	3UTR		0	0
hsa-miR-660-3p	NM_001320619	FAS	ACCTCCTGTGTGCATGGATTA#TGGTCTTCTTTATTGGCATGCCCACAGGGT#...(((((((.(((((.....#.))))).))))))).	3375	3405	1.0	-19.0	0	0.000118531	0.559	0.0	0.0	-9.33931466908909	12	15	7	3UTR		0	0
hsa-miR-758-5p	NM_001320619	FAS	GATGGTTGACCAGAGAGCACAC#TGTGCTGTCTGCTCTCCAG#..(((..((.((((.((((((.#)))))).)))).)).))).	2914	2933	1.0	-20.6	0	0.005713397	0.574	0.0	0.0	-10.37960204401547	15	19	6	3UTR		0	0
hsa-miR-758-5p	NM_001320619	FAS	GATGGTTGACCAGAGAGCACAC#TGCTTTTTGGTTTTGTCT#(((((..((((((((((((...#))))))))))))))))).	2369	2387	1.0	-17.6	0	0.01490764	0.662	0.0	0.0	-7.382219742266031	17	18	17	3UTR		0	0
hsa-miR-668-3p	NM_001320619	FAS	TGTCACTCGGCTCGGCCCACTAC#TAGTGGCCCCAAGCATGACTTCTCCCATGTCAATGAGCACAGCCACATTCCCGAGTTGAGGTGACC#.((((((((((((((........#.)))))))))).)))).	3146	3212	1.0	-21.6	1	0.002875939	0.471	0.0	0.0	-4.026373917660731	14	17	10	3UTR		0	0
hsa-miR-550a-3-5p	NM_001320619	FAS	AGTGCCTGAGGGAGTAAGAG#CTCAAAACTACCTACTTCTTTCTCAGGCATC#.(((((((((((((.(((((#.)).)))))))))))))))).	1680	1711	1.0	-23.0	1	0.04436112	0.618	0.0	0.0	-4.528774397607753	18	21	16	3UTR		0	0
hsa-miR-1224-5p	NM_001320619	FAS	GTGAGGACTCGGGAGGTGG#CCACCCCCGAAAATGTTCAATAATGTCCCATG#(((.(((((((((.(((((#))))))))))..............))))))).	1974	2006	1.0	-23.0	0	0.1209066	0.574	0.0	0.0	-7.826436638681261	17	32	10	3UTR		0	0
hsa-miR-320b	NM_001320619	FAS	AAAAGCTGGGTTGAGAGGGCAA#TGCTGTCTGCTCTCCAGTTTTC#.(((((((((..((((.((((.#)))).))).)..))))))))).	2916	2938	1.0	-20.2	1	0.004135629	0.559	0.0	0.0	-9.964902622363823	17	22	9	3UTR		0	0
hsa-miR-1271-3p	NM_001320619	FAS	AGTGCCTGCTATGTGCCAGGCA#TGCTACAAATGGCAGCTTATACATAGCAATGGTAA#..((((((((((((((((((((#)))).....)))).......))))))))..)))).	2013	2048	1.0	-19.8	1	0.0005742403	0.632	0.0	0.0	-4.95700071937229	20	35	8	3UTR		0	0
hsa-miR-1301-5p	NM_001320619	FAS	CGCTCTAGGCACCGCAGCA#GCATGTCGGTAAGATAGTTGTGCTTTGCTTAGGGTT#.((((((((((.((((((.#.))))))...)))))))))).	2781	2817	1.0	-21.3	1	0.001174498	0.544	0.0	0.0	-7.140128146953473	16	21	10	3UTR		0	0
hsa-miR-1301-3p	NM_001320619	FAS	TTGCAGCTGCCTGGGAGTGACTTC#GGAGAATCACCCAAAGGTCACCCATGAGCTGCAGA#((((((((.(.((((..((((((.#.)))))))))).))))))))).	3276	3311	1.0	-24.4	1	0.002419271	0.515	0.0	0.0	-8.051787660161391	19	22	10	3UTR		0	0
hsa-miR-1185-2-3p	NM_001320619	FAS	ATATACAGGGGGAGACTCTCAT#ATGTCGGTAAGATAGTTGTGCTTTGCTTAGGGTTCCCTCCTGTGTT#..((((((((((.((((((...#.)))))).)))))))))).	2783	2829	1.0	-22.9	1	0.002786166	0.574	0.0	0.0	-6.246131332038532	16	19	10	3UTR		0	0
hsa-miR-1185-1-3p	NM_001320619	FAS	ATATACAGGGGGAGACTCTTAT#ATGTCGGTAAGATAGTTGTGCTTTGCTTAGGGTTCCCTCCTGTGTT#..((((((((((.((((((...#.)))))).)))))))))).	2783	2829	1.0	-22.9	1	0.002786166	0.574	0.0	0.0	-6.246131332038532	16	19	10	3UTR		0	0
hsa-miR-762	NM_001320619	FAS	GGGGCTGGGGCCGGGGCCGAGC#GCTTCACCTAGTGGCCCCAAGCATGACTTCTCCCA#((((((((((((((((..((((#))))..)))..)))))))).)).........))).	3138	3173	1.0	-27.7	1	0.004877333	0.456	0.0	0.0	-3.937574446201665	20	35	8	3UTR		0	0
hsa-miR-2113	NM_001320619	FAS	ATTTGTGCTTGGCTCTGTCAC#GTGGCATGCTAAGTACC#....(((((((((..((((((#)))))).))))))))).	1225	1242	1.0	-20.1	0	0.0002803497	0.588	0.0	0.0	-11.13885194640897	15	17	9	3UTR		0	0
hsa-miR-298	NM_001320619	FAS	AGCAGAAGCAGGGAGGTTCTCCCA#TGGGCCACCTTTCTTTTCTGCA#.(((((((.((((((((...((((#))))..))))))))))))))).	2693	2715	1.0	-24.3	1	0.1326973	0.632	0.0	0.0	-4.849714495602881	19	22	15	3UTR		0	0
hsa-miR-874-5p	NM_001320619	FAS	CGGCCCCACGCACCAGGGTAAGA#TTTTGCCTTGGTGCTCATCTTAATGGCCT#.((((....((((((((((((((#))))))))))))))..........)))).	1761	1790	1.0	-26.3	0	0.0043037	0.544	0.0	0.0	-10.607994720847877	18	29	14	3UTR		0	0
hsa-miR-541-5p	NM_001320619	FAS	AAAGGATTCTGCTGTCGGTCCCACT#AGTTCCTTTGGGAGGAAGACAGTGGAGAAGTCTTTG#.(((((((((((((((..(((((..#.)))))....)))))))))...)))))).	3073	3109	1.0	-24.6	1	0.002168399	0.574	0.0	0.0	-3.793324837357118	20	29	9	3UTR		0	0
hsa-miR-708-3p	NM_001320619	FAS	CAACTAGACTGTGAGCTTCTAG#TAGGGGCTTGCTTTTTGGTTT#.(((((((..(((((((((((.#)))))))))))..))))))).	2361	2382	1.0	-19.9	1	0.006840322	0.632	0.0	0.0	-6.09222096393106	18	21	11	3UTR		0	0
hsa-miR-877-5p	NM_001320619	FAS	GTAGAGGAGATGGCGCAGGG#TCCTGCATATTATCCATTCTAGCTACATGCTGGCCAGTGGGCCACCTTTCTTTTCTGCA#((((((((((((((.((.((#.))..)).))))....)))))))))).	2656	2715	1.0	-22.6	1	0.1326973	0.632	0.0	0.0	-4.6730240064523	18	27	10	3UTR		0	0
hsa-miR-887-5p	NM_001320619	FAS	CTTGGGAGCCCTGTTAGACTC#AGTCTGAGTGATCACAGGGTTCACTC#...(((((((((((((((((.#)))))).......))))))))).)).	2857	2883	1.0	-19.8	0	0.001617881	0.603	0.0	0.0	-6.514540193678739	17	26	9	3UTR		0	0
hsa-miR-760	NM_001320619	FAS	CGGCTCTGGGTCTGTGGGGA#CCCCACGGTCCAGAATCA#.((.((((((.((((((((.#)))))))))))))).)).	3210	3228	1.0	-25.9	0	0.0003185686	0.485	0.0	0.0	-9.650121587726659	16	18	14	3UTR		0	0
hsa-miR-920	NM_001320619	FAS	GGGGAGCTGTGGAAGCAGTA#TCCACAGGCTAACCCCA#(((((((((((((.......#))))))).))..)))).	1348	1365	1.0	-20.4	1	0.03794852	0.618	0.0	0.0	-5.762913004276319	13	17	7	3UTR		0	0
hsa-miR-934	NM_001320619	FAS	TGTCTACTACTGGAGACACTGG#CCAGAATCATCCTCATTCTGGTGAACCTGGTTCTCTTTGTGGTGGGCAT#((((((((((.(((((.(((((#.))))))))))..)))))))))).	3219	3268	1.0	-23.0	1	0.002537978	0.485	0.0	0.0	-6.7623489216120145	20	24	10	3UTR		0	0
hsa-miR-936	NM_001320619	FAS	ACAGTAGAGGGAGGAATCGCAG#GATTCTCCTTACTACTA#..((((((((((.(((((....#)))))))))).))))).	2106	2123	1.0	-17.7	1	0.1450292	0.676	0.0	0.0	-6.246131332038532	15	17	10	3UTR		0	0
hsa-miR-939-5p	NM_001320619	FAS	TGGGGAGCTGAGGCTCTGGGGGTG#TACCCCCAAGTTTCTAAGATTTAAGATTCTCCT#.((((((((((((((.((((((((#)))))))))))))).........)).)))))).	2082	2115	1.0	-25.7	1	0.06566606	0.676	0.0	0.0	-4.026373917660731	22	33	14	3UTR		0	0
hsa-miR-941	NM_001320619	FAS	CACCCGGCTGTGTGCACATGTGC#GTGGGCATACTGGGTA#.((((((.(((((.(((......#))).))))))))))).	3260	3276	1.0	-21.3	1	1.703718e-05	0.471	0.0	0.0	-6.963799684058155	14	16	11	3UTR		0	0
hsa-miR-1178-3p	NM_001320619	FAS	TTGCTCACTGTTCTTCCCTAG#GGGAGGAAGACAGTGGA#....((((((((((((((...#)))))))..))))))).	3082	3099	1.0	-20.1	0	0.002761849	0.574	0.0	0.0	-9.546562468637928	14	17	7	3UTR		0	0
hsa-miR-1227-5p	NM_001320619	FAS	GTGGGGCCAGGCGGTGG#CCACAGGCTAACCCCACT#((((((..((.(.((((#)))).).))..)))))).	1349	1367	1.0	-20.9	0	0.009561346	0.618	0.0	0.0	-11.908800998330209	13	18	6	3UTR		0	1
hsa-miR-1229-3p	NM_001320619	FAS	CTCTCACCACTGCCCTCCCACAG#TTGAGTTCCTTTGGGAGGAAGACAGTGGAGAA#...((.((((((((((((((.((#.)).)))))))..).)))))).)).	3070	3102	1.0	-23.5	0	0.006100111	0.603	0.0	0.0	-8.415498954871785	18	25	7	3UTR		0	0
hsa-miR-1233-5p	NM_001320619	FAS	AGTGGGAGGCCAGGGCACGGCA#TGCCTTGGTGCTCATCTTAATGGCCTAATGCACCCCCAA#..((((((((((((((((((((#))))...)))))).......))))))........)))).	1764	1803	1.0	-25.2	1	0.0398096	0.603	0.0	0.0	-4.95700071937229	20	39	6	3UTR		0	0
hsa-miR-1233-3p	NM_001320619	FAS	TGAGCCCTGTCCTCCCGCAG#CTGAGTGATCACAGGGTTCAC#((((((((((..((.(.(((#))).).))..)))))))))).	2860	2881	1.0	-20.0	1	0.0005141164	0.603	0.0	0.0	-10.844601791459004	16	21	10	3UTR		0	0
hsa-miR-1236-5p	NM_001320619	FAS	TGAGTGACAGGGGAAATGGGGA#TCTCCATTTTTGCCTTGGTGCTCAT#(((((..(((((((((((((((#))))))))))..)))))..))))).	1754	1779	1.0	-24.9	0	0.01318899	0.515	0.0	0.0	-7.382219742266031	20	25	10	3UTR		0	0
hsa-miR-1237-5p	NM_001320619	FAS	CGGGGGCGGGGCCGAAGCGCG#GGCTTGCTTTTTGGTTTTGTCTTCC#.((((((((((((((((.(((#.))).)))))))))))))))).	2365	2390	1.0	-21.5	1	0.02487486	0.662	0.0	0.0	-3.793324837357118	19	22	16	3UTR		0	0
hsa-miR-1237-5p	NM_001320619	FAS	CGGGGGCGGGGCCGAAGCGCG#GTGCTCATCTTAATGGCCTAATGCACCCCC#.(((((((((((((((((((.#)))))..)).....)))))..))).)))).	1771	1801	1.0	-25.2	1	0.02241795	0.603	0.0	0.0	-3.793324837357118	19	30	5	3UTR		0	0
hsa-miR-1237-5p	NM_001320619	FAS	CGGGGGCGGGGCCGAAGCGCG#TTTCCCCCACCCCCGA#((((((.((((..((((....#)))))))).)))))).	1968	1984	1.0	-24.0	0	0.1221823	0.647	0.0	0.0	-10.117194903335584	14	16	8	3UTR		0	0
hsa-miR-1238-5p	NM_001320619	FAS	GTGAGTGGGAGCCCCAGTGTGTG#GCATACTGGGTAGGAGAATCACCCAAAGGTCACCCATGAGCT#((..(((((.((((((((((((.#))))))))))..................))..)))))..)).	3264	3306	1.0	-23.8	0	0.0009724748	0.529	0.0	0.0	-9.769642663795482	19	42	10	3UTR		0	0
hsa-miR-1202	NM_001320619	FAS	GTGCCAGCTGCAGTGGGGGAG#TTCTTTCCTGCATATTATCCATTCTAGCTACATGCTGGCCA#(.(((((((((((.(((((((#)))))))))))).....................))))))).	2651	2692	1.0	-21.5	1	5.853687e-06	0.574	0.0	0.0	-5.958090245737242	19	41	12	3UTR		0	0
hsa-miR-1203	NM_001320619	FAS	CCCGGAGCCAGGATGCAGCTC#GGGCTTGCTTTTTGGTTTTGT#..(((((((((((.(((((((#))))).)).))))))))))).	2364	2385	1.0	-21.0	1	0.01816733	0.662	0.0	0.0	-5.813840636892696	18	21	11	3UTR		0	0
hsa-miR-1286	NM_001320619	FAS	TGCAGGACCAAGATGAGCCCT#GGGGCTTGCTTTTTGGTTTTGTC#.((((((((((((.(((((((#)))))))...)))))))))))).	2363	2386	1.0	-24.6	1	0.01582118	0.662	0.0	0.0	-4.650164754877524	19	23	12	3UTR		0	0
hsa-miR-1286	NM_001320619	FAS	TGCAGGACCAAGATGAGCCCT#GGTGCTCATCTTAATGGCCTAATGCAC#((((((.(((((((((((((.#)).))))))))...))))))...))).	1770	1797	1.0	-23.5	0	0.03145436	0.603	0.0	0.0	-5.4812609810729835	19	27	8	3UTR		0	0
hsa-miR-1290	NM_001320619	FAS	TGGATTTTTGGATCAGGGA#TCCCGAGTTGAGGTGACCCCACGGTCCAGAATCATCCT#.(((((((((((((.(((.#.)))..)))))))))..)))).	3194	3232	1.0	-19.4	1	9.439807e-05	0.471	0.0	0.0	-4.528774397607753	16	22	9	3UTR		0	0
hsa-miR-1291	NM_001320619	FAS	TGGCCCTGACTGAAGACCAGCAGT#ATTTCTGGTTTTCTCTTTTTTGGTAGGGGCTT#.((((((.((((((((((((.(((#))).)))))))))........))).)))))).	2338	2370	1.0	-22.5	1	0.0007826778	0.647	0.0	0.0	-6.106959766537749	21	32	9	3UTR		0	0
hsa-miR-1293	NM_001320619	FAS	TGGGTGGTCTGGAGATTTGTGC#GCAGAGAAAATTCAGACTATCA#..(((((((((((..(((.(((#))).)))...))))))))))).	914	936	1.0	-20.1	1	0.1100692	0.618	0.0	0.0	-6.549290197143331	17	22	11	3UTR		0	0
hsa-miR-1250-3p	NM_001320619	FAS	ACATTTTCCAGCCCATTCA#GGTTCCCTCCTGTGTTATGGTCTGGAAAGTGTC#(((((((((((.((((...#.)))).))))))))))).	2813	2846	1.0	-19.5	1	0.008839914	0.515	0.0	0.0	-7.284377755798021	15	18	11	3UTR		0	0
hsa-miR-1257	NM_001320619	FAS	AGTGAATGATGGGTTCTGACC#GTCATGAACCCATGTTTGCA#.((((((.((((((((((((.#)))).)))))))))))))).	1920	1940	1.0	-21.5	1	0.001375812	0.691	0.0	0.0	-6.106959766537749	18	20	14	3UTR		0	0
hsa-miR-1265	NM_001320619	FAS	CAGGATGTGGTCAAGTGTTGTT#AGCACAGCCACATTCC#..(((((((((...(((((...#))))).))))))))).	3181	3197	1.0	-17.6	1	0.1077641	0.456	0.0	0.0	-10.449774559155296	14	16	9	3UTR		0	0
hsa-miR-1266-3p	NM_001320619	FAS	CCCTGTTCTATGCCCTGAGGGA#TTTCTCAGGCATCAAAAGCATTTTGAGCAGGA#.(((((((.(((((((((((((#)))))))))........))))...))))))).	1698	1730	1.0	-24.1	1	3.563731e-05	0.559	0.0	0.0	-4.849714495602881	20	32	9	3UTR		0	0
hsa-miR-1269a	NM_001320619	FAS	CTGGACTGAGCCGTGCTACTGG#CAGTGGCATGCTAAGTACCC#..(((((.((.((((((((((.#)))))))))))).))).)).	1223	1243	1.0	-21.8	0	0.0004327078	0.588	0.0	0.0	-10.095410123963271	17	20	12	3UTR		0	0
hsa-miR-1270	NM_001320619	FAS	CTGGAGATATGGAAGAGCTGTGT#GCATTTTGAGCAGGAGAGTATTACTAGAGCTTTGCCACCTCTCCAT#.((((((..(((.((((((.((.#.)).)))))).)))..)))))).	1715	1761	1.0	-21.9	1	0.1263623	0.529	0.0	0.0	-8.452480037449755	17	23	6	3UTR		0	0
hsa-miR-1276	NM_001320619	FAS	TAAAGAGCCCTGTGGAGACA#TGTCTTTAGGCAGAAAGTCTGAGTGATCACAGGGTTCA#....(((((((((((((((.#.))))......))))))))))).	2842	2880	1.0	-22.3	0	7.593895e-05	0.588	0.0	0.0	-9.546562468637928	15	23	11	3UTR		0	0
hsa-miR-1279	NM_001320619	FAS	TCATATTGCTTCTTTCT#AGAAAGAAGCGTATGAC#(((((.(((((((((((#)))))))))))))))).	855	872	1.0	-18.5	0	0.06885829	0.662	0.0	0.0	-5.838533207394711	16	17	16	3UTR		0	0
hsa-miR-1306-3p	NM_001320619	FAS	ACGTTGGCTCTGGTGGTG#TATCATTTATTAGCGCTGAAGAGCCAACA#..(((((((((((((.((#.)).))))..))))))))).	1107	1136	1.0	-20.2	1	0.00384366	0.706	0.0	0.0	-5.1900497996759025	15	20	9	3UTR		0	0
hsa-miR-1909-5p	NM_001320619	FAS	TGAGTGCCGGTGCCTGCCCTG#CAGTTACTGAACAGGCAGGCCACTTTGCCTCT#.(((.((.((((((((.((((#.))))))))).)))..))))).	1409	1441	1.0	-22.6	0	0.0001266547	0.632	0.0	0.0	-10.225996941350221	17	22	9	3UTR		0	0
hsa-miR-1909-5p	NM_001320619	FAS	TGAGTGCCGGTGCCTGCCCTG#GGGTAGGAGAATCACCCAAAGGTCACCCAT#((.((((((((((((((((..#))))))).....))))....)).))).)).	3271	3301	1.0	-21.7	0	0.01797157	0.515	0.0	0.0	-5.495113920508112	18	30	7	3UTR		0	0
hsa-miR-1909-3p	NM_001320619	FAS	CGCAGGGGCCGGGTGCTCACCG#TGGTGAACCTGGTTCTCTTTGTGG#((((((((((((((..((((((#))))))))))))))))...)))).	3237	3261	1.0	-25.0	1	0.0001102826	0.515	0.0	0.0	-4.906073086755913	20	24	16	3UTR		0	0
hsa-miR-1910-5p	NM_001320619	FAS	CCAGTCCTGTGCCTGCCGCCT#GGTGAACCTGGTTCTCTTTGTGGTGGGCATACTGGG#(((((...(((((((((((..#.)))))))))))))))).	3238	3274	1.0	-25.2	0	0.0001559672	0.485	0.0	0.0	-9.695854671446662	16	18	16	3UTR		0	0
hsa-miR-1910-3p	NM_001320619	FAS	GAGGCAGAAGCAGGATGACA#TATCTCATGATTCTGCCTCC#(((((((((.(((((((...#)))))..)).))))))))).	1153	1173	1.0	-19.4	1	0.006059004	0.691	0.0	0.0	-5.180080914529843	16	20	9	3UTR		0	0
hsa-miR-1911-5p	NM_001320619	FAS	TGAGTACCGCCATGTCTGTTGGG#CTGAACAGGCAGGCCACTTT#.((((...(((.((((((((.((#)).))))))))))).)))).	1415	1435	1.0	-19.7	0	0.0002285957	0.618	0.0	0.0	-12.89840837219847	17	20	11	3UTR		0	0
hsa-miR-1912-5p	NM_001320619	FAS	CTCATTGCATGGGCTGTGTATA#CCCATGTCAATGAGC#(((((((((((((.........#)))))).))))))).	3169	3184	1.0	-18.9	1	0.001446915	0.441	0.0	0.0	-5.762913004276319	13	15	7	3UTR		0	0
hsa-miR-1972	NM_001320619	FAS	TCAGGCCAGGCACAGTGGCTCA#CCTCCTGTGTTATGGTCTGGA#((((((((.((((((.((....#))..))))))..)))))))).	2818	2839	1.0	-21.9	1	0.001924816	0.529	0.0	0.0	-5.227013184751041	16	21	8	3UTR		0	0
hsa-miR-1976	NM_001320619	FAS	CCTCCTGCCCTCCTTGCTGT#ACCTGGTTCTCTTTGTGGTGGGCATACTGGGTAGGAGA#.(((((((((....((((..#.))))....))))))))).	3243	3281	1.0	-23.5	1	0.001250956	0.471	0.0	0.0	-12.110873152550473	13	19	9	3UTR		0	0
hsa-miR-2114-3p	NM_001320619	FAS	CGAGCCTCAAGCAAGGGACTT#GTCGGTAAGATAGTTGTGCTTTGCTTAGGGTTCC#.((((((.((((((((.((..#.)).)))))))).)))))).	2785	2819	1.0	-22.9	1	0.0004663762	0.544	0.0	0.0	-6.106959766537749	16	20	8	3UTR		0	0
hsa-miR-2276-3p	NM_001320619	FAS	TCTGCAAGTGTCAGAGGCGAGG#CCAATCTTTGTACTCTTGCAGAG#((((((((.((((((((.....#.)))))).)).)))))))).	897	920	1.0	-19.9	1	0.0002431001	0.647	0.0	0.0	-4.993964104447428	16	20	8	3UTR		0	1
hsa-miR-2277-3p	NM_001320619	FAS	TGACAGCGCCCTGCCTGGCTC#GAGCCATCATAGTCTGTGCTGTCT#.((((((((.(((..((((((#))))))...)))...)))))))).	2900	2924	1.0	-23.3	1	0.003217149	0.618	0.0	0.0	-6.628120783456338	17	24	8	3UTR		0	0
hsa-miR-2681-3p	NM_001320619	FAS	TATCATGGAGTTGGTAAAGCAC#GCTTTGCCACCTCTCCATT#....((((((.(((((((((..#)))))))))...)))))).	1743	1762	1.0	-21.9	0	0.1406833	0.544	0.0	0.0	-12.371336944048279	15	19	9	3UTR		0	0
hsa-miR-2682-5p	NM_001320619	FAS	CAGGCAGTGACTGTTCAGACGTC#TCTGAGCCATCATAGTCTGTGCTGTCTGC#(((((((((((((((((((....#)))))))......))))...)))))))).	2897	2926	1.0	-21.4	1	0.002309299	0.603	0.0	0.0	-3.937574446201665	19	29	8	3UTR		0	0
hsa-miR-2861	NM_001320619	FAS	GGGGCCTGGCGGTGGGCGG#CCCCCACCCCCGAAAATGTTCAATAATGTCCCA#(((((.(((.((((((.((#)))))))).)))...............))))).	1971	2004	1.0	-22.7	0	0.2040717	0.588	0.0	0.0	-7.08103967572289	16	33	8	3UTR		0	0
hsa-miR-3116	NM_001320619	FAS	TGCCTGGAACATAGTAGGGACT#GGCTCAAAACTACCTACTTCTTTCTCAGGCAT#(((((((((...((((((....#.))))))...))).)))))).	1678	1710	1.0	-21.6	1	0.05330095	0.618	0.0	0.0	-11.35165869953655	15	21	6	3UTR		0	0
hsa-miR-3130-5p	NM_001320619	FAS	TACCCAGTCTCCGGTGCAGCC#GGTTCTCTTTGTGGTGGGCATACTGGGTAG#((((((((.((((.(((((..#.))))).))))...)))))))).	3247	3277	1.0	-21.0	1	3.364336e-06	0.471	0.0	0.0	-5.850804021967834	17	23	8	3UTR		0	1
hsa-miR-3137	NM_001320619	FAS	TCTGTAGCCTGGGAGCAATGGGGT#ACCCAAAGGTCACCCATGAGCTGCAGAA#(((((((((((((.((....((((#))))....))..)))).).)))))))).	3284	3312	1.0	-25.4	1	0.00228534	0.529	0.0	0.0	-4.794414363722071	19	28	8	3UTR		0	0
hsa-miR-3141	NM_001320619	FAS	GAGGGCGGGTGGAGGAGGA#TCCTCATGGCTTCACCTAGTGGCCCCA#(.(((((((((((((((((#)))))....))))))))....))))).	3130	3157	1.0	-23.7	1	0.002459475	0.515	0.0	0.0	-5.101250328216836	18	27	8	3UTR		0	0
hsa-miR-3150a-3p	NM_001320619	FAS	CTGGGGAGATCCTCGAGGTTGG#GCTTCTTGGATCCCTTAGA#((((((.(((((..(((((...#)))))..))))))))))).	2428	2447	1.0	-21.4	0	0.002144368	0.676	0.0	0.0	-7.627231511259633	16	19	11	3UTR		0	0
hsa-miR-3153	NM_001320619	FAS	GGGGAAAGCGAGTAGGGACATTT#CCTACTTCTTTCTCA#.(((((((.(((((((.......#)))))))))))))).	1690	1705	1.0	-18.5	1	0.2012086	0.603	0.0	0.0	-4.849714495602881	14	15	14	3UTR		0	0
hsa-miR-3157-5p	NM_001320619	FAS	TTCAGCCAGGCTAGTGCAGTCT#AGACTGCCCTTAGAAATTCTAGCCTGGTTTGGAG#((((((((((((((.(((((((#)))))))...........))))))))))).))).	1849	1883	1.0	-28.2	1	0.00198872	0.559	0.0	0.0	-4.6730240064523	21	34	11	3UTR		0	0
hsa-miR-3158-5p	NM_001320619	FAS	CCTGCAGAGAGGAAGCCCTTC#GGGCCACCTTTCTTTTCTGCAA#..((((((((((((((((...#)))).....)))))))))))).	2694	2716	1.0	-23.1	1	0.1307535	0.618	0.0	0.0	-4.95700071937229	16	22	12	3UTR		0	0
hsa-miR-3158-5p	NM_001320619	FAS	CCTGCAGAGAGGAAGCCCTTC#GGTTTTCTCTTTTTTGGTAGGG#(((((((((((((((((....#))))))))))))....))))).	2344	2366	1.0	-21.4	1	0.001144537	0.647	0.0	0.0	-3.937574446201665	17	22	12	3UTR		0	0
hsa-miR-3162-5p	NM_001320619	FAS	TTAGGGAGTAGAAGGGTGGGGAG#CTCTCCAGTTTTCTATTTCTA#...((((((((((((.(((((((#))))))).)))))))))))).	2925	2946	1.0	-25.3	0	0.01258278	0.574	0.0	0.0	-6.747589273982352	19	21	12	3UTR		0	0
hsa-miR-3173-5p	NM_001320619	FAS	TGCCCTGCCTGTTTTCTCCTTT#GGGAAAACAAACTTCATCAAGAGTAAATGCAGTGGCAT#((((((((.(((((((((....#)))))))))...................)))).)))).	1194	1232	1.0	-18.7	1	0.0005269889	0.588	0.0	0.0	-4.993964104447428	17	38	9	3UTR		0	0
hsa-miR-3185	NM_001320619	FAS	AGAAGAAGGCGGTCGGTCTGCGG#GCAGGCCACTTTGCCTCTA#...((.(((((((.(((((((..#))))))))))..)))))).	1423	1442	1.0	-21.8	0	0.000225655	0.647	0.0	0.0	-9.272338872392192	16	19	10	3UTR		0	0
hsa-miR-3189-3p	NM_001320619	FAS	CCCTTGGGTCTGATGGGGTAG#CTACCTCAAAGACCTT#.....((((((..((((((((#)))))))).)))))).	1557	1573	1.0	-20.0	0	0.01696513	0.647	0.0	0.0	-18.301533565712997	14	16	8	3UTR		0	0
hsa-miR-3190-5p	NM_001320619	FAS	TCTGGCCAGCTACGTCCCCA#GCTGGCCAGT#.(((((((((..........#))))))))).	2684	2694	1.0	-19.6	1	2.093109e-06	0.574	0.0	0.0	-13.079371793104722	9	10	9	3UTR		0	1
hsa-miR-3191-3p	NM_001320619	FAS	TGGGGACGTAGCTGGCCAGACAG#GTCTGTGCTGTCTGCTCTCCAG#((((((.((((.(((((((((..#))))).)))).)))))))))).	2911	2933	1.0	-25.5	0	0.005713397	0.574	0.0	0.0	-8.82806429066934	19	22	10	3UTR		0	0
hsa-miR-3194-5p	NM_001320619	FAS	GGCCAGCCACCAGGAGGGCTG#TAGGGTTCCCTCCTGTGTTATGGTCTGGA#..((((((((((((((((...#.)))))))).))...)).)))).	2810	2839	1.0	-24.7	1	0.001924816	0.529	0.0	0.0	-4.95700071937229	16	23	8	3UTR		0	0
hsa-miR-3194-3p	NM_001320619	FAS	AGCTCTGCTGCTCACTGGCAGT#TGAGCAGGAGAGTA#.(((((.(((((((........#))))))).))))).	1721	1735	1.0	-21.1	0	6.052395e-05	0.588	0.0	0.0	-6.305510012782684	12	14	7	3UTR		0	0
hsa-miR-3196	NM_001320619	FAS	CGGGGCGGCAGGGGCCTC#GGCTTCACCTAGTGGCCCCA#.(((((.(((((((((..#))))...))).)).))))).	3137	3157	1.0	-24.6	0	0.002459475	0.515	0.0	0.0	-5.337011372228436	14	20	5	3UTR		0	0
hsa-miR-4306	NM_001320619	FAS	TGGAGAGAAAGGCAGTA#TGCTGTCTGCTCTCCAG#(((((((..((((((((#)))))))).))))))).	2916	2933	1.0	-22.0	1	0.005713397	0.574	0.0	0.0	-7.307599033628058	15	17	8	3UTR		0	0
hsa-miR-4316	NM_001320619	FAS	GGTGAGGCTAGCTGGTG#CCTCATGGCTTCACCT#((((((((((...((..#))...)))))))))).	3131	3147	1.0	-19.1	1	0.00197607	0.515	0.0	0.0	-11.631331924178227	12	16	10	3UTR		0	0
hsa-miR-4259	NM_001320619	FAS	CAGTTGGGTCTAGGGGTCAGGA#TTCTGACCTCTGATTAGATCAGACA#..(((.((((((((((((((((#)))))))))))....))))).))).	3406	3431	1.0	-22.6	0	0.00120072	0.603	0.0	0.0	-6.857959480565336	19	25	11	3UTR		0	0
hsa-miR-4252	NM_001320619	FAS	GGCCACTGAGTCAGCACCA#TGCATATTATCCATTCTAGCTACATGCTGGCCAGTGGGCCA#((((((((.(((((((...#.))))))))))))).)).	2659	2700	1.0	-25.6	1	1.169877e-07	0.588	0.0	0.0	-4.993964104447428	15	18	13	3UTR		0	0
hsa-miR-2355-3p	NM_001320619	FAS	ATTGTCCTTGCTGTTTGGAGAT#TCTCCAGTTTTCTATTTCTAGACAGAAGTAGGGCAAG#.(((((((..((((((((((((#.))))))))))))....))))))).	2926	2963	1.0	-22.6	1	3.367827e-05	0.588	0.0	0.0	-6.09222096393106	19	25	12	3UTR		0	0
hsa-miR-4268	NM_001320619	FAS	GGCTCCTCCTCTCAGGATGTG#GCATTTTGAGCAGGAGAGTATTACTAGAGCTT#((((((((((((((((((((.#)))))))))).)))))..........))))).	1715	1747	1.0	-24.0	1	0.01025689	0.574	0.0	0.0	-3.937574446201665	20	32	10	3UTR		0	0
hsa-miR-4269	NM_001320619	FAS	GCAGGCACAGACAGCCCTGGC#CAGGGTTCACTCATTAATTTCTCTTTTCTGAGCCATCATAGTCTGTGCTGTCTGCT#((((((((((((.....((((#.)))).....))))))))...)))).	2871	2927	1.0	-23.8	1	0.002483044	0.603	0.0	0.0	-7.052043616942562	16	26	8	3UTR		0	0
hsa-miR-4273	NM_001320619	FAS	GTGTTCTCTGATGGACAG#GTTAGAGAACACC#((((((((((((......#)))))))))))).	3024	3037	1.0	-17.0	1	0.05079786	0.603	0.0	0.0	-7.052043616942562	12	13	12	3UTR		0	0
hsa-miR-4284	NM_001320619	FAS	GGGCTCACATCACCCCAT#GGTGATGTGGTTTTTTTCCTCATGGCTTCACCTAGTGGCCCC#((((((((((((((....#)))))))))...........................))))).	3114	3156	1.0	-20.6	1	0.0007721319	0.515	0.0	0.0	-4.906073086755913	14	42	9	3UTR		0	0
hsa-miR-500b-3p	NM_001320619	FAS	GCACCCAGGCAAGGATTCTG#CAGGAGAGTATTACTAGAGCTTTGCCACCTCTCCATTTTTGCCTTGGTGCT#(((((.((((((((((....#.)))))))))).))))).	1725	1776	1.0	-22.3	0	0.014246	0.515	0.0	0.0	-5.838533207394711	15	18	10	3UTR		0	0
hsa-miR-3605-5p	NM_001320619	FAS	TGAGGATGGATAGCAAGGAAGCC#TTTCCTGCATATTATCCATTCTA#..((((((((((((.((((((..#))))))))....)))))))))).	2654	2677	1.0	-19.6	1	0.0214302	0.574	0.0	0.0	-5.692450279622925	18	23	10	3UTR		0	1
hsa-miR-3610	NM_001320619	FAS	GAATCGGAAAGGAGGCGCCG#GGGGCTTGCTTTTTGGTTTT#(((((((((((.((((.((.#)).)))).))))))))))).	2363	2383	1.0	-22.4	1	0.01411102	0.632	0.0	0.0	-7.284377755798021	17	20	11	3UTR		0	0
hsa-miR-3620-3p	NM_001320619	FAS	TCACCCTGCATCCCGCACCCAG#GGAGTGTATGCAGAGGATGAA#(((((((((((...((((((..#)).)))))))))).)).))).	1248	1269	1.0	-19.8	1	0.001110009	0.618	0.0	0.0	-9.430348285984671	17	21	10	3UTR		0	0
hsa-miR-3622b-5p	NM_001320619	FAS	AGGCATGGGAGGTCAGGTGA#TGGCCCCAAGCATGACTTCTCCCATGTCA#.((((((((((((((.((..#.)).))))..)))))))))).	3149	3178	1.0	-23.0	1	0.0008884846	0.456	0.0	0.0	-4.026373917660731	16	21	10	3UTR		0	0
hsa-miR-3648	NM_001320619	FAS	AGCCGCGGGGATCGCCGAGGG#CTTGGTGATGTGGTTTTTTTCCTCATGGCTT#(((((.(((((((((((((..#))))))))...........))))).))))).	3111	3142	1.0	-24.2	0	0.003516396	0.529	0.0	0.0	-5.838533207394711	18	31	8	3UTR		0	0
hsa-miR-3655	NM_001320619	FAS	GCTTGTCGCTGCGGTGTTGCT#CTTCATCAAGAGTAAATGCAGTGGCATGCT#((.((((((((((...(((((#.))))).)))))))))).)).	1205	1235	1.0	-21.4	0	0.0008221337	0.588	0.0	0.0	-7.320452478582767	17	21	10	3UTR		0	0
hsa-miR-3661	NM_001320619	FAS	TGACCTGGGACTCGGACAGCTG#GCTGTCTGCTCTCCAGT#....((((((..((((((((..#)))))))).)).)))).	2917	2934	1.0	-20.2	0	0.008686906	0.559	0.0	0.0	-15.718140253644634	14	17	8	3UTR		0	0
hsa-miR-3675-5p	NM_001320619	FAS	TATGGGGCTTCTGTAGAGATTTC#TTCACCTAGTGGCCCCAA#..(((((((.(((..........#.))).))))))).	3140	3158	1.0	-16.4	1	0.002270387	0.515	0.0	0.0	-8.024845745775123	10	13	7	3UTR		0	0
hsa-miR-3679-5p	NM_001320619	FAS	TGAGGATATGGCAGGGAAGGGGA#TTCTTTCCTGCATATTATCCA#...(((((..(((((((((((..#)))))))))))....))))).	2651	2672	1.0	-22.0	0	0.01849206	0.588	0.0	0.0	-8.81343632025268	16	21	11	3UTR		0	0
hsa-miR-3681-3p	NM_001320619	FAS	ACACAGTGCTTCATCCACTACT#AGTGGAGAAGTCTTTGTA#(((.((.(((((.((((((...#))))))))))))).))).	3093	3111	1.0	-16.8	0	0.003411729	0.544	0.0	0.0	-9.802413868698416	16	18	13	3UTR		0	0
hsa-miR-3689a-3p	NM_001320619	FAS	CTGGGAGGTGTGATATCGTGGT#TGTCATACCCCCAA#.((((.(((((((((.......#))))))))))))).	2077	2091	1.0	-19.5	0	0.1175256	0.647	0.0	0.0	-5.927332678853777	13	14	13	3UTR		0	0
hsa-miR-3907	NM_001320619	FAS	AGGTGCTCCAGGCTGGCTCACA#AGCCTGGTTTGGAGATACTA#.(((((((((((((((((....#)))).))))))))).)))).	1869	1889	1.0	-22.0	1	0.006876543	0.559	0.0	0.0	-3.793324837357118	17	20	9	3UTR		0	0
hsa-miR-3689b-3p	NM_001320619	FAS	CTGGGAGGTGTGATATTGTGGT#TGTCATACCCCCAA#.((((.(((((((((.......#))))))))))))).	2077	2091	1.0	-19.5	0	0.1175256	0.647	0.0	0.0	-5.927332678853777	13	14	13	3UTR		0	0
hsa-miR-3911	NM_001320619	FAS	TGTGTGGATCCTGGAGGAGGCA#CCTCTTCCAAACAGCACATG#.(((((.....(((((((((..#))))))))).....))))).	2521	2541	1.0	-20.5	0	0.01384683	0.588	0.0	0.0	-12.77431690339336	14	20	9	3UTR		0	0
hsa-miR-3915	NM_001320619	FAS	TTGAGGAAAAGATGGTCTTATT#AGACTATCATCCTCAAG#(((((((...((((((((....#)))))))).))))))).	927	944	1.0	-19.3	1	0.0473348	0.647	0.0	0.0	-8.550105501956237	15	17	8	3UTR		0	1
hsa-miR-3923	NM_001320619	FAS	AACTAGTAATGTTGGATTAGGG#TCTTGCAGAGAAAATTCAGACTATCATCCTCAAGGACATTACTAGTG#.((((((((((((.....((((#.))))....)))))))))))).	910	957	1.0	-18.6	1	0.02145951	0.676	0.0	0.0	-5.618663395431772	16	22	12	3UTR		0	0
hsa-miR-3925-3p	NM_001320619	FAS	ACTCCAGTTTTAGTTCTCTTG#ACTATTGCTGGAGTC#((((((((..((((.......#))))..)))))))).	698	713	1.0	-15.7	1	0.01232843	0.632	0.0	0.0	-7.204969213329855	12	15	8	3UTR		0	0
hsa-miR-3926	NM_001320619	FAS	TGGCCAAAAAGCAGGCAGAGA#TTGGTAGGGGCTTGCTTTTTGGTTT#.(((((((((((((((.....#.))))))))))))))).	2357	2382	1.0	-23.0	1	0.006840322	0.632	0.0	0.0	-3.793324837357118	15	17	15	3UTR		0	0
hsa-miR-3928-3p	NM_001320619	FAS	GGAGGAACCTTGGAGCTTCGGC#GCTTAGGGTTCCCTCCT#(((((((((((.((((......#)))))))))))).))).	2807	2824	1.0	-21.1	1	0.0004315692	0.529	0.0	0.0	-7.284377755798021	15	17	12	3UTR		0	0
hsa-miR-3936	NM_001320619	FAS	TAAGGGGTGTATGGCAGATGCA#TGCTCTTGTCATACCCCCA#...((((.(((((((((..(((#)))..))))))))))))).	2071	2090	1.0	-23.7	0	0.2956875	0.632	0.0	0.0	-8.82817512285937	16	19	13	3UTR		0	0
hsa-miR-3937	NM_001320619	FAS	ACAGGCGGCTGTAGCAATGGGGG#CCACTATTGCTGGAGTCA#......((((.(((((((((((.#)).))))))))).)))).	696	714	1.0	-22.0	0	0.01607963	0.647	0.0	0.0	-18.3913328800538	15	18	9	3UTR		0	0
hsa-miR-3940-5p	NM_001320619	FAS	GTGGGTTGGGGCGGGCTCTG#TAGAGAACACCCTATTCCACT#(((((.(((((.(..(((((#)))))..).))))).))))).	3026	3047	1.0	-24.1	0	0.03605458	0.603	0.0	0.0	-10.777625994762108	16	21	5	3UTR		0	0
hsa-miR-3940-5p	NM_001320619	FAS	GTGGGTTGGGGCGGGCTCTG#TAGAGCTTTGCCACCTCTCCATT#(((((..(((((((((((((#)))))))).))).))..))))).	1739	1762	1.0	-22.5	0	0.1406833	0.544	0.0	0.0	-7.382219742266031	18	23	8	3UTR		0	0
hsa-miR-3944-3p	NM_001320619	FAS	TTCGGGCTGGCCTGCTGCTCCGG#CTGGCCAGTGGGCCACCTT#...(((.((((((((((..((((#)))).))))))))))))).	2685	2704	1.0	-24.9	0	5.387403e-05	0.603	0.0	0.0	-8.058226728550057	17	19	13	3UTR		0	0
hsa-miR-3944-3p	NM_001320619	FAS	TTCGGGCTGGCCTGCTGCTCCGG#GGCAGGCCACTTTGCCTC#...(((((((((((((.......#)))))))))....)))).	1422	1440	1.0	-22.7	0	3.578844e-05	0.632	0.0	0.0	-6.514540193678739	13	18	9	3UTR		0	0
hsa-miR-3945	NM_001320619	FAS	AGGGCATAGGAGAGGGTTGATAT#GTATTACTAGAGCTTTGCCACCTCTCCATTTTTGCCTTG#((((((..(((((((........#.))))))).....)))))).	1732	1771	1.0	-20.8	0	0.002011527	0.529	0.0	0.0	-8.027944990557229	13	20	7	3UTR		0	0
hsa-miR-642b-3p	NM_001320619	FAS	AGACACATTTGGAGAGGGACCC#GGGTTCCCTCCTGTGTTA#.((((((...((((.(((((((#))))))))))))))))).	2812	2830	1.0	-24.8	1	0.004915633	0.559	0.0	0.0	-9.141305453362325	17	18	17	3UTR		0	0
hsa-miR-550b-2-5p	NM_001320619	FAS	ATGTGCCTGAGGGAGTAAGACA#CTTCTTTCTCAGGCATC#..(((((((((((((.(((...#)))))))))))))))).	1694	1711	1.0	-22.9	1	0.04436112	0.618	0.0	0.0	-5.1900497996759025	16	17	16	3UTR		0	0
hsa-miR-4421	NM_001320619	FAS	ACCTGTCTGTGGAAAGGAGCTA#AGTTCCTTTGGGAGGAAGACAGTGG#.(((((((....(((((((((.#))))))))).......)))))).).	3073	3098	1.0	-19.1	1	0.003190237	0.559	0.0	0.0	-12.263798748937765	16	25	9	3UTR		0	0
hsa-miR-4421	NM_001320619	FAS	ACCTGTCTGTGGAAAGGAGCTA#CTTCTTTCTCAGGCAT#...((((((.(((((((((...#))))))))))))))).	1694	1710	1.0	-17.9	0	0.05330095	0.618	0.0	0.0	-7.757046662006918	15	16	15	3UTR		0	0
hsa-miR-4428	NM_001320619	FAS	CAAGGAGACGGGAACATGGAGC#GCTTAGGGTTCCCTCCTG#..((((...((((((...((((#))))...)))))))))).	2807	2825	1.0	-18.4	0	0.0009656918	0.544	0.0	0.0	-10.103760921973617	14	18	10	3UTR		0	1
hsa-miR-4436a	NM_001320619	FAS	GCAGGACAGGCAGAAGTGGAT#TCCATTTTTGCCTTGGTGCT#(((....(((((((((((((.#)))))))))))))...))).	1756	1776	1.0	-23.1	0	0.014246	0.515	0.0	0.0	-14.533279192037693	16	20	13	3UTR		0	0
hsa-miR-4439	NM_001320619	FAS	GTGACTGATACCTTGGAGGCAT#TGCCTCCAAGGATGTTTAAAATCTAGTTG#..(((((((((((((((((((.#))))))))))).))))........)))).	1166	1195	1.0	-23.3	1	0.003327274	0.632	0.0	0.0	-4.95700071937229	19	29	11	3UTR		0	0
hsa-miR-4440	NM_001320619	FAS	TGTCGTGGGGCTTGCTGGCTTG#GGCCAGAAGTGCAAGTTCTACTTTGCAAGACAA#((((((((((((((((((((..#))))).....))))))))))).......)))).	2985	3018	1.0	-22.6	1	0.00466425	0.588	0.0	0.0	-3.937574446201665	20	33	11	3UTR		0	0
hsa-miR-4440	NM_001320619	FAS	TGTCGTGGGGCTTGCTGGCTTG#GAGCACAGCCACATTCCCGAGTTGAGGTGACCCCACGGT#..((((((((.(((((((((((#.))))))..))))))))))))).	3180	3219	1.0	-22.4	1	0.0004119688	0.441	0.0	0.0	-7.7817751947826395	19	23	13	3UTR		0	0
hsa-miR-4447	NM_001320619	FAS	GGTGGGGGCTGTTGTTT#AATAGATTCTTATTTTTCCCCCACCC#((((((((.........#.)))))))).	1954	1980	1.0	-18.0	1	0.1329384	0.662	0.0	0.0	-15.522517528523212	8	10	8	3UTR		0	0
hsa-miR-4462	NM_001320619	FAS	TGACACGGAGGGTGGCTTGGGAA#TTCCCGAGTTGAGGTGACCCCACGGTCC#.(((.((..((((((((((((((#))))))))))......))))..))))).	3193	3221	1.0	-24.5	0	2.403885e-05	0.441	0.0	0.0	-11.282386599595984	19	28	10	3UTR		0	0
hsa-miR-4463	NM_001320619	FAS	GAGACTGGGGTGGGGCC#GGCTAACCCCACTCTA#.(((.((((((..((((#)))).)))))).))).	1354	1370	1.0	-19.5	0	0.007027869	0.618	0.0	0.0	-12.548295934432188	13	16	6	3UTR		0	0
hsa-miR-4469	NM_001320619	FAS	GCTCCCTCTAGGGTCGCTCGGA#TCTGAGTGATCACAGGGTTCA#(..((((....(((((((((((#)))))))))))..))))..).	2859	2880	1.0	-22.0	0	7.593895e-05	0.588	0.0	0.0	-14.096095333688211	16	21	11	3UTR		0	0
hsa-miR-4470	NM_001320619	FAS	TGGCAAACGTGGAAGCCGAGA#GGCAGGCCACTTTGCCT#.((((((.((((..(((....#)))...)))))))))).	1422	1439	1.0	-19.4	1	1.359732e-05	0.618	0.0	0.0	-8.252930296724397	13	17	10	3UTR		0	0
hsa-miR-4471	NM_001320619	FAS	TGGGAACTTAGTAGAGGTTTAA#TAAGCATGTCGGTAAGATAGTTGTGCTTTGCTTAGGGTTCCCT#.(((((((((((((((......#.)))))))..)))))))).	2778	2821	1.0	-19.0	1	0.0008354589	0.559	0.0	0.0	-3.793324837357118	15	19	8	3UTR		0	0
hsa-miR-4474-3p	NM_001320619	FAS	TTGTGGCTGGTCATGAGGCTAA#TAGCTTTGTGACATGTCATGAA#(((((((..((((((((((((.#))))))))))))..))))))).	1906	1928	1.0	-24.1	1	0.002679624	0.632	0.0	0.0	-7.307599033628058	19	22	12	3UTR		0	0
hsa-miR-3689c	NM_001320619	FAS	CTGGGAGGTGTGATATTGTGGT#TGTCATACCCCCAA#.((((.(((((((((.......#))))))))))))).	2077	2091	1.0	-19.5	0	0.1175256	0.647	0.0	0.0	-5.927332678853777	13	14	13	3UTR		0	0
hsa-miR-4483	NM_001320619	FAS	GGGGTGGTCTGTTGTTG#ACAAATGTCTATCCACAGGCTAACCCCA#((((((((((((.....#.)))))))).)))).	1337	1365	1.0	-19.5	1	0.03794852	0.618	0.0	0.0	-7.052043616942562	12	15	8	3UTR		0	0
hsa-miR-4488	NM_001320619	FAS	AGGGGGCGGGCTCCGGCG#GTAGGGGCTTGCTTTTTG#((((((((((((((.((.#)).)))))))))))))).	2360	2378	1.0	-21.0	1	0.0001794761	0.618	0.0	0.0	-4.6730240064523	16	18	14	3UTR		0	0
hsa-miR-4494	NM_001320619	FAS	CCAGACTGTGGCTGACCAGAGG#CTTAGGGTTCCCTCCTGTGTTATGGTCTGGA#((((((((((((..((..((((#.))))..)))))))))))))).	2808	2839	1.0	-22.1	1	0.001924816	0.529	0.0	0.0	-6.083544976388314	18	22	14	3UTR		0	0
hsa-miR-4499	NM_001320619	FAS	AAGACTGAGAGGAGGGA#TCCCTCCTGTGTTATGGTCTG#.(((((((.((((((((#)))))))).)....)))))).	2816	2837	1.0	-19.5	1	0.001700535	0.544	0.0	0.0	-4.849714495602881	15	21	8	3UTR		0	0
hsa-miR-4502	NM_001320619	FAS	GCTGATGATGATGGTGCTGAAG#TTCAGACTATCATCCTCAA#..(((.(((((((((.(((((.#)))))))))))))).))).	924	943	1.0	-20.5	0	0.06927688	0.647	0.0	0.0	-7.091008560868949	17	19	14	3UTR		0	0
hsa-miR-4506	NM_001320619	FAS	AAATGGGTGGTCTGAGGCAA#GCCAGTGGGCCACCTT#....((((((((((.(((..#)))..)))))))))).	2688	2704	1.0	-21.0	0	5.387403e-05	0.603	0.0	0.0	-10.282012028888563	13	16	10	3UTR		0	0
hsa-miR-2392	NM_001320619	FAS	TAGGATGGGGGTGAGAGGTG#CACGGTCCAGAATCATCCTCATTCTGG#((((((((((((((..((..#.))....)))))))))))))).	3213	3240	1.0	-20.7	1	0.0001918191	0.485	0.0	0.0	-4.906073086755913	16	22	14	3UTR		0	0
hsa-miR-4514	NM_001320619	FAS	ACAGGCAGGATTGGGGAA#TCTCCATTTTTGCCTT#..((((((((.((((((.#)))))).)))))))).	1754	1770	1.0	-19.8	1	0.0336363	0.544	0.0	0.0	-7.7817751947826395	14	16	8	3UTR		0	0
hsa-miR-1269b	NM_001320619	FAS	CTGGACTGAGCCATGCTACTGG#CAGTGGCATGCTAAGTACCC#..(((((.((.((((((((((.#)))))))))))).))).)).	1223	1243	1.0	-22.2	0	0.0004327078	0.588	0.0	0.0	-10.095410123963271	17	20	12	3UTR		0	0
hsa-miR-4525	NM_001320619	FAS	GGGGGGATGTGCATGCTGGTT#GGCCCCAAGCATGACTTCTCCCA#.((((((.((.((((((((((#))))...)))))))).)))))).	3150	3173	1.0	-22.8	1	0.004877333	0.456	0.0	0.0	-8.9317342419481	18	23	8	3UTR		0	0
hsa-miR-378i	NM_001320619	FAS	ACTGGACTAGGAGTCAGAAGG#TGACCCCACGGTCCAGA#.(((((((.((.((((.....#)))).))..))))))).	3207	3224	1.0	-18.2	1	0.0002727481	0.456	0.0	0.0	-8.196517805199235	13	17	7	3UTR		0	0
hsa-miR-4535	NM_001320619	FAS	GTGGACCTGGCTGGGAC#CAGGCAGGCCACT#((((.((((.(((....#))).)))))))).	1420	1433	1.0	-19.6	0	0.0003294405	0.618	0.0	0.0	-11.12445664741697	11	13	8	3UTR		0	0
hsa-miR-4537	NM_001320619	FAS	TGAGCCGAGCTGAGCTTAGCTG#TAGTTGTGCTTTGCTTAGGGTTCC#.(((((((((.((((.((((((#)))))).)))).))))..))))).	2795	2819	1.0	-20.3	1	0.0004663762	0.544	0.0	0.0	-6.851148393071081	19	24	6	3UTR		0	0
hsa-miR-4538	NM_001320619	FAS	GAGCTTGGATGAGCTGGGCTGA#CGGTCCAGAATCATCCTCATTCT#(((...((((((.((((((((.#))))))))..))))))...))).	3215	3238	1.0	-23.5	0	0.0001259728	0.471	0.0	0.0	-14.278723269832616	17	23	8	3UTR		0	0
hsa-miR-4539	NM_001320619	FAS	GCTGAACTGGGCTGAGCTGGGC#TCCAAAGCTTGGTCTAGAGTGAAAAACAACAAATTCAGTT#(((((((((((((((((((((.#))))..)))))))))))................)))))).	987	1027	1.0	-21.0	1	0.01534084	0.662	0.0	0.0	-3.937574446201665	21	40	11	3UTR		0	0
hsa-miR-3972	NM_001320619	FAS	CTGCCAGCCCCGTTCCAGGGCA#TTTTGGTAGGGGCTTGCT#..((.((((((...((((((..#))))))..)))))).)).	2355	2373	1.0	-20.5	0	0.0005034371	0.632	0.0	0.0	-14.568811733967767	14	18	6	3UTR		0	0
hsa-miR-3976	NM_001320619	FAS	TATAGAGAGCAGGAAGATTAATGT#GTCTTCCTTTTCTCTAA#..(((((((.((((((((......#)))))))).))))))).	2383	2400	1.0	-19.4	1	0.1434147	0.662	0.0	0.0	-6.199507187700468	15	17	8	3UTR		0	0
hsa-miR-4632-5p	NM_001320619	FAS	GAGGGCAGCGTGGGTGTGGCGGA#TTGGCATGCCCACAGGGTCTTCT#((((((...(((((((((.(((.#))).)))))))))...)))))).	3387	3410	1.0	-26.1	0	0.0001399975	0.574	0.0	0.0	-8.851285568499378	18	23	9	3UTR		0	0
hsa-miR-4633-3p	NM_001320619	FAS	AGGAGCTAGCCAGGCATATGCA#TGTGTATGCATTTTACTGGCTCA#..(((((((....(((((((((#)))))))))......))))))).	1661	1684	1.0	-20.6	1	0.07261389	0.662	0.0	0.0	-13.660215585373416	16	23	9	3UTR		0	0
hsa-miR-4639-3p	NM_001320619	FAS	TCACTCTCACCTTGCTTTGC#CAAAGCTTGGTCTAGAGTGAA#(((((((.(((..((((((.#))))))..)))..))))))).	989	1010	1.0	-21.5	1	0.0024002	0.662	0.0	0.0	-10.887143297644894	16	21	7	3UTR		0	0
hsa-miR-4640-3p	NM_001320619	FAS	CACCCCCTGTTTCCTGGCCCAC#TGGGAGGAAGACAGTGGAGAAGTCTTTGTACTTGGTGA#(((((((((((((((..((((.#)))))))).))))).))................)))).	3081	3119	1.0	-19.7	1	0.001500842	0.559	0.0	0.0	-4.1706235265052785	19	38	8	3UTR		0	0
hsa-miR-4644	NM_001320619	FAS	TGGAGAGAGAAAAGAGACAGAAG#TCTCTTTTCTGAGCCATCATAGTCTGTGCTGTCTGCTCTCCAG#(((((((((((((((((......#)))))))))).........................))))))).	2890	2933	1.0	-20.4	1	0.005713397	0.574	0.0	0.0	-3.937574446201665	17	43	10	3UTR		0	0
hsa-miR-4647	NM_001320619	FAS	GAAGATGGTGCTGTGCTGAGGAA#TCAATGAGCACAGCCACATTC#...((((..((((((((.(.((.#))..).))))))))..)))).	3175	3196	1.0	-19.5	0	0.08556031	0.456	0.0	0.0	-9.884564781105134	15	21	8	3UTR		0	0
hsa-miR-4649-5p	NM_001320619	FAS	TGGGCGAGGGGTGGGCTCTCAGAG#AGAGCTTTGCCACCTCTCCATTTTTGCCTT#.((((((((((((((((((.....#)))))....))))))))).......)))).	1740	1770	1.0	-25.1	1	0.0336363	0.544	0.0	0.0	-3.793324837357118	18	30	9	3UTR		0	0
hsa-miR-4649-3p	NM_001320619	FAS	TCTGAGGCCTGCCTCTCCCCA#TGTGGATAAGAAAGTATACATTTCAAGGGGTAGGTTTTAT#..((((((((((((((.....#.)))))))))))))).	2579	2619	1.0	-20.2	1	0.03196251	0.691	0.0	0.0	-4.95700071937229	14	16	14	3UTR		0	0
hsa-miR-4653-5p	NM_001320619	FAS	TCTCTGAGCAAGGCTTAACACC#GTAAGCATGTCGGTAAGATAGTTGTGCTTTGCTTAGGGT#.(((((((((((((.((((...#.)))).))))))))))))).	2777	2816	1.0	-23.7	1	0.003415346	0.544	0.0	0.0	-4.528774397607753	17	20	13	3UTR		0	1
hsa-miR-4653-5p	NM_001320619	FAS	TCTCTGAGCAAGGCTTAACACC#AGCCTGGTTTGGAGAT#(((((((((.(((((.......#))))).))))))))).	1869	1885	1.0	-18.4	1	0.002965059	0.559	0.0	0.0	-5.413129994833456	14	16	9	3UTR		0	1
hsa-miR-4655-5p	NM_001320619	FAS	CACCGGGGATGGCAGAGGGTCG#ACCCTATTCCACTTTGGTGA#((((((((.(((...(((((..#)))))...))))))))))).	3034	3054	1.0	-21.5	1	0.001906577	0.603	0.0	0.0	-7.875384194884712	16	20	11	3UTR		0	0
hsa-miR-4657	NM_001320619	FAS	AATGTGGAAGTGGTCTGAGGCAT#GCCAGTGGGCCACCTTTCTTTTCTGCAA#..(((((((((((((((.(((..#)))..)))))))).......))))))).	2688	2716	1.0	-20.5	1	0.1307535	0.618	0.0	0.0	-4.95700071937229	18	28	8	3UTR		0	0
hsa-miR-4660	NM_001320619	FAS	TGCAGCTCTGGTGGAAAATGGAG#TCACCCATGAGCTGCAG#((((((((.(((((.........#)))))...)))))))).	3293	3310	1.0	-20.9	1	0.001805288	0.515	0.0	0.0	-5.962462745001676	13	17	8	3UTR		0	1
hsa-miR-4661-5p	NM_001320619	FAS	AACTAGCTCTGTGGATCCTGAC#GTTAGTACAAATGTCTATCCACAGGCTAA#...((((.((((((((...(((#.))).)))))))))))).	1331	1360	1.0	-19.6	0	0.01536534	0.618	0.0	0.0	-8.82817512285937	15	18	12	3UTR		0	0
hsa-miR-4664-3p	NM_001320619	FAS	CTTCCGGTCTGTGAGCCCCGTC#GGCTATTTGCAGAAGGAGCTCACAGATCA#.....(((((((((((.((.((#.)).)).))))))))))).	3317	3346	1.0	-23.5	0	0.007895984	0.632	0.0	0.0	-13.6655996434504	15	19	11	3UTR		0	0
hsa-miR-4665-5p	NM_001320619	FAS	CTGGGGGACGCGTGAGCGCGAGC#GCTTTGCTTAGGGTTCCCTC#..(((((((.(.((((((.((((#)))))))))).)))))))).	2802	2822	1.0	-23.2	1	0.001310746	0.559	0.0	0.0	-9.546310497296824	18	20	10	3UTR		0	1
hsa-miR-4667-5p	NM_001320619	FAS	ACTGGGGAGCAGAAGGAGAACC#TGTGCTGTCTGCTCTCCAGTT#(((((((((((((((.(.(...#).).)).))))))))))))).	2914	2935	1.0	-24.9	1	0.01185542	0.559	0.0	0.0	-4.1706235265052785	17	21	13	3UTR		0	0
hsa-miR-4671-5p	NM_001320619	FAS	ACCGAAGACTGTGCGCTAATCT#TGCACAGTTTATTGGTG#(((((((((((((((.......#)))))))))).))))).	1573	1590	1.0	-18.8	1	0.008395438	0.676	0.0	0.0	-4.1706235265052785	15	17	10	3UTR		0	0
hsa-miR-4674	NM_001320619	FAS	CTGGGCTCGGGACGCGCGGCT#AGCCACATTCCCGAGTTGAGG#((.(((((((((...(.((((#)))).)..))))))))).)).	3186	3207	1.0	-24.3	0	0.01383935	0.471	0.0	0.0	-8.376534010945397	16	21	9	3UTR		0	0
hsa-miR-4675	NM_001320619	FAS	GGGGCTGTGATTGACCAGCAGG#CCTGCTACAAATGGCAGCTTA#.(((((((.(((....((((((#))))))...))).))))))).	2011	2032	1.0	-21.8	1	0.01500169	0.632	0.0	0.0	-7.964183666343778	16	21	7	3UTR		0	0
hsa-miR-4682	NM_001320619	FAS	TCTGAGTTCCTGGAGCCTGGTCT#AGGCTATTTGCAGAAGGAGCTCAC#..(((((((((...((.((((((#))))))...))...))))))))).	3316	3340	1.0	-21.0	1	0.002205845	0.603	0.0	0.0	-10.449774559155296	17	24	9	3UTR		0	0
hsa-miR-4684-5p	NM_001320619	FAS	CTCTCTACTGACTTGCAACATA#TGGGAGGAAGACAGTGGAGAA#.(((((((((.(((.(..((..#))...).))).))))))))).	3081	3102	1.0	-17.2	1	0.006100111	0.603	0.0	0.0	-7.353548873018103	15	21	9	3UTR		0	0
hsa-miR-4688	NM_001320619	FAS	TAGGGGCAGCAGAGGACCTGGG#TCTTGGTCTTCTTTATTGGCATGCCCA#...(((((((((((((((.(((#))).))))))))......)).))))).	3372	3399	1.0	-23.3	0	0.03943192	0.574	0.0	0.0	-6.514540193678739	18	27	8	3UTR		0	0
hsa-miR-4690-5p	NM_001320619	FAS	GAGCAGGCGAGGCTGGGCTGAA#CAGGCCACTTTGCCTCTA#.((.((((((((.(((.(((..#))).))))))))))))).	1424	1442	1.0	-22.8	0	0.000225655	0.647	0.0	0.0	-8.114477724982551	16	18	13	3UTR		0	0
hsa-miR-4691-5p	NM_001320619	FAS	GTCCTCCAGGCCATGAGCTGCGG#CTGTGTTATGGTCTGGAA#....((((((((((((...((((#)))).)))))))))))).	2822	2840	1.0	-21.4	0	0.004596187	0.544	0.0	0.0	-9.546562468637928	16	18	12	3UTR		0	1
hsa-miR-4691-5p	NM_001320619	FAS	GTCCTCCAGGCCATGAGCTGCGG#CTGCCCTTAGAAATTCTAGCCTGGTTTGGAGA#...((((((((((.(.((((...#.))))))))))))))).	1852	1884	1.0	-20.8	0	0.002471788	0.559	0.0	0.0	-7.604429191502758	15	17	15	3UTR		0	1
hsa-miR-4692	NM_001320619	FAS	TCAGGCAGTGTGGGTATCAGAT#ATTGGCATGCCCACAGGGTCTT#..((((..(((((((((.....#.)))))))))..)))).	3386	3408	1.0	-19.2	0	0.0001759671	0.574	0.0	0.0	-8.81432218342424	13	17	9	3UTR		0	0
hsa-miR-4695-5p	NM_001320619	FAS	CAGGAGGCAGTGGGCGAGCAGG#CTTGGTCTTCTTTATTGGCATGCCCACAGGGTCTTCTGA#((((((((.(((((((.((...#.)).)))))))...)))))))).	3373	3412	1.0	-27.7	1	6.064178e-05	0.574	0.0	0.0	-4.993964104447428	17	23	8	3UTR		0	0
hsa-miR-4697-3p	NM_001320619	FAS	TGTCAGTGACTCCTGCCCCTTGGT#TCAAGGGGTAGGTTTTATTA#....(((((..((((((((((((.#))))))))))))..))))).	2601	2621	1.0	-25.1	0	0.02244366	0.706	0.0	0.0	-13.613843412376458	17	20	12	3UTR		0	0
hsa-miR-4700-5p	NM_001320619	FAS	TCTGGGGATGAGGACAGTGTGT#CATAGTCTGTGCTGTCTGCTCTCCAGT#.(((((((.(.(((((((....#.))))))).)))))))).	2907	2934	1.0	-21.1	1	0.008686906	0.559	0.0	0.0	-7.674488971013231	15	18	8	3UTR		0	0
hsa-miR-4701-5p	NM_001320619	FAS	TTGGCCACCACACCTACCCCTT#AAGGGGTAGGTTTTATTATTAAGAAAGCCAAA#(((((......(((((((((((#)))))))))))...............))))).	2603	2635	1.0	-22.4	0	0.01181819	0.691	0.0	0.0	-14.819525273430955	16	32	11	3UTR		0	0
hsa-miR-4706	NM_001320619	FAS	AGCGGGGAGGAAGTGGGCGCTGCTT#GGCCAGTGGGCCACCTTTCTTTTCTGCA#.(((((((((((((((.(((((((.#))).))))..))))..))))))))))).	2687	2715	1.0	-26.2	1	0.1326973	0.632	0.0	0.0	-3.793324837357118	22	28	11	3UTR		0	0
hsa-miR-4709-3p	NM_001320619	FAS	TTGAAGAGGAGGTGCTCTGTAGC#TTAGAAGGTACTTCCTTTTTAAC#((((((((((((((((.(.(((.#))).).)))))))))))))))).	2442	2465	1.0	-20.9	1	0.1208432	0.691	0.0	0.0	-3.937574446201665	20	23	16	3UTR		0	0
hsa-miR-4711-5p	NM_001320619	FAS	TGCATCAGGCCAGAAGACATGAG#CTCATGATTCTGCCTCCAAGGATGTT#.((((((((.(((((..((((((#)))))).)))))))).....))))).	1156	1182	1.0	-19.9	1	0.001032101	0.691	0.0	0.0	-5.2688803859889095	19	26	8	3UTR		0	0
hsa-miR-4723-5p	NM_001320619	FAS	TGGGGGAGCCATGAGATAAGAGCA#TGTGCTTTGCTTAGGGTTCCCTCC#.(((((((((.((((..(((.(((#))).)))..)))).))))))))).	2799	2823	1.0	-25.1	1	0.0005893035	0.544	0.0	0.0	-6.851148393071081	19	24	9	3UTR		0	0
hsa-miR-4724-5p	NM_001320619	FAS	AACTGAACCAGGAGTGAGCTTCG#GGGGCTTGCTTTTTGGTTTTGTC#.((.((((((((((((((((((.#))))))))))))).))))).)).	2363	2386	1.0	-22.5	0	0.01582118	0.662	0.0	0.0	-6.825347112316308	20	23	13	3UTR		0	0
hsa-miR-4726-5p	NM_001320619	FAS	AGGGCCAGAGGAGCCTGGAGTGG#TCCTCATGGCTTCACCTAGTGGCCCC#.((((((.(((((((..(((.((#)))))..))))...)))..)))))).	3130	3156	1.0	-25.7	1	0.0007721319	0.515	0.0	0.0	-6.340008846841362	18	26	6	3UTR		0	0
hsa-miR-4726-3p	NM_001320619	FAS	ACCCAGGTTCCCTCTGGCCGCA#TGACCCCACGGTCCAGAATCATCCTCATTCTGGTGAACCTGGT#..((((((((((((((((((..#.))).)))))..............)).)))))))).	3207	3250	1.0	-26.5	1	6.062023e-05	0.471	0.0	0.0	-4.95700071937229	18	36	8	3UTR		0	0
hsa-miR-4743-5p	NM_001320619	FAS	TGGCCGGATGGGACAGGAGGCAT#TGCCTTGGTGCTCATCTTAATGGCCT#.(((((((((((.((.((((((.#))))))..)))))))))....)))).	1764	1790	1.0	-25.7	1	0.0043037	0.544	0.0	0.0	-5.315504530326973	19	26	9	3UTR		0	0
hsa-miR-4747-5p	NM_001320619	FAS	AGGGAAGGAGGCTTGGTCTTAG#CTAGCTACATGCTGGCCAGTGGGCCACCTTTCTTT#((((((((.(((((((((....#.)))))...)))).)))))))).	2674	2709	1.0	-21.6	1	0.004316936	0.603	0.0	0.0	-4.993964104447428	17	23	8	3UTR		0	0
hsa-miR-4750-5p	NM_001320619	FAS	CTCGGGCGGAGGTGGTTGAGTG#GCTTTGCCACCTCTCCATTTTTGCCTTGGT#((.(((((((((((((.((((.#)))).)))))))))........)))).)).	1743	1773	1.0	-24.5	0	0.0008221901	0.529	0.0	0.0	-5.495113920508112	19	30	9	3UTR		0	0
hsa-miR-4750-3p	NM_001320619	FAS	CCTGACCCACCCCCTCCCGCAG#TTGTGGTGGGCATACTGGGTAGGA#(((.(((((..(((..((((((#)))))).))).....)))))))).	3255	3279	1.0	-20.7	0	0.0001813772	0.471	0.0	0.0	-12.005376305453632	17	24	8	3UTR		0	0
hsa-miR-4757-3p	NM_001320619	FAS	CATGACGTCACAGAGGCTTCGC#TGGAGATACTAACTGCTCTCAGAGAAAGTAGCTTTGTGACATGTCATGA#(((((((((((((((((((...#.))))..)))))))))..)))))).	1878	1927	1.0	-21.5	1	0.002134945	0.632	0.0	0.0	-3.937574446201665	19	25	9	3UTR		0	0
hsa-miR-4763-5p	NM_001320619	FAS	CGCCTGCCCAGCCCTCCTGCT#GGTGAACCTGGTTCTCTTTGTGGTGGGCATACTGGGTAGGA#..(((((((((....((((((#.))))))....))))))))).	3238	3279	1.0	-24.0	1	0.0001813772	0.471	0.0	0.0	-11.18522411940593	15	21	9	3UTR		0	0
hsa-miR-4766-5p	NM_001320619	FAS	TCTGAAAGAGCAGTTGGTGTT#GATACTAACTGCTCTCAGAG#(((((..((((((((((((((#))))))))))))))))))).	1882	1902	1.0	-25.6	0	0.0008019881	0.574	0.0	0.0	-7.382219742266031	19	20	19	3UTR		0	0
hsa-miR-4767	NM_001320619	FAS	CGCGGGCGCTCCTGGCCGCCGCC#GGTGGGCATACTGGGTAGGAGAATCACCCA#...(((.(((((((.((((((((#)))))......))).))))))...).))).	3259	3289	1.0	-23.8	0	0.001093253	0.515	0.0	0.0	-8.793676288800693	18	30	6	3UTR		0	0
hsa-miR-4768-3p	NM_001320619	FAS	CCAGGAGATCCAGAGAGAAT#TTCTTTATTGGCATGCCCACAGGGTCTTCTGA#.((((((((((.........#.)))))))))).	3380	3412	1.0	-16.6	1	6.064178e-05	0.574	0.0	0.0	-10.254597317694373	10	12	10	3UTR		0	0
hsa-miR-4769-3p	NM_001320619	FAS	TCTGCCATCCTCCCTCCCCTAC#GGGAGGAAGACAGTGGAGAA#(((.((((.((.((((((....#)))))).))...))))))).	3082	3102	1.0	-19.2	0	0.006100111	0.603	0.0	0.0	-11.372789689002973	15	20	7	3UTR		0	0
hsa-miR-4776-3p	NM_001320619	FAS	CTTGCCATCCTGGTCCACTGCAT#TGTGGTGGGCATACTGGGTAGGA#((((((......((((((((((.#))))))))))......)))))).	3256	3279	1.0	-23.5	0	0.0001813772	0.471	0.0	0.0	-16.265369821834263	16	23	10	3UTR		0	0
hsa-miR-2467-3p	NM_001320619	FAS	AGCAGAGGCAGAGAGGCTCAGG#CTGAACAGGCAGGCCACTTTGCCTCTA#...((((((((((.(((((((.#))))........))).)))))))))).	1415	1442	1.0	-24.1	0	0.000225655	0.647	0.0	0.0	-7.371380111199145	17	27	10	3UTR		0	0
hsa-miR-4786-5p	NM_001320619	FAS	TGAGACCAGGACTGGATGCACC#GTGTATGCATTTTACTGGCTCAA#((((.((((...((.((((((.#)))))).)).....)))))))).	1662	1685	1.0	-19.9	0	0.09453418	0.676	0.0	0.0	-16.206145434599655	16	23	8	3UTR		0	0
hsa-miR-4796-3p	NM_001320619	FAS	TAAAGTGGCAGAGTATAGACAC#CTAGAGCTTTGCCACC#....((((((((((.(((....#)))..)))))))))).	1738	1754	1.0	-18.4	0	0.0612733	0.559	0.0	0.0	-10.282012028888563	13	16	10	3UTR		0	1
hsa-miR-4796-3p	NM_001320619	FAS	TAAAGTGGCAGAGTATAGACAC#TCTATACAAGGCCATTTG#..(((((((...(((((((...#)))))))...))))))).	3550	3568	1.0	-17.4	1	0.0006372202	0.735	0.0	0.0	-12.371084972707173	14	18	7	3UTR		0	1
hsa-miR-4799-3p	NM_001320619	FAS	ACTGGCATGCTGCATTTATATA#GTATTAGCATTTCAACATGTAAGCATGTCGGTA#(((((((((((((((.......#.))))).)))))))))).	2759	2792	1.0	-19.6	1	0.0002850101	0.588	0.0	0.0	-4.1706235265052785	15	18	10	3UTR		0	0
hsa-miR-4804-3p	NM_001320619	FAS	TGCTTAACCTTGCCCTCGAAA#TTTCTATTTCTAGACAGAAGTAGGGCAAGTTAGGTAC#(((((((.((((((((.....#.))))))))))))))).	2934	2971	1.0	-19.9	1	0.0003284855	0.603	0.0	0.0	-6.251209375382295	15	17	15	3UTR		0	0
hsa-miR-5001-3p	NM_001320619	FAS	TTCTGCCTCTGTCCAGGTCCTT#GGTCTGGAAAGTGTCTTTAGGCAGAAA#((((((((((.((((((.((..#)))))))).)).......)))))))).	2831	2858	1.0	-22.2	1	0.0005513259	0.559	0.0	0.0	-6.7623489216120145	18	27	8	3UTR		0	1
hsa-miR-5002-5p	NM_001320619	FAS	AATTTGGTTTCTGAGGCACTTAGT#ACTAAGTCAAGTTAAAGGCTTTGTTCGAAAGAATGGTGTCAATGAAGCCAAAA#..(((((((((...((((((....#.))))))...))))))))).	718	771	1.0	-18.8	1	0.003517885	0.632	0.0	0.0	-10.449774559155296	15	20	9	3UTR		0	0
hsa-miR-5006-5p	NM_001320619	FAS	TTGCCAGGGCAGGAGGTGGAA#TCCATTTTTGCCTTGGTG#..(((((((((.((((((((.#))))))))))))))))).	1756	1774	1.0	-24.3	1	0.0002200636	0.529	0.0	0.0	-8.303804028968646	17	18	17	3UTR		0	0
hsa-miR-5008-5p	NM_001320619	FAS	TGAGGCCCTTGGGGCACAGTGG#TGCCCACAGGGTCTTC#.((((((((..(((((......#)))))..)))))))).	3393	3409	1.0	-22.5	1	0.0001655094	0.574	0.0	0.0	-7.8606057810956464	13	16	8	3UTR		0	0
hsa-miR-5008-5p	NM_001320619	FAS	TGAGGCCCTTGGGGCACAGTGG#CTAGTGGCCCCAAGCATGACTTCT#.(((((.((((((((.((.(((#))).))))))))))...).)))).	3145	3169	1.0	-23.3	0	0.01598965	0.456	0.0	0.0	-5.570060452532049	18	24	10	3UTR		0	0
hsa-miR-5010-5p	NM_001320619	FAS	AGGGGGATGGCAGAGCAAAATT#GATTTAGGAATTGCTCTTGTCATACCCCCA#.(((((((((((((((((....#.))))))).))))).))))).	2060	2090	1.0	-28.0	1	0.2956875	0.632	0.0	0.0	-3.793324837357118	17	21	7	3UTR		0	0
hsa-miR-5010-5p	NM_001320619	FAS	AGGGGGATGGCAGAGCAAAATT#GCTTTGCCACCTCTC#.(((((.(((((((((......#)))))))))))))).	1743	1758	1.0	-23.5	0	0.05279769	0.559	0.0	0.0	-5.337011372228436	14	15	14	3UTR		0	0
hsa-miR-5090	NM_001320619	FAS	CCGGGGCAGATTGGTGTAGGGTG#GCTTTGCCACCTCTCCATTTTTGCCTTGGT#((((((((((.(((.(..(((((#.)))))).)))..)))))))))).	1743	1773	1.0	-23.7	1	0.0008221901	0.529	0.0	0.0	-7.49779848186265	19	24	10	3UTR		0	0
hsa-miR-5091	NM_001320619	FAS	ACGGAGACGACAAGACTGTGCTG#GCACAGTTTATTGGTGTCA#...((.((.(..(((((((((..#)))))))))..).)).)).	1574	1593	1.0	-18.6	0	0.009421067	0.676	0.0	0.0	-15.643466398124254	14	19	9	3UTR		0	0
hsa-miR-5189-5p	NM_001320619	FAS	TCTGGGCACAGGCGGATGGACAGG#TCTGAGCCATCATAGTCTGTGCTGTCTGCTCTCCAGT#.((((((((((((.(((((.((((#))))..)))))...))))))))..........)))).	2897	2934	1.0	-24.6	1	0.008686906	0.559	0.0	0.0	-4.650164754877524	21	37	8	3UTR		0	0
hsa-miR-5192	NM_001320619	FAS	AGGAGAGTGGATTCCAGGTGGT#TCTGTGCTGTCTGCTCTCCA#.(((((((((((.(((((....#)))).)..))))))))))).	2912	2932	1.0	-20.9	1	0.005235253	0.559	0.0	0.0	-5.08245545002336	16	20	11	3UTR		0	0
hsa-miR-5192	NM_001320619	FAS	AGGAGAGTGGATTCCAGGTGGT#TACCTGGAACCACCTA#...((.((((.(((((((((..#))))))))))))))).	2231	2247	1.0	-21.7	0	0.04610379	0.662	0.0	0.0	-11.240273430282135	15	16	15	3UTR		0	0
hsa-miR-5196-5p	NM_001320619	FAS	AGGGAAGGGGACGAGGGTTGGG#CCAATCTTTGTACTCTTGCA#..(.(((((.(((((((((((.#))))))))))).))))).).	897	917	1.0	-22.2	0	0.0004240402	0.662	0.0	0.0	-9.231529462659658	17	20	11	3UTR		0	0
hsa-miR-5196-3p	NM_001320619	FAS	TCATCCTCGTCTCCCTCCCAG#GGAGTGTATGCAGAGGATGAA#((((((((((...(((((...#)))).)...)).)))))))).	1248	1269	1.0	-18.5	1	0.001110009	0.618	0.0	0.0	-11.398282843874613	15	21	8	3UTR		0	0
hsa-miR-5572	NM_001320619	FAS	GTTGGGGTGCAGGGGTCTGCT#GGCAGGCCACTTTGCCTCTAAA#.((((((.(((((((((((((#)))))))).))).)))))))).	1422	1444	1.0	-23.7	1	0.009696059	0.618	0.0	0.0	-6.106959766537749	19	22	8	3UTR		0	0
hsa-miR-5580-3p	NM_001320619	FAS	CACATATGAAGTGAGCCAGCAC#CTGGTTCTCTTTGTGGTGG#(((.(((((((.(((((((...#))))))).)))))))))).	3245	3264	1.0	-19.7	0	0.0005450742	0.5	0.0	0.0	-10.31640003075721	17	19	10	3UTR		0	0
hsa-miR-548at-5p	NM_001320619	FAS	AAAAGTTATTGCGGTTTTGGCT#GGCCAGAAGTGCAAGTTCTACTTTG#.(((((..(((((.((((((((#)))))))).))))).....))))).	2985	3010	1.0	-20.6	0	0.0003813855	0.618	0.0	0.0	-8.507486218929476	18	25	8	3UTR		0	0
hsa-miR-1295b-3p	NM_001320619	FAS	AATAGGCCACGGATCTGGGCAA#TTGCCTTGGTGCTCATCTTAATGGCCTAA#..(((((((.(((..((((((.#.)))))))))...))))))).	1763	1792	1.0	-20.2	1	0.08006036	0.559	0.0	0.0	-7.79179666547151	16	21	9	3UTR		0	0
hsa-miR-5589-3p	NM_001320619	FAS	TGCACATGGCAACCTAGCTCCCA#TAGGTTGCTATTGCC#.(((.(((((((((((.......#)))))))))))))).	2499	2514	1.0	-19.1	0	0.001144176	0.662	0.0	0.0	-7.91236201216959	14	15	14	3UTR		0	0
hsa-miR-5705	NM_001320619	FAS	TGTTTCGGGGCTCATGGCCTGTG#GCAGGCCACTTTGCCTCTAAATT#.((((.(((((...((((((((.#))))))))....))))).)))).	1423	1446	1.0	-24.4	0	0.02181716	0.618	0.0	0.0	-11.18705743833317	17	23	8	3UTR		0	0
hsa-miR-5705	NM_001320619	FAS	TGTTTCGGGGCTCATGGCCTGTG#CACAGGCTAACCCCACTCTATGAATCAATAGAAGAAGCT#.(((((((((....(((((((((#))))))))).))))...................))))).	1350	1389	1.0	-21.6	1	0.004102298	0.603	0.0	0.0	-12.110873152550473	18	39	9	3UTR		0	0
hsa-miR-5739	NM_001320619	FAS	GCGGAGAGAGAATGGGGAGC#TCCTCATTCTGGTGAACCTGGTTCTCTTTGTG#((((((((((((((((((..#))))))))).............))))))))).	3228	3260	1.0	-21.2	1	0.0001316983	0.515	0.0	0.0	-3.937574446201665	18	32	9	3UTR		0	0
hsa-miR-6076	NM_001320619	FAS	AGCATGACAGAGGAGAGGTGG#CCACCTTTCTTTTCTGCAATTTAATGCTA#((((((.((((((((((((((#))))))))))..))))))......)))).	2697	2726	1.0	-22.2	0	0.02203328	0.603	0.0	0.0	-5.4812609810729835	20	29	10	3UTR		0	0
hsa-miR-6078	NM_001320619	FAS	CCGCCTGAGCTAGCTGTGG#CTACATGCTGGCCAGTGGG#(((.(((.(((((((((((#))))).)))))))))))).	2678	2697	1.0	-22.0	0	7.803428e-08	0.574	0.0	0.0	-9.283231650341488	17	19	12	3UTR		0	0
hsa-miR-6085	NM_001320619	FAS	AAGGGGCTGGGGGAGCACA#TGTGGTTTTTTTCCTCATGGCTTCACCTAGTGGCCCCA#..((((((((((((((.((#.))))))).)))...)))))).	3119	3157	1.0	-23.2	1	0.002459475	0.515	0.0	0.0	-4.95700071937229	16	22	7	3UTR		0	0
hsa-miR-6090	NM_001320619	FAS	GGGGAGCGAGGGGCGGGGC#CTGTGCTGTCTGCTCTCCA#((((((((.(.((((.((.#)).)))).).)))))))).	2913	2932	1.0	-22.7	1	0.005235253	0.559	0.0	0.0	-8.051787660161391	15	19	8	3UTR		0	0
hsa-miR-6124	NM_001320619	FAS	GGGAAAAGGAAGGGGGAGGA#TTCTCTTTTTTGGTAGGGGCTTGCTTTTTGGTTTTGTCTTCCTTTTCTCT#(((((((((((((.((((..#.)))).))))))))))))).	2348	2398	1.0	-21.5	1	0.1523881	0.647	0.0	0.0	-4.794414363722071	17	20	13	3UTR		0	0
hsa-miR-6127	NM_001320619	FAS	TGAGGGAGTGGGTGGGAGG#CTCAAAACTACCTACTTCTTTC#.(((((((((((((((((.#)))....)))))))))))))).	1680	1702	1.0	-20.9	1	0.252812	0.603	0.0	0.0	-3.793324837357118	17	22	14	3UTR		0	0
hsa-miR-6134	NM_001320619	FAS	TGAGGTGGTAGGATGTAGA#CTACATGCTGGCCAGTGGGCCACCTTT#.((((((((((.((((((.#)))))).)).........)))))))).	2678	2705	1.0	-20.3	1	0.0009126239	0.603	0.0	0.0	-7.140128146953473	16	27	8	3UTR		0	0
hsa-miR-6504-5p	NM_001320619	FAS	TCTGGCTGTGCTGTAATGCAG#AGCACAGCCAC#..((((((((((.........#)))))))))).	3181	3192	1.0	-19.1	1	0.03101874	0.426	0.0	0.0	-8.071469890113187	10	11	10	3UTR		0	0
hsa-miR-6505-3p	NM_001320619	FAS	TGACTTCTACCTCTTCCAAAG#GGAAGACAGTGGAGAAGTCT#.(((((((.((((((((....#))))))....))))))))).	3086	3106	1.0	-19.8	1	0.001515416	0.574	0.0	0.0	-4.849714495602881	15	20	9	3UTR		0	0
hsa-miR-6507-5p	NM_001320619	FAS	GAAGAATAGGAGGGACTTTGT#TAGGGTTCCCTCCTGTG#.....(((((((((((((((.#)))))).))))))))).	2810	2827	1.0	-20.5	0	0.001036575	0.544	0.0	0.0	-13.6655996434504	15	17	9	3UTR		0	1
hsa-miR-6509-5p	NM_001320619	FAS	ATTAGGTAGTGGCAGTGGAAC#TTCCATAGGTTGCTATTGCCA#....((((((((((((((((.#))))))....)))))))))).	2494	2515	1.0	-20.3	0	0.001123128	0.662	0.0	0.0	-9.546562468637928	16	21	10	3UTR		0	0
hsa-miR-6510-5p	NM_001320619	FAS	CAGCAGGGGAGAGAGAGGAGTC#GGCCACCTTTCTTTTCTGCA#..(((((((((((((..(.(((#))))..))))))))))))).	2695	2715	1.0	-21.8	1	0.1326973	0.632	0.0	0.0	-5.1900497996759025	17	20	13	3UTR		0	0
hsa-miR-6511a-5p	NM_001320619	FAS	CAGGCAGAAGTGGGGCTGACAGG#TTTGCCACCTCTCCATTTTTGCCTT#.((((((((((((((.....(((#.))))))))))))))))).	1745	1770	1.0	-22.1	1	0.0336363	0.544	0.0	0.0	-4.026373917660731	17	19	17	3UTR		0	0
hsa-miR-6514-3p	NM_001320619	FAS	CTGCCTGTTCTTCCACTCCAG#GAACAGGCAGG#((((((((((...........#)))))))))).	1417	1428	1.0	-19.0	1	8.984901e-05	0.603	0.0	0.0	-13.223621401949268	10	11	10	3UTR		0	0
hsa-miR-6717-5p	NM_001320619	FAS	AGGCGATGTGGGGATGTAGAGA#GCATGCCCACAGGGTCTT#((((..((((((.((((.....#)))).))))))..)))).	3390	3408	1.0	-21.4	0	0.0001759671	0.574	0.0	0.0	-11.246700994873427	14	18	6	3UTR		0	0
hsa-miR-6511b-5p	NM_001320619	FAS	CTGCAGGCAGAAGTGGGGCTGACA#TGCCACCTCTCCATTTTTGCCTTGGTGCT#..((((((((((((((((......#.))))))))))))))....)).	1747	1776	1.0	-21.6	1	0.014246	0.515	0.0	0.0	-4.95700071937229	16	22	14	3UTR		0	0
hsa-miR-6718-5p	NM_001320619	FAS	TAGTGGTCAGAGGGCTTATGA#CATCTTGGTCTTCTTTATTGGCATGCCCACAGGGTCTTCTGACCTCTGA#(((.(((((((((((((....#.))))))))))))).))).	3370	3419	1.0	-23.7	0	5.002607e-07	0.618	0.0	0.0	-6.969596721160855	16	19	13	3UTR		0	0
hsa-miR-6722-3p	NM_001320619	FAS	TGCAGGGGTCGGGTGGGCCAGG#GGCTCTACCTCAAAGACCTTTGCAC#(((((((((((((((((((...#))).))))))....)))))))))).	1553	1578	1.0	-29.1	1	0.01842064	0.691	0.0	0.0	-3.937574446201665	19	25	10	3UTR		0	0
hsa-miR-892c-3p	NM_001320619	FAS	CACTGTTTCCTTTCTGAGTGGA#TCCTTTGGGAGGAAGACAGTGG#((((((((.(((((((((.(((#)))))))))))).)))))))).	3076	3098	1.0	-21.3	1	0.003190237	0.559	0.0	0.0	-4.993964104447428	20	22	12	3UTR		0	0
hsa-miR-6726-5p	NM_001320619	FAS	CGGGAGCTGGGGTCTGCAGGT#TCTGCTCTCCAGTTTTCT#.(((((((((((...(((((.#))))).))))))))))).	2921	2939	1.0	-21.7	1	0.004241943	0.544	0.0	0.0	-6.674744927794402	16	18	11	3UTR		0	0
hsa-miR-6728-3p	NM_001320619	FAS	TCTCTGCTCTGCTCTCCCCAG#TGGCATGCTAAGTACCCAAATAGGAGTGTATGCAGAGGA#(((((((..(((.((((....#.)))).))).))))))).	1226	1265	1.0	-20.0	1	0.0002362314	0.588	0.0	0.0	-8.596729646294301	14	18	7	3UTR		0	1
hsa-miR-6730-5p	NM_001320619	FAS	AGAAAGGTGGAGGGGTTGTCAGA#CTGGCCAGTGGGCCACCTTTCTT#((((((((((...(.(.(((((.#))))).).)...)))))))))).	2685	2708	1.0	-22.7	1	0.003328261	0.588	0.0	0.0	-12.133732404125247	17	23	10	3UTR		0	0
hsa-miR-6732-5p	NM_001320619	FAS	TAGGGGGTGGCAGGCTGGCC#GGCCAGTGGGCCACCTTTC#..(((((((((..(((((((#)))))))..))))))))).	2687	2706	1.0	-29.2	1	0.001720723	0.603	0.0	0.0	-9.592934641634889	16	19	9	3UTR		0	0
hsa-miR-6732-5p	NM_001320619	FAS	TAGGGGGTGGCAGGCTGGCC#GGCCTAATGCACCCCCA#..((((((.(((....((((#))))...))))))))).	1785	1802	1.0	-24.8	1	0.03047072	0.603	0.0	0.0	-9.12785954835895	13	17	9	3UTR		0	0
hsa-miR-6734-5p	NM_001320619	FAS	TTGAGGGGAGAATGAGGTGGAGA#CTCTACCTCAAAGACCTTTG#..(((((.....((((((((((.#))))))))))....))))).	1555	1575	1.0	-21.6	0	0.0107222	0.662	0.0	0.0	-15.741109560133568	15	20	10	3UTR		0	0
hsa-miR-6735-5p	NM_001320619	FAS	CAGGGCAGAGGGCACAGGAATCTGA#TCTGTGCTGTCTGCTCTC#.((((((((.((((((((.......#)))))))).)))))))).	2912	2930	1.0	-28.2	1	0.003659101	0.559	0.0	0.0	-5.035831305685297	16	18	8	3UTR		0	0
hsa-miR-6736-5p	NM_001320619	FAS	CTGGGTGAGGGCATCTGTGGT#CCACAGGGTCTTCTGACCTC#..((((((((((.(((((((.#)))))))))))))..)))).	3396	3416	1.0	-21.5	1	5.970964e-07	0.588	0.0	0.0	-6.246131332038532	17	20	13	3UTR		0	0
hsa-miR-6736-5p	NM_001320619	FAS	CTGGGTGAGGGCATCTGTGGT#CCACAGGCTAACCCCACTCT#..(((((.(((..(((((((.#)))))))....)))))))).	1349	1369	1.0	-21.1	0	0.006450399	0.618	0.0	0.0	-11.906569570815519	15	20	8	3UTR		0	0
hsa-miR-6737-5p	NM_001320619	FAS	TTGGGGTGGTCGGCCCTGGAG#TTCTAGCTACATGCTGGCCAGTGGGCCACCTTT#..(((((((((((((((((((#)))))).........))))....))))))))).	2672	2705	1.0	-22.7	1	0.0009126239	0.603	0.0	0.0	-4.95700071937229	19	33	9	3UTR		0	0
hsa-miR-6737-5p	NM_001320619	FAS	TTGGGGTGGTCGGCCCTGGAG#CTAGAGCTTTGCCACCTCT#..((((((((.(((.((((..#)))).)))..)))))))).	1738	1757	1.0	-21.9	1	0.04345509	0.574	0.0	0.0	-8.517224755033276	15	19	8	3UTR		0	0
hsa-miR-6739-3p	NM_001320619	FAS	ATTGTTCTGTCTTTCTCCCAG#CTTTGAGTTCCTTTGGGAGGAAGACAGT#......(((((((((((((((#.))))))))))))))).	3068	3096	1.0	-24.7	0	0.005349743	0.544	0.0	0.0	-15.566558404643448	15	17	15	3UTR		0	0
hsa-miR-6741-5p	NM_001320619	FAS	GTGGGTGCTGGTGGGAGCCGTG#CATGGCTTCACCTAGTGGCCCCAA#.((((.((((.(((((((((((#)))))))...)))).)))))))).	3134	3158	1.0	-26.7	0	0.002270387	0.515	0.0	0.0	-8.519058073960514	19	24	8	3UTR		0	0
hsa-miR-6745	NM_001320619	FAS	TGGGTGGAAGAAGGTCTGGTT#AGACCTCTTCCAAACAG#((..((((((.((((((....#))))))))))))..)).	2518	2535	1.0	-20.4	0	0.02962727	0.588	0.0	0.0	-11.351910670877654	14	17	12	3UTR		0	0
hsa-miR-6746-5p	NM_001320619	FAS	CCGGGAGAAGGAGGTGGCCTGG#CAGGCCACTTTGCCTCTA#...((((...(((((((((((.#)))))))))))..)))).	1424	1442	1.0	-24.3	0	0.000225655	0.647	0.0	0.0	-11.127071249433312	15	18	11	3UTR		0	0
hsa-miR-6747-5p	NM_001320619	FAS	AGGGGTGTGGAAAGAGGCAGAACA#TTTGCCTCTAAATTACCTCTG#(((((((.....(((((((((...#)))))))))....))))))).	1432	1453	1.0	-22.1	1	0.01516416	0.632	0.0	0.0	-14.721683286962943	16	21	9	3UTR		0	0
hsa-miR-6749-5p	NM_001320619	FAS	TCGGGCCTGGGGTTGGGGGAGC#GCTTCACCTAGTGGCCCCAAGCATGAC#(((.((.(((((((((((((((#))))).))))...)))))).)).))).	3138	3165	1.0	-25.2	0	0.005673332	0.5	0.0	0.0	-8.513283256032173	20	27	6	3UTR		0	0
hsa-miR-6752-5p	NM_001320619	FAS	GGGGGGTGTGGAGCCAGGGGGC#TCCTCATGGCTTCACCTAGTGGCCCCA#..(((((((((((((((((((.#))))).)))))))))......))))).	3130	3157	1.0	-29.5	1	0.002459475	0.515	0.0	0.0	-4.95700071937229	19	27	9	3UTR		0	1
hsa-miR-6753-5p	NM_001320619	FAS	CACCAGGGCAGAGCAGGGCTGA#TAGTTGTGCTTTGCTTAGGGTT#.(((.((((((((((.(((((.#))))).))))))))))..))).	2795	2817	1.0	-24.3	0	0.001174498	0.544	0.0	0.0	-8.145411092473203	18	22	10	3UTR		0	0
hsa-miR-6754-3p	NM_001320619	FAS	TCTTCACCTGCCTCTGCCTGCA#AGGGGTAGGTTTTATTATTAAGAAAGCCAAATGAGGAT#(((((((((((((((.......#))))))))))......................))))).	2604	2642	1.0	-17.5	1	0.0005743124	0.691	0.0	0.0	-4.1706235265052785	15	38	10	3UTR		0	0
hsa-miR-6756-5p	NM_001320619	FAS	AGGGTGGGGCTGGAGGTGGGGCT#CCCCACCCCCGAAAATGTTCAATAATGTCCCATGTA#.(.((((((((((.(((((((..#))))))).)))...............))))))).).	1972	2008	1.0	-27.6	0	0.159221	0.574	0.0	0.0	-6.207704229183972	18	36	7	3UTR		0	0
hsa-miR-6756-3p	NM_001320619	FAS	TCCCCTTCCTCCCTGCCCAG#GGGAGGAAGACAGTGGAG#(((((((((((((.......#)))))))))...).))).	3082	3100	1.0	-19.2	1	0.004956882	0.574	0.0	0.0	-5.762913004276319	13	18	9	3UTR		0	0
hsa-miR-6757-5p	NM_001320619	FAS	TAGGGATGGGAGGCCAGGATGA#CATCTTGGTCTTCTTTATTGGCATGCCCA#..(((((((((((((((((((.#)))))))))))))........))).))).	3370	3399	1.0	-24.8	1	0.03943192	0.574	0.0	0.0	-4.95700071937229	19	29	13	3UTR		0	0
hsa-miR-6757-5p	NM_001320619	FAS	TAGGGATGGGAGGCCAGGATGA#TCATCTTAATGGCCTAATGCACCCCC#..(((.((..((((((((((((#))))))...))))))....)).))).	1775	1801	1.0	-21.9	0	0.02241795	0.603	0.0	0.0	-9.15685560713928	17	26	6	3UTR		0	0
hsa-miR-6759-5p	NM_001320619	FAS	TTGTGGGTGGGCAGAAGTCTGT#GCATGACTTCTCCCATGTCAATGAGCACAGCCACAT#.((((((((((.((((((((((#))).))))))))))))..............))))).	3158	3194	1.0	-23.3	1	0.04161029	0.441	0.0	0.0	-7.140128146953473	20	36	12	3UTR		0	0
hsa-miR-6759-5p	NM_001320619	FAS	TTGTGGGTGGGCAGAAGTCTGT#TAGTACAAATGTCTATCCACAGG#(((((((((((((...(((((.#))).))...))))))))))))).	1333	1356	1.0	-20.9	1	0.01470156	0.632	0.0	0.0	-5.762913004276319	18	23	13	3UTR		0	0
hsa-miR-6761-5p	NM_001320619	FAS	TCTGAGAGAGCTCGATGGCAG#GCCATCATAGTCTGTGCTGTCTGCTCTCCAGT#.(((.((((((..(((((((.#.))))))).))))))))).	2902	2934	1.0	-22.6	0	0.008686906	0.559	0.0	0.0	-12.548295934432188	16	19	9	3UTR		0	0
hsa-miR-6761-5p	NM_001320619	FAS	TCTGAGAGAGCTCGATGGCAG#TTGCCTTGGTGCTCATCTTAA#..(((((((((((((.(((((#))))))))).)))).))))).	1763	1784	1.0	-19.1	1	0.01772084	0.544	0.0	0.0	-5.1900497996759025	18	21	9	3UTR		0	0
hsa-miR-6762-5p	NM_001320619	FAS	CGGGGCCATGGAGCAGCCTGTGT#CATGGCTTCACCTAGTGGCCCCA#.((((((((((.(.((((.(((.#))))))).).))..)))))))).	3134	3157	1.0	-25.9	1	0.002459475	0.515	0.0	0.0	-7.996968064473879	18	23	8	3UTR		0	1
hsa-miR-6763-5p	NM_001320619	FAS	CTGGGGAGTGGCTGGGGAG#TTTCTGAGCCATCATAGTCTGTGCTGTCTGCTCTCCAGT#(((((((((((((.(((((#))))).))))...................))))))))).	2895	2934	1.0	-23.0	1	0.008686906	0.559	0.0	0.0	-4.794414363722071	18	39	9	3UTR		0	0
hsa-miR-6766-3p	NM_001320619	FAS	TGATTGTCTTCCCCCACCCTCA#TGGGAGGAAGACAGTGGA#(.((((((((((((((......#)))).)))))))))).).	3081	3099	1.0	-22.5	1	0.002761849	0.574	0.0	0.0	-5.101250328216836	15	18	10	3UTR		0	0
hsa-miR-6767-5p	NM_001320619	FAS	TCGCAGACAGGGACACATGGAGA#CTCCTGTGTTATGGTCTGGAA#((.(((((...((((((.((((.#))))))))))...))))))).	2819	2840	1.0	-22.9	0	0.004596187	0.544	0.0	0.0	-10.618784522492405	17	21	10	3UTR		0	0
hsa-miR-6767-5p	NM_001320619	FAS	TCGCAGACAGGGACACATGGAGA#TCTGAGCCATCATAGTCTGTGCTGTCTGCT#..((((((((((((..((((...#.))))....))))...)))))))).	2897	2927	1.0	-20.6	1	0.002483044	0.603	0.0	0.0	-5.925499359926538	16	25	8	3UTR		0	0
hsa-miR-6769a-5p	NM_001320619	FAS	AGGTGGGTATGGAGGAGCCCT#GGATTTAGGAATTGCTCTTGTCATACCCCCA#.((.(((((((((((((((((#.)))....)))))).)))))))))).	2059	2090	1.0	-24.6	0	0.2956875	0.632	0.0	0.0	-6.825347112316308	19	26	10	3UTR		0	0
hsa-miR-6770-3p	NM_001320619	FAS	CTGGCGGCTGTGTCTTCACAG#TGTCCAAGACACAGCAGAACAGA#(((...((((((((((.(((.#)))..))))))))))....))).	793	816	1.0	-20.7	0	0.006726568	0.603	0.0	0.0	-12.989592657166373	16	23	10	3UTR		0	0
hsa-miR-6772-3p	NM_001320619	FAS	TTGCTCCTGACTCTGTGCCCACA#GTGGGCATACTGGGTAGGAGA#...(((((.(((((((((((((.#)))))))))..))))))))).	3260	3281	1.0	-27.6	0	0.001250956	0.471	0.0	0.0	-7.570929851924502	18	21	9	3UTR		0	0
hsa-miR-6775-5p	NM_001320619	FAS	TCGGGGCATGGGGGAGGGAGGCTGG#GGCTTCACCTAGTGGCCCCAAGCATGACTTCTCCCATGTCAATGAGCACAGCCACATTCCCGAG#(((((((((((((((((..((((((#.))).)).)..))))))))))))...................))))).	3137	3201	1.0	-31.5	1	0.02247299	0.456	0.0	0.0	-3.937574446201665	23	48	12	3UTR		0	0
hsa-miR-6775-3p	NM_001320619	FAS	AGGCCCTGTCCTCTGCCCCAG#TTGGTCTTCTTTATTGGCATGCCCACAGGGTCTT#(((((((((...(((((....#.)))).)...))))))))).	3374	3408	1.0	-19.8	1	0.0001759671	0.574	0.0	0.0	-11.35165869953655	14	20	9	3UTR		0	0
hsa-miR-6777-5p	NM_001320619	FAS	ACGGGGAGTCAGGCAGTGGTGGA#TCCACCAAAAGGCAAGACTGCCCT#..(((.((((..((..(((((((#)))))))....))..)))).))).	1835	1859	1.0	-27.8	0	6.322797e-05	0.618	0.0	0.0	-13.99803590612629	16	24	7	3UTR		0	0
hsa-miR-6782-5p	NM_001320619	FAS	TAGGGGTGGGGGAATTCAGGGGTGT#TTCCCCCACCCCC#..((((((((((((...........#)))))))))))).	1969	1982	1.0	-27.7	1	0.1560878	0.676	0.0	0.0	-5.925499359926538	12	13	12	3UTR		0	0
hsa-miR-6783-3p	NM_001320619	FAS	TTCCTGGGCTTCTCCTCTGTAG#ACAGTGGAGAAGTCTT#.....((((((((((.((((..#)))).)))))))))).	3091	3107	1.0	-21.9	0	0.001206765	0.574	0.0	0.0	-13.898648723754015	14	16	10	3UTR		0	0
hsa-miR-6784-5p	NM_001320619	FAS	GCCGGGGCTTTGGGTGAGGG#CCTCATGGCTTCACCTAGTGGCCCCAAGCA#((.((((((((((((((((.#.)))))))))).))))))..)).	3131	3161	1.0	-28.6	0	0.0008033741	0.485	0.0	0.0	-5.495113920508112	18	23	10	3UTR		0	0
hsa-miR-6784-5p	NM_001320619	FAS	GCCGGGGCTTTGGGTGAGGG#CCCAAAGGTCACCCATGAGCTGCAGAAAAAAAGGCT#((((.(((((((((((((((#))).....))))))).))))).).........))).	3285	3321	1.0	-23.6	0	0.00231008	0.544	0.0	0.0	-8.056611621014136	19	36	7	3UTR		0	0
hsa-miR-6784-5p	NM_001320619	FAS	GCCGGGGCTTTGGGTGAGGG#CCTCTCCATTTTTGCCTTGGTG#((((((((..((((.((((.#)))))))).....)))))))).	1752	1774	1.0	-23.5	1	0.0002200636	0.529	0.0	0.0	-6.971920133026242	16	22	8	3UTR		0	0
hsa-miR-6786-5p	NM_001320619	FAS	GCGGTGGGGCCGGAGGGGCGT#GCTTCACCTAGTGGCCCCAAGCA#((..((((((((..(((....#.)))..)))))))).)).	3138	3161	1.0	-24.8	0	0.0008033741	0.485	0.0	0.0	-10.673106725653954	13	18	8	3UTR		0	0
hsa-miR-6792-5p	NM_001320619	FAS	GTAAGCAGGGGCTCTGGGTGA#TCACCCATGAGCTGCA#.......(.((((((((((((#))))))).))))).).	3293	3309	1.0	-22.0	0	0.001269707	0.515	0.0	0.0	-18.16663459776053	13	16	7	3UTR		0	0
hsa-miR-6794-5p	NM_001320619	FAS	CAGGGGGACTGGGGGTGAGC#TTTTCCCCCACCCCCG#..(((((..((((((.(((.#))).))))))))))).	1967	1983	1.0	-23.7	0	0.1002472	0.662	0.0	0.0	-8.560074387102297	14	16	11	3UTR		0	0
hsa-miR-6799-5p	NM_001320619	FAS	GGGGAGGTGTGCAGGGCTGG#AGCTTTGCCACCTCTCCA#(((((((((.((((((((..#))))))))))))))))).	1742	1760	1.0	-30.5	1	0.07645696	0.529	0.0	0.0	-5.180080914529843	17	18	17	3UTR		0	0
hsa-miR-6801-5p	NM_001320619	FAS	TGGTCAGAGGCAGCAGGAAATGA#TCTTCTGACCTCTGATTAG#(((((((((((((.((((.....#))))))).)))))))))).	3404	3423	1.0	-21.3	1	1.696771e-05	0.603	0.0	0.0	-4.794414363722071	17	19	10	3UTR		0	0
hsa-miR-6801-5p	NM_001320619	FAS	TGGTCAGAGGCAGCAGGAAATGA#TCATAGTCTGTGCTGTCTGCTCTCCAG#(((..(((((((((((((.((((#))))..))).)))))))).))..))).	2906	2933	1.0	-19.7	0	0.005713397	0.574	0.0	0.0	-11.088633895973327	20	27	8	3UTR		0	0
hsa-miR-6801-3p	NM_001320619	FAS	ACCCCTGCCACTCACTGGCC#GGTTTTCTCTTTTTTGGTAGGGGC#.(((((((((..........#.))))))))).	2344	2368	1.0	-18.1	1	0.0008121218	0.632	0.0	0.0	-13.079371793104722	9	11	9	3UTR		0	0
hsa-miR-6803-5p	NM_001320619	FAS	CTGGGGGTGGGGGGCTGGGCGT#TCCCCCACCCCCGA#.(((((((((((((........#))))))))))))).	1970	1984	1.0	-30.0	1	0.1221823	0.647	0.0	0.0	-4.761823477911366	13	14	13	3UTR		0	1
hsa-miR-6806-3p	NM_001320619	FAS	TGAAGCTCTGACATTCCTGCAG#CTCAGGCATCAAAAGCATTTTGAGCAGGAGAGTATTACTAGAGCTTTG#.(((((((((((.(((((((..#.))))))).)).....))))))))).	1701	1749	1.0	-23.5	1	0.3118053	0.559	0.0	0.0	-5.08245545002336	18	26	9	3UTR		0	0
hsa-miR-6807-5p	NM_001320619	FAS	GTGAGCCAGTGGAATGGAGAGG#CTATTATATATGTGTATGCATTTTACTGGCTCAA#.(((((((((((((((.(....#.).))))))))))))))).	1651	1685	1.0	-24.5	1	0.09453418	0.676	0.0	0.0	-3.793324837357118	16	19	15	3UTR		0	1
hsa-miR-6808-5p	NM_001320619	FAS	CAGGCAGGGAGGTGGGACCATG#TGCCACCTCTCCATTTTTGCCTT#.((((((((((((((.(.....#).)))))))))......))))).	1747	1770	1.0	-22.4	1	0.0336363	0.544	0.0	0.0	-4.026373917660731	15	23	9	3UTR		0	0
hsa-miR-6812-5p	NM_001320619	FAS	ATGGGGTGAGATGGGGAGGAGCAGC#TTGCCACCTCTCCATTTTTGCCTTG#..(((((((((((((((((.((((.#))))..)))))))))))).))))).	1746	1771	1.0	-25.4	1	0.002011527	0.529	0.0	0.0	-4.95700071937229	21	25	12	3UTR		0	0
hsa-miR-6814-5p	NM_001320619	FAS	TCCCAAGGGTGAGATGCTGCCA#GGTAGGAGAATCACCCAAAGGT#.((...((((((..(.(((((.#))))).)...))))))...)).	3272	3294	1.0	-21.4	0	0.006948742	0.515	0.0	0.0	-15.22436265881209	14	22	6	3UTR		0	0
hsa-miR-6815-5p	NM_001320619	FAS	TAGGTGGCGCCGGAGGAGTCATT#TTCCTCATGGCTTCACCTAG#(((((((.((((((((((.....#)))))).)))).))))))).	3129	3149	1.0	-25.0	1	0.002052586	0.515	0.0	0.0	-6.251209375382295	17	20	7	3UTR		0	0
hsa-miR-6815-5p	NM_001320619	FAS	TAGGTGGCGCCGGAGGAGTCATT#ATGACTTCTCCCATGTCAATGAGCACAGCCACA#...(((((((((((((((((((.#))))))))))).........).))...))))).	3160	3193	1.0	-23.3	0	0.03507228	0.441	0.0	0.0	-6.514540193678739	19	33	11	3UTR		0	0
hsa-miR-6816-5p	NM_001320619	FAS	TGGGGCGGGGCAGGTCCCTGC#GTAGGGGCTTGCTTTTTGGTTTTGTCTTC#.((((((((((((((((((((#))))))))))))))........)))))).	2360	2389	1.0	-25.2	1	0.0284641	0.647	0.0	0.0	-3.793324837357118	20	29	14	3UTR		0	0
hsa-miR-6819-5p	NM_001320619	FAS	TTGGGGTGGAGGGCCAAGGAGC#GCTCATCTTAATGGCCTAATGCACCCCC#..((((((.(((((((((((((#))))..))...))))))..).)))))).	1773	1801	1.0	-25.7	1	0.02241795	0.603	0.0	0.0	-6.013390377618052	19	28	6	3UTR		0	0
hsa-miR-6827-5p	NM_001320619	FAS	TGGGAGCCATGAGGGTCTGTGC#GTACTTGGTGATGTGGTTTTTTTCCTCATGGCTTCA#..(((((((((((((.......#.))))))))))))).	3108	3144	1.0	-23.6	1	0.002119037	0.529	0.0	0.0	-5.1900497996759025	13	15	13	3UTR		0	0
hsa-miR-6828-3p	NM_001320619	FAS	ATCTGCTCTCTTGTTCCCAG#TTGGGAGGAAGACAGTGGAG#.((((((.((((.(((((((#))))))).)))).)))))).	3080	3100	1.0	-21.0	1	0.004956882	0.574	0.0	0.0	-7.396090379203992	17	20	7	3UTR		0	0
hsa-miR-6830-5p	NM_001320619	FAS	CCAAGGAAGGAGGCTGGACATC#GATGTGGTTTTTTTCCTCATGGC#(((((((((((((((..(((((#)))))))))))))))))..))).	3117	3140	1.0	-18.7	1	0.003358868	0.544	0.0	0.0	-4.1706235265052785	20	23	17	3UTR		0	0
hsa-miR-6832-3p	NM_001320619	FAS	ACCCTTTTTCTCTTTCCCAG#CTGGGTAGGAGAATCACCCAAAGGT#..((((((((((((.(((((#))))).)))))))......))))).	3269	3294	1.0	-18.8	1	0.006948742	0.515	0.0	0.0	-5.692450279622925	17	25	7	3UTR		0	0
hsa-miR-6835-5p	NM_001320619	FAS	AGGGGGTAGAAAGTGGCTGAAG#GGCCACTTTGCCTCTA#.(((((((..((((((((....#))))))))))))))).	1426	1442	1.0	-21.4	1	0.000225655	0.647	0.0	0.0	-6.09222096393106	15	16	15	3UTR		0	0
hsa-miR-6835-5p	NM_001320619	FAS	AGGGGGTAGAAAGTGGCTGAAG#GCTCTTGTCATACCCCCA#.((((((((((((.(((.....#)))))).)).))))))).	2072	2090	1.0	-19.3	1	0.2956875	0.632	0.0	0.0	-4.650164754877524	15	18	7	3UTR		0	0
hsa-miR-6836-5p	NM_001320619	FAS	CGCAGGGCCCTGGCGCAGGCAT#GTGCTTTGCTTAGGGTTCCCTCCTGTGT#(((((((((((((((.((((((#)))))))))).))))).....)))))).	2800	2828	1.0	-25.3	1	0.00131972	0.559	0.0	0.0	-4.1706235265052785	21	28	10	3UTR		0	0
hsa-miR-6836-5p	NM_001320619	FAS	CGCAGGGCCCTGGCGCAGGCAT#ATGCTGGCCAGTGGGCCACCTTTCTTTTCTGCA#.(((((((((((((.((.((((#))))))))))..)))))...........)))).	2682	2715	1.0	-24.8	1	0.1326973	0.632	0.0	0.0	-4.528774397607753	19	33	10	3UTR		0	0
hsa-miR-6838-3p	NM_001320619	FAS	AAGTCCTGCTTCTGTTGCAG#CTGCTCTCCAGTTTTCTATTTCTAGACAGAAGTAGGGCA#..((((((((((((((((((#))))....................)))))))))))))).	2922	2961	1.0	-24.8	1	2.738127e-05	0.588	0.0	0.0	-4.95700071937229	18	39	14	3UTR		0	0
hsa-miR-6839-3p	NM_001320619	FAS	TTGGGTTTTCTCTTCAATCCAG#CTGGGTAGGAGAATCACCCAAA#((((((.(((((((..((((((#)))))))))))))..)))))).	3269	3291	1.0	-22.1	0	0.003930901	0.5	0.0	0.0	-6.449759621627232	19	22	13	3UTR		0	0
hsa-miR-6842-5p	NM_001320619	FAS	TGGGGGTGGTCTCTAGCCAAGG#TGGCCAGTGGGCCACCTTTC#.(((((((((((((.((((...#)))).)).))))))))))).	2686	2706	1.0	-23.7	1	0.001720723	0.603	0.0	0.0	-4.528774397607753	17	20	11	3UTR		0	1
hsa-miR-6842-5p	NM_001320619	FAS	TGGGGGTGGTCTCTAGCCAAGG#GTTAGAGAACACCCTA#..((((((.((((((((.....#)))))))).)))))).	3024	3040	1.0	-22.5	1	0.0511863	0.603	0.0	0.0	-6.013390377618052	14	16	8	3UTR		0	1
hsa-miR-6843-3p	NM_001320619	FAS	ATGGTCTCCTGTTCTCTGCAG#GCATTTTGAGCAGGAGAGTATT#(((.((((((((((..(((..#)))....)))))))))).))).	1715	1737	1.0	-22.1	0	0.0001046109	0.588	0.0	0.0	-7.938095361715103	16	22	10	3UTR		0	0
hsa-miR-6843-3p	NM_001320619	FAS	ATGGTCTCCTGTTCTCTGCAG#TTGCAGAGAAAATTCAGACTATC#(((((((....((((((((((#)))))))))).....))))))).	912	935	1.0	-20.4	1	0.03924839	0.603	0.0	0.0	-11.374879977366588	17	23	10	3UTR		0	0
hsa-miR-6845-5p	NM_001320619	FAS	CGGGGCCAGAGCAGAGAGC#GTGCTTTGCTTAGGGTTCCC#.((((((.((((((((.((#)).))))))))..)))))).	2800	2820	1.0	-20.6	1	0.0007192713	0.544	0.0	0.0	-6.106959766537749	16	20	8	3UTR		0	1
hsa-miR-6845-3p	NM_001320619	FAS	CCTCTCCTCCCTGTGCCCCAG#CTGGTGAACCTGGTTCTCTTTGTGGTGGGCATACTGGGTAGGAGAA#..((((((((((((((((...#.)))))))..))).)))))).	3236	3282	1.0	-25.9	1	0.001252176	0.471	0.0	0.0	-4.95700071937229	16	21	7	3UTR		0	0
hsa-miR-6846-5p	NM_001320619	FAS	TGGGGGCTGGATGGGGTAGAGT#CTCATGGCTTCACCTAGTGGCCCCAA#((((((((((.((((((.(((.#)))...)))))).)))))..))))).	3132	3158	1.0	-22.2	1	0.002270387	0.515	0.0	0.0	-6.7623489216120145	19	26	6	3UTR		0	0
hsa-miR-6846-5p	NM_001320619	FAS	TGGGGGCTGGATGGGGTAGAGT#GCTCTACCTCAAAGACCTTTG#.(((((((...(((((((((((#))))))))))).)).))))).	1554	1575	1.0	-21.7	1	0.0107222	0.662	0.0	0.0	-8.91699543934141	18	21	11	3UTR		0	0
hsa-miR-6847-5p	NM_001320619	FAS	ACAGAGGACAGTGGAGTGTGAGC#TTGGCATGCCCACAGGGTCTTCTGA#.((((((((.((((.((((.((.#)).))))..))))...)))))))).	3387	3412	1.0	-21.6	1	6.064178e-05	0.574	0.0	0.0	-5.771280865935932	18	25	8	3UTR		0	0
hsa-miR-6847-3p	NM_001320619	FAS	GGCTCATGTGTCTGTCCTCTTC#GGGAGGAAGACAGTGGAGA#..(((...(((((.(((((((.#))))))))))))...))).	3082	3101	1.0	-19.1	0	0.006690311	0.588	0.0	0.0	-11.572120862137695	15	19	12	3UTR		0	0
hsa-miR-6849-5p	NM_001320619	FAS	GAGTGGATAGGGGAGTGTGTGGA#TCCACAGGCTAACCCCACTCT#((((((...((..(((.((((((#)))))).)))..)))))))).	1348	1369	1.0	-27.0	0	0.006450399	0.618	0.0	0.0	-13.487219490761976	17	21	8	3UTR		0	0
hsa-miR-6851-5p	NM_001320619	FAS	AGGAGGTGGTACTAGGGGCCAGC#GCTGGCCAGTGGGCCACCTTTC#.(((((((((.(((..(((((((#)))))))..)))))))))))).	2684	2706	1.0	-31.2	1	0.001720723	0.603	0.0	0.0	-7.586597953321716	19	22	12	3UTR		0	0
hsa-miR-6853-5p	NM_001320619	FAS	AGCGTGGGATGTCCATGAAGTCAG#CTTTATTGGCATGCCCACA#...((((((((((.((((((....#)))))).))))).))))).	3382	3401	1.0	-19.9	0	0.02863936	0.574	0.0	0.0	-7.371380111199145	16	19	6	3UTR		0	0
hsa-miR-6853-5p	NM_001320619	FAS	AGCGTGGGATGTCCATGAAGTCAG#TGACTTCTCCCATGTC#.((((((((.......(((((((.#))))))))))))))).	3161	3177	1.0	-19.8	1	0.0007145587	0.456	0.0	0.0	-14.3218782614329	15	16	15	3UTR		0	0
hsa-miR-6857-5p	NM_001320619	FAS	TTGGGGATTGGGTCAGGCCAGT#TGGCTTCACCTAGTGGCCCCAAG#(((((((((((((.((((((..#)))))).)))))))..)))))).	3136	3159	1.0	-26.3	1	0.001376714	0.5	0.0	0.0	-4.794414363722071	19	23	7	3UTR		0	0
hsa-miR-6857-5p	NM_001320619	FAS	TTGGGGATTGGGTCAGGCCAGT#TGGCCTAATGCACCCCCAAA#((((((..((.((.((((((..#)))))).)).)).)))))).	1784	1804	1.0	-23.6	0	0.05390443	0.603	0.0	0.0	-11.476510303184373	16	20	6	3UTR		0	0
hsa-miR-6858-5p	NM_001320619	FAS	GTGAGGAGGGGCTGGCAGGGAC#CTTTGCCACCTCTCCA#....(((((((.((((((((..#))))))))))))))).	1744	1760	1.0	-25.7	0	0.07645696	0.529	0.0	0.0	-12.893365778234283	15	16	15	3UTR		0	0
hsa-miR-6859-5p	NM_001320619	FAS	GAGAGGAACATGGGCTCAGGACA#TTCTGAGCCATCATAGTCTGTGCTGTCTGCTCTCC#(((((.((((..(((((((((..#)))))))))..............))).).))))).	2896	2931	1.0	-20.8	0	0.004237426	0.559	0.0	0.0	-12.010110992401417	18	35	9	3UTR		0	0
hsa-miR-6862-5p	NM_001320619	FAS	CGGGCATGCTGGGAGAGACTTT#AAAGCATTGCATATTCAAACATCTTGGTCTTCTTTATTGGCATGCCCA#.(((((((((.(((((((((..#.))))).))))...))))))))).	3351	3399	1.0	-25.8	1	0.03943192	0.574	0.0	0.0	-6.618099312767468	18	24	9	3UTR		0	0
hsa-miR-6862-3p	NM_001320619	FAS	CCTCACCCAGCTCTCTGGCCCTCT#GGTGGGCATACTGGGTAGGA#(((.((((((.......((((.((#)).))))...))))))))).	3259	3279	1.0	-20.5	0	0.0001813772	0.471	0.0	0.0	-16.25564367690846	15	20	9	3UTR		0	0
hsa-miR-6865-5p	NM_001320619	FAS	TAGGTGGCAGAGGAGGGACTTCA#TCTCTTTTCTGAGCCATCA#..((((((((((((((((.....#))))))))))..)))))).	2890	2909	1.0	-20.8	1	0.0225207	0.574	0.0	0.0	-4.95700071937229	16	19	10	3UTR		0	0
hsa-miR-6869-3p	NM_001320619	FAS	CGCCGCGCGCATCGGCTCAGC#GAGTAAATGCAGTGGCA#.(((((..((((..((((...#))))..)))).))))).	1214	1231	1.0	-19.6	0	0.001042513	0.603	0.0	0.0	-9.796616831595719	13	17	5	3UTR		0	0
hsa-miR-6870-5p	NM_001320619	FAS	TGGGGGAGATGGGGGTTGA#TCAAAGATGATAAAATAGATTCTTATTTTTCCCCCACCCCCGA#((((((...((((((..((#.))..)))))))))))).	1941	1984	1.0	-22.3	0	0.1221823	0.647	0.0	0.0	-9.084334648802992	14	18	12	3UTR		0	0
hsa-miR-6871-3p	NM_001320619	FAS	CAGCACCCTGTGGCTCCCACAG#CCACAGGGTCTTCTGA#(((.(((((((((.........#)))))))))...))).	3396	3412	1.0	-19.2	0	6.064178e-05	0.574	0.0	0.0	-8.79493527923551	12	16	9	3UTR		0	0
hsa-miR-6871-3p	NM_001320619	FAS	CAGCACCCTGTGGCTCCCACAG#GAGCCATCATAGTCTGTGCTGT#((((((.(((((((((......#)))))))...))...)))))).	2900	2922	1.0	-19.5	0	0.004882032	0.618	0.0	0.0	-5.4812609810729835	15	22	7	3UTR		0	0
hsa-miR-6873-3p	NM_001320619	FAS	TTCTCTCTGTCTTTCTCTCTCAG#TGAACTCAGAGCAAGAACTTTGAGTTCCTTTGGGAGGAAGACAGTGGAGAAG#(((((((((((((((((((..((#.))..))))))))))))).)))))).	3051	3103	1.0	-27.7	1	0.004561993	0.588	0.0	0.0	-3.937574446201665	21	26	13	3UTR		0	0
hsa-miR-6874-5p	NM_001320619	FAS	ATGGAGCTGGAACCAGATCAGGC#GCTTGGTCTAGAGTGAAAAACAACAAATTCAGTTCTG#..(((((((((((((((((((((#))))))))).).)).............))))))))).	993	1030	1.0	-20.2	1	0.006808836	0.691	0.0	0.0	-4.95700071937229	21	37	9	3UTR		0	0
hsa-miR-6874-3p	NM_001320619	FAS	CAGTTCTGCTGTTCTGACTCTAG#TAGATGAGATCAAGAATGACAATGTCCAAGACACAGCAGAACA#..((((((((((((((((.....#.)))..))).)))))))))).	771	814	1.0	-21.0	1	0.01015046	0.588	0.0	0.0	-4.95700071937229	16	21	10	3UTR		0	0
hsa-miR-6877-5p	NM_001320619	FAS	AGGGCCGAAGGGTGGAAGCTGC#GTGGTTTTTTTCCTCATGGCTTCACCTAGTGGCCCC#.((((((..((((.((((((..#.))))))))))..)))))).	3120	3156	1.0	-25.1	1	0.0007721319	0.515	0.0	0.0	-8.020189342303919	16	20	10	3UTR		0	0
hsa-miR-6879-5p	NM_001320619	FAS	CAGGGCAGGGAAGGTGGGAGAG#CTTTGCCACCTCTCCATTTTTGCCTTGG#(((((((((((((((((.((((#)))).)))))).)))....)))))))).	1744	1772	1.0	-28.5	1	0.001013535	0.529	0.0	0.0	-3.937574446201665	21	28	8	3UTR		0	0
hsa-miR-6880-3p	NM_001320619	FAS	CCGCCTTCTCTCCTCCCCCAG#TTGAGTTCCTTTGGGAGGAAGACAGTGGA#((((..(((.(((((((....#.))))))))))..)))).	3070	3099	1.0	-21.7	0	0.002761849	0.574	0.0	0.0	-11.200076850535364	14	18	10	3UTR		0	0
hsa-miR-6883-5p	NM_001320619	FAS	AGGGAGGGTGTGGTATGGATGT#CTTTGCCACCTCTCCA#..((((((.((((((.((....#)).)))))))))))).	1744	1760	1.0	-20.9	1	0.07645696	0.529	0.0	0.0	-6.246439457921665	14	16	12	3UTR		0	0
hsa-miR-6885-5p	NM_001320619	FAS	AGGGGGGCACTGCGCAAGCAAAGCC#GCTTTGCTTAGGGTTCCCTCCTG#(((((((.(((....(((((((((.#)))))))))..))).))))))).	2802	2825	1.0	-27.8	1	0.0009656918	0.544	0.0	0.0	-12.479432775415935	19	23	9	3UTR		0	0
hsa-miR-6885-5p	NM_001320619	FAS	AGGGGGGCACTGCGCAAGCAAAGCC#GCTACATGCTGGCCAGTGGGCCACCTTT#((((((.(((((.((.((((.(((.#)))...)))).)))))))..)).)))).	2677	2705	1.0	-23.6	0	0.0009126239	0.603	0.0	0.0	-7.00344067404284	20	28	7	3UTR		0	0
hsa-miR-6887-5p	NM_001320619	FAS	TGGGGGGACAGATGGAGAGGACA#GTCTGTGCTGTCTGCTCTCCAG#(((((((.(((((((...((((.#))))...)))))))))))))).	2911	2933	1.0	-25.7	1	0.005713397	0.574	0.0	0.0	-6.484258455685908	18	22	14	3UTR		0	0
hsa-miR-6889-5p	NM_001320619	FAS	TCGGGGAGTCTGGGGTCCGGAAT#TTCTTGGATCCCTTAGAAGGTACTTCCTT#..((((((((((((((((((((.#)))).)))))))......)).))))))).	2430	2459	1.0	-22.6	1	0.000267678	0.676	0.0	0.0	-4.95700071937229	20	29	7	3UTR		0	0
hsa-miR-6894-3p	NM_001320619	FAS	TTGCCTGCCCTCTTCCTCCAG#GGAGGAAGACAGTGGA#....((((..(((((((((..#)))))))))..)))).	3083	3099	1.0	-20.6	0	0.002761849	0.574	0.0	0.0	-11.84545859521187	13	16	9	3UTR		0	0
hsa-miR-7106-5p	NM_001320619	FAS	TGGGAGGAGGGGATCTTGGG#CTTAGGGTTCCCTCCTGTG#..(.((((((((((((((((#)))))))))))))))).).	2808	2827	1.0	-25.4	0	0.001036575	0.544	0.0	0.0	-7.98902299433148	17	19	16	3UTR		0	0
hsa-miR-7107-5p	NM_001320619	FAS	TCGGCCTGGGGAGGAGGAAGGG#CCTACTTCTTTCTCAGGCA#...((((((((((((((.(((.#))).)))))))))))))).	1690	1709	1.0	-27.9	0	0.06406637	0.632	0.0	0.0	-6.514540193678739	17	19	14	3UTR		0	0
hsa-miR-7109-3p	NM_001320619	FAS	CAAGCCTCTCCTGCCCTTCCAG#GGGTAGGAGAATCACCCAAAGGTC#...(((((((((((((......#))))))))))..........))).	3271	3295	1.0	-20.1	0	0.007702514	0.515	0.0	0.0	-6.514540193678739	13	24	10	3UTR		0	0
hsa-miR-7110-5p	NM_001320619	FAS	TGGGGGTGTGGGGAGAGAGAG#TCTGGATTTAGGAATTGCTCTTGTCATACCCCCAA#(((((((((((.(((((.((.#.)).))))).))))))))))).	2056	2091	1.0	-28.9	1	0.1175256	0.647	0.0	0.0	-7.284377755798021	18	22	11	3UTR		0	1
hsa-miR-7111-5p	NM_001320619	FAS	TGGGGGAGGAAGGACAGGCCAT#GGCCACCTTTCTTTTCTG#.((((((((((((...((((..#)))).)))))))))))).	2695	2713	1.0	-22.7	1	0.1381848	0.618	0.0	0.0	-5.618663395431772	16	18	12	3UTR		0	0
hsa-miR-7154-5p	NM_001320619	FAS	TTCATGAACTGGGTCTAGCTTGG#CAAGTTAGGTACTAGTTATTCTTCATGGC#.(((((((((((.(((((((((.#)))))))))..)))))......)))))).	2959	2988	1.0	-19.8	1	0.0117978	0.588	0.0	0.0	-5.08245545002336	20	29	9	3UTR		0	0
hsa-miR-7155-5p	NM_001320619	FAS	TCTGGGGTCTTGGGCCATC#ATGGCCTAATGCACCCCC#...(((((((((((((((.#))))))))).).))))).	1783	1801	1.0	-22.5	0	0.02241795	0.603	0.0	0.0	-6.514540193678739	15	18	9	3UTR		0	0
hsa-miR-7157-3p	NM_001320619	FAS	TCTGTGCTACTGGATGAAGAGT#ATTCTTCATGGCCAGAAGTGCAA#..((((((.(((((((((((((#)))))))))..)))).)))))).	2976	2999	1.0	-20.8	1	0.001265899	0.647	0.0	0.0	-6.013390377618052	19	23	9	3UTR		0	0
hsa-miR-7157-3p	NM_001320619	FAS	TCTGTGCTACTGGATGAAGAGT#CTTCATCAAGAGTAAATGCAGTGGCATG#...((((((((((((((((...#)))))))...........))))))))).	1205	1233	1.0	-19.7	0	0.0004690348	0.588	0.0	0.0	-6.514540193678739	16	28	9	3UTR		0	0
hsa-miR-7158-5p	NM_001320619	FAS	GGCTCAATCTCTGGTCCTGCAGCC#GCTACATGCTGGCCAGTGGGCCA#((((((....((((.((.(((...#.))).)))))))))))).	2677	2700	1.0	-21.7	0	1.169877e-07	0.588	0.0	0.0	-10.829241597078191	15	18	12	3UTR		0	0
hsa-miR-7160-3p	NM_001320619	FAS	CAGGGCCCTGGCTTTAGCAGA#CTGCATATTATCCATTCTAGCTACATGCTGGCCAGTGGGCCA#..((.((((((((..((((..#.)))))))))).)).)).	2658	2700	1.0	-22.9	0	1.169877e-07	0.588	0.0	0.0	-10.668327371955803	14	18	10	3UTR		0	0
hsa-miR-7703	NM_001320619	FAS	TTGCACTCTGGCCTTCTCCCAGG#GGTACTAGTTATTCTTCATGGCCAGAAGTGCAAG#(((((((((((((..........#.))))))).)))))).	2966	3000	1.0	-23.0	1	0.0004170318	0.632	0.0	0.0	-5.762913004276319	13	16	7	3UTR		0	0
hsa-miR-7704	NM_001320619	FAS	CGGGGTCGGCGGCGACGTG#CGAGTTGAGGTGACCCCA#.(((((((.(..((((.((#)).)))).).))))))).	3197	3215	1.0	-20.1	1	0.001054957	0.471	0.0	0.0	-11.021292280609586	14	18	7	3UTR		0	0
hsa-miR-7706	NM_001320619	FAS	TGAAGCGCCTGTGCTCTGCCGAGA#TCTTGGTCTTCTTTATTGGCATGCCCACAGGGTCTTCT#.((((..((((((..(((((((..#.)))))).)..))))))..)))).	3372	3410	1.0	-23.8	0	0.0001399975	0.574	0.0	0.0	-8.830259611192524	17	24	6	3UTR		0	0
hsa-miR-4433b-3p	NM_001320619	FAS	CAGGAGTGGGGGGTGGGACGT#TGCCACCTCTCCATTTTTGC#((((((((((((((((.(...#).))))))).))))))))).	1747	1767	1.0	-23.6	1	0.0232296	0.559	0.0	0.0	-3.937574446201665	17	20	9	3UTR		0	0
hsa-miR-4433b-3p	NM_001320619	FAS	CAGGAGTGGGGGGTGGGACGT#TGTCATACCCCCAAGTTTCTAAGATTTAAGATTCTCCTT#.(((((..(((((((.((((.#)))).))))))).....................))))).	2077	2116	1.0	-22.2	0	0.08707436	0.676	0.0	0.0	-7.883695381712681	16	39	7	3UTR		0	0
hsa-miR-7845-5p	NM_001320619	FAS	AAGGGACAGGGAGGGTCGTGG#CATGACTTCTCCCATGTCA#....((((((((((((((((.#))))))).))))).)))).	3159	3178	1.0	-24.0	0	0.0008884846	0.456	0.0	0.0	-9.546562468637928	16	19	7	3UTR		0	0
hsa-miR-7846-3p	NM_001320619	FAS	CAGCGGAGCCTGGAGAGAAGG#CTTCTTTCTCAGGCATCA#....((.(((((((((((((.#)))))))).))))).)).	1694	1712	1.0	-21.8	0	0.03934924	0.618	0.0	0.0	-11.090249003509248	15	18	8	3UTR		0	0
hsa-miR-7850-5p	NM_001320619	FAS	GTTTGGACATAGTGTGGCTGG#CAGCCACATTCCCGAGTTGAGGTGACCCCACGGTCCAGAA#.(((((((..((((((((((.#))))))))))......................))))))).	3185	3225	1.0	-22.3	1	0.0009065752	0.456	0.0	0.0	-6.09222096393106	17	40	10	3UTR		0	0
hsa-miR-7851-3p	NM_001320619	FAS	TACCTGGGAGACTGAGGTTGGA#CCTACTTCTTTCTCAGGC#..(((((((((..(((((.((.#)).)))))))))))))).	1690	1708	1.0	-19.6	1	0.06898177	0.618	0.0	0.0	-9.592934641634889	16	18	14	3UTR		0	0
hsa-miR-7974	NM_001320619	FAS	AGGCTGTGATGCTCTCCTGAGCCC#GGCATCAAAAGCATTTTGAGCAGGAGAGTATTACTAGAGCTTT#(((((((((((((((((((..(..#.)..))))))))))))))...))))).	1705	1748	1.0	-27.7	1	0.0665827	0.559	0.0	0.0	-3.937574446201665	20	27	14	3UTR		0	0
hsa-miR-8054	NM_001320619	FAS	GAAAGTACAGATCGGATGGGT#ACTCATTAATTTCTCTTTTCTGAGCCATCATAGTCTGTGCTGTCT#((.(((((((((..(((((.(#.).)))))...))))))))).)).	2879	2924	1.0	-20.8	0	0.003217149	0.618	0.0	0.0	-7.641084450694762	17	24	9	3UTR		0	0
hsa-miR-8055	NM_001320619	FAS	CTTTGAGCACATGAGCAGACGGA#CTGTCTGCTCTCCAGTTTT#....((((....((((((((((.#))))))))))....)))).	2918	2937	1.0	-19.9	0	0.01122137	0.559	0.0	0.0	-18.017036380218574	14	19	10	3UTR		0	0
hsa-miR-8069	NM_001320619	FAS	GGATGGTTGGGGGCGGTCGGCGT#ACCCCACGGTCCAGAATCATCCT#((((((((..((((.((.((.((#)))).)).))))..)))))))).	3209	3232	1.0	-23.2	1	9.439807e-05	0.471	0.0	0.0	-6.971920133026242	18	23	8	3UTR		0	0
hsa-miR-8071	NM_001320619	FAS	CGGTGGACTGGAGTGGGTGG#TCACCAAAAAATACTTAATAGTCCACCA#.(((((((((((((((((((#)))))......)))))..))))))))).	1814	1842	1.0	-22.5	1	0.1931237	0.647	0.0	0.0	-3.793324837357118	19	28	9	3UTR		0	0
hsa-miR-8073	NM_001320619	FAS	ACCTGGCAGCAGGGAGCGTCGT#TGTGCTGTCTGCTCTCCAGT#..((((.((((((.((((.((.#)))))).))))))..)))).	2914	2934	1.0	-20.4	0	0.008686906	0.559	0.0	0.0	-7.357527171764015	16	20	6	3UTR		0	0
hsa-miR-8085	NM_001320619	FAS	TGGGAGAGAGGACTGTGAGGC#GCCATCATAGTCTGTGCTGTCTGCTCTCCA#..(((((((((((((((((((#))).))))))))........)).)))))).	2902	2932	1.0	-24.2	1	0.005235253	0.559	0.0	0.0	-4.95700071937229	19	30	8	3UTR		0	0
hsa-miR-9500	NM_001320619	FAS	AAGGGAAGATGGTGACCAC#GTGGGCCACCTTTCTTTTCTG#.((((((((.((((.((((#))))..))))..)))))))).	2692	2713	1.0	-19.2	1	0.1381848	0.618	0.0	0.0	-5.771280865935932	16	21	8	3UTR		0	0
hsa-miR-1843	NM_001320619	FAS	TATGGAGGTCTCTGTCTGGC#GCCAAGAAGACCTCTT#...((((((((...((((((#)))).)))))))))).	2511	2527	1.0	-17.8	0	0.004184644	0.632	0.0	0.0	-12.007314033461745	14	16	10	3UTR		0	0
hsa-miR-10392-5p	NM_001320619	FAS	GCGCTTCGACGGGCTGGGCTGTG#CACAGCCACATTCCCGAGTTGAGGTGA#.((((((((((((.(((((((((#))))))).))..)))..))))))))).	3183	3210	1.0	-28.7	1	0.002824934	0.471	0.0	0.0	-4.650164754877524	21	27	9	3UTR		0	0
hsa-miR-10396a-3p	NM_001320619	FAS	GGCCCCGGGCCCTCGACCGGG#CCCGAGTTGAGGTGACCCCACGGTCCA#((.((.(((((((((((((((#)))).))))))).).)))...)).)).	3195	3222	1.0	-28.3	0	2.185211e-05	0.456	0.0	0.0	-7.39607268170116	19	27	7	3UTR		0	0
hsa-miR-10400-5p	NM_001320619	FAS	CGGCGGCGGCGGCTCTGGGCG#CTAGAGCTTTGCCACCT#.((.(((((.((((((((...#))))))))))))).)).	1738	1755	1.0	-22.8	0	0.05174958	0.574	0.0	0.0	-8.067853580644487	15	17	13	3UTR		0	0
hsa-miR-10396b-3p	NM_001320619	FAS	GGCCCCGGGCCCTCGACCGGAC#CCGAGTTGAGGTGACCCCACGGTCCA#((.((.((((((((((((((..#))).))))))).).)))...)).)).	3196	3222	1.0	-26.1	0	2.185211e-05	0.456	0.0	0.0	-7.39607268170116	18	26	7	3UTR		0	0
hsa-miR-11181-3p	NM_001320619	FAS	AGGAGGAGGAGGTCAGGC#GCCAAGAAGACCTCTTCCA#....((((((((((.(((#))).....)))))))))).	2511	2530	1.0	-20.5	0	0.005128497	0.618	0.0	0.0	-10.282012028888563	13	19	10	3UTR		0	0
hsa-miR-6529-5p	NM_001320619	FAS	GAGAGATCAGAGGCGCAGAGTG#TTCTGACCTCTGATTAGATCA#((..(((((((((..(((((..#))))).)))))))))...)).	3406	3427	1.0	-18.9	0	4.180179e-05	0.588	0.0	0.0	-10.119425673238345	16	21	9	3UTR		0	0
hsa-miR-9851-5p	NM_001320619	FAS	CGCTGGCAGTGTTGGTGACACT#TCACCACTATTGCTGGA#..(((((((((.((((((....#)))))).))))))))).	693	710	1.0	-19.8	1	0.009393708	0.632	0.0	0.0	-8.303804028968646	15	17	9	3UTR		0	0
hsa-miR-9851-3p	NM_001320619	FAS	TGGCACCAGCACTGGCGGTGTC#GACCTTTGCACAGTTTATTGGTGTCAT#(((((((((.((((((((.(((#)))..)))).))))...))))))))).	1567	1594	1.0	-22.3	1	0.009414333	0.676	0.0	0.0	-5.180080914529843	20	27	9	3UTR		0	0
hsa-miR-12114	NM_001320619	FAS	CAGGTGGAGGTGTGAGGTC#GAAGTCTTTGTACTTGGTGATGTGGTTTTTTTCCTCATGGCTTCACCTA#.((((((((.(((((((..#.))))))).)))))))).	3099	3148	1.0	-23.9	1	0.002042551	0.515	0.0	0.0	-5.035831305685297	15	18	8	3UTR		0	0
hsa-miR-12115	NM_001320619	FAS	TAGTGGAGCTGGGAGGCAGCTCGG#CTGAGCCATCATAGTCTGTGCTGTCTGCTCTCCAGTTTTCTATTT#.(.(((((..((.(((((((.(((#.))).))))))).))))))).).	2898	2943	1.0	-24.1	0	0.03602897	0.574	0.0	0.0	-8.938891050903752	18	23	7	3UTR		0	0
hsa-miR-12116	NM_001320619	FAS	TTAGGCTTCCCCCTCCTCCTGC#GGGAGGAAGACAGTGGAGAAGTCTT#..(((((((.((((((((((..#))))))).....).)).))))))).	3082	3107	1.0	-21.2	1	0.001206765	0.574	0.0	0.0	-6.199507187700468	17	25	7	3UTR		0	0
hsa-miR-12121	NM_001320619	FAS	CTGCCACGAGCGTGCGGGCCT#GGCTTCACCTAGTGGCC#..(((((.((.(((.(((((.#)))))))))).))))).	3137	3154	1.0	-20.6	0	0.0001852699	0.515	0.0	0.0	-10.830859684213905	15	17	10	3UTR		0	0
hsa-miR-12127	NM_001320619	FAS	TAGAGGTTCTAATGGTCCAGGGTTA#ATACCTGGAACCACCTAAAGAACTTCC#..((((((((..(((((((((..(.#)..)))))).))).....)))))))).	2230	2257	1.0	-22.5	1	0.005221046	0.588	0.0	0.0	-11.128578504378995	18	27	8	3UTR		0	0
hsa-miR-12131	NM_001320619	FAS	TTTGGAGAGGTGTACTCCCA#GGCATCAAAAGCATTTTGAGCAGGAGAGTATTACTAGAGCTTTGCCACCTCTCCAT#..(((((((((((((((((.#.)).)))))...............)))))))))).	1705	1761	1.0	-24.6	1	0.1263623	0.529	0.0	0.0	-4.95700071937229	17	35	10	3UTR		0	0
hsa-let-7a-5p	NM_152871	FAS	TGAGGTAGTAGGTTGTATAGTT#TGTAAAACCTGCTACA#....((((((((((.((((...#)))).)))))))))).	2024	2040	1.0	-17.0	0	0.007147862	0.647	0.19724001000000002	0.37735294875000003	-10.282012028888563	14	16	10	3UTR		1	0
hsa-miR-16-1-3p	NM_152871	FAS	CCAGTATTAACTGTGCTGCTGA#GCACAGTTTATTGGT#((((((..((((((((......#)))))))))))))).	1594	1609	1.0	-17.6	0	0.01195814	0.676	5.11213475	4.656784498375002	-7.794895910253615	14	15	14	3UTR		0	0
hsa-miR-22-5p	NM_152871	FAS	AGTTCTTCAGTGGCAAGCTTTA#TAGAGCTTTGCCACC#.........(((((((((((((#)))))))).))))).	1759	1774	1.0	-17.4	0	0.0612733	0.559	3.789341928571429	1.7988594458750002	-20.48026952694116	13	15	8	3UTR		0	0
hsa-miR-23a-5p	NM_152871	FAS	GGGGTTCCTGGGGATGGGATTT#AAATGTCTATCCACAGGCTAACCCCA#((((((((((.(((((((((((#)))).))))))).))))..)))))).	1359	1385	1.0	-25.6	1	0.03794852	0.618	4.846590833333333	3.2024017125	-6.7623489216120145	21	26	7	3UTR		0	0
hsa-miR-24-3p	NM_152871	FAS	TGGCTCAGTTCAGCAGGAACAG#GCTGAAGAGCCAA#((((((..((((((........#)))))))))))).	1141	1154	1.0	-18.8	0	0.003788048	0.691	4.755241666666666	2.3556315275	-8.763394550807863	12	13	12	3UTR		0	1
hsa-miR-28-3p	NM_152871	FAS	CACTAGATTGTGAGCTCCTGGA#TGCAGAAGGAGCTCACAGATCA#.....((((((((((((((...#.)))))))))))).)).	3344	3366	1.0	-22.8	0	0.007895984	0.632	0.0	0.0	-13.6655996434504	14	17	12	3UTR		0	0
hsa-miR-28-3p	NM_152871	FAS	CACTAGATTGTGAGCTCCTGGA#TCCAAGGATGTTTAAAATCTAGTT#.((((((((.((((((((((((#)))).))).))))).)))))))).	1190	1214	1.0	-21.2	1	0.002825007	0.647	3.7597281285714286	3.224183829999999	-5.035831305685297	20	24	8	3UTR		0	0
hsa-miR-32-5p	NM_152871	FAS	TATTGCACATTACTAAGTTGCA#TGTACTTGGTGATGTGG#.....((((((((((((.((((#)))))))))))))))).	3127	3144	1.0	-18.9	0	0.003798235	0.544	0.0	0.0	-13.6655996434504	16	17	16	3UTR		0	0
hsa-miR-98-5p	NM_152871	FAS	TGAGGTAGTAAGTTGTATTGTT#AATAAGGCTCTACCTCAA#((((((((..((((.((((...#)))).)))))))))))).	1568	1586	1.0	-15.1	1	0.001461717	0.647	3.2502862374999997	4.6337194405	-6.971920133026242	16	18	12	3UTR	MIRT027598	1	0
hsa-miR-29b-1-5p	NM_152871	FAS	GCTGGTTTCATATGGTGGTTTAGA#TCTGAGCCATCATAGTCTGTGCTGTCTGCTCTCCAGTT#(((((.....((((((((((((((#))))))))))))))..................))))).	2917	2955	1.0	-22.2	0	0.01185542	0.559	0.0	0.0	-11.994750798020604	19	38	14	3UTR		0	0
hsa-miR-103a-2-5p	NM_152871	FAS	AGCTTCTTTACAGTGCTGCCTTG#GGGCATACTGGGTAGGAGA#..(((((...(((((.(((((..#))))))))))...))))).	3282	3301	1.0	-18.6	0	0.001250956	0.471	0.0	0.0	-9.802580855430476	15	19	10	3UTR		0	1
hsa-miR-103a-3p	NM_152871	FAS	AGCAGCATTGTACAGGGCTATGA#TCTGAGCCATCATAGTCTGTGCTGTCTGCTC#(((((.((.(((((.((((((((#.))))))))))))).))))))).	2917	2948	1.0	-23.0	0	0.002789211	0.588	0.0	0.0	-7.630372425891109	20	23	13	3UTR		0	0
hsa-miR-103a-1-5p	NM_152871	FAS	GGCTTCTTTACAGTGCTGCCTTG#GAGGAAGACAGTGGAGAAGTCT#(((((((((((.((.((.((((.#)))).)))).))))))))))).	3104	3126	1.0	-21.3	1	0.001515416	0.574	0.0	0.0	-8.019827316048655	19	22	11	3UTR		0	1
hsa-miR-105-3p	NM_152871	FAS	ACGGATGTTTGAGCATGTGCTA#AGCATTGCATATTCAAACATCTT#..(((((((((((((.(((((.#))))))))....)))))))))).	3373	3396	1.0	-19.6	1	0.07586437	0.588	0.0	0.0	-5.1900497996759025	18	23	10	3UTR		0	0
hsa-miR-197-5p	NM_152871	FAS	CGGGTAGAGAGGGCAGTGGGAGG#CCTCTCCATTTTTGCCTTGGTGCTCA#.(((((...((((((((((((((#)))).))))...))))))..))))).	1772	1798	1.0	-23.3	0	0.01322394	0.529	2.4643455555555556	2.04213150875	-8.707035959654831	19	26	6	3UTR		0	0
hsa-miR-198	NM_152871	FAS	GGTCCAGAGGGGAGATAGGTTC#GAACCTGGTTCTCTTTGTGGTGGGCA#.(((((((((((((.(((((((#))))))).))))))))....))))).	3261	3287	1.0	-22.7	1	0.002955317	0.5	0.0	0.0	-4.528774397607753	20	26	8	3UTR		0	0
hsa-miR-129-1-3p	NM_152871	FAS	AAGCCCTTACCCCAAAAAGTAT#GGTAGGGGCTTG#(((((((((((...........#))))))))))).	2379	2391	1.0	-19.4	1	0.0005589758	0.647	0.0	0.0	-10.39884692653892	11	12	11	3UTR		0	0
hsa-miR-30c-2-3p	NM_152871	FAS	CTGGGAGAAGGCTGTTTACTCT#GAGCACAGCCACATTCCCGA#.((((((..((((((...(((.#))).))))))...)))))).	3200	3220	1.0	-19.9	1	0.07761748	0.471	0.0	0.0	-7.396398505087125	15	20	6	3UTR		0	0
hsa-miR-34a-5p	NM_152871	FAS	TGGCAGTGTCTTAGCTGGTTGT#ATAGCTGGCTGTAAATACTGCTT#.((((((((..(((((((((((#)))))))))))...)))))))).	1083	1106	1.0	-21.9	1	0.0004793681	0.706	4.099542072727274	2.3528686587500003	-7.8606057810956464	19	23	11	3UTR		0	0
hsa-miR-182-5p	NM_152871	FAS	TTTGGCAATGGTAGAACTCACACT#AGTGCAAGTTCTACTTTGCA#....((((.(((((((((..((((#))))..))))))))))))).	3012	3032	1.0	-20.3	0	0.0002816554	0.618	0.0	0.0	-10.602952126883691	17	20	13	3UTR		0	0
hsa-miR-187-5p	NM_152871	FAS	GGCTACAACACAGGACCCGGGC#CCCTCCTGTGTTATGGTCT#(((((.(((((((((...(((.#)))))))))))).))))).	2837	2856	1.0	-22.9	0	0.001535721	0.529	0.0	0.0	-6.071582287698324	17	19	12	3UTR		0	0
hsa-miR-210-5p	NM_152871	FAS	AGCCCCTGCCCACCGCACACTG#GGTTCTCTTTGTGGTGGGCATACTGGGTA#.((((.(((((((((((.....#.)))))))))))....)))).	3267	3296	1.0	-26.9	0	1.703718e-05	0.471	0.0	0.0	-5.694283598550164	15	21	11	3UTR		0	0
hsa-miR-211-3p	NM_152871	FAS	GCAGGGACAGCAAAGGGGTGC#GGGCCACCTTTCTTTTCTGCA#(((((((.((.((((((((.(#).))).)))))))))))))).	2714	2735	1.0	-20.2	1	0.1326973	0.632	0.0	0.0	-9.075983850792646	18	21	14	3UTR		0	0
hsa-miR-214-3p	NM_152871	FAS	ACAGCAGGCACAGACAGGCAGT#GTCTGTGCTGTCTGCTC#..(((((((((((((.......#))))))))...))))).	2931	2948	1.0	-20.7	1	0.002789211	0.588	0.0	0.0	-5.1900497996759025	13	17	8	3UTR		0	0
hsa-miR-222-3p	NM_152871	FAS	AGCTACATCTGGCTACTGGGT#ACCTAGTGGCCCCAAGCA#.(((......(((((((((((#)))))))))))...))).	3163	3181	1.0	-20.2	0	0.0008033741	0.485	0.0	0.0	-15.96953836398853	14	18	11	3UTR		0	0
hsa-let-7i-5p	NM_152871	FAS	TGAGGTAGTAGTTTGTGCTGTT#TAGTACAAATGTCTATCCAC#((.(((((..((((((((((..#))))))))))..))))))).	1353	1373	1.0	-18.2	0	0.06282018	0.632	5.239126000000001	3.543639899999999	-7.794010047082055	17	20	10	3UTR		1	0
hsa-miR-15b-5p	NM_152871	FAS	TAGCAGCACATCATGGTTTACA#GTAGGAGAATCACCCAAAGGTCACCCATGAGCTGCA#..(((((...((((((......#.))))))))))).	3293	3329	1.0	-16.7	0	0.001269707	0.515	0.0	0.0	-9.569531775126862	11	13	11	3UTR		0	0
hsa-miR-27b-3p	NM_152871	FAS	TTCACAGTGGCTAAGTTCTGC#TAGAGCTTTGCCACC#......(((((.((((((((.#)))))))).))))).	1759	1774	1.0	-18.3	0	0.0612733	0.559	2.830008	1.8855807071250004	-18.9133617142398	13	15	8	3UTR		0	0
hsa-miR-30b-3p	NM_152871	FAS	CTGGGAGGTGGATGTTTACTTC#GAGTATTACTAGAGCTTTGCCACCTCTCCAT#.((((((((((..((((.....#.))))....))))))).))).	1750	1781	1.0	-19.6	1	0.1263623	0.529	3.0927997272727272	1.8188719946250003	-8.429258759619717	14	21	7	3UTR		0	0
hsa-miR-125b-1-3p	NM_152871	FAS	ACGGGTTAGGCTCTTGGGAGCT#AGCGCTGAAGAGCCAACA#....(((.(((((((.((.(((#))).)).)))))))))).	1138	1156	1.0	-20.8	0	0.00384366	0.706	3.7121745714285708	2.6519067775	-12.093246478122174	15	18	10	3UTR		0	0
hsa-miR-128-1-5p	NM_152871	FAS	CGGGGCCGTAGCACTGTCTGAGA#CTCCTGTGTTATGGTCTGGA#(.((((((((((((.....(((.#)))..)))))))))))).).	2839	2859	1.0	-21.6	1	0.001924816	0.529	0.0	0.0	-6.069748968771084	16	20	12	3UTR		0	0
hsa-miR-135a-3p	NM_152871	FAS	TATAGGGATTGGAGCCGTGGCG#TCATGGCTTCACCTAG#..((((...(((((((((((..#))))))))))))))).	3153	3169	1.0	-19.3	0	0.002052586	0.515	0.0	0.0	-9.870711841670003	15	16	15	3UTR		0	0
hsa-miR-140-3p	NM_152871	FAS	TACCACAGGGTAGAACCACGG#CTGGTGAACCTGGTTCTCTTTGTGGTGG#((((((((((.(((((((.((#.))))))))))))))))))).	3256	3284	1.0	-26.0	1	0.0005450742	0.5	0.0	0.0	-6.7623489216120145	19	21	19	3UTR		0	0
hsa-miR-143-3p	NM_152871	FAS	TGAGATGAAGCACTGTAGCTC#GCCACCTCTCCATTTTTGCCTTGGTGCTCATCTTAA#(((((((.(((((((..((..#.))..)))))))))))))).	1768	1804	1.0	-18.8	1	0.01772084	0.544	3.5225081428571428	2.420485575	-6.484258455685908	16	20	14	3UTR		0	0
hsa-miR-152-5p	NM_152871	FAS	AGGTTCTGTGATACACTCCGACT#AGTCTGAGTGATCACAGGGT#...(((((((((.(((((.((((#)))).)))))))))))))).	2877	2897	1.0	-23.1	0	3.282827e-06	0.603	0.0	0.0	-7.803670806344982	18	20	14	3UTR		0	0
hsa-miR-125a-3p	NM_152871	FAS	ACAGGTGAGGTTCTTGGGAGCC#GGCTTCACCTAGTGGCCCCAAGCATGACTTCTCCC#...((.((((((((((((.(((#.)))))))))...)))))).)).	3157	3192	1.0	-23.1	0	0.008089289	0.456	0.0	0.0	-8.415498954871785	17	23	9	3UTR		0	0
hsa-miR-127-5p	NM_152871	FAS	CTGAAGCTCAGAGGGCTCTGAT#CAGGGTCTTCTGACCTCTGATTAGATCAGA#((((((.(((((((((((((..#))))))))))))).)).........)))).	3419	3449	1.0	-23.3	0	6.561298e-05	0.588	0.0	0.0	-5.4812609810729835	19	30	13	3UTR		0	0
hsa-miR-129-2-3p	NM_152871	FAS	AAGCCCTTACCCCAAAAAGCAT#GGTAGGGGCTTG#(((((((((((...........#))))))))))).	2379	2391	1.0	-19.4	1	0.0005589758	0.647	0.0	0.0	-10.39884692653892	11	12	11	3UTR		0	0
hsa-miR-149-5p	NM_152871	FAS	TCTGGCTCCGTGTCTTCACTCCC#GGGAGGAAGACAGTGGAGA#.....((((((((((((.(((((#)))))))))))).))))).	3102	3121	1.0	-26.7	0	0.006690311	0.588	0.0	0.0	-13.6655996434504	17	19	12	3UTR		0	0
hsa-miR-185-5p	NM_152871	FAS	TGGAGAGAAAGGCAGTTCCTGA#TCTGTGCTGTCTGCTCTCCAG#(((((((..(((((((......#.))))))).))))))).	2932	2953	1.0	-21.5	1	0.005713397	0.574	0.0	0.0	-7.307599033628058	14	17	7	3UTR		0	0
hsa-miR-195-5p	NM_152871	FAS	TAGCAGCACAGAAATATTGGC#TCTGTGCTGTC#..((((((((((.........#)))))))))).	2932	2943	1.0	-17.4	1	0.004398629	0.618	0.0	0.0	-8.071469890113187	10	11	10	3UTR		0	0
hsa-miR-320a-3p	NM_152871	FAS	AAAAGCTGGGTTGAGAGGGCGA#TGCCCTTAGAAATTCTAGCCTGGTTTG#..(((((((((((((((((((.#)))))))......)).)))))))))).	1873	1900	1.0	-21.2	1	0.002287848	0.574	0.5345455615384616	0.5997153474999999	-4.95700071937229	19	27	10	3UTR		0	0
hsa-miR-200a-5p	NM_152871	FAS	CATCTTACCGGACAGTGCTGGA#TCCCAAAGTATTAGCATTTCAACATGTAAGCATGTCGGTAAGATA#.((((((((.((((.((((...#.)))))))))))))))).	2772	2817	1.0	-20.3	1	0.0004776067	0.588	0.0	0.0	-5.771280865935932	16	18	16	3UTR		0	0
hsa-miR-299-3p	NM_152871	FAS	TATGTGGGATGGTAAACCGCTT#TACTATCCTACGTT#.(((((((((((((........#))))))))))))).	2138	2152	1.0	-17.7	1	0.08369286	0.75	0.8082228538461538	0.05492756125000001	-4.761823477911366	13	14	13	3UTR		0	0
hsa-miR-99b-3p	NM_152871	FAS	CAAGCTCGTGTCTGTGGGTCCG#GGAGCTCACAGATCACA#.......((((((((((((((.#))).)))))))).))).	3351	3368	1.0	-20.4	0	0.008180227	0.632	0.0	0.0	-17.110244939514768	14	17	8	3UTR		0	0
hsa-miR-130b-3p	NM_152871	FAS	CAGTGCAATGATGAAAGGGCAT#GTACATTTTATCATTTATTAGCGCTGA#((((((((((((((((..((..#))...)))))))))).....)))))).	1119	1146	1.0	-17.5	1	0.04998782	0.721	3.173202523809524	2.57201289	-3.937574446201665	18	27	10	3UTR		0	0
hsa-miR-362-5p	NM_152871	FAS	AATCCTTGGAACCTAGGTGTGAGT#ATTCTAGCCTGGTTTGGAGA#....(((.(((((.((((..((((#))))..))))))))).))).	1884	1904	1.0	-19.4	0	0.002471788	0.559	0.4196015999999999	0.6319576874999997	-12.717037315338967	16	20	9	3UTR		0	0
hsa-miR-370-3p	NM_152871	FAS	GCCTGCTGGGGTGGAACCTGGT#ACCTGGTTCTCTTTGTGGTGGGCA#((((((((.((.((((((.(((#))).))))))..)).)))))))).	3263	3287	1.0	-24.1	1	0.002955317	0.5	0.0	0.0	-8.340767414043784	19	24	8	3UTR		0	0
hsa-miR-328-5p	NM_152871	FAS	GGGGGGGCAGGAGGGGCTCAGGG#TTCTGAGCCATCATAGTCTGTGCTGTCTGCTCTCCA#.((((((((((.(((((((((((#))))))))).............)).)))))))))).	2916	2952	1.0	-28.8	1	0.005235253	0.559	0.0	0.0	-7.140128146953473	21	36	10	3UTR		0	0
hsa-miR-342-5p	NM_152871	FAS	AGGGGTGCTATCTGTGATTGA#TTAATGGCCTAATGCACCCCC#.(((((((.....((.(((((#))))).)).....))))))).	1800	1821	1.0	-19.6	1	0.02241795	0.603	0.44755557142857144	1.7871293849999996	-13.785978441907622	14	21	7	3UTR		0	0
hsa-miR-345-3p	NM_152871	FAS	GCCCTGAACGAGGGGTCTGGAG#CTGGTTCTCTTTGTGGTGGGCA#((((...((((((((.((((..#))))..))))))))...)))).	3265	3287	1.0	-21.2	0	0.002955317	0.5	0.0	0.0	-11.734305997382117	16	22	8	3UTR		0	0
hsa-miR-346	NM_152871	FAS	TGTCTGCCCGCATGCCTGCCTCT#GAACCTGGTTCTCTTTGTGGTGGGCATACTGGGTAGGA#..((((((((.(((((((((.(.#.).)))))))))..)))))))).	3261	3299	1.0	-26.4	1	0.0001813772	0.471	0.0	0.0	-7.7817751947826395	18	23	9	3UTR		0	0
hsa-miR-449a	NM_152871	FAS	TGGCAGTGTATTGTTAGCTGGT#TAGCTGGCTGTAAATACTGCTT#.((((((((((.((((((((..#)))))))).))..)))))))).	1084	1106	1.0	-19.6	1	0.0004793681	0.706	2.6247216666666664	2.4548473237499997	-7.140128146953473	18	22	8	3UTR		0	0
hsa-miR-433-5p	NM_152871	FAS	TACGGTGAGCCTGTCATTATTC#GGCAGGCCACTT#...((((.(((((((.......#))))))))))).	1442	1454	1.0	-18.5	0	0.0003369196	0.618	3.1591974285714284	3.676030785	-9.061224203162984	11	12	11	3UTR		0	0
hsa-miR-486-3p	NM_152871	FAS	CGGGGCAGCTCAGTACAGGAT#TCTGAGCCATCATAGTCTGTGCTGTCTGCTCTC#.(((((((..(((((((((..#.))))))))).))))))).	2917	2950	1.0	-23.7	1	0.003659101	0.559	0.0	0.0	-6.09222096393106	16	19	9	3UTR		0	0
hsa-miR-488-5p	NM_152871	FAS	CCCAGATAATGGCACTCTCAA#GTGTTATGGTCTGGA#.((((((.(((((((......#))))))).)))))).	2844	2859	1.0	-17.4	1	0.001924816	0.529	0.0	0.0	-6.340008846841362	13	15	7	3UTR		0	0
hsa-miR-489-5p	NM_152871	FAS	GGTCGTATGTGTGACGCCATTT#TGGCATCTAACATATGATT#.(((((((((..((.((((...#)))).))..))))))))).	1306	1325	1.0	-19.4	1	0.006881936	0.691	2.348638666666667	3.4068331675000003	-10.700352182614457	15	19	9	3UTR		0	0
hsa-miR-489-5p	NM_152871	FAS	GGTCGTATGTGTGACGCCATTT#TGGTGTCATATTATACA#....(((((((((((((((...#))))))))))).)))).	1605	1622	1.0	-19.1	0	0.006673569	0.721	4.002859166875	4.535078327500001	-9.546562468637928	15	17	11	3UTR		0	0
hsa-miR-515-3p	NM_152871	FAS	GAGTGCCTTCTTTTGGAGCGTT#TCCCTTAGAAGGTACTTC#(((((((((((...(((.....#)))...))))))))))).	2458	2476	1.0	-19.3	1	0.0002572317	0.662	0.0	0.0	-9.430348285984671	14	18	11	3UTR		0	0
hsa-miR-520a-5p	NM_152871	FAS	CTCCAGAGGGAAGTACTTTCT#AGAAGGTACTTCCTTTTT#....(((((((((((((((((#))))))))))))))))).	2464	2482	1.0	-22.6	0	0.0003528348	0.691	0.0	0.0	-9.546562468637928	17	18	17	3UTR		0	0
hsa-miR-526b-5p	NM_152871	FAS	CTCTTGAGGGAAGCACTTTCTGT#TAGAAGGTACTTCCTTTT#.....((((((((.((((((((.#)))))))).)))))))).	2463	2481	1.0	-18.8	0	0.0002381528	0.691	0.0	0.0	-14.522439560970808	16	18	8	3UTR		0	0
hsa-miR-519b-3p	NM_152871	FAS	AAAGTGCATCCTTTTAGAGGTT#CCTTTGGGAGGAAGACAGTGGAGAAGTCTTTGTACTTG#.(((((((((((((((((((..#))))))))))))..................))))))).	3097	3135	1.0	-19.8	1	0.000947873	0.559	0.0	0.0	-3.793324837357118	19	38	12	3UTR		0	0
hsa-miR-520d-5p	NM_152871	FAS	CTACAAAGGGAAGCCCTTTC#GAACCTGGTTCTCTTTGTGGT#((((((((((.((((.....#.)))))))))))))).	3261	3282	1.0	-17.2	1	0.000546619	0.529	0.0	0.0	-6.995398001915627	14	16	14	3UTR		0	0
hsa-miR-516b-3p	NM_152871	FAS	TGCTTCCTTTCAGAGGGT#ACTTTGAGTTCCTTTGGGAGGAAGACAG#(((((((((((((((((.#.))))))))))))))).)).	3087	3115	1.0	-23.0	1	0.003887702	0.544	0.0	0.0	-3.937574446201665	17	20	15	3UTR		0	0
hsa-miR-518a-5p	NM_152871	FAS	CTGCAAAGGGAAGCCCTTTC#GGTTCTCTTTGTGGT#((((((((((.((((.....#)))))))))))))).	3267	3282	1.0	-16.2	1	0.000546619	0.529	0.0	0.0	-6.995398001915627	14	15	14	3UTR		0	1
hsa-miR-527	NM_152871	FAS	CTGCAAAGGGAAGCCCTTTC#GGTTCTCTTTGTGGT#((((((((((.((((.....#)))))))))))))).	3267	3282	1.0	-16.2	1	0.000546619	0.529	0.0	0.0	-6.995398001915627	14	15	14	3UTR		0	1
hsa-miR-516a-3p	NM_152871	FAS	TGCTTCCTTTCAGAGGGT#ACTTTGAGTTCCTTTGGGAGGAAGACAG#(((((((((((((((((.#.))))))))))))))).)).	3087	3115	1.0	-23.0	1	0.003887702	0.544	0.0	0.0	-3.937574446201665	17	20	15	3UTR		0	0
hsa-miR-499a-3p	NM_152871	FAS	AACATCACAGCAAGTCTGTGCT#GGTAGGGGCTTGCTTTTTGGTT#...((((.(((((((((.((((#)))).)))))))))...)))).	2379	2401	1.0	-19.8	0	0.0008694853	0.618	0.0	0.0	-8.82817512285937	17	22	9	3UTR		0	0
hsa-miR-500a-3p	NM_152871	FAS	ATGCACCTGGGCAAGGATTCTG#CAGGAGAGTATTACTAGAGCTTTGCCACCTCTCCATTTTTGCCTTGGTGCT#..(((((.((((((((((....#.)))))))))).))))).	1745	1796	1.0	-22.4	0	0.014246	0.515	4.82897	2.468443758875	-7.27063564855292	15	18	10	3UTR		0	0
hsa-miR-501-3p	NM_152871	FAS	AATGCACCCGGGCAAGGATTCT#GGAGAGTATTACTAGAGCTTTGCCACCTCTCCATTTTTGCCTTGGTGCT#...(((((.((((((((((...#.)))))))))).))))).	1747	1796	1.0	-22.3	0	0.014246	0.515	4.361237999999999	2.501372808875	-7.570929851924502	15	18	10	3UTR		0	0
hsa-miR-502-3p	NM_152871	FAS	AATGCACCTGGGCAAGGATTCA#GAGAGTATTACTAGAGCTTTGCCACCTCTCCATTTTTGCCTTGGTGCT#...(((((.((((((((((...#.)))))))))).))))).	1748	1796	1.0	-22.4	0	0.014246	0.515	4.854981	2.4435586838749996	-7.570929851924502	15	18	10	3UTR		0	0
hsa-miR-503-3p	NM_152871	FAS	GGGGTATTGTTTCCGCTGCCAGG#GCAGTGGCATGCTAAGTACCCA#.(((((((((.((((((((....#))))))).).))..))))))).	1242	1264	1.0	-21.2	1	0.0004168601	0.588	4.079308363636364	3.6342073174999996	-6.618099312767468	17	22	7	3UTR		0	0
hsa-miR-504-5p	NM_152871	FAS	AGACCCTGGTCTGCACTCTATC#GAGTGATCACAGGGTTC#.(((((((.....(((((....#)))))....))))))).	2882	2899	1.0	-19.2	1	1.365314e-05	0.588	0.0	0.0	-13.552929361604008	12	17	7	3UTR	MIRT016252	0	0
hsa-miR-487b-5p	NM_152871	FAS	GTGGTTATCCCTGTCCTGTTCG#TGAACAGGCAGGCCACT#((((.....((((.((((((((#)))))))))))))))).	1436	1453	1.0	-21.7	0	0.0003294405	0.618	4.75737825	3.5291665099999996	-15.728121422025303	16	17	16	3UTR		0	0
hsa-miR-487b-5p	NM_152871	FAS	GTGGTTATCCCTGTCCTGTTCG#TGAGCAGGAGAGTATTACTAGAGCTTTGCCACC#(((((.....((.(((((((((#))))))))).))...............))))).	1741	1774	1.0	-19.5	0	0.0612733	0.559	3.1108845555555558	2.4233918951249995	-13.283881410686847	16	33	9	3UTR		0	0
hsa-miR-554	NM_152871	FAS	GCTAGTCCTGACTCAGCCAGT#GCTCTCCAGTTTTCTATTTCTAGACAGAAGTAGGGCAAGTTAGGTACTAGTT#(((((((((((((..(((...#.))).))))))).)))))).	2944	2996	1.0	-21.4	1	0.02300912	0.603	0.0	0.0	-5.529863923972706	16	20	7	3UTR		0	0
hsa-miR-583	NM_152871	FAS	CAAAGAGGAAGGTCCCATTAC#AGTGGGCCACCTTTCTTTTC#..(((((((((((((((((..#))))))..))))))))))).	2711	2731	1.0	-19.9	1	0.009677166	0.618	0.0	0.0	-4.95700071937229	17	20	11	3UTR		0	0
hsa-miR-584-5p	NM_152871	FAS	TTATGGTTTGCCTGGGACTGAG#CAGGCAGGCCAC#...(((((((((((........#))))))))))).	1440	1452	1.0	-19.3	0	0.000435377	0.603	3.584637454545455	3.6118633850000004	-7.483038834232987	11	12	11	3UTR		0	0
hsa-miR-548b-5p	NM_152871	FAS	AAAAGTAATTGTGGTTTTGGCC#GGCCAGAAGTGCAAGTTCTACTTTG#.((((((.(((((.((((((((#)))))))).)))))....)))))).	3005	3030	1.0	-19.5	1	0.0003813855	0.618	0.0	0.0	-6.963799684058155	19	25	8	3UTR		0	0
hsa-miR-550a-5p	NM_152871	FAS	AGTGCCTGAGGGAGTAAGAGCCC#GGCTCAAAACTACCTACTTCTTTCTCAGGCATC#.(((((((((((((...(((((.#)))))..............))))))))))))).	1698	1731	1.0	-26.9	1	0.04436112	0.618	2.0818307076923075	3.66552027925	-4.761823477911366	18	33	13	3UTR		0	0
hsa-miR-597-5p	NM_152871	FAS	TGTGTCACTCGATGACCACTGT#GCAGTGGCATGCTAAGTACCCAAATAGGAGTGTATGCAG#((((((((((((((.(((((((#)))))))))).)...............))))).))))).	1242	1281	1.0	-19.1	1	0.0005512184	0.559	3.4277077419354836	3.4528211499999997	-4.6730240064523	21	39	10	3UTR		0	0
hsa-miR-608	NM_152871	FAS	AGGGGTGGTGTTGGGACAGCTCCGT#TGGTGCTCATCTTAATGGCCTAATGCACCCCC#.(((((.((((((((..(((.(((.#))).)))...........))))))))))))).	1789	1821	1.0	-22.9	0	0.02241795	0.603	0.328433525	1.73487430875	-5.570060452532049	19	32	13	3UTR		0	0
hsa-miR-611	NM_152871	FAS	GCGAGGACCCCTCGGGGTCTGAC#CATGCCCACAGGGTCTTCT#..((((((((....((((.((..#)).))))...)))))))).	3411	3430	1.0	-22.1	1	0.0001399975	0.574	0.0	0.0	-13.274549034565645	14	19	8	3UTR		0	0
hsa-miR-616-3p	NM_152871	FAS	AGTCATTGGAGGGTTTGAGCAG#TGCTGTCTGCTCTCCAGTTTTCTATTTCTAGACA#.(((((((((((((...((((.#))))....))))))))))............))).	2936	2970	1.0	-19.8	1	0.001069037	0.588	0.0	0.0	-4.761823477911366	17	34	10	3UTR		0	0
hsa-miR-621	NM_152871	FAS	GGCTAGCAACAGCGCTTACCT#GGGTACATTTTATCATTTATTAGCGCTGAAGAGCCA#((((.....((((((((((((#)))))................)))))))...)))).	1117	1153	1.0	-20.5	0	0.004955457	0.691	3.032119207142857	2.3606254899999994	-14.871281504504896	16	36	7	3UTR		0	0
hsa-miR-622	NM_152871	FAS	ACAGTCTGCTGAGGTTGGAGC#GCTCTACCTCAAAGACC#...((((..(((((.((((((#))))))))))).)))).	1574	1591	1.0	-20.3	0	0.00859843	0.662	3.8228100166666668	4.4023193155	-10.620014341355768	15	17	11	3UTR		0	0
hsa-miR-623	NM_152871	FAS	ATCCCTTGCAGGGGCTGTTGGGT#ACCTAGTGGCCCCAAGCATGA#....(.(((.(((((((((((((#)))))))))))))..))).).	3163	3184	1.0	-22.3	0	0.003137277	0.5	0.0	0.0	-12.690027698159156	17	21	13	3UTR		0	0
hsa-miR-627-5p	NM_152871	FAS	GTGAGTCTCTAAGAAAAGAGGA#TTCTCTTTTTTGGTAGGGGCTTGCT#((((((((((((((((((((((#)))))))))))..))))))))))).	2368	2393	1.0	-23.4	1	0.0005034371	0.632	0.0	0.0	-3.937574446201665	22	25	11	3UTR		0	0
hsa-miR-647	NM_152871	FAS	GTGGCTGCACTCACTTCCTTC#GGAGGAAGACAGTGGAGA#....((.((((..((((((((#))))))))..)))).)).	3103	3121	1.0	-18.6	0	0.006690311	0.588	0.0	0.0	-15.726182925771846	14	18	8	3UTR		0	0
hsa-miR-647	NM_152871	FAS	GTGGCTGCACTCACTTCCTTC#TGAGCACAGCCACA#(((((((..((((........#))))..))))))).	3199	3213	1.0	-18.4	1	0.03507228	0.441	0.0	0.0	-9.132937591702714	11	14	7	3UTR		0	0
hsa-miR-652-3p	NM_152871	FAS	AATGGCGCCACTAGGGTTGTG#CATGGCTTCACCTAGTGGCCCCAA#..(((.((((((((((..((.#.))..).))))))))).))).	3154	3178	1.0	-23.8	0	0.002270387	0.515	0.0	0.0	-6.857959480565336	15	21	9	3UTR		0	0
hsa-miR-662	NM_152871	FAS	TCCCACGTTGTGGCCCAGCAG#TGCTGGCCAGTGGGC#.(((((....(((.((((((.#)))))))))))))).	2703	2718	1.0	-21.5	0	9.073511e-08	0.574	0.0	0.0	-10.806382345503417	14	15	14	3UTR		0	0
hsa-miR-658	NM_152871	FAS	GGCGGAGGGAAGTAGGTCCGTTGGT#GCCAGTGGGCCACCTTTCTTTTCTGCA#.(((((((((((..(((((((((((#)))))))))))..))))))..))))).	2708	2735	1.0	-28.3	1	0.1326973	0.632	0.0	0.0	-5.9392953675437665	22	27	11	3UTR		0	0
hsa-miR-660-3p	NM_152871	FAS	ACCTCCTGTGTGCATGGATTA#TGGTCTTCTTTATTGGCATGCCCACAGGGT#...(((((((.(((((.....#.))))).))))))).	3395	3425	1.0	-19.0	0	0.000118531	0.559	0.0	0.0	-9.33931466908909	12	15	7	3UTR		0	0
hsa-miR-758-5p	NM_152871	FAS	GATGGTTGACCAGAGAGCACAC#TGTGCTGTCTGCTCTCCAG#..(((..((.((((.((((((.#)))))).)))).)).))).	2934	2953	1.0	-20.6	0	0.005713397	0.574	0.0	0.0	-10.37960204401547	15	19	6	3UTR		0	0
hsa-miR-758-5p	NM_152871	FAS	GATGGTTGACCAGAGAGCACAC#TGCTTTTTGGTTTTGTCT#(((((..((((((((((((...#))))))))))))))))).	2389	2407	1.0	-17.6	0	0.01490764	0.662	0.0	0.0	-7.382219742266031	17	18	17	3UTR		0	0
hsa-miR-668-3p	NM_152871	FAS	TGTCACTCGGCTCGGCCCACTAC#TAGTGGCCCCAAGCATGACTTCTCCCATGTCAATGAGCACAGCCACATTCCCGAGTTGAGGTGACC#.((((((((((((((........#.)))))))))).)))).	3166	3232	1.0	-21.6	1	0.002875939	0.471	0.0	0.0	-4.026373917660731	14	17	10	3UTR		0	0
hsa-miR-1224-5p	NM_152871	FAS	GTGAGGACTCGGGAGGTGG#CCACCCCCGAAAATGTTCAATAATGTCCCATG#(((.(((((((((.(((((#))))))))))..............))))))).	1994	2026	1.0	-23.0	0	0.1209066	0.574	0.36082131739130435	0.5419007462500001	-7.826436638681261	17	32	10	3UTR		0	0
hsa-miR-320b	NM_152871	FAS	AAAAGCTGGGTTGAGAGGGCAA#TGCCCTTAGAAATTCTAGCCTGGTTTG#..(((((((((((((((((((.#)))))))......)).)))))))))).	1873	1900	1.0	-21.9	1	0.002287848	0.574	0.5345455615384616	0.5997153474999999	-4.95700071937229	19	27	10	3UTR		0	0
hsa-miR-320b	NM_152871	FAS	AAAAGCTGGGTTGAGAGGGCAA#TGCTGTCTGCTCTCCAGTTTTC#.(((((((((..((((.((((.#)))).))).)..))))))))).	2936	2958	1.0	-20.2	1	0.004135629	0.559	0.0	0.0	-9.964902622363823	17	22	9	3UTR		0	0
hsa-miR-1271-3p	NM_152871	FAS	AGTGCCTGCTATGTGCCAGGCA#TGCTTGGTTTTTTACTGGGTACA#.(((((((.((...((((((((#))))))))....)).))))))).	1101	1124	1.0	-20.3	1	0.01102866	0.618	4.5610531	2.6337194449999997	-10.342488335385887	17	23	8	3UTR		0	0
hsa-miR-1271-3p	NM_152871	FAS	AGTGCCTGCTATGTGCCAGGCA#TGCTACAAATGGCAGCTTATACATAGCAATGGTAA#..((((((((((((((((((((#)))).....)))).......))))))))..)))).	2033	2068	1.0	-19.8	1	0.0005742403	0.632	0.5985376029411764	0.22503507250000004	-4.95700071937229	20	35	8	3UTR		0	0
hsa-miR-1301-5p	NM_152871	FAS	CGCTCTAGGCACCGCAGCA#GCATGTCGGTAAGATAGTTGTGCTTTGCTTAGGGTT#.((((((((((.((((((.#.))))))...)))))))))).	2801	2837	1.0	-21.3	1	0.001174498	0.544	0.0	0.0	-7.140128146953473	16	21	10	3UTR		0	0
hsa-miR-1301-3p	NM_152871	FAS	TTGCAGCTGCCTGGGAGTGACTTC#GGAGAATCACCCAAAGGTCACCCATGAGCTGCAGA#((((((((.(.((((..((((((.#.)))))))))).))))))))).	3296	3331	1.0	-24.4	1	0.002419271	0.515	0.0	0.0	-8.051787660161391	19	22	10	3UTR		0	0
hsa-miR-1185-2-3p	NM_152871	FAS	ATATACAGGGGGAGACTCTCAT#ATGTCGGTAAGATAGTTGTGCTTTGCTTAGGGTTCCCTCCTGTGTT#..((((((((((.((((((...#.)))))).)))))))))).	2803	2849	1.0	-22.9	1	0.002786166	0.574	0.0	0.0	-6.246131332038532	16	19	10	3UTR		0	0
hsa-miR-449c-5p	NM_152871	FAS	TAGGCAGTGTATTGCTAGCGGCTGT#ATAGCTGGCTGTAAATACTGCTTGG#((((((((((.((((.(((((((((#))))))).)))))))))))))))).	1083	1108	1.0	-24.5	1	0.0006829139	0.706	2.11428448	2.7131646975	-6.995398001915627	23	25	16	3UTR		0	0
hsa-miR-1185-1-3p	NM_152871	FAS	ATATACAGGGGGAGACTCTTAT#ATGTCGGTAAGATAGTTGTGCTTTGCTTAGGGTTCCCTCCTGTGTT#..((((((((((.((((((...#.)))))).)))))))))).	2803	2849	1.0	-22.9	1	0.002786166	0.574	0.0	0.0	-6.246131332038532	16	19	10	3UTR		0	0
hsa-miR-762	NM_152871	FAS	GGGGCTGGGGCCGGGGCCGAGC#GCTTCACCTAGTGGCCCCAAGCATGACTTCTCCCA#((((((((((((((((..((((#))))..)))..)))))))).)).........))).	3158	3193	1.0	-27.7	1	0.004877333	0.456	0.0	0.0	-3.937574446201665	20	35	8	3UTR		0	0
hsa-miR-298	NM_152871	FAS	AGCAGAAGCAGGGAGGTTCTCCCA#TGGGCCACCTTTCTTTTCTGCA#.(((((((.((((((((...((((#))))..))))))))))))))).	2713	2735	1.0	-24.3	1	0.1326973	0.632	0.0	0.0	-4.849714495602881	19	22	15	3UTR		0	0
hsa-miR-541-5p	NM_152871	FAS	AAAGGATTCTGCTGTCGGTCCCACT#AGTTCCTTTGGGAGGAAGACAGTGGAGAAGTCTTTG#.(((((((((((((((..(((((..#.)))))....)))))))))...)))))).	3093	3129	1.0	-24.6	1	0.002168399	0.574	0.0	0.0	-3.793324837357118	20	29	9	3UTR		0	0
hsa-miR-708-3p	NM_152871	FAS	CAACTAGACTGTGAGCTTCTAG#TAGGGGCTTGCTTTTTGGTTT#.(((((((..(((((((((((.#)))))))))))..))))))).	2381	2402	1.0	-19.9	1	0.006840322	0.632	0.0	0.0	-6.09222096393106	18	21	11	3UTR		0	0
hsa-miR-744-5p	NM_152871	FAS	TGCGGGGCTAGGGCTAACAGCA#TGCCCTTAGAAATTCTAGCCTGGTT#.((.(((((((((((((..(((#)))..))))...))))))))).)).	1873	1898	1.0	-20.0	0	0.002903218	0.559	0.6341808375	0.6386285749999999	-6.825347112316308	18	25	9	3UTR		0	0
hsa-miR-885-3p	NM_152871	FAS	AGGCAGCGGGGTGTAGTGGATA#TATCCACAGGCTAACCCCACTCTA#.((.((.(((((((.(((((((#)))))))..))..))))).)))).	1366	1390	1.0	-20.9	0	0.007027869	0.618	5.4379414285714285	3.4807451375	-9.10448320743826	18	24	7	3UTR		0	0
hsa-miR-877-5p	NM_152871	FAS	GTAGAGGAGATGGCGCAGGG#TCCTGCATATTATCCATTCTAGCTACATGCTGGCCAGTGGGCCACCTTTCTTTTCTGCA#((((((((((((((.((.((#.))..)).))))....)))))))))).	2676	2735	1.0	-22.6	1	0.1326973	0.632	0.0	0.0	-4.6730240064523	18	27	10	3UTR		0	0
hsa-miR-887-5p	NM_152871	FAS	CTTGGGAGCCCTGTTAGACTC#AGTCTGAGTGATCACAGGGTTCACTC#...(((((((((((((((((.#)))))).......))))))))).)).	2877	2903	1.0	-19.8	0	0.001617881	0.603	0.0	0.0	-6.514540193678739	17	26	9	3UTR		0	0
hsa-miR-760	NM_152871	FAS	CGGCTCTGGGTCTGTGGGGA#CCCCACGGTCCAGAATCA#.((.((((((.((((((((.#)))))))))))))).)).	3230	3248	1.0	-25.9	0	0.0003185686	0.485	0.0	0.0	-9.650121587726659	16	18	14	3UTR		0	0
hsa-miR-920	NM_152871	FAS	GGGGAGCTGTGGAAGCAGTA#TCCACAGGCTAACCCCA#(((((((((((((.......#))))))).))..)))).	1368	1385	1.0	-20.4	1	0.03794852	0.618	5.2525070625	3.6092109875	-5.762913004276319	13	17	7	3UTR		0	0
hsa-miR-934	NM_152871	FAS	TGTCTACTACTGGAGACACTGG#CCAGAATCATCCTCATTCTGGTGAACCTGGTTCTCTTTGTGGTGGGCAT#((((((((((.(((((.(((((#.))))))))))..)))))))))).	3239	3288	1.0	-23.0	1	0.002537978	0.485	0.0	0.0	-6.7623489216120145	20	24	10	3UTR		0	0
hsa-miR-941	NM_152871	FAS	CACCCGGCTGTGTGCACATGTGC#GTGGGCATACTGGGTA#.((((((.(((((.(((......#))).))))))))))).	3280	3296	1.0	-21.3	1	1.703718e-05	0.471	0.0	0.0	-6.963799684058155	14	16	11	3UTR		0	0
hsa-miR-1178-3p	NM_152871	FAS	TTGCTCACTGTTCTTCCCTAG#GGGAGGAAGACAGTGGA#....((((((((((((((...#)))))))..))))))).	3102	3119	1.0	-20.1	0	0.002761849	0.574	0.0	0.0	-9.546562468637928	14	17	7	3UTR		0	0
hsa-miR-1229-3p	NM_152871	FAS	CTCTCACCACTGCCCTCCCACAG#TTGAGTTCCTTTGGGAGGAAGACAGTGGAGAA#...((.((((((((((((((.((#.)).)))))))..).)))))).)).	3090	3122	1.0	-23.5	0	0.006100111	0.603	0.0	0.0	-8.415498954871785	18	25	7	3UTR		0	0
hsa-miR-1233-3p	NM_152871	FAS	TGAGCCCTGTCCTCCCGCAG#CTGAGTGATCACAGGGTTCAC#((((((((((..((.(.(((#))).).))..)))))))))).	2880	2901	1.0	-20.0	1	0.0005141164	0.603	0.0	0.0	-10.844601791459004	16	21	10	3UTR		0	0
hsa-miR-1237-5p	NM_152871	FAS	CGGGGGCGGGGCCGAAGCGCG#GGCTTGCTTTTTGGTTTTGTCTTCC#.((((((((((((((((.(((#.))).)))))))))))))))).	2385	2410	1.0	-21.5	1	0.02487486	0.662	0.0	0.0	-3.793324837357118	19	22	16	3UTR		0	0
hsa-miR-1237-5p	NM_152871	FAS	CGGGGGCGGGGCCGAAGCGCG#TTTCCCCCACCCCCGA#((((((.((((..((((....#)))))))).)))))).	1988	2004	1.0	-24.0	0	0.1221823	0.647	0.20613391666666667	0.42293714000000016	-10.117194903335584	14	16	8	3UTR		0	0
hsa-miR-1238-5p	NM_152871	FAS	GTGAGTGGGAGCCCCAGTGTGTG#GCATACTGGGTAGGAGAATCACCCAAAGGTCACCCATGAGCT#((..(((((.((((((((((((.#))))))))))..................))..)))))..)).	3284	3326	1.0	-23.8	0	0.0009724748	0.529	0.0	0.0	-9.769642663795482	19	42	10	3UTR		0	0
hsa-miR-1202	NM_152871	FAS	GTGCCAGCTGCAGTGGGGGAG#TTCTTTCCTGCATATTATCCATTCTAGCTACATGCTGGCCA#(.(((((((((((.(((((((#)))))))))))).....................))))))).	2671	2712	1.0	-21.5	1	5.853687e-06	0.574	0.0	0.0	-5.958090245737242	19	41	12	3UTR		0	0
hsa-miR-1203	NM_152871	FAS	CCCGGAGCCAGGATGCAGCTC#GGGCTTGCTTTTTGGTTTTGT#..(((((((((((.(((((((#))))).)).))))))))))).	2384	2405	1.0	-21.0	1	0.01816733	0.662	0.0	0.0	-5.813840636892696	18	21	11	3UTR		0	0
hsa-miR-1203	NM_152871	FAS	CCCGGAGCCAGGATGCAGCTC#GGCTGTAAATACTGCTTGGTTTTTTACTGGGT#((((((((((((.(((((((.#))))))).......))))))).....))))).	1089	1121	1.0	-20.1	1	0.002813674	0.647	2.709576094117647	2.4411995825000004	-5.226705058867908	19	32	7	3UTR		0	0
hsa-miR-1286	NM_152871	FAS	TGCAGGACCAAGATGAGCCCT#GGGGCTTGCTTTTTGGTTTTGTC#.((((((((((((.(((((((#)))))))...)))))))))))).	2383	2406	1.0	-24.6	1	0.01582118	0.662	0.0	0.0	-4.650164754877524	19	23	12	3UTR		0	0
hsa-miR-1290	NM_152871	FAS	TGGATTTTTGGATCAGGGA#TCCCGAGTTGAGGTGACCCCACGGTCCAGAATCATCCT#.(((((((((((((.(((.#.)))..)))))))))..)))).	3214	3252	1.0	-19.4	1	9.439807e-05	0.471	0.0	0.0	-4.528774397607753	16	22	9	3UTR		0	0
hsa-miR-1291	NM_152871	FAS	TGGCCCTGACTGAAGACCAGCAGT#ATTTCTGGTTTTCTCTTTTTTGGTAGGGGCTT#.((((((.((((((((((((.(((#))).)))))))))........))).)))))).	2358	2390	1.0	-22.5	1	0.0007826778	0.647	0.0	0.0	-6.106959766537749	21	32	9	3UTR		0	0
hsa-miR-1293	NM_152871	FAS	TGGGTGGTCTGGAGATTTGTGC#GTACAAATGTCTATCCACAGGCTAACCCC#.((((((((((((.((((((((#)))))))).))......))))))).))).	1355	1384	1.0	-22.4	1	0.02974345	0.618	4.732022210526317	3.3710134	-4.650164754877524	20	29	8	3UTR		0	0
hsa-miR-1303	NM_152871	FAS	TTTAGAGACGGGGTCTTGCTCT#GAGCAGGAGAGTATTACTAGAGCTTTGCCACCTCTCC#....((((.((((((((((((.#)))))))...................))).)))))).	1742	1779	1.0	-18.5	0	0.06259822	0.544	3.9240161874999986	1.6438705513749998	-10.602952126883691	16	37	7	3UTR		0	1
hsa-miR-1250-3p	NM_152871	FAS	ACATTTTCCAGCCCATTCA#GGTTCCCTCCTGTGTTATGGTCTGGAAAGTGTC#(((((((((((.((((...#.)))).))))))))))).	2833	2866	1.0	-19.5	1	0.008839914	0.515	0.0	0.0	-7.284377755798021	15	18	11	3UTR		0	0
hsa-miR-1257	NM_152871	FAS	AGTGAATGATGGGTTCTGACC#GTCATGAACCCATGTTTGCA#.((((((.((((((((((((.#)))).)))))))))))))).	1940	1960	1.0	-21.5	1	0.001375812	0.691	0.7192773076923077	0.51077015625	-6.106959766537749	18	20	14	3UTR		0	0
hsa-miR-1265	NM_152871	FAS	CAGGATGTGGTCAAGTGTTGTT#AGCACAGCCACATTCC#..(((((((((...(((((...#))))).))))))))).	3201	3217	1.0	-17.6	1	0.1077641	0.456	0.0	0.0	-10.449774559155296	14	16	9	3UTR		0	0
hsa-miR-1266-3p	NM_152871	FAS	CCCTGTTCTATGCCCTGAGGGA#TTTCTCAGGCATCAAAAGCATTTTGAGCAGGA#.(((((((.(((((((((((((#)))))))))........))))...))))))).	1718	1750	1.0	-24.1	1	3.563731e-05	0.559	2.833466057142857	3.55631377925	-4.849714495602881	20	32	9	3UTR		0	0
hsa-miR-1268a	NM_152871	FAS	CGGGCGTGGTGGTGGGGG#CCCCCACCCCCGAAAATGTTCAATAATGTCCC#.((((((((.((((((((#))))))))))...............)))))).	1991	2023	1.0	-24.8	1	0.3755319	0.588	0.2394886625	0.33288052625	-5.035831305685297	16	32	10	3UTR		0	0
hsa-miR-1276	NM_152871	FAS	TAAAGAGCCCTGTGGAGACA#TGTCTTTAGGCAGAAAGTCTGAGTGATCACAGGGTTCA#....(((((((((((((((.#.))))......))))))))))).	2862	2900	1.0	-22.3	0	7.593895e-05	0.588	0.0	0.0	-9.546562468637928	15	23	11	3UTR		0	0
hsa-miR-1306-3p	NM_152871	FAS	ACGTTGGCTCTGGTGGTG#TATCATTTATTAGCGCTGAAGAGCCAACA#..(((((((((((((.((#.)).))))..))))))))).	1127	1156	1.0	-20.2	1	0.00384366	0.706	3.7299284666666668	2.4321973624999993	-5.1900497996759025	15	20	9	3UTR		0	0
hsa-miR-1909-5p	NM_152871	FAS	TGAGTGCCGGTGCCTGCCCTG#GGGTAGGAGAATCACCCAAAGGTCACCCAT#((.((((((((((((((((..#))))))).....))))....)).))).)).	3291	3321	1.0	-21.7	0	0.01797157	0.515	0.0	0.0	-5.495113920508112	18	30	7	3UTR		0	0
hsa-miR-1909-3p	NM_152871	FAS	CGCAGGGGCCGGGTGCTCACCG#TGGTGAACCTGGTTCTCTTTGTGG#((((((((((((((..((((((#))))))))))))))))...)))).	3257	3281	1.0	-25.0	1	0.0001102826	0.515	0.0	0.0	-4.906073086755913	20	24	16	3UTR		0	0
hsa-miR-1910-5p	NM_152871	FAS	CCAGTCCTGTGCCTGCCGCCT#GGTGAACCTGGTTCTCTTTGTGGTGGGCATACTGGG#(((((...(((((((((((..#.)))))))))))))))).	3258	3294	1.0	-25.2	0	0.0001559672	0.485	0.0	0.0	-9.695854671446662	16	18	16	3UTR		0	0
hsa-miR-1910-3p	NM_152871	FAS	GAGGCAGAAGCAGGATGACA#TATCTCATGATTCTGCCTCC#(((((((((.(((((((...#)))))..)).))))))))).	1173	1193	1.0	-19.4	1	0.006059004	0.691	3.860126111111111	3.4674967074999996	-5.180080914529843	16	20	9	3UTR		0	0
hsa-miR-1912-5p	NM_152871	FAS	CTCATTGCATGGGCTGTGTATA#CCCATGTCAATGAGC#(((((((((((((.........#)))))).))))))).	3189	3204	1.0	-18.9	1	0.001446915	0.441	0.0	0.0	-5.762913004276319	13	15	7	3UTR		0	0
hsa-miR-1972	NM_152871	FAS	TCAGGCCAGGCACAGTGGCTCA#CCTCCTGTGTTATGGTCTGGA#((((((((.((((((.((....#))..))))))..)))))))).	2838	2859	1.0	-21.9	1	0.001924816	0.529	0.0	0.0	-5.227013184751041	16	21	8	3UTR		0	0
hsa-miR-1976	NM_152871	FAS	CCTCCTGCCCTCCTTGCTGT#ACCTGGTTCTCTTTGTGGTGGGCATACTGGGTAGGAGA#.(((((((((....((((..#.))))....))))))))).	3263	3301	1.0	-23.5	1	0.001250956	0.471	0.0	0.0	-12.110873152550473	13	19	9	3UTR		0	0
hsa-miR-2114-3p	NM_152871	FAS	CGAGCCTCAAGCAAGGGACTT#GTCGGTAAGATAGTTGTGCTTTGCTTAGGGTTCC#.((((((.((((((((.((..#.)).)))))))).)))))).	2805	2839	1.0	-22.9	1	0.0004663762	0.544	0.0	0.0	-6.106959766537749	16	20	8	3UTR		0	0
hsa-miR-2277-3p	NM_152871	FAS	TGACAGCGCCCTGCCTGGCTC#GAGCCATCATAGTCTGTGCTGTCT#.((((((((.(((..((((((#))))))...)))...)))))))).	2920	2944	1.0	-23.3	1	0.003217149	0.618	0.0	0.0	-6.628120783456338	17	24	8	3UTR		0	0
hsa-miR-2682-5p	NM_152871	FAS	CAGGCAGTGACTGTTCAGACGTC#TCTGAGCCATCATAGTCTGTGCTGTCTGC#(((((((((((((((((((....#)))))))......))))...)))))))).	2917	2946	1.0	-21.4	1	0.002309299	0.603	0.0	0.0	-3.937574446201665	19	29	8	3UTR		0	0
hsa-miR-2682-5p	NM_152871	FAS	CAGGCAGTGACTGTTCAGACGTC#CTGAACAGGCAGGCCA#..(((..((.((((((((.....#)))))))).)).))).	1435	1451	1.0	-18.8	0	0.0005470372	0.603	4.75737825	3.4273518849999993	-9.644152483764836	13	16	8	3UTR		0	0
hsa-miR-2861	NM_152871	FAS	GGGGCCTGGCGGTGGGCGG#CCCCCACCCCCGAAAATGTTCAATAATGTCCCA#(((((.(((.((((((.((#)))))))).)))...............))))).	1991	2024	1.0	-22.7	0	0.2040717	0.588	0.4284967166666667	0.35622856375	-7.08103967572289	16	33	8	3UTR		0	0
hsa-miR-3130-5p	NM_152871	FAS	TACCCAGTCTCCGGTGCAGCC#GGTTCTCTTTGTGGTGGGCATACTGGGTAG#((((((((.((((.(((((..#.))))).))))...)))))))).	3267	3297	1.0	-21.0	1	3.364336e-06	0.471	0.0	0.0	-5.850804021967834	17	23	8	3UTR		0	1
hsa-miR-378b	NM_152871	FAS	ACTGGACTTGGAGGCAGAA#TTCTGCCTCCAAGGATGTTTAAAATCTAGTT#(((((((((((((((((((#)))))))))))))...........)))))).	1183	1214	1.0	-26.4	1	0.002825007	0.647	4.244802626666666	3.2979964925000003	-3.937574446201665	19	31	13	3UTR		0	0
hsa-miR-3137	NM_152871	FAS	TCTGTAGCCTGGGAGCAATGGGGT#ACCCAAAGGTCACCCATGAGCTGCAGAA#(((((((((((((.((....((((#))))....))..)))).).)))))))).	3304	3332	1.0	-25.4	1	0.00228534	0.529	0.0	0.0	-4.794414363722071	19	28	8	3UTR		0	0
hsa-miR-3138	NM_152871	FAS	TGTGGACAGTGAGGTAGAGGGAGT#CTCCATTTTTGCCTTGGTGCTCATC#.((((.((.((((((((((((((.#))))..)))))))))).)).)))).	1775	1800	1.0	-20.0	0	0.01304168	0.5	1.5125118250000003	2.1671844925000006	-6.750673256795928	20	25	10	3UTR		0	0
hsa-miR-3141	NM_152871	FAS	GAGGGCGGGTGGAGGAGGA#TCCTCATGGCTTCACCTAGTGGCCCCA#(.(((((((((((((((((#)))))....))))))))....))))).	3150	3177	1.0	-23.7	1	0.002459475	0.515	0.0	0.0	-5.101250328216836	18	27	8	3UTR		0	0
hsa-miR-3141	NM_152871	FAS	GAGGGCGGGTGGAGGAGGA#TTTTCCCCCACCCCCG#...((.((((((.((((((#)))))).)))))))).	1987	2003	1.0	-21.8	0	0.1002472	0.662	0.5470903666666667	0.37957665	-9.704629567538028	14	16	8	3UTR		0	0
hsa-miR-3150a-3p	NM_152871	FAS	CTGGGGAGATCCTCGAGGTTGG#GCTTCTTGGATCCCTTAGA#((((((.(((((..(((((...#)))))..))))))))))).	2448	2467	1.0	-21.4	0	0.002144368	0.676	0.0	0.0	-7.627231511259633	16	19	11	3UTR		0	0
hsa-miR-3153	NM_152871	FAS	GGGGAAAGCGAGTAGGGACATTT#CCTACTTCTTTCTCA#.(((((((.(((((((.......#)))))))))))))).	1710	1725	1.0	-18.5	1	0.2012086	0.603	0.8959493814285713	3.8969381375000003	-4.849714495602881	14	15	14	3UTR		0	0
hsa-miR-3157-5p	NM_152871	FAS	TTCAGCCAGGCTAGTGCAGTCT#AGACTGCCCTTAGAAATTCTAGCCTGGTTTGGAG#((((((((((((((.(((((((#)))))))...........))))))))))).))).	1869	1903	1.0	-28.2	1	0.00198872	0.559	0.5797023066666666	0.6063861499999998	-4.6730240064523	21	34	11	3UTR		0	0
hsa-miR-3158-5p	NM_152871	FAS	CCTGCAGAGAGGAAGCCCTTC#GGGCCACCTTTCTTTTCTGCAA#..((((((((((((((((...#)))).....)))))))))))).	2714	2736	1.0	-23.1	1	0.1307535	0.618	0.0	0.0	-4.95700071937229	16	22	12	3UTR		0	0
hsa-miR-3158-5p	NM_152871	FAS	CCTGCAGAGAGGAAGCCCTTC#GGTTTTCTCTTTTTTGGTAGGG#(((((((((((((((((....#))))))))))))....))))).	2364	2386	1.0	-21.4	1	0.001144537	0.647	0.0	0.0	-3.937574446201665	17	22	12	3UTR		0	0
hsa-miR-3162-5p	NM_152871	FAS	TTAGGGAGTAGAAGGGTGGGGAG#CTCTCCAGTTTTCTATTTCTA#...((((((((((((.(((((((#))))))).)))))))))))).	2945	2966	1.0	-25.3	0	0.01258278	0.574	0.0	0.0	-6.747589273982352	19	21	12	3UTR		0	0
hsa-miR-3190-5p	NM_152871	FAS	TCTGGCCAGCTACGTCCCCA#GCTGGCCAGT#.(((((((((..........#))))))))).	2704	2714	1.0	-19.6	1	2.093109e-06	0.574	0.0	0.0	-13.079371793104722	9	10	9	3UTR		0	1
hsa-miR-3191-3p	NM_152871	FAS	TGGGGACGTAGCTGGCCAGACAG#GTCTGTGCTGTCTGCTCTCCAG#((((((.((((.(((((((((..#))))).)))).)))))))))).	2931	2953	1.0	-25.5	0	0.005713397	0.574	0.0	0.0	-8.82806429066934	19	22	10	3UTR		0	0
hsa-miR-3194-5p	NM_152871	FAS	GGCCAGCCACCAGGAGGGCTG#TAGGGTTCCCTCCTGTGTTATGGTCTGGA#..((((((((((((((((...#.)))))))).))...)).)))).	2830	2859	1.0	-24.7	1	0.001924816	0.529	0.0	0.0	-4.95700071937229	16	23	8	3UTR		0	0
hsa-miR-3196	NM_152871	FAS	CGGGGCGGCAGGGGCCTC#GGCTTCACCTAGTGGCCCCA#.(((((.(((((((((..#))))...))).)).))))).	3157	3177	1.0	-24.6	0	0.002459475	0.515	0.0	0.0	-5.337011372228436	14	20	5	3UTR		0	0
hsa-miR-3200-5p	NM_152871	FAS	AATCTGAGAAGGCGCACAAGGT#GCCTTGGTGCTCATCTTAA#....(((((.(((((.((((((#)))))))))))..))))).	1785	1804	1.0	-18.8	0	0.01772084	0.544	0.5026162	2.3438788299999995	-11.02211801726972	16	19	11	3UTR		0	0
hsa-miR-4306	NM_152871	FAS	TGGAGAGAAAGGCAGTA#TGCTGTCTGCTCTCCAG#(((((((..((((((((#)))))))).))))))).	2936	2953	1.0	-22.0	1	0.005713397	0.574	0.0	0.0	-7.307599033628058	15	17	8	3UTR		0	0
hsa-miR-4316	NM_152871	FAS	GGTGAGGCTAGCTGGTG#CCTCATGGCTTCACCT#((((((((((...((..#))...)))))))))).	3151	3167	1.0	-19.1	1	0.00197607	0.515	0.0	0.0	-11.631331924178227	12	16	10	3UTR		0	0
hsa-miR-4259	NM_152871	FAS	CAGTTGGGTCTAGGGGTCAGGA#TTCTGACCTCTGATTAGATCAGACA#..(((.((((((((((((((((#)))))))))))....))))).))).	3426	3451	1.0	-22.6	0	0.00120072	0.603	0.0	0.0	-6.857959480565336	19	25	11	3UTR		0	0
hsa-miR-4252	NM_152871	FAS	GGCCACTGAGTCAGCACCA#TGCATATTATCCATTCTAGCTACATGCTGGCCAGTGGGCCA#((((((((.(((((((...#.))))))))))))).)).	2679	2720	1.0	-25.6	1	1.169877e-07	0.588	0.0	0.0	-4.993964104447428	15	18	13	3UTR		0	0
hsa-miR-4326	NM_152871	FAS	TGTTCCTCTGTCTCCCAGAC#GGAGTGTATGCAGAGGAT#...((((((((((((.....#)))).....)))))))).	1268	1286	1.0	-17.2	0	0.000691944	0.588	2.3070399058823527	3.5423563474999993	-6.747589273982352	12	18	8	3UTR		0	0
hsa-miR-2355-3p	NM_152871	FAS	ATTGTCCTTGCTGTTTGGAGAT#TCTCCAGTTTTCTATTTCTAGACAGAAGTAGGGCAAG#.(((((((..((((((((((((#.))))))))))))....))))))).	2946	2983	1.0	-22.6	1	3.367827e-05	0.588	0.0	0.0	-6.09222096393106	19	25	12	3UTR		0	0
hsa-miR-4268	NM_152871	FAS	GGCTCCTCCTCTCAGGATGTG#GCATTTTGAGCAGGAGAGTATTACTAGAGCTT#((((((((((((((((((((.#)))))))))).)))))..........))))).	1735	1767	1.0	-24.0	1	0.01025689	0.574	3.837836870967741	1.7532879863750002	-3.937574446201665	20	32	10	3UTR		0	0
hsa-miR-4269	NM_152871	FAS	GCAGGCACAGACAGCCCTGGC#CAGGGTTCACTCATTAATTTCTCTTTTCTGAGCCATCATAGTCTGTGCTGTCTGCT#((((((((((((.....((((#.)))).....))))))))...)))).	2891	2947	1.0	-23.8	1	0.002483044	0.603	0.0	0.0	-7.052043616942562	16	26	8	3UTR		0	0
hsa-miR-4273	NM_152871	FAS	GTGTTCTCTGATGGACAG#GTTAGAGAACACC#((((((((((((......#)))))))))))).	3044	3057	1.0	-17.0	1	0.05079786	0.603	0.0	0.0	-7.052043616942562	12	13	12	3UTR		0	0
hsa-miR-4284	NM_152871	FAS	GGGCTCACATCACCCCAT#GGTGATGTGGTTTTTTTCCTCATGGCTTCACCTAGTGGCCCC#((((((((((((((....#)))))))))...........................))))).	3134	3176	1.0	-20.6	1	0.0007721319	0.515	0.0	0.0	-4.906073086755913	14	42	9	3UTR		0	0
hsa-miR-500b-3p	NM_152871	FAS	GCACCCAGGCAAGGATTCTG#CAGGAGAGTATTACTAGAGCTTTGCCACCTCTCCATTTTTGCCTTGGTGCT#(((((.((((((((((....#.)))))))))).))))).	1745	1796	1.0	-22.3	0	0.014246	0.515	4.82897	2.468443758875	-5.838533207394711	15	18	10	3UTR		0	0
hsa-miR-3605-5p	NM_152871	FAS	TGAGGATGGATAGCAAGGAAGCC#TTTCCTGCATATTATCCATTCTA#..((((((((((((.((((((..#))))))))....)))))))))).	2674	2697	1.0	-19.6	1	0.0214302	0.574	0.0	0.0	-5.692450279622925	18	23	10	3UTR		0	1
hsa-miR-3610	NM_152871	FAS	GAATCGGAAAGGAGGCGCCG#GGGGCTTGCTTTTTGGTTTT#(((((((((((.((((.((.#)).)))).))))))))))).	2383	2403	1.0	-22.4	1	0.01411102	0.632	0.0	0.0	-7.284377755798021	17	20	11	3UTR		0	0
hsa-miR-3622b-5p	NM_152871	FAS	AGGCATGGGAGGTCAGGTGA#TGGCCCCAAGCATGACTTCTCCCATGTCA#.((((((((((((((.((..#.)).))))..)))))))))).	3169	3198	1.0	-23.0	1	0.0008884846	0.456	0.0	0.0	-4.026373917660731	16	21	10	3UTR		0	0
hsa-miR-3648	NM_152871	FAS	AGCCGCGGGGATCGCCGAGGG#CTTGGTGATGTGGTTTTTTTCCTCATGGCTT#(((((.(((((((((((((..#))))))))...........))))).))))).	3131	3162	1.0	-24.2	0	0.003516396	0.529	0.0	0.0	-5.838533207394711	18	31	8	3UTR		0	0
hsa-miR-3652	NM_152871	FAS	CGGCTGGAGGTGTGAGGA#CCTTAGAAATTCTAGCCT#.((((((((.(.(((((.#))))).)..)))))))).	1876	1894	1.0	-19.1	1	0.003675209	0.544	0.9955192875000001	0.68643644	-8.382634615281653	14	18	8	3UTR		0	0
hsa-miR-3661	NM_152871	FAS	TGACCTGGGACTCGGACAGCTG#GCTGTCTGCTCTCCAGT#....((((((..((((((((..#)))))))).)).)))).	2937	2954	1.0	-20.2	0	0.008686906	0.559	0.0	0.0	-15.718140253644634	14	17	8	3UTR		0	0
hsa-miR-3665	NM_152871	FAS	AGCAGGTGCGGGGCGGCG#TGTCCCATGTAAAACCTGCTA#(((((((((((((((...#))))))..))...))))))).	2017	2038	1.0	-19.1	1	0.01823854	0.618	0.33955180999999995	0.4351670512500001	-4.1706235265052785	15	21	7	3UTR		0	0
hsa-miR-3666	NM_152871	FAS	CAGTGCAAGTGTAGATGCCGA#TGGCATCTAACATATGATTCTGT#(((.(((.((((((((((((.#))))))))).))).)).).))).	1306	1329	1.0	-18.2	0	0.03315061	0.691	1.8463013076923076	3.2501619175	-9.283231650341488	18	23	9	3UTR		0	0
hsa-miR-3667-3p	NM_152871	FAS	ACCTTCCTCTCCATGGGTCTTT#AAGAACTTTGAGTTCCTTTGGGAGGAAGA#..(((((((.(((.(((.(((.#.)))..))).)))))))))).	3083	3112	1.0	-21.2	1	0.0001368476	0.559	0.0	0.0	-7.056347105220874	16	21	10	3UTR		0	0
hsa-miR-3675-5p	NM_152871	FAS	TATGGGGCTTCTGTAGAGATTTC#TTCACCTAGTGGCCCCAA#..(((((((.(((..........#.))).))))))).	3160	3178	1.0	-16.4	1	0.002270387	0.515	0.0	0.0	-8.024845745775123	10	13	7	3UTR		0	0
hsa-miR-3679-5p	NM_152871	FAS	TGAGGATATGGCAGGGAAGGGGA#TCTCCATTTTTGCCTTGGTGCTCAT#((((.((..((((((((.(((((#))))).))))))))...)).)))).	1774	1799	1.0	-22.2	0	0.01318899	0.515	1.5180703749999997	2.2227348812499996	-11.42663620844053	19	25	8	3UTR		0	0
hsa-miR-3679-5p	NM_152871	FAS	TGAGGATATGGCAGGGAAGGGGA#TTCTTTCCTGCATATTATCCA#...(((((..(((((((((((..#)))))))))))....))))).	2671	2692	1.0	-22.0	0	0.01849206	0.588	0.0	0.0	-8.81343632025268	16	21	11	3UTR		0	0
hsa-miR-3681-3p	NM_152871	FAS	ACACAGTGCTTCATCCACTACT#AGTGGAGAAGTCTTTGTA#(((.((.(((((.((((((...#))))))))))))).))).	3113	3131	1.0	-16.8	0	0.003411729	0.544	0.0	0.0	-9.802413868698416	16	18	13	3UTR		0	0
hsa-miR-3688-5p	NM_152871	FAS	AGTGGCAAAGTCTTTCCATAT#AGAGCTTTGCCACC#.(((((((((.((((......#))))))))))))).	1760	1774	1.0	-17.1	1	0.0612733	0.559	4.564433666666667	2.104605358375	-6.851148393071081	13	14	13	3UTR		0	0
hsa-miR-3689a-3p	NM_152871	FAS	CTGGGAGGTGTGATATCGTGGT#TGTCATACCCCCAA#.((((.(((((((((.......#))))))))))))).	2097	2111	1.0	-19.5	0	0.1175256	0.647	0.7101546777777777	0.2461592100000001	-5.927332678853777	13	14	13	3UTR		0	0
hsa-miR-3713	NM_152871	FAS	GGTATCCGTTTGGGGATGGT#CACCCCCAAACATGGAAATATCA#(((((((((((((((.((..#)).))))))))..)))..)))).	1814	1837	1.0	-19.1	1	0.02925211	0.632	0.44019974736842105	1.701519775	-4.1706235265052785	17	23	8	3UTR		0	0
hsa-miR-3907	NM_152871	FAS	AGGTGCTCCAGGCTGGCTCACA#AGCCTGGTTTGGAGATACTA#.(((((((((((((((((....#)))).))))))))).)))).	1889	1909	1.0	-22.0	1	0.006876543	0.559	0.5197812526315788	0.6364049475	-3.793324837357118	17	20	9	3UTR		0	0
hsa-miR-3689b-3p	NM_152871	FAS	CTGGGAGGTGTGATATTGTGGT#TGTCATACCCCCAA#.((((.(((((((((.......#))))))))))))).	2097	2111	1.0	-19.5	0	0.1175256	0.647	0.7101546777777777	0.2461592100000001	-5.927332678853777	13	14	13	3UTR		0	0
hsa-miR-3911	NM_152871	FAS	TGTGTGGATCCTGGAGGAGGCA#CCTCTTCCAAACAGCACATG#.(((((.....(((((((((..#))))))))).....))))).	2541	2561	1.0	-20.5	0	0.01384683	0.588	0.0	0.0	-12.77431690339336	14	20	9	3UTR		0	0
hsa-miR-3926	NM_152871	FAS	TGGCCAAAAAGCAGGCAGAGA#TTGGTAGGGGCTTGCTTTTTGGTTT#.(((((((((((((((.....#.))))))))))))))).	2377	2402	1.0	-23.0	1	0.006840322	0.632	0.0	0.0	-3.793324837357118	15	17	15	3UTR		0	0
hsa-miR-3927-3p	NM_152871	FAS	CAGGTAGATATTTGATAGGCAT#TGGCTGTAAATACTGCTTGG#(((((((.(((((.((((.((.#)).)))))))))))))))).	1088	1108	1.0	-16.7	1	0.0006829139	0.706	2.3996221142857137	2.6945812699999996	-7.1080492929027015	18	20	16	3UTR		0	0
hsa-miR-3928-3p	NM_152871	FAS	GGAGGAACCTTGGAGCTTCGGC#GCTTAGGGTTCCCTCCT#(((((((((((.((((......#)))))))))))).))).	2827	2844	1.0	-21.1	1	0.0004315692	0.529	0.0	0.0	-7.284377755798021	15	17	12	3UTR		0	0
hsa-miR-3934-5p	NM_152871	FAS	TCAGGTGTGGAAACTGAGGCAG#CTGCCCTTAGAAATTCTAGCCTGGT#((((((.(((((.(((((((((#))))).))))...))))))))))).	1872	1897	1.0	-21.3	0	0.002715257	0.559	0.6241746199999999	0.5908206825	-6.770391593739227	20	25	11	3UTR		0	0
hsa-miR-3936	NM_152871	FAS	TAAGGGGTGTATGGCAGATGCA#TGCTCTTGTCATACCCCCA#...((((.(((((((((..(((#)))..))))))))))))).	2091	2110	1.0	-23.7	0	0.2956875	0.632	0.6508581222222223	0.23504109625000003	-8.82817512285937	16	19	13	3UTR		0	0
hsa-miR-3940-5p	NM_152871	FAS	GTGGGTTGGGGCGGGCTCTG#TAGAGAACACCCTATTCCACT#(((((.(((((.(..(((((#)))))..).))))).))))).	3046	3067	1.0	-24.1	0	0.03605458	0.603	0.0	0.0	-10.777625994762108	16	21	5	3UTR		0	0
hsa-miR-3940-5p	NM_152871	FAS	GTGGGTTGGGGCGGGCTCTG#TAGAGCTTTGCCACCTCTCCATT#(((((..(((((((((((((#)))))))).))).))..))))).	1759	1782	1.0	-22.5	0	0.1406833	0.544	3.9951858000000007	1.7721759971250002	-7.382219742266031	18	23	8	3UTR		0	0
hsa-miR-3944-3p	NM_152871	FAS	TTCGGGCTGGCCTGCTGCTCCGG#CTGGCCAGTGGGCCACCTT#...(((.((((((((((..((((#)))).))))))))))))).	2705	2724	1.0	-24.9	0	5.387403e-05	0.603	0.0	0.0	-8.058226728550057	17	19	13	3UTR		0	0
hsa-miR-3945	NM_152871	FAS	AGGGCATAGGAGAGGGTTGATAT#GTATTACTAGAGCTTTGCCACCTCTCCATTTTTGCCTTG#((((((..(((((((........#.))))))).....)))))).	1752	1791	1.0	-20.8	0	0.002011527	0.529	4.742322857142857	2.242818492125	-8.027944990557229	13	20	7	3UTR		0	0
hsa-miR-642b-3p	NM_152871	FAS	AGACACATTTGGAGAGGGACCC#GGGTTCCCTCCTGTGTTA#.((((((...((((.(((((((#))))))))))))))))).	2832	2850	1.0	-24.8	1	0.004915633	0.559	0.0	0.0	-9.141305453362325	17	18	17	3UTR		0	0
hsa-miR-550b-2-5p	NM_152871	FAS	ATGTGCCTGAGGGAGTAAGACA#CTTCTTTCTCAGGCATC#..(((((((((((((.(((...#)))))))))))))))).	1714	1731	1.0	-22.9	1	0.04436112	0.618	2.0818307076923075	3.66552027925	-5.1900497996759025	16	17	16	3UTR		0	0
hsa-miR-4418	NM_152871	FAS	CACTGCAGGACTCAGCAG#GAGTAAATGCAGTGG#(((((((..((((.....#))))...))))))).	1234	1249	1.0	-17.2	1	0.006269563	0.603	3.3697696857142856	3.6693134024999994	-9.132937591702714	11	15	7	3UTR		0	0
hsa-miR-4421	NM_152871	FAS	ACCTGTCTGTGGAAAGGAGCTA#AGTTACTGAACAGGCAGGC#.(((((((((....((..(((.#)))..))..))))))))).	1430	1449	1.0	-19.1	1	0.0007230719	0.603	4.144784111111111	3.43386861	-12.110873152550473	14	19	9	3UTR		0	0
hsa-miR-4421	NM_152871	FAS	ACCTGTCTGTGGAAAGGAGCTA#AGTTCCTTTGGGAGGAAGACAGTGG#.(((((((....(((((((((.#))))))))).......)))))).).	3093	3118	1.0	-19.1	1	0.003190237	0.559	0.0	0.0	-12.263798748937765	16	25	9	3UTR		0	0
hsa-miR-4428	NM_152871	FAS	CAAGGAGACGGGAACATGGAGC#GCTTAGGGTTCCCTCCTG#..((((...((((((...((((#))))...)))))))))).	2827	2845	1.0	-18.4	0	0.0009656918	0.544	0.0	0.0	-10.103760921973617	14	18	10	3UTR		0	1
hsa-miR-4436a	NM_152871	FAS	GCAGGACAGGCAGAAGTGGAT#TCCATTTTTGCCTTGGTGCT#(((....(((((((((((((.#)))))))))))))...))).	1776	1796	1.0	-23.1	0	0.014246	0.515	1.4308361538461543	2.2489244312500003	-14.533279192037693	16	20	13	3UTR		0	0
hsa-miR-4439	NM_152871	FAS	GTGACTGATACCTTGGAGGCAT#TGCCTCCAAGGATGTTTAAAATCTAGTTG#..(((((((((((((((((((.#))))))))))).))))........)))).	1186	1215	1.0	-23.3	1	0.003327274	0.632	4.5539181357142855	3.1709875050000003	-4.95700071937229	19	29	11	3UTR		0	0
hsa-miR-4440	NM_152871	FAS	TGTCGTGGGGCTTGCTGGCTTG#GGCCAGAAGTGCAAGTTCTACTTTGCAAGACAA#((((((((((((((((((((..#))))).....))))))))))).......)))).	3005	3038	1.0	-22.6	1	0.00466425	0.588	0.0	0.0	-3.937574446201665	20	33	11	3UTR		0	0
hsa-miR-4440	NM_152871	FAS	TGTCGTGGGGCTTGCTGGCTTG#GAGCACAGCCACATTCCCGAGTTGAGGTGACCCCACGGT#..((((((((.(((((((((((#.))))))..))))))))))))).	3200	3239	1.0	-22.4	1	0.0004119688	0.441	0.0	0.0	-7.7817751947826395	19	23	13	3UTR		0	0
hsa-miR-4443	NM_152871	FAS	TTGGAGGCGTGGGTTTT#GATTCTGCCTCCAAG#(((((((((.(((((..#)))))))))))))).	1181	1196	1.0	-17.7	1	0.005070253	0.706	4.377960444444445	3.4458587074999993	-5.413129994833456	14	15	14	3UTR		0	1
hsa-miR-4451	NM_152871	FAS	TGGTAGAGCTGAGGACA#CTAGAGCTTTGCCAC#((((((((((..((...#))..)))))))))).	1758	1773	1.0	-16.6	1	0.2635642	0.559	3.8884522999999995	1.981100269625	-11.077650871762618	12	15	10	3UTR		0	0
hsa-miR-4462	NM_152871	FAS	TGACACGGAGGGTGGCTTGGGAA#TTCCCGAGTTGAGGTGACCCCACGGTCC#.(((.((..((((((((((((((#))))))))))......))))..))))).	3213	3241	1.0	-24.5	0	2.403885e-05	0.441	0.0	0.0	-11.282386599595984	19	28	10	3UTR		0	0
hsa-miR-4469	NM_152871	FAS	GCTCCCTCTAGGGTCGCTCGGA#TCTGAGTGATCACAGGGTTCA#(..((((....(((((((((((#)))))))))))..))))..).	2879	2900	1.0	-22.0	0	7.593895e-05	0.588	0.0	0.0	-14.096095333688211	16	21	11	3UTR		0	0
hsa-miR-4471	NM_152871	FAS	TGGGAACTTAGTAGAGGTTTAA#TAAGCATGTCGGTAAGATAGTTGTGCTTTGCTTAGGGTTCCCT#.(((((((((((((((......#.)))))))..)))))))).	2798	2841	1.0	-19.0	1	0.0008354589	0.559	0.0	0.0	-3.793324837357118	15	19	8	3UTR		0	0
hsa-miR-4474-3p	NM_152871	FAS	TTGTGGCTGGTCATGAGGCTAA#TAGCTTTGTGACATGTCATGAA#(((((((..((((((((((((.#))))))))))))..))))))).	1926	1948	1.0	-24.1	1	0.002679624	0.632	0.4803811	0.5441242575	-7.307599033628058	19	22	12	3UTR		0	0
hsa-miR-3689c	NM_152871	FAS	CTGGGAGGTGTGATATTGTGGT#TGTCATACCCCCAA#.((((.(((((((((.......#))))))))))))).	2097	2111	1.0	-19.5	0	0.1175256	0.647	0.7101546777777777	0.2461592100000001	-5.927332678853777	13	14	13	3UTR		0	0
hsa-miR-4483	NM_152871	FAS	GGGGTGGTCTGTTGTTG#ACAAATGTCTATCCACAGGCTAACCCCA#((((((((((((.....#.)))))))).)))).	1357	1385	1.0	-19.5	1	0.03794852	0.618	4.63797076923077	3.1609179125	-7.052043616942562	12	15	8	3UTR		0	0
hsa-miR-4488	NM_152871	FAS	AGGGGGCGGGCTCCGGCG#GTAGGGGCTTGCTTTTTG#((((((((((((((.((.#)).)))))))))))))).	2380	2398	1.0	-21.0	1	0.0001794761	0.618	0.0	0.0	-4.6730240064523	16	18	14	3UTR		0	0
hsa-miR-4494	NM_152871	FAS	CCAGACTGTGGCTGACCAGAGG#CTTAGGGTTCCCTCCTGTGTTATGGTCTGGA#((((((((((((..((..((((#.))))..)))))))))))))).	2828	2859	1.0	-22.1	1	0.001924816	0.529	0.0	0.0	-6.083544976388314	18	22	14	3UTR		0	0
hsa-miR-4499	NM_152871	FAS	AAGACTGAGAGGAGGGA#TCCCTCCTGTGTTATGGTCTG#.(((((((.((((((((#)))))))).)....)))))).	2836	2857	1.0	-19.5	1	0.001700535	0.544	0.0	0.0	-4.849714495602881	15	21	8	3UTR		0	0
hsa-miR-4505	NM_152871	FAS	AGGCTGGGCTGGGACGGA#TTCTAGCCTGGTTTG#((((((((((((((....#)))))))))))))).	1885	1900	1.0	-18.3	1	0.002287848	0.574	0.7207433142857143	0.6675357624999998	-4.906073086755913	14	15	14	3UTR		0	0
hsa-miR-4506	NM_152871	FAS	AAATGGGTGGTCTGAGGCAA#GCCAGTGGGCCACCTT#....((((((((((.(((..#)))..)))))))))).	2708	2724	1.0	-21.0	0	5.387403e-05	0.603	0.0	0.0	-10.282012028888563	13	16	10	3UTR		0	0
hsa-miR-2392	NM_152871	FAS	TAGGATGGGGGTGAGAGGTG#CACGGTCCAGAATCATCCTCATTCTGG#((((((((((((((..((..#.))....)))))))))))))).	3233	3260	1.0	-20.7	1	0.0001918191	0.485	0.0	0.0	-4.906073086755913	16	22	14	3UTR		0	0
hsa-miR-4507	NM_152871	FAS	CTGGGTTGGGCTGGGCTGGG#TCTATCCACAGGCTAACCCC#..(((((((.(((((.((((#)))).)).))).))))))).	1364	1384	1.0	-21.7	1	0.02974345	0.618	4.092106571428571	3.8273358375	-6.432556268004081	16	20	7	3UTR		0	0
hsa-miR-4525	NM_152871	FAS	GGGGGGATGTGCATGCTGGTT#GGCCCCAAGCATGACTTCTCCCA#.((((((.((.((((((((((#))))...)))))))).)))))).	3170	3193	1.0	-22.8	1	0.004877333	0.456	0.0	0.0	-8.9317342419481	18	23	8	3UTR		0	0
hsa-miR-378i	NM_152871	FAS	ACTGGACTAGGAGTCAGAAGG#TGACCCCACGGTCCAGA#.(((((((.((.((((.....#)))).))..))))))).	3227	3244	1.0	-18.2	1	0.0002727481	0.456	0.0	0.0	-8.196517805199235	13	17	7	3UTR		0	0
hsa-miR-4537	NM_152871	FAS	TGAGCCGAGCTGAGCTTAGCTG#TAGTTGTGCTTTGCTTAGGGTTCC#.(((((((((.((((.((((((#)))))).)))).))))..))))).	2815	2839	1.0	-20.3	1	0.0004663762	0.544	0.0	0.0	-6.851148393071081	19	24	6	3UTR		0	0
hsa-miR-4538	NM_152871	FAS	GAGCTTGGATGAGCTGGGCTGA#CGGTCCAGAATCATCCTCATTCT#(((...((((((.((((((((.#))))))))..))))))...))).	3235	3258	1.0	-23.5	0	0.0001259728	0.471	0.0	0.0	-14.278723269832616	17	23	8	3UTR		0	0
hsa-miR-4539	NM_152871	FAS	GCTGAACTGGGCTGAGCTGGGC#GCCCTTAGAAATTCTAGCCTGGTTTGGA#.(((((((((((((((((((((#))))..))...))).)))))))))))).	1874	1902	1.0	-22.5	1	0.001650246	0.559	0.5092051333333333	0.549683885	-3.793324837357118	21	28	12	3UTR		0	0
hsa-miR-3972	NM_152871	FAS	CTGCCAGCCCCGTTCCAGGGCA#TTTTGGTAGGGGCTTGCT#..((.((((((...((((((..#))))))..)))))).)).	2375	2393	1.0	-20.5	0	0.0005034371	0.632	0.0	0.0	-14.568811733967767	14	18	6	3UTR		0	0
hsa-miR-3976	NM_152871	FAS	TATAGAGAGCAGGAAGATTAATGT#GTCTTCCTTTTCTCTAA#..(((((((.((((((((......#)))))))).))))))).	2403	2420	1.0	-19.4	1	0.1434147	0.662	0.0	0.0	-6.199507187700468	15	17	8	3UTR		0	0
hsa-miR-4632-5p	NM_152871	FAS	GAGGGCAGCGTGGGTGTGGCGGA#TTGGCATGCCCACAGGGTCTTCT#((((((...(((((((((.(((.#))).)))))))))...)))))).	3407	3430	1.0	-26.1	0	0.0001399975	0.574	0.0	0.0	-8.851285568499378	18	23	9	3UTR		0	0
hsa-miR-4633-3p	NM_152871	FAS	AGGAGCTAGCCAGGCATATGCA#TGTGTATGCATTTTACTGGCTCA#..(((((((....(((((((((#)))))))))......))))))).	1681	1704	1.0	-20.6	1	0.07261389	0.662	4.508245	3.416813642625001	-13.660215585373416	16	23	9	3UTR		0	0
hsa-miR-4640-3p	NM_152871	FAS	CACCCCCTGTTTCCTGGCCCAC#TGGGAGGAAGACAGTGGAGAAGTCTTTGTACTTGGTGA#(((((((((((((((..((((.#)))))))).))))).))................)))).	3101	3139	1.0	-19.7	1	0.001500842	0.559	0.0	0.0	-4.1706235265052785	19	38	8	3UTR		0	0
hsa-miR-4644	NM_152871	FAS	TGGAGAGAGAAAAGAGACAGAAG#TCTCTTTTCTGAGCCATCATAGTCTGTGCTGTCTGCTCTCCAG#(((((((((((((((((......#)))))))))).........................))))))).	2910	2953	1.0	-20.4	1	0.005713397	0.574	0.0	0.0	-3.937574446201665	17	43	10	3UTR		0	0
hsa-miR-4647	NM_152871	FAS	GAAGATGGTGCTGTGCTGAGGAA#TCAATGAGCACAGCCACATTC#...((((..((((((((.(.((.#))..).))))))))..)))).	3195	3216	1.0	-19.5	0	0.08556031	0.456	0.0	0.0	-9.884564781105134	15	21	8	3UTR		0	0
hsa-miR-4649-5p	NM_152871	FAS	TGGGCGAGGGGTGGGCTCTCAGAG#AGAGCTTTGCCACCTCTCCATTTTTGCCTT#.((((((((((((((((((.....#)))))....))))))))).......)))).	1760	1790	1.0	-25.1	1	0.0336363	0.544	2.803937827586207	1.6300910921249998	-3.793324837357118	18	30	9	3UTR		0	0
hsa-miR-4649-3p	NM_152871	FAS	TCTGAGGCCTGCCTCTCCCCA#TGTGGATAAGAAAGTATACATTTCAAGGGGTAGGTTTTAT#..((((((((((((((.....#.)))))))))))))).	2599	2639	1.0	-20.2	1	0.03196251	0.691	0.0	0.0	-4.95700071937229	14	16	14	3UTR		0	0
hsa-miR-4653-5p	NM_152871	FAS	TCTCTGAGCAAGGCTTAACACC#GTAAGCATGTCGGTAAGATAGTTGTGCTTTGCTTAGGGT#.(((((((((((((.((((...#.)))).))))))))))))).	2797	2836	1.0	-23.7	1	0.003415346	0.544	0.0	0.0	-4.528774397607753	17	20	13	3UTR		0	1
hsa-miR-4653-5p	NM_152871	FAS	TCTCTGAGCAAGGCTTAACACC#AGCCTGGTTTGGAGAT#(((((((((.(((((.......#))))).))))))))).	1889	1905	1.0	-18.4	1	0.002965059	0.559	0.10730604444444444	0.6263986125	-5.413129994833456	14	16	9	3UTR		0	1
hsa-miR-4655-5p	NM_152871	FAS	CACCGGGGATGGCAGAGGGTCG#ACCCTATTCCACTTTGGTGA#((((((((.(((...(((((..#)))))...))))))))))).	3054	3074	1.0	-21.5	1	0.001906577	0.603	0.0	0.0	-7.875384194884712	16	20	11	3UTR		0	0
hsa-miR-4657	NM_152871	FAS	AATGTGGAAGTGGTCTGAGGCAT#GCCAGTGGGCCACCTTTCTTTTCTGCAA#..(((((((((((((((.(((..#)))..)))))))).......))))))).	2708	2736	1.0	-20.5	1	0.1307535	0.618	0.0	0.0	-4.95700071937229	18	28	8	3UTR		0	0
hsa-miR-4660	NM_152871	FAS	TGCAGCTCTGGTGGAAAATGGAG#TCACCCATGAGCTGCAG#((((((((.(((((.........#)))))...)))))))).	3313	3330	1.0	-20.9	1	0.001805288	0.515	0.0	0.0	-5.962462745001676	13	17	8	3UTR		0	1
hsa-miR-4664-3p	NM_152871	FAS	CTTCCGGTCTGTGAGCCCCGTC#GGCTATTTGCAGAAGGAGCTCACAGATCA#.....(((((((((((.((.((#.)).)).))))))))))).	3337	3366	1.0	-23.5	0	0.007895984	0.632	0.0	0.0	-13.6655996434504	15	19	11	3UTR		0	0
hsa-miR-4665-5p	NM_152871	FAS	CTGGGGGACGCGTGAGCGCGAGC#GCTTTGCTTAGGGTTCCCTC#..(((((((.(.((((((.((((#)))))))))).)))))))).	2822	2842	1.0	-23.2	1	0.001310746	0.559	0.0	0.0	-9.546310497296824	18	20	10	3UTR		0	1
hsa-miR-4667-5p	NM_152871	FAS	ACTGGGGAGCAGAAGGAGAACC#TGTGCTGTCTGCTCTCCAGTT#(((((((((((((((.(.(...#).).)).))))))))))))).	2934	2955	1.0	-24.9	1	0.01185542	0.559	0.0	0.0	-4.1706235265052785	17	21	13	3UTR		0	0
hsa-miR-4674	NM_152871	FAS	CTGGGCTCGGGACGCGCGGCT#AGCCACATTCCCGAGTTGAGG#((.(((((((((...(.((((#)))).)..))))))))).)).	3206	3227	1.0	-24.3	0	0.01383935	0.471	0.0	0.0	-8.376534010945397	16	21	9	3UTR		0	0
hsa-miR-4675	NM_152871	FAS	GGGGCTGTGATTGACCAGCAGG#CCTGCTACAAATGGCAGCTTA#.(((((((.(((....((((((#))))))...))).))))))).	2031	2052	1.0	-21.8	1	0.01500169	0.632	0.11718842857142854	0.12608376250000003	-7.964183666343778	16	21	7	3UTR		0	0
hsa-miR-4682	NM_152871	FAS	TCTGAGTTCCTGGAGCCTGGTCT#AGGCTATTTGCAGAAGGAGCTCAC#..(((((((((...((.((((((#))))))...))...))))))))).	3336	3360	1.0	-21.0	1	0.002205845	0.603	0.0	0.0	-10.449774559155296	17	24	9	3UTR		0	0
hsa-miR-4684-5p	NM_152871	FAS	CTCTCTACTGACTTGCAACATA#TGGGAGGAAGACAGTGGAGAA#.(((((((((.(((.(..((..#))...).))).))))))))).	3101	3122	1.0	-17.2	1	0.006100111	0.603	0.0	0.0	-7.353548873018103	15	21	9	3UTR		0	0
hsa-miR-1343-5p	NM_152871	FAS	TGGGGAGCGGCCCCCGGGTGGG#CTCATCTTAATGGCCTAATGCACCCCCAA#(((((.((((((...(((((((#)))))))....))))....))..))))).	1794	1823	1.0	-23.0	0	0.0398096	0.603	3.4716819	2.1343291549999996	-8.719953297831996	18	29	7	3UTR		0	0
hsa-miR-4688	NM_152871	FAS	TAGGGGCAGCAGAGGACCTGGG#TCTTGGTCTTCTTTATTGGCATGCCCA#...(((((((((((((((.(((#))).))))))))......)).))))).	3392	3419	1.0	-23.3	0	0.03943192	0.574	0.0	0.0	-6.514540193678739	18	27	8	3UTR		0	0
hsa-miR-4690-5p	NM_152871	FAS	GAGCAGGCGAGGCTGGGCTGAA#TTAGAAATTCTAGCCTGGTTTGGAGATACTAACTGCTCT#((((((((.((((((((((((.#))))....)))))))).)).............)))))).	1878	1917	1.0	-23.5	1	0.002189366	0.603	0.6341808375	0.6386285749999999	-4.993964104447428	20	39	8	3UTR		0	0
hsa-miR-4691-5p	NM_152871	FAS	GTCCTCCAGGCCATGAGCTGCGG#CTGTGTTATGGTCTGGAA#....((((((((((((...((((#)))).)))))))))))).	2842	2860	1.0	-21.4	0	0.004596187	0.544	0.0	0.0	-9.546562468637928	16	18	12	3UTR		0	1
hsa-miR-4691-5p	NM_152871	FAS	GTCCTCCAGGCCATGAGCTGCGG#CTGCCCTTAGAAATTCTAGCCTGGTTTGGAGA#...((((((((((.(.((((...#.))))))))))))))).	1872	1904	1.0	-20.8	0	0.002471788	0.559	0.5619128999999999	0.6130568775	-7.604429191502758	15	17	15	3UTR		0	1
hsa-miR-4692	NM_152871	FAS	TCAGGCAGTGTGGGTATCAGAT#ATTGGCATGCCCACAGGGTCTT#..((((..(((((((((.....#.)))))))))..)))).	3406	3428	1.0	-19.2	0	0.0001759671	0.574	0.0	0.0	-8.81432218342424	13	17	9	3UTR		0	0
hsa-miR-4695-5p	NM_152871	FAS	CAGGAGGCAGTGGGCGAGCAGG#CTTGGTCTTCTTTATTGGCATGCCCACAGGGTCTTCTGA#((((((((.(((((((.((...#.)).)))))))...)))))))).	3393	3432	1.0	-27.7	1	6.064178e-05	0.574	0.0	0.0	-4.993964104447428	17	23	8	3UTR		0	0
hsa-miR-4697-3p	NM_152871	FAS	TGTCAGTGACTCCTGCCCCTTGGT#TCAAGGGGTAGGTTTTATTA#....(((((..((((((((((((.#))))))))))))..))))).	2621	2641	1.0	-25.1	0	0.02244366	0.706	0.0	0.0	-13.613843412376458	17	20	12	3UTR		0	0
hsa-miR-4700-5p	NM_152871	FAS	TCTGGGGATGAGGACAGTGTGT#CATAGTCTGTGCTGTCTGCTCTCCAGT#.(((((((.(.(((((((....#.))))))).)))))))).	2927	2954	1.0	-21.1	1	0.008686906	0.559	0.0	0.0	-7.674488971013231	15	18	8	3UTR		0	0
hsa-miR-4701-5p	NM_152871	FAS	TTGGCCACCACACCTACCCCTT#AAGGGGTAGGTTTTATTATTAAGAAAGCCAAA#(((((......(((((((((((#)))))))))))...............))))).	2623	2655	1.0	-22.4	0	0.01181819	0.691	0.0	0.0	-14.819525273430955	16	32	11	3UTR		0	0
hsa-miR-4706	NM_152871	FAS	AGCGGGGAGGAAGTGGGCGCTGCTT#GGCCAGTGGGCCACCTTTCTTTTCTGCA#.(((((((((((((((.(((((((.#))).))))..))))..))))))))))).	2707	2735	1.0	-26.2	1	0.1326973	0.632	0.0	0.0	-3.793324837357118	22	28	11	3UTR		0	0
hsa-miR-4709-3p	NM_152871	FAS	TTGAAGAGGAGGTGCTCTGTAGC#TTAGAAGGTACTTCCTTTTTAAC#((((((((((((((((.(.(((.#))).).)))))))))))))))).	2462	2485	1.0	-20.9	1	0.1208432	0.691	0.0	0.0	-3.937574446201665	20	23	16	3UTR		0	0
hsa-miR-4711-5p	NM_152871	FAS	TGCATCAGGCCAGAAGACATGAG#CTCATGATTCTGCCTCCAAGGATGTT#.((((((((.(((((..((((((#)))))).)))))))).....))))).	1176	1202	1.0	-19.9	1	0.001032101	0.691	4.6340318307692305	3.4084398549999992	-5.2688803859889095	19	26	8	3UTR		0	0
hsa-miR-4714-3p	NM_152871	FAS	CCAACCTAGGTGGTCAGAGTTG#AGCTTTGCCACCTC#.......((((((.(((((((.#))))))))))))).	1762	1776	1.0	-17.9	0	0.04431591	0.588	3.636865714285714	1.997777382125	-17.967084857035175	13	14	13	3UTR		0	0
hsa-miR-4718	NM_152871	FAS	AGCTGTACCTGAAACCAAGCA#TGCTTGGTTTTTTACTGGGTACAT#...((((((((((((((((((#))))))))))).....))))))).	1101	1125	1.0	-23.1	0	0.01564099	0.618	3.243228026086956	2.38072023	-6.514540193678739	18	24	11	3UTR		0	0
hsa-miR-4723-5p	NM_152871	FAS	TGGGGGAGCCATGAGATAAGAGCA#TGCTCATCTTAATGGCCTAATGCACCCCCAA#((((((.((((((((((..(((((#))))))))))).))))........)))))).	1792	1823	1.0	-26.3	0	0.0398096	0.603	2.5672162818181814	2.1785663924999996	-5.4812609810729835	21	31	11	3UTR		0	0
hsa-miR-4723-5p	NM_152871	FAS	TGGGGGAGCCATGAGATAAGAGCA#TGTGCTTTGCTTAGGGTTCCCTCC#.(((((((((.((((..(((.(((#))).)))..)))).))))))))).	2819	2843	1.0	-25.1	1	0.0005893035	0.544	0.0	0.0	-6.851148393071081	19	24	9	3UTR		0	0
hsa-miR-4724-5p	NM_152871	FAS	AACTGAACCAGGAGTGAGCTTCG#GGGGCTTGCTTTTTGGTTTTGTC#.((.((((((((((((((((((.#))))))))))))).))))).)).	2383	2406	1.0	-22.5	0	0.01582118	0.662	0.0	0.0	-6.825347112316308	20	23	13	3UTR		0	0
hsa-miR-4726-5p	NM_152871	FAS	AGGGCCAGAGGAGCCTGGAGTGG#TCCTCATGGCTTCACCTAGTGGCCCC#.((((((.(((((((..(((.((#)))))..))))...)))..)))))).	3150	3176	1.0	-25.7	1	0.0007721319	0.515	0.0	0.0	-6.340008846841362	18	26	6	3UTR		0	0
hsa-miR-4726-3p	NM_152871	FAS	ACCCAGGTTCCCTCTGGCCGCA#TGACCCCACGGTCCAGAATCATCCTCATTCTGGTGAACCTGGT#..((((((((((((((((((..#.))).)))))..............)).)))))))).	3227	3270	1.0	-26.5	1	6.062023e-05	0.471	0.0	0.0	-4.95700071937229	18	36	8	3UTR		0	0
hsa-miR-4733-5p	NM_152871	FAS	AATCCCAATGCTAGACCCGGTG#TACTGGGTACATTTTATCATTTATTAGCGCTGA#.....((.((((((((((((((#))))))))...............)))))).)).	1113	1146	1.0	-15.0	0	0.04998782	0.721	2.844353682758621	2.2836150424999997	-15.97923457263103	16	33	8	3UTR		0	0
hsa-miR-4743-5p	NM_152871	FAS	TGGCCGGATGGGACAGGAGGCAT#TGCCTTGGTGCTCATCTTAATGGCCT#.(((((((((((.((.((((((.#))))))..)))))))))....)))).	1784	1810	1.0	-25.7	1	0.0043037	0.544	2.263725753333333	2.2777528924999997	-5.315504530326973	19	26	9	3UTR		0	0
hsa-miR-4745-5p	NM_152871	FAS	TGAGTGGGGCTCCCGGGACGGCG#TGTCTATCCACAGGCTAACCCCACTCT#.((((((((..((.((((.((((#))))..))).).))....)))))))).	1362	1389	1.0	-22.5	1	0.006450399	0.618	4.503122625	3.9464347124999994	-8.717445698616054	18	27	8	3UTR		0	0
hsa-miR-4747-5p	NM_152871	FAS	AGGGAAGGAGGCTTGGTCTTAG#CTAGCTACATGCTGGCCAGTGGGCCACCTTTCTTT#((((((((.(((((((((....#.)))))...)))).)))))))).	2694	2729	1.0	-21.6	1	0.004316936	0.603	0.0	0.0	-4.993964104447428	17	23	8	3UTR		0	0
hsa-miR-4750-5p	NM_152871	FAS	CTCGGGCGGAGGTGGTTGAGTG#GCTTTGCCACCTCTCCATTTTTGCCTTGGT#((.(((((((((((((.((((.#)))).)))))))))........)))).)).	1763	1793	1.0	-24.5	0	0.0008221901	0.529	2.7940063333333334	1.9374236462499996	-5.495113920508112	19	30	9	3UTR		0	0
hsa-miR-4750-3p	NM_152871	FAS	CCTGACCCACCCCCTCCCGCAG#TTGTGGTGGGCATACTGGGTAGGA#(((.(((((..(((..((((((#)))))).))).....)))))))).	3275	3299	1.0	-20.7	0	0.0001813772	0.471	0.0	0.0	-12.005376305453632	17	24	8	3UTR		0	0
hsa-miR-4755-3p	NM_152871	FAS	AGCCAGGCTCTGAAGGGAAAGT#ACTGCCCTTAGAAATTCTAGCCTGGTTT#((((((((((((.((((..(((#))).)))))))).......)))))))).	1871	1899	1.0	-21.3	1	0.002876279	0.574	0.6321328105263158	0.6152805349999999	-5.226705058867908	19	28	8	3UTR		0	0
hsa-miR-4757-3p	NM_152871	FAS	CATGACGTCACAGAGGCTTCGC#TGGAGATACTAACTGCTCTCAGAGAAAGTAGCTTTGTGACATGTCATGA#(((((((((((((((((((...#.))))..)))))))))..)))))).	1898	1947	1.0	-21.5	1	0.002134945	0.632	0.488436895652174	0.6319576087499998	-3.937574446201665	19	25	9	3UTR		0	0
hsa-miR-4761-5p	NM_152871	FAS	ACAAGGTGTGCATGCCTGACC#TCAGGCATCAAAAGCATTTTGA#.((((((((..((((((((..#)))))))).....)))))))).	1722	1744	1.0	-19.3	1	0.001661436	0.588	3.0029980250000006	3.5152523792499997	-7.8606057810956464	16	22	8	3UTR		0	0
hsa-miR-4763-5p	NM_152871	FAS	CGCCTGCCCAGCCCTCCTGCT#GGTGAACCTGGTTCTCTTTGTGGTGGGCATACTGGGTAGGA#..(((((((((....((((((#.))))))....))))))))).	3258	3299	1.0	-24.0	1	0.0001813772	0.471	0.0	0.0	-11.18522411940593	15	21	9	3UTR		0	0
hsa-miR-4766-5p	NM_152871	FAS	TCTGAAAGAGCAGTTGGTGTT#GATACTAACTGCTCTCAGAG#(((((..((((((((((((((#))))))))))))))))))).	1902	1922	1.0	-25.6	0	0.0008019881	0.574	0.5428531000000001	0.5363418387500001	-7.382219742266031	19	20	19	3UTR		0	0
hsa-miR-4767	NM_152871	FAS	CGCGGGCGCTCCTGGCCGCCGCC#GGTGGGCATACTGGGTAGGAGAATCACCCA#...(((.(((((((.((((((((#)))))......))).))))))...).))).	3279	3309	1.0	-23.8	0	0.001093253	0.515	0.0	0.0	-8.793676288800693	18	30	6	3UTR		0	0
hsa-miR-4768-3p	NM_152871	FAS	CCAGGAGATCCAGAGAGAAT#TTCTTTATTGGCATGCCCACAGGGTCTTCTGA#.((((((((((.........#.)))))))))).	3400	3432	1.0	-16.6	1	6.064178e-05	0.574	0.0	0.0	-10.254597317694373	10	12	10	3UTR		0	0
hsa-miR-4769-5p	NM_152871	FAS	GGTGGGATGGAGAGAAGGTATGAG#CTTTGCCACCTCTCCATTTTTGCCT#((((((((((((((..((((.(((#)))))))..))))))))))).))).	1764	1789	1.0	-22.6	1	0.04955394	0.544	2.4534746666666667	2.26260842	-4.906073086755913	21	25	11	3UTR		0	0
hsa-miR-4769-3p	NM_152871	FAS	TCTGCCATCCTCCCTCCCCTAC#GGGAGGAAGACAGTGGAGAA#(((.((((.((.((((((....#)))))).))...))))))).	3102	3122	1.0	-19.2	0	0.006100111	0.603	0.0	0.0	-11.372789689002973	15	20	7	3UTR		0	0
hsa-miR-4776-3p	NM_152871	FAS	CTTGCCATCCTGGTCCACTGCAT#TGTGGTGGGCATACTGGGTAGGA#((((((......((((((((((.#))))))))))......)))))).	3276	3299	1.0	-23.5	0	0.0001813772	0.471	0.0	0.0	-16.265369821834263	16	23	10	3UTR		0	0
hsa-miR-4787-5p	NM_152871	FAS	GCGGGGGTGGCGGCGGCATCCC#GATGATAAAATAGATTCTTATTTTTCCCCCACCCCCGA#.(((((((((.((.((......#.))))))))))))).	1966	2004	1.0	-24.4	1	0.1221823	0.647	0.7101552555555556	0.4329437125000001	-7.474939230287874	13	15	13	3UTR		0	0
hsa-miR-4793-3p	NM_152871	FAS	TCTGCACTGTGAGTTGGCTGGCT#GCTGAAGAGCCAACATATTTGTAGAT#((((((..(((.((((((((((.#)))....))))))).))).)))))).	1141	1167	1.0	-21.0	0	0.02864078	0.662	3.683640499999999	2.6419199275	-11.14169921984997	19	26	7	3UTR		0	1
hsa-miR-4796-3p	NM_152871	FAS	TAAAGTGGCAGAGTATAGACAC#TCTATACAAGGCCATTTG#..(((((((...(((((((...#)))))))...))))))).	3570	3588	1.0	-17.4	1	0.0006372202	0.735	0.0	0.0	-12.371084972707173	14	18	7	3UTR		0	1
hsa-miR-4799-5p	NM_152871	FAS	ATCTAAATGCAGCATGCCAGTC#AGTGGCATGCTAAGTACCCAAATAGGAGTGTATGCAGAGGATG#((((...((((((((((((.(.#).)))))))))......................)))..)))).	1244	1287	1.0	-17.9	0	0.0006383234	0.603	3.5908980588235293	3.4794525724999996	-11.501256917078504	17	43	9	3UTR		0	1
hsa-miR-4799-3p	NM_152871	FAS	ACTGGCATGCTGCATTTATATA#GTAAATGCAGTGGCATGCTAAGTA#(((((((((((((((((((...#)))))))))...)))))))).)).	1236	1260	1.0	-21.5	1	0.0005049635	0.588	4.589042686956521	3.7177938024999997	-3.937574446201665	19	24	9	3UTR		0	0
hsa-miR-4799-3p	NM_152871	FAS	ACTGGCATGCTGCATTTATATA#GTATGAATGTAATCAGTGTATGTTAGTA#(((((((((((((((((((((.#)))))))))))......)))))))))).	1330	1358	1.0	-20.1	1	0.002873403	0.632	3.391433259259259	3.5047783925	-3.937574446201665	21	28	11	3UTR		0	0
hsa-miR-4799-3p	NM_152871	FAS	ACTGGCATGCTGCATTTATATA#GTATTAGCATTTCAACATGTAAGCATGTCGGTA#(((((((((((((((.......#.))))).)))))))))).	2779	2812	1.0	-19.6	1	0.0002850101	0.588	0.0	0.0	-4.1706235265052785	15	18	10	3UTR		0	0
hsa-miR-4804-3p	NM_152871	FAS	TGCTTAACCTTGCCCTCGAAA#TTTCTATTTCTAGACAGAAGTAGGGCAAGTTAGGTAC#(((((((.((((((((.....#.))))))))))))))).	2954	2991	1.0	-19.9	1	0.0003284855	0.603	0.0	0.0	-6.251209375382295	15	17	15	3UTR		0	0
hsa-miR-5001-3p	NM_152871	FAS	TTCTGCCTCTGTCCAGGTCCTT#GGTCTGGAAAGTGTCTTTAGGCAGAAA#((((((((((.((((((.((..#)))))))).)).......)))))))).	2851	2878	1.0	-22.2	1	0.0005513259	0.559	0.0	0.0	-6.7623489216120145	18	27	8	3UTR		0	1
hsa-miR-5006-5p	NM_152871	FAS	TTGCCAGGGCAGGAGGTGGAA#TCCATTTTTGCCTTGGTG#..(((((((((.((((((((.#))))))))))))))))).	1776	1794	1.0	-24.3	1	0.0002200636	0.529	1.0165202444444443	2.2435026675	-8.303804028968646	17	18	17	3UTR		0	0
hsa-miR-5008-5p	NM_152871	FAS	TGAGGCCCTTGGGGCACAGTGG#TGCCCACAGGGTCTTC#.((((((((..(((((......#)))))..)))))))).	3413	3429	1.0	-22.5	1	0.0001655094	0.574	0.0	0.0	-7.8606057810956464	13	16	8	3UTR		0	0
hsa-miR-5008-5p	NM_152871	FAS	TGAGGCCCTTGGGGCACAGTGG#CTAGTGGCCCCAAGCATGACTTCT#.(((((.((((((((.((.(((#))).))))))))))...).)))).	3165	3189	1.0	-23.3	0	0.01598965	0.456	0.0	0.0	-5.570060452532049	18	24	10	3UTR		0	0
hsa-miR-5010-5p	NM_152871	FAS	AGGGGGATGGCAGAGCAAAATT#GCTTTGCCACCTCTC#.(((((.(((((((((......#)))))))))))))).	1763	1778	1.0	-23.5	0	0.05279769	0.559	3.7145158888888883	2.021684319625	-5.337011372228436	14	15	14	3UTR		0	0
hsa-miR-5088-5p	NM_152871	FAS	CAGGGCTCAGGGATTGGATGGAGG#TCTCCATTTTTGCCTTGGTGCTCA#..((((((((((...(((((((((#)))))))))...)))))).)))).	1774	1798	1.0	-24.8	1	0.01322394	0.529	1.3543314909090909	2.1783559425	-7.838420809809573	19	24	9	3UTR		0	0
hsa-miR-5090	NM_152871	FAS	CCGGGGCAGATTGGTGTAGGGTG#GCTTTGCCACCTCTCCATTTTTGCCTTGGT#((((((((((.(((.(..(((((#.)))))).)))..)))))))))).	1763	1793	1.0	-23.7	1	0.0008221901	0.529	1.8694031000000002	2.3256393337500003	-7.49779848186265	19	24	10	3UTR		0	0
hsa-miR-5189-5p	NM_152871	FAS	TCTGGGCACAGGCGGATGGACAGG#TCTGAGCCATCATAGTCTGTGCTGTCTGCTCTCCAGT#.((((((((((((.(((((.((((#))))..)))))...))))))))..........)))).	2917	2954	1.0	-24.6	1	0.008686906	0.559	0.0	0.0	-4.650164754877524	21	37	8	3UTR		0	0
hsa-miR-5190	NM_152871	FAS	CCAGTGACTGAGCTGGAGCCA#GGCTCTACCTCAAAGACCTTTGCACAGTTTATTGGT#((((((((((.(((((((((.#)))))))..............)).))))).))))).	1573	1609	1.0	-21.5	1	0.01195814	0.676	3.5872566972727267	4.709351585875001	-6.7623489216120145	19	36	7	3UTR		0	0
hsa-miR-5192	NM_152871	FAS	AGGAGAGTGGATTCCAGGTGGT#TCTGTGCTGTCTGCTCTCCA#.(((((((((((.(((((....#)))).)..))))))))))).	2932	2952	1.0	-20.9	1	0.005235253	0.559	0.0	0.0	-5.08245545002336	16	20	11	3UTR		0	0
hsa-miR-5192	NM_152871	FAS	AGGAGAGTGGATTCCAGGTGGT#TACCTGGAACCACCTA#...((.((((.(((((((((..#))))))))))))))).	2251	2267	1.0	-21.7	0	0.04610379	0.662	0.0	0.0	-11.240273430282135	15	16	15	3UTR		0	0
hsa-miR-5572	NM_152871	FAS	GTTGGGGTGCAGGGGTCTGCT#GGCCTAATGCACCCCCAAACA#(((((((((((.(((((....#)))))..))))))))..))).	1805	1826	1.0	-25.1	1	0.06892005	0.618	0.4182333230769232	1.8382726749999998	-7.284377755798021	16	21	8	3UTR		0	0
hsa-miR-5572	NM_152871	FAS	GTTGGGGTGCAGGGGTCTGCT#GGCAGGCCACTTTGCCTCTAAA#.((((((.(((((((((((((#)))))))).))).)))))))).	1442	1464	1.0	-23.7	1	0.009696059	0.618	3.5476545466666662	3.853151222500001	-6.106959766537749	19	22	8	3UTR		0	0
hsa-miR-5580-3p	NM_152871	FAS	CACATATGAAGTGAGCCAGCAC#CTGGTTCTCTTTGTGGTGG#(((.(((((((.(((((((...#))))))).)))))))))).	3265	3284	1.0	-19.7	0	0.0005450742	0.5	0.0	0.0	-10.31640003075721	17	19	10	3UTR		0	0
hsa-miR-548at-5p	NM_152871	FAS	AAAAGTTATTGCGGTTTTGGCT#GGCCAGAAGTGCAAGTTCTACTTTG#.(((((..(((((.((((((((#)))))))).))))).....))))).	3005	3030	1.0	-20.6	0	0.0003813855	0.618	0.0	0.0	-8.507486218929476	18	25	8	3UTR		0	0
hsa-miR-5589-3p	NM_152871	FAS	TGCACATGGCAACCTAGCTCCCA#TAGGTTGCTATTGCC#.(((.(((((((((((.......#)))))))))))))).	2519	2534	1.0	-19.1	0	0.001144176	0.662	0.0	0.0	-7.91236201216959	14	15	14	3UTR		0	0
hsa-miR-5681a	NM_152871	FAS	AGAAAGGGTGGCAATACCTCTT#AGGAGAGTATTACTAGAGCTTTGCCACCTC#.....(((((((((((((((((#))))).))))...........)))))))).	1746	1776	1.0	-19.4	0	0.04431591	0.588	4.468561620689654	1.6835051638749998	-13.6655996434504	17	30	8	3UTR		0	0
hsa-miR-5739	NM_152871	FAS	GCGGAGAGAGAATGGGGAGC#TCCTCATTCTGGTGAACCTGGTTCTCTTTGTG#((((((((((((((((((..#))))))))).............))))))))).	3248	3280	1.0	-21.2	1	0.0001316983	0.515	0.0	0.0	-3.937574446201665	18	32	9	3UTR		0	0
hsa-miR-6069	NM_152871	FAS	GGGCTAGGGCCTGCTGCCCCC#GGCAGGCCACTTTGCCTC#((((.((((((((((......#)))))))).))..)))).	1442	1460	1.0	-23.6	0	3.578844e-05	0.632	2.7865906545454546	3.904989135	-8.28966070131775	14	18	8	3UTR		0	0
hsa-miR-6076	NM_152871	FAS	AGCATGACAGAGGAGAGGTGG#CCACCTTTCTTTTCTGCAATTTAATGCTA#((((((.((((((((((((((#))))))))))..))))))......)))).	2717	2746	1.0	-22.2	0	0.02203328	0.603	0.0	0.0	-5.4812609810729835	20	29	10	3UTR		0	0
hsa-miR-6078	NM_152871	FAS	CCGCCTGAGCTAGCTGTGG#CTACATGCTGGCCAGTGGG#(((.(((.(((((((((((#))))).)))))))))))).	2698	2717	1.0	-22.0	0	7.803428e-08	0.574	0.0	0.0	-9.283231650341488	17	19	12	3UTR		0	0
hsa-miR-6078	NM_152871	FAS	CCGCCTGAGCTAGCTGTGG#CTACTTCTTTCTCAGGCA#..(((((((..((..((((#))))..))..))))))).	1711	1729	1.0	-18.8	1	0.06406637	0.632	2.005617742857143	3.7436023917500005	-10.61657114088186	13	18	7	3UTR		0	0
hsa-miR-6085	NM_152871	FAS	AAGGGGCTGGGGGAGCACA#TGTGGTTTTTTTCCTCATGGCTTCACCTAGTGGCCCCA#..((((((((((((((.((#.))))))).)))...)))))).	3139	3177	1.0	-23.2	1	0.002459475	0.515	0.0	0.0	-4.95700071937229	16	22	7	3UTR		0	0
hsa-miR-6090	NM_152871	FAS	GGGGAGCGAGGGGCGGGGC#CTGTGCTGTCTGCTCTCCA#((((((((.(.((((.((.#)).)))).).)))))))).	2933	2952	1.0	-22.7	1	0.005235253	0.559	0.0	0.0	-8.051787660161391	15	19	8	3UTR		0	0
hsa-miR-6124	NM_152871	FAS	GGGAAAAGGAAGGGGGAGGA#TTCTCTTTTTTGGTAGGGGCTTGCTTTTTGGTTTTGTCTTCCTTTTCTCT#(((((((((((((.((((..#.)))).))))))))))))).	2368	2418	1.0	-21.5	1	0.1523881	0.647	0.0	0.0	-4.794414363722071	17	20	13	3UTR		0	0
hsa-miR-6134	NM_152871	FAS	TGAGGTGGTAGGATGTAGA#CTACATGCTGGCCAGTGGGCCACCTTT#.((((((((((.((((((.#)))))).)).........)))))))).	2698	2725	1.0	-20.3	1	0.0009126239	0.603	0.0	0.0	-7.140128146953473	16	27	8	3UTR		0	0
hsa-miR-6503-5p	NM_152871	FAS	AGGTCTGCATTCAAATCCCCAGA#TCTGAGAAGATCATATTTATGTAAAGTATATGTATTTGAGTGCAGAA#...(((((((((((((.......#.))))))))))))).	1517	1564	1.0	-17.7	0	0.002091319	0.706	4.897257507692308	4.543052440000001	-6.514540193678739	13	15	13	3UTR		0	0
hsa-miR-6504-5p	NM_152871	FAS	TCTGGCTGTGCTGTAATGCAG#AGCACAGCCAC#..((((((((((.........#)))))))))).	3201	3212	1.0	-19.1	1	0.03101874	0.426	0.0	0.0	-8.071469890113187	10	11	10	3UTR		0	0
hsa-miR-6505-3p	NM_152871	FAS	TGACTTCTACCTCTTCCAAAG#GGAAGACAGTGGAGAAGTCT#.(((((((.((((((((....#))))))....))))))))).	3106	3126	1.0	-19.8	1	0.001515416	0.574	0.0	0.0	-4.849714495602881	15	20	9	3UTR		0	0
hsa-miR-6507-5p	NM_152871	FAS	GAAGAATAGGAGGGACTTTGT#TAGGGTTCCCTCCTGTG#.....(((((((((((((((.#)))))).))))))))).	2830	2847	1.0	-20.5	0	0.001036575	0.544	0.0	0.0	-13.6655996434504	15	17	9	3UTR		0	1
hsa-miR-6509-5p	NM_152871	FAS	ATTAGGTAGTGGCAGTGGAAC#TTCCATAGGTTGCTATTGCCA#....((((((((((((((((.#))))))....)))))))))).	2514	2535	1.0	-20.3	0	0.001123128	0.662	0.0	0.0	-9.546562468637928	16	21	10	3UTR		0	0
hsa-miR-6510-5p	NM_152871	FAS	CAGCAGGGGAGAGAGAGGAGTC#GGCCACCTTTCTTTTCTGCA#..(((((((((((((..(.(((#))))..))))))))))))).	2715	2735	1.0	-21.8	1	0.1326973	0.632	0.0	0.0	-5.1900497996759025	17	20	13	3UTR		0	0
hsa-miR-6511a-5p	NM_152871	FAS	CAGGCAGAAGTGGGGCTGACAGG#TTTGCCACCTCTCCATTTTTGCCTT#.((((((((((((((.....(((#.))))))))))))))))).	1765	1790	1.0	-22.1	1	0.0336363	0.544	3.5669799999999996	2.1735982362499997	-4.026373917660731	17	19	17	3UTR		0	0
hsa-miR-6514-3p	NM_152871	FAS	CTGCCTGTTCTTCCACTCCAG#GAACAGGCAGG#((((((((((...........#)))))))))).	1437	1448	1.0	-19.0	1	8.984901e-05	0.603	4.671733699999999	3.485470122499999	-13.223621401949268	10	11	10	3UTR		0	0
hsa-miR-6716-5p	NM_152871	FAS	TGGGAATGGGGGTAAGGGCC#GCTCTTGTCATACCCCCAAGTTTCTAA#(((((((((((((((((((.#))))).....))))))))..)))))).	2092	2119	1.0	-22.9	1	0.06114993	0.647	0.2471856692307692	0.30286150125000005	-3.937574446201665	19	27	8	3UTR		0	0
hsa-miR-6717-5p	NM_152871	FAS	AGGCGATGTGGGGATGTAGAGA#GCATGCCCACAGGGTCTT#((((..((((((.((((.....#)))).))))))..)))).	3410	3428	1.0	-21.4	0	0.0001759671	0.574	0.0	0.0	-11.246700994873427	14	18	6	3UTR		0	0
hsa-miR-6511b-5p	NM_152871	FAS	CTGCAGGCAGAAGTGGGGCTGACA#TGCCACCTCTCCATTTTTGCCTTGGTGCT#..((((((((((((((((......#.))))))))))))))....)).	1767	1796	1.0	-21.6	1	0.014246	0.515	3.0167921499999997	2.0174740337499997	-4.95700071937229	16	22	14	3UTR		0	0
hsa-miR-6718-5p	NM_152871	FAS	TAGTGGTCAGAGGGCTTATGA#CATCTTGGTCTTCTTTATTGGCATGCCCACAGGGTCTTCTGACCTCTGA#(((.(((((((((((((....#.))))))))))))).))).	3390	3439	1.0	-23.7	0	5.002607e-07	0.618	0.0	0.0	-6.969596721160855	16	19	13	3UTR		0	0
hsa-miR-6720-3p	NM_152871	FAS	CGCGCCTGCAGGAACTGGTAGA#TCTCCATTTTTGCCTTGGTGCT#.(((((.(((((((.(((.(((#)))))))))))))...))))).	1774	1796	1.0	-19.7	0	0.014246	0.515	1.7181962857142854	2.2027222462499996	-6.072460932479071	18	22	13	3UTR		0	0
hsa-miR-892c-3p	NM_152871	FAS	CACTGTTTCCTTTCTGAGTGGA#TCCTTTGGGAGGAAGACAGTGG#((((((((.(((((((((.(((#)))))))))))).)))))))).	3096	3118	1.0	-21.3	1	0.003190237	0.559	0.0	0.0	-4.993964104447428	20	22	12	3UTR		0	0
hsa-miR-6726-5p	NM_152871	FAS	CGGGAGCTGGGGTCTGCAGGT#TCTGCTCTCCAGTTTTCT#.(((((((((((...(((((.#))))).))))))))))).	2941	2959	1.0	-21.7	1	0.004241943	0.544	0.0	0.0	-6.674744927794402	16	18	11	3UTR		0	0
hsa-miR-6730-5p	NM_152871	FAS	AGAAAGGTGGAGGGGTTGTCAGA#CTGGCCAGTGGGCCACCTTTCTT#((((((((((...(.(.(((((.#))))).).)...)))))))))).	2705	2728	1.0	-22.7	1	0.003328261	0.588	0.0	0.0	-12.133732404125247	17	23	10	3UTR		0	0
hsa-miR-6732-5p	NM_152871	FAS	TAGGGGGTGGCAGGCTGGCC#GGCCAGTGGGCCACCTTTC#..(((((((((..(((((((#)))))))..))))))))).	2707	2726	1.0	-29.2	1	0.001720723	0.603	0.0	0.0	-9.592934641634889	16	19	9	3UTR		0	0
hsa-miR-6732-5p	NM_152871	FAS	TAGGGGGTGGCAGGCTGGCC#GGCCTAATGCACCCCCA#..((((((.(((....((((#))))...))))))))).	1805	1822	1.0	-24.8	1	0.03047072	0.603	0.6508586666666667	1.6926254849999998	-9.12785954835895	13	17	9	3UTR		0	0
hsa-miR-6735-5p	NM_152871	FAS	CAGGGCAGAGGGCACAGGAATCTGA#TCTGTGCTGTCTGCTCTC#.((((((((.((((((((.......#)))))))).)))))))).	2932	2950	1.0	-28.2	1	0.003659101	0.559	0.0	0.0	-5.035831305685297	16	18	8	3UTR		0	0
hsa-miR-6736-5p	NM_152871	FAS	CTGGGTGAGGGCATCTGTGGT#CCACAGGGTCTTCTGACCTC#..((((((((((.(((((((.#)))))))))))))..)))).	3416	3436	1.0	-21.5	1	5.970964e-07	0.588	0.0	0.0	-6.246131332038532	17	20	13	3UTR		0	0
hsa-miR-6737-5p	NM_152871	FAS	TTGGGGTGGTCGGCCCTGGAG#TTCTAGCTACATGCTGGCCAGTGGGCCACCTTT#..(((((((((((((((((((#)))))).........))))....))))))))).	2692	2725	1.0	-22.7	1	0.0009126239	0.603	0.0	0.0	-4.95700071937229	19	33	9	3UTR		0	0
hsa-miR-6739-3p	NM_152871	FAS	ATTGTTCTGTCTTTCTCCCAG#CTTTGAGTTCCTTTGGGAGGAAGACAGT#......(((((((((((((((#.))))))))))))))).	3088	3116	1.0	-24.7	0	0.005349743	0.544	0.0	0.0	-15.566558404643448	15	17	15	3UTR		0	0
hsa-miR-6741-5p	NM_152871	FAS	GTGGGTGCTGGTGGGAGCCGTG#CATGGCTTCACCTAGTGGCCCCAA#.((((.((((.(((((((((((#)))))))...)))).)))))))).	3154	3178	1.0	-26.7	0	0.002270387	0.515	0.0	0.0	-8.519058073960514	19	24	8	3UTR		0	0
hsa-miR-6745	NM_152871	FAS	TGGGTGGAAGAAGGTCTGGTT#AGACCTCTTCCAAACAG#((..((((((.((((((....#))))))))))))..)).	2538	2555	1.0	-20.4	0	0.02962727	0.588	0.0	0.0	-11.351910670877654	14	17	12	3UTR		0	0
hsa-miR-6749-5p	NM_152871	FAS	TCGGGCCTGGGGTTGGGGGAGC#GCTTCACCTAGTGGCCCCAAGCATGAC#(((.((.(((((((((((((((#))))).))))...)))))).)).))).	3158	3185	1.0	-25.2	0	0.005673332	0.5	0.0	0.0	-8.513283256032173	20	27	6	3UTR		0	0
hsa-miR-6752-5p	NM_152871	FAS	GGGGGGTGTGGAGCCAGGGGGC#TCCTCATGGCTTCACCTAGTGGCCCCA#..(((((((((((((((((((.#))))).)))))))))......))))).	3150	3177	1.0	-29.5	1	0.002459475	0.515	0.0	0.0	-4.95700071937229	19	27	9	3UTR		0	1
hsa-miR-6753-5p	NM_152871	FAS	CACCAGGGCAGAGCAGGGCTGA#AGCTTTGCCACCTCTCCATTTTTGCCTTGGTGC#((((((((((((((((((((..#))))))))............)))))))))))).	1762	1795	1.0	-28.2	1	0.01485961	0.529	2.8216694125000004	1.493015490875	-3.937574446201665	20	33	12	3UTR		0	0
hsa-miR-6753-5p	NM_152871	FAS	CACCAGGGCAGAGCAGGGCTGA#TAGTTGTGCTTTGCTTAGGGTT#.(((.((((((((((.(((((.#))))).))))))))))..))).	2815	2837	1.0	-24.3	0	0.001174498	0.544	0.0	0.0	-8.145411092473203	18	22	10	3UTR		0	0
hsa-miR-6754-5p	NM_152871	FAS	CCAGGGAGGCTGGTTTGGAGGA#CCTCTAAATTACCTCTG#....(((((.(((((((((((.#)))))))))))))))).	1456	1473	1.0	-21.2	0	0.01516416	0.632	2.6604919818181814	4.026505112500001	-10.789068936966107	16	17	16	3UTR		0	0
hsa-miR-6754-3p	NM_152871	FAS	TCTTCACCTGCCTCTGCCTGCA#AGGGGTAGGTTTTATTATTAAGAAAGCCAAATGAGGAT#(((((((((((((((.......#))))))))))......................))))).	2624	2662	1.0	-17.5	1	0.0005743124	0.691	0.0	0.0	-4.1706235265052785	15	38	10	3UTR		0	0
hsa-miR-6756-5p	NM_152871	FAS	AGGGTGGGGCTGGAGGTGGGGCT#CCCCACCCCCGAAAATGTTCAATAATGTCCCATGTA#.(.((((((((((.(((((((..#))))))).)))...............))))))).).	1992	2028	1.0	-27.6	0	0.159221	0.574	0.270174772	0.5552424950000001	-6.207704229183972	18	36	7	3UTR		0	0
hsa-miR-6756-3p	NM_152871	FAS	TCCCCTTCCTCCCTGCCCAG#GGGAGGAAGACAGTGGAG#(((((((((((((.......#)))))))))...).))).	3102	3120	1.0	-19.2	1	0.004956882	0.574	0.0	0.0	-5.762913004276319	13	18	9	3UTR		0	0
hsa-miR-6757-5p	NM_152871	FAS	TAGGGATGGGAGGCCAGGATGA#CATCTTGGTCTTCTTTATTGGCATGCCCA#..(((((((((((((((((((.#)))))))))))))........))).))).	3390	3419	1.0	-24.8	1	0.03943192	0.574	0.0	0.0	-4.95700071937229	19	29	13	3UTR		0	0
hsa-miR-6757-5p	NM_152871	FAS	TAGGGATGGGAGGCCAGGATGA#TCATCTTAATGGCCTAATGCACCCCC#..(((.((..((((((((((((#))))))...))))))....)).))).	1795	1821	1.0	-21.9	0	0.02241795	0.603	2.0383984199999996	2.2257132799999995	-9.15685560713928	17	26	6	3UTR		0	0
hsa-miR-6759-5p	NM_152871	FAS	TTGTGGGTGGGCAGAAGTCTGT#GCATGACTTCTCCCATGTCAATGAGCACAGCCACAT#.((((((((((.((((((((((#))).))))))))))))..............))))).	3178	3214	1.0	-23.3	1	0.04161029	0.441	0.0	0.0	-7.140128146953473	20	36	12	3UTR		0	0
hsa-miR-6760-5p	NM_152871	FAS	CAGGGAGAAGGTGGAAGTGCAGA#TTTGCCACCTCTCCATTTTTGCCTTGG#(((((.(((((((((.(((((((#))))).))...))))))))).))))).	1765	1792	1.0	-21.2	0	0.001013535	0.529	2.044328	2.36455278375	-6.071582287698324	21	27	9	3UTR		0	0
hsa-miR-6761-5p	NM_152871	FAS	TCTGAGAGAGCTCGATGGCAG#GCCATCATAGTCTGTGCTGTCTGCTCTCCAGT#.(((.((((((..(((((((.#.))))))).))))))))).	2922	2954	1.0	-22.6	0	0.008686906	0.559	0.0	0.0	-12.548295934432188	16	19	9	3UTR		0	0
hsa-miR-6762-5p	NM_152871	FAS	CGGGGCCATGGAGCAGCCTGTGT#CATGGCTTCACCTAGTGGCCCCA#.((((((((((.(.((((.(((.#))))))).).))..)))))))).	3154	3177	1.0	-25.9	1	0.002459475	0.515	0.0	0.0	-7.996968064473879	18	23	8	3UTR		0	1
hsa-miR-6763-5p	NM_152871	FAS	CTGGGGAGTGGCTGGGGAG#TTTCTGAGCCATCATAGTCTGTGCTGTCTGCTCTCCAGT#(((((((((((((.(((((#))))).))))...................))))))))).	2915	2954	1.0	-23.0	1	0.008686906	0.559	0.0	0.0	-4.794414363722071	18	39	9	3UTR		0	0
hsa-miR-6766-3p	NM_152871	FAS	TGATTGTCTTCCCCCACCCTCA#TGGGAGGAAGACAGTGGA#(.((((((((((((((......#)))).)))))))))).).	3101	3119	1.0	-22.5	1	0.002761849	0.574	0.0	0.0	-5.101250328216836	15	18	10	3UTR		0	0
hsa-miR-6767-5p	NM_152871	FAS	TCGCAGACAGGGACACATGGAGA#CTCCTGTGTTATGGTCTGGAA#((.(((((...((((((.((((.#))))))))))...))))))).	2839	2860	1.0	-22.9	0	0.004596187	0.544	0.0	0.0	-10.618784522492405	17	21	10	3UTR		0	0
hsa-miR-6767-5p	NM_152871	FAS	TCGCAGACAGGGACACATGGAGA#TCTGAGCCATCATAGTCTGTGCTGTCTGCT#..((((((((((((..((((...#.))))....))))...)))))))).	2917	2947	1.0	-20.6	1	0.002483044	0.603	0.0	0.0	-5.925499359926538	16	25	8	3UTR		0	0
hsa-miR-6769a-5p	NM_152871	FAS	AGGTGGGTATGGAGGAGCCCT#GGATTTAGGAATTGCTCTTGTCATACCCCCA#.((.(((((((((((((((((#.)))....)))))).)))))))))).	2079	2110	1.0	-24.6	0	0.2956875	0.632	-0.09304438636363638	0.32398595750000003	-6.825347112316308	19	26	10	3UTR		0	0
hsa-miR-6770-5p	NM_152871	FAS	TGAGAAGGCACAGCTTGCACGTGA#GATAGTTGTGCTTTGCTTAG#(((((((((((((((..(......#)..))))))))))).)))).	2813	2833	1.0	-19.6	1	0.007519258	0.544	0.0	0.0	-4.1706235265052785	16	20	11	3UTR		0	0
hsa-miR-6772-3p	NM_152871	FAS	TTGCTCCTGACTCTGTGCCCACA#GTGGGCATACTGGGTAGGAGA#...(((((.(((((((((((((.#)))))))))..))))))))).	3280	3301	1.0	-27.6	0	0.001250956	0.471	0.0	0.0	-7.570929851924502	18	21	9	3UTR		0	0
hsa-miR-6775-5p	NM_152871	FAS	TCGGGGCATGGGGGAGGGAGGCTGG#GGCTTCACCTAGTGGCCCCAAGCATGACTTCTCCCATGTCAATGAGCACAGCCACATTCCCGAG#(((((((((((((((((..((((((#.))).)).)..))))))))))))...................))))).	3157	3221	1.0	-31.5	1	0.02247299	0.456	0.0	0.0	-3.937574446201665	23	48	12	3UTR		0	0
hsa-miR-6775-3p	NM_152871	FAS	AGGCCCTGTCCTCTGCCCCAG#TTGGTCTTCTTTATTGGCATGCCCACAGGGTCTT#(((((((((...(((((....#.)))).)...))))))))).	3394	3428	1.0	-19.8	1	0.0001759671	0.574	0.0	0.0	-11.35165869953655	14	20	9	3UTR		0	0
hsa-miR-6782-5p	NM_152871	FAS	TAGGGGTGGGGGAATTCAGGGGTGT#TTCCCCCACCCCC#..((((((((((((...........#)))))))))))).	1989	2002	1.0	-27.7	1	0.1560878	0.676	0.42849669166666676	0.3862474637499999	-5.925499359926538	12	13	12	3UTR		0	0
hsa-miR-6783-3p	NM_152871	FAS	TTCCTGGGCTTCTCCTCTGTAG#ACAGTGGAGAAGTCTT#.....((((((((((.((((..#)))).)))))))))).	3111	3127	1.0	-21.9	0	0.001206765	0.574	0.0	0.0	-13.898648723754015	14	16	10	3UTR		0	0
hsa-miR-6784-5p	NM_152871	FAS	GCCGGGGCTTTGGGTGAGGG#CCTCATGGCTTCACCTAGTGGCCCCAAGCA#((.((((((((((((((((.#.)))))))))).))))))..)).	3151	3181	1.0	-28.6	0	0.0008033741	0.485	0.0	0.0	-5.495113920508112	18	23	10	3UTR		0	0
hsa-miR-6784-5p	NM_152871	FAS	GCCGGGGCTTTGGGTGAGGG#CCCAAAGGTCACCCATGAGCTGCAGAAAAAAAGGCT#((((.(((((((((((((((#))).....))))))).))))).).........))).	3305	3341	1.0	-23.6	0	0.00231008	0.544	0.0	0.0	-8.056611621014136	19	36	7	3UTR		0	0
hsa-miR-6786-5p	NM_152871	FAS	GCGGTGGGGCCGGAGGGGCGT#GCTTCACCTAGTGGCCCCAAGCA#((..((((((((..(((....#.)))..)))))))).)).	3158	3181	1.0	-24.8	0	0.0008033741	0.485	0.0	0.0	-10.673106725653954	13	18	8	3UTR		0	0
hsa-miR-6788-5p	NM_152871	FAS	CTGGGAGAAGAGTGGTGAAGA#CTTTGCCACCTCTCCA#...((((.((.(((((((((.#))))))))))))))).	1764	1780	1.0	-20.5	0	0.07645696	0.529	4.564433666666667	2.104605358375	-11.652949598269721	15	16	15	3UTR		0	0
hsa-miR-6792-5p	NM_152871	FAS	GTAAGCAGGGGCTCTGGGTGA#TCACCCATGAGCTGCA#.......(.((((((((((((#))))))).))))).).	3313	3329	1.0	-22.0	0	0.001269707	0.515	0.0	0.0	-18.16663459776053	13	16	7	3UTR		0	0
hsa-miR-6794-5p	NM_152871	FAS	CAGGGGGACTGGGGGTGAGC#TTTTCCCCCACCCCCG#..(((((..((((((.(((.#))).))))))))))).	1987	2003	1.0	-23.7	0	0.1002472	0.662	0.3247276666666667	0.40403651375000005	-8.560074387102297	14	16	11	3UTR		0	0
hsa-miR-6794-5p	NM_152871	FAS	CAGGGGGACTGGGGGTGAGC#GCTCTTGTCATACCCCCAAGTTTCTA#...(((((((((((((((((#)))).......))))))).)))))).	2092	2118	1.0	-22.7	0	0.08147147	0.632	0.284405696	0.2761780637500001	-6.514540193678739	17	26	7	3UTR		0	0
hsa-miR-6801-5p	NM_152871	FAS	TGGTCAGAGGCAGCAGGAAATGA#TCTTCTGACCTCTGATTAG#(((((((((((((.((((.....#))))))).)))))))))).	3424	3443	1.0	-21.3	1	1.696771e-05	0.603	0.0	0.0	-4.794414363722071	17	19	10	3UTR		0	0
hsa-miR-6801-5p	NM_152871	FAS	TGGTCAGAGGCAGCAGGAAATGA#TCATAGTCTGTGCTGTCTGCTCTCCAG#(((..(((((((((((((.((((#))))..))).)))))))).))..))).	2926	2953	1.0	-19.7	0	0.005713397	0.574	0.0	0.0	-11.088633895973327	20	27	8	3UTR		0	0
hsa-miR-6801-3p	NM_152871	FAS	ACCCCTGCCACTCACTGGCC#GGTTTTCTCTTTTTTGGTAGGGGC#.(((((((((..........#.))))))))).	2364	2388	1.0	-18.1	1	0.0008121218	0.632	0.0	0.0	-13.079371793104722	9	11	9	3UTR		0	0
hsa-miR-6803-5p	NM_152871	FAS	CTGGGGGTGGGGGGCTGGGCGT#TCCCCCACCCCCGA#.(((((((((((((........#))))))))))))).	1990	2004	1.0	-30.0	1	0.1221823	0.647	0.39086611538461535	0.42182537624999994	-4.761823477911366	13	14	13	3UTR		0	1
hsa-miR-6806-3p	NM_152871	FAS	TGAAGCTCTGACATTCCTGCAG#CTCAGGCATCAAAAGCATTTTGAGCAGGAGAGTATTACTAGAGCTTTG#.(((((((((((.(((((((..#.))))))).)).....))))))))).	1721	1769	1.0	-23.5	1	0.3118053	0.559	2.7024641875	2.8241036901250003	-5.08245545002336	18	26	9	3UTR		0	0
hsa-miR-6807-5p	NM_152871	FAS	GTGAGCCAGTGGAATGGAGAGG#CTATTATATATGTGTATGCATTTTACTGGCTCAA#.(((((((((((((((.(....#.).))))))))))))))).	1671	1705	1.0	-24.5	1	0.09453418	0.676	3.9801243333333334	3.3960074885	-3.793324837357118	16	19	15	3UTR		0	1
hsa-miR-6807-5p	NM_152871	FAS	GTGAGCCAGTGGAATGGAGAGG#CCTCTCCATTTTTGCCTTGGTGCTCATC#(((((((...((((((((((((#))))))))))....))...).)))))).	1772	1800	1.0	-24.7	1	0.01304168	0.5	2.6965906250000002	2.19556139625	-8.550105501956237	19	28	10	3UTR		0	1
hsa-miR-6808-5p	NM_152871	FAS	CAGGCAGGGAGGTGGGACCATG#TGCCACCTCTCCATTTTTGCCTT#.((((((((((((((.(.....#).)))))))))......))))).	1767	1790	1.0	-22.4	1	0.0336363	0.544	2.74551015	2.0257273837499996	-4.026373917660731	15	23	9	3UTR		0	0
hsa-miR-6812-5p	NM_152871	FAS	ATGGGGTGAGATGGGGAGGAGCAGC#TTGCCACCTCTCCATTTTTGCCTTG#..(((((((((((((((((.((((.#))))..)))))))))))).))))).	1766	1791	1.0	-25.4	1	0.002011527	0.529	2.4643455555555556	2.04213150875	-4.95700071937229	21	25	12	3UTR		0	0
hsa-miR-6814-5p	NM_152871	FAS	TCCCAAGGGTGAGATGCTGCCA#GGTAGGAGAATCACCCAAAGGT#.((...((((((..(.(((((.#))))).)...))))))...)).	3292	3314	1.0	-21.4	0	0.006948742	0.515	0.0	0.0	-15.22436265881209	14	22	6	3UTR		0	0
hsa-miR-6815-5p	NM_152871	FAS	TAGGTGGCGCCGGAGGAGTCATT#TTCCTCATGGCTTCACCTAG#(((((((.((((((((((.....#)))))).)))).))))))).	3149	3169	1.0	-25.0	1	0.002052586	0.515	0.0	0.0	-6.251209375382295	17	20	7	3UTR		0	0
hsa-miR-6815-5p	NM_152871	FAS	TAGGTGGCGCCGGAGGAGTCATT#ATGACTTCTCCCATGTCAATGAGCACAGCCACA#...(((((((((((((((((((.#))))))))))).........).))...))))).	3180	3213	1.0	-23.3	0	0.03507228	0.441	0.0	0.0	-6.514540193678739	19	33	11	3UTR		0	0
hsa-miR-6816-5p	NM_152871	FAS	TGGGGCGGGGCAGGTCCCTGC#GTAGGGGCTTGCTTTTTGGTTTTGTCTTC#.((((((((((((((((((((#))))))))))))))........)))))).	2380	2409	1.0	-25.2	1	0.0284641	0.647	0.0	0.0	-3.793324837357118	20	29	14	3UTR		0	0
hsa-miR-6819-5p	NM_152871	FAS	TTGGGGTGGAGGGCCAAGGAGC#GCTCATCTTAATGGCCTAATGCACCCCC#..((((((.(((((((((((((#))))..))...))))))..).)))))).	1793	1821	1.0	-25.7	1	0.02241795	0.603	1.6692774249999995	2.2184790799999994	-6.013390377618052	19	28	6	3UTR		0	0
hsa-miR-6822-3p	NM_152871	FAS	AGGCTCTAACTGGCTTTCCCTGCA#GCAGGAGAGTATTACTAGAGCTTT#((((((((....(((((.(((((.#)))))))))).....)))))))).	1744	1768	1.0	-23.6	1	0.0665827	0.559	2.830008	1.8855807071250004	-12.408048357782313	18	24	10	3UTR		0	0
hsa-miR-6823-5p	NM_152871	FAS	TCAGGGTTGGTAGGGGTTGCT#GCCACCTCTCCATTTTTGCCTTGGT#((((((((((.((((((.((.#)).))))))))).....))))))).	1768	1793	1.0	-21.7	1	0.0008221901	0.529	1.6529699466666665	1.9985605925	-6.7623489216120145	18	25	9	3UTR		0	0
hsa-miR-6826-5p	NM_152871	FAS	TCAATAGGAAAGAGGTGGGACCT#CCTACTTCTTTCTC#......(((((((((((((....#))))))))))))).	1710	1724	1.0	-19.3	0	0.2143069	0.603	0.7231983669230768	3.9400930749999996	-15.566558404643448	13	14	13	3UTR		0	0
hsa-miR-6827-5p	NM_152871	FAS	TGGGAGCCATGAGGGTCTGTGC#GTACTTGGTGATGTGGTTTTTTTCCTCATGGCTTCA#..(((((((((((((.......#.))))))))))))).	3128	3164	1.0	-23.6	1	0.002119037	0.529	0.0	0.0	-5.1900497996759025	13	15	13	3UTR		0	0
hsa-miR-6828-3p	NM_152871	FAS	ATCTGCTCTCTTGTTCCCAG#TTGGGAGGAAGACAGTGGAG#.((((((.((((.(((((((#))))))).)))).)))))).	3100	3120	1.0	-21.0	1	0.004956882	0.574	0.0	0.0	-7.396090379203992	17	20	7	3UTR		0	0
hsa-miR-6830-5p	NM_152871	FAS	CCAAGGAAGGAGGCTGGACATC#GATGTGGTTTTTTTCCTCATGGC#(((((((((((((((..(((((#)))))))))))))))))..))).	3137	3160	1.0	-18.7	1	0.003358868	0.544	0.0	0.0	-4.1706235265052785	20	23	17	3UTR		0	0
hsa-miR-6832-3p	NM_152871	FAS	ACCCTTTTTCTCTTTCCCAG#CTGGGTAGGAGAATCACCCAAAGGT#..((((((((((((.(((((#))))).)))))))......))))).	3289	3314	1.0	-18.8	1	0.006948742	0.515	0.0	0.0	-5.692450279622925	17	25	7	3UTR		0	0
hsa-miR-6835-5p	NM_152871	FAS	AGGGGGTAGAAAGTGGCTGAAG#GGCCACTTTGCCTCTA#.(((((((..((((((((....#))))))))))))))).	1446	1462	1.0	-21.4	1	0.000225655	0.647	2.2817289	3.956563235	-6.09222096393106	15	16	15	3UTR		0	0
hsa-miR-6835-5p	NM_152871	FAS	AGGGGGTAGAAAGTGGCTGAAG#GCTCTTGTCATACCCCCA#.((((((((((((.(((.....#)))))).)).))))))).	2092	2110	1.0	-19.3	1	0.2956875	0.632	0.31413859285714274	0.20835760875	-4.650164754877524	15	18	7	3UTR		0	0
hsa-miR-6836-5p	NM_152871	FAS	CGCAGGGCCCTGGCGCAGGCAT#GTGCTTTGCTTAGGGTTCCCTCCTGTGT#(((((((((((((((.((((((#)))))))))).))))).....)))))).	2820	2848	1.0	-25.3	1	0.00131972	0.559	0.0	0.0	-4.1706235265052785	21	28	10	3UTR		0	0
hsa-miR-6836-5p	NM_152871	FAS	CGCAGGGCCCTGGCGCAGGCAT#ATGCTGGCCAGTGGGCCACCTTTCTTTTCTGCA#.(((((((((((((.((.((((#))))))))))..)))))...........)))).	2702	2735	1.0	-24.8	1	0.1326973	0.632	0.0	0.0	-4.528774397607753	19	33	10	3UTR		0	0
hsa-miR-6838-3p	NM_152871	FAS	AAGTCCTGCTTCTGTTGCAG#CTGCTCTCCAGTTTTCTATTTCTAGACAGAAGTAGGGCA#..((((((((((((((((((#))))....................)))))))))))))).	2942	2981	1.0	-24.8	1	2.738127e-05	0.588	0.0	0.0	-4.95700071937229	18	39	14	3UTR		0	0
hsa-miR-6839-3p	NM_152871	FAS	TTGGGTTTTCTCTTCAATCCAG#CTGGGTAGGAGAATCACCCAAA#((((((.(((((((..((((((#)))))))))))))..)))))).	3289	3311	1.0	-22.1	0	0.003930901	0.5	0.0	0.0	-6.449759621627232	19	22	13	3UTR		0	0
hsa-miR-6840-5p	NM_152871	FAS	ACCCCCGGGCAAAGACCTGCAGAT#CTGCTTGGTTTTTTACTGGGT#...(((((..(((((((.((((..#))))..)))))))..))))).	1100	1121	1.0	-22.7	0	0.002813674	0.647	3.407812828571429	2.7407428324999996	-8.81343632025268	16	21	7	3UTR		0	0
hsa-miR-6842-5p	NM_152871	FAS	TGGGGGTGGTCTCTAGCCAAGG#TGGCCAGTGGGCCACCTTTC#.(((((((((((((.((((...#)))).)).))))))))))).	2706	2726	1.0	-23.7	1	0.001720723	0.603	0.0	0.0	-4.528774397607753	17	20	11	3UTR		0	1
hsa-miR-6842-5p	NM_152871	FAS	TGGGGGTGGTCTCTAGCCAAGG#GTTAGAGAACACCCTA#..((((((.((((((((.....#)))))))).)))))).	3044	3060	1.0	-22.5	1	0.0511863	0.603	0.0	0.0	-6.013390377618052	14	16	8	3UTR		0	1
hsa-miR-6843-3p	NM_152871	FAS	ATGGTCTCCTGTTCTCTGCAG#GCATTTTGAGCAGGAGAGTATT#(((.((((((((((..(((..#)))....)))))))))).))).	1735	1757	1.0	-22.1	0	0.0001046109	0.588	3.6446991000000004	2.4332563838749994	-7.938095361715103	16	22	10	3UTR		0	0
hsa-miR-6845-5p	NM_152871	FAS	CGGGGCCAGAGCAGAGAGC#GTGCTTTGCTTAGGGTTCCC#.((((((.((((((((.((#)).))))))))..)))))).	2820	2840	1.0	-20.6	1	0.0007192713	0.544	0.0	0.0	-6.106959766537749	16	20	8	3UTR		0	1
hsa-miR-6845-3p	NM_152871	FAS	CCTCTCCTCCCTGTGCCCCAG#CTGGTGAACCTGGTTCTCTTTGTGGTGGGCATACTGGGTAGGAGAA#..((((((((((((((((...#.)))))))..))).)))))).	3256	3302	1.0	-25.9	1	0.001252176	0.471	0.0	0.0	-4.95700071937229	16	21	7	3UTR		0	0
hsa-miR-6846-5p	NM_152871	FAS	TGGGGGCTGGATGGGGTAGAGT#CTCATGGCTTCACCTAGTGGCCCCAA#((((((((((.((((((.(((.#)))...)))))).)))))..))))).	3152	3178	1.0	-22.2	1	0.002270387	0.515	0.0	0.0	-6.7623489216120145	19	26	6	3UTR		0	0
hsa-miR-6847-5p	NM_152871	FAS	ACAGAGGACAGTGGAGTGTGAGC#TTGGCATGCCCACAGGGTCTTCTGA#.((((((((.((((.((((.((.#)).))))..))))...)))))))).	3407	3432	1.0	-21.6	1	6.064178e-05	0.574	0.0	0.0	-5.771280865935932	18	25	8	3UTR		0	0
hsa-miR-6847-3p	NM_152871	FAS	GGCTCATGTGTCTGTCCTCTTC#GGGAGGAAGACAGTGGAGA#..(((...(((((.(((((((.#))))))))))))...))).	3102	3121	1.0	-19.1	0	0.006690311	0.588	0.0	0.0	-11.572120862137695	15	19	12	3UTR		0	0
hsa-miR-6851-5p	NM_152871	FAS	AGGAGGTGGTACTAGGGGCCAGC#GCTGGCCAGTGGGCCACCTTTC#.(((((((((.(((..(((((((#)))))))..)))))))))))).	2704	2726	1.0	-31.2	1	0.001720723	0.603	0.0	0.0	-7.586597953321716	19	22	12	3UTR		0	0
hsa-miR-6853-5p	NM_152871	FAS	AGCGTGGGATGTCCATGAAGTCAG#CTTTATTGGCATGCCCACA#...((((((((((.((((((....#)))))).))))).))))).	3402	3421	1.0	-19.9	0	0.02863936	0.574	0.0	0.0	-7.371380111199145	16	19	6	3UTR		0	0
hsa-miR-6853-5p	NM_152871	FAS	AGCGTGGGATGTCCATGAAGTCAG#TGACTTCTCCCATGTC#.((((((((.......(((((((.#))))))))))))))).	3181	3197	1.0	-19.8	1	0.0007145587	0.456	0.0	0.0	-14.3218782614329	15	16	15	3UTR		0	0
hsa-miR-6855-5p	NM_152871	FAS	TTGGGGTTTGGGGTGCAGACATTGC#GCAGTGGCATGCTAAGTACCCAAA#(((((.(((((.((((...((((((#)))))))))).)))))..))))).	1242	1266	1.0	-23.2	0	0.001152167	0.603	3.6899812999999995	3.5927479024999993	-9.185336516991068	20	24	10	3UTR		0	0
hsa-miR-6857-5p	NM_152871	FAS	TTGGGGATTGGGTCAGGCCAGT#TGGCTTCACCTAGTGGCCCCAAG#(((((((((((((.((((((..#)))))).)))))))..)))))).	3156	3179	1.0	-26.3	1	0.001376714	0.5	0.0	0.0	-4.794414363722071	19	23	7	3UTR		0	0
hsa-miR-6857-5p	NM_152871	FAS	TTGGGGATTGGGTCAGGCCAGT#TGGCCTAATGCACCCCCAAA#((((((..((.((.((((((..#)))))).)).)).)))))).	1804	1824	1.0	-23.6	0	0.05390443	0.603	0.3692005	1.826042845	-11.476510303184373	16	20	6	3UTR		0	0
hsa-miR-6858-5p	NM_152871	FAS	GTGAGGAGGGGCTGGCAGGGAC#CTTTGCCACCTCTCCA#....(((((((.((((((((..#))))))))))))))).	1764	1780	1.0	-25.7	0	0.07645696	0.529	4.342071625	2.096822682125	-12.893365778234283	15	16	15	3UTR		0	0
hsa-miR-6859-5p	NM_152871	FAS	GAGAGGAACATGGGCTCAGGACA#TGTCATGAACCCATGTTTGCAATCA#((...(((((((((.(((.((((#)))).))).)))))))))....)).	1939	1964	1.0	-22.5	0	0.003553344	0.676	0.6409754444444445	0.49409302625000007	-13.38162293053041	18	25	9	3UTR		0	0
hsa-miR-6859-5p	NM_152871	FAS	GAGAGGAACATGGGCTCAGGACA#TTCTGAGCCATCATAGTCTGTGCTGTCTGCTCTCC#(((((.((((..(((((((((..#)))))))))..............))).).))))).	2916	2951	1.0	-20.8	0	0.004237426	0.559	0.0	0.0	-12.010110992401417	18	35	9	3UTR		0	0
hsa-miR-6769b-5p	NM_152871	FAS	TGGTGGGTGGGGAGGAGAAGTGC#GCAATCAAAGATGATAAAATAGATTCTTATTTTTCCCCCACCCCCGA#(((.(((((((..(((((((((.#.))))))))))))))))))).	1957	2004	1.0	-26.8	0	0.1221823	0.647	0.3444923444444445	0.5063231549999999	-11.605530643423453	19	21	19	3UTR		0	0
hsa-miR-6862-5p	NM_152871	FAS	CGGGCATGCTGGGAGAGACTTT#AAAGCATTGCATATTCAAACATCTTGGTCTTCTTTATTGGCATGCCCA#.(((((((((.(((((((((..#.))))).))))...))))))))).	3371	3419	1.0	-25.8	1	0.03943192	0.574	0.0	0.0	-6.618099312767468	18	24	9	3UTR		0	0
hsa-miR-6862-3p	NM_152871	FAS	CCTCACCCAGCTCTCTGGCCCTCT#GGTGGGCATACTGGGTAGGA#(((.((((((.......((((.((#)).))))...))))))))).	3279	3299	1.0	-20.5	0	0.0001813772	0.471	0.0	0.0	-16.25564367690846	15	20	9	3UTR		0	0
hsa-miR-6865-5p	NM_152871	FAS	TAGGTGGCAGAGGAGGGACTTCA#TCTCTTTTCTGAGCCATCA#..((((((((((((((((.....#))))))))))..)))))).	2910	2929	1.0	-20.8	1	0.0225207	0.574	0.0	0.0	-4.95700071937229	16	19	10	3UTR		0	0
hsa-miR-6871-3p	NM_152871	FAS	CAGCACCCTGTGGCTCCCACAG#CCACAGGGTCTTCTGA#(((.(((((((((.........#)))))))))...))).	3416	3432	1.0	-19.2	0	6.064178e-05	0.574	0.0	0.0	-8.79493527923551	12	16	9	3UTR		0	0
hsa-miR-6871-3p	NM_152871	FAS	CAGCACCCTGTGGCTCCCACAG#GAGCCATCATAGTCTGTGCTGT#((((((.(((((((((......#)))))))...))...)))))).	2920	2942	1.0	-19.5	0	0.004882032	0.618	0.0	0.0	-5.4812609810729835	15	22	7	3UTR		0	0
hsa-miR-6873-3p	NM_152871	FAS	TTCTCTCTGTCTTTCTCTCTCAG#TGAACTCAGAGCAAGAACTTTGAGTTCCTTTGGGAGGAAGACAGTGGAGAAG#(((((((((((((((((((..((#.))..))))))))))))).)))))).	3071	3123	1.0	-27.7	1	0.004561993	0.588	0.0	0.0	-3.937574446201665	21	26	13	3UTR		0	0
hsa-miR-6877-5p	NM_152871	FAS	AGGGCCGAAGGGTGGAAGCTGC#GTGGTTTTTTTCCTCATGGCTTCACCTAGTGGCCCC#.((((((..((((.((((((..#.))))))))))..)))))).	3140	3176	1.0	-25.1	1	0.0007721319	0.515	0.0	0.0	-8.020189342303919	16	20	10	3UTR		0	0
hsa-miR-6877-3p	NM_152871	FAS	CAGCCTCTGCCCTTGGCCTCC#GGAGTGTATGCAGAGGATGA#((.(((((((.....((((((#)))).))..))))))).)).	1268	1288	1.0	-19.3	0	0.0006486727	0.603	1.8639326285714286	3.3174358975	-14.548111795952103	15	20	7	3UTR		0	0
hsa-miR-6879-5p	NM_152871	FAS	CAGGGCAGGGAAGGTGGGAGAG#CTTTGCCACCTCTCCATTTTTGCCTTGG#(((((((((((((((((.((((#)))).)))))).)))....)))))))).	1764	1792	1.0	-28.5	1	0.001013535	0.529	2.6238173727272724	1.9556833199999997	-3.937574446201665	21	28	8	3UTR		0	0
hsa-miR-6880-3p	NM_152871	FAS	CCGCCTTCTCTCCTCCCCCAG#TTGAGTTCCTTTGGGAGGAAGACAGTGGA#((((..(((.(((((((....#.))))))))))..)))).	3090	3119	1.0	-21.7	0	0.002761849	0.574	0.0	0.0	-11.200076850535364	14	18	10	3UTR		0	0
hsa-miR-6885-5p	NM_152871	FAS	AGGGGGGCACTGCGCAAGCAAAGCC#GCTTTGCTTAGGGTTCCCTCCTG#(((((((.(((....(((((((((.#)))))))))..))).))))))).	2822	2845	1.0	-27.8	1	0.0009656918	0.544	0.0	0.0	-12.479432775415935	19	23	9	3UTR		0	0
hsa-miR-6885-5p	NM_152871	FAS	AGGGGGGCACTGCGCAAGCAAAGCC#GCTACATGCTGGCCAGTGGGCCACCTTT#((((((.(((((.((.((((.(((.#)))...)))).)))))))..)).)))).	2697	2725	1.0	-23.6	0	0.0009126239	0.603	0.0	0.0	-7.00344067404284	20	28	7	3UTR		0	0
hsa-miR-6886-5p	NM_152871	FAS	CCCGCAGGTGAGATGAGGGCT#GCCCTTAGAAATTCTAGCCTGGTTTGGA#.((((((((.((((((((((.#))))))).....))).)))))...))).	1874	1902	1.0	-21.6	1	0.001650246	0.559	0.5500537333333334	0.5830380525000001	-5.035831305685297	18	28	7	3UTR		0	0
hsa-miR-6887-5p	NM_152871	FAS	TGGGGGGACAGATGGAGAGGACA#GTCTGTGCTGTCTGCTCTCCAG#(((((((.(((((((...((((.#))))...)))))))))))))).	2931	2953	1.0	-25.7	1	0.005713397	0.574	0.0	0.0	-6.484258455685908	18	22	14	3UTR		0	0
hsa-miR-6889-5p	NM_152871	FAS	TCGGGGAGTCTGGGGTCCGGAAT#TTCTTGGATCCCTTAGAAGGTACTTCCTT#..((((((((((((((((((((.#)))).)))))))......)).))))))).	2450	2479	1.0	-22.6	1	0.000267678	0.676	0.0	0.0	-4.95700071937229	20	29	7	3UTR		0	0
hsa-miR-6893-5p	NM_152871	FAS	CAGGCAGGTGTAGGGTGGAGC#GCTCTACCTCAAAGACCTTTGCA#...((((((.(.(((((((((#)))))))))...).))))..)).	1574	1597	1.0	-20.6	0	0.01332847	0.676	3.327496677777778	4.430981428000001	-11.103849971603273	16	23	9	3UTR		0	0
hsa-miR-6894-3p	NM_152871	FAS	TTGCCTGCCCTCTTCCTCCAG#GGAGGAAGACAGTGGA#....((((..(((((((((..#)))))))))..)))).	3103	3119	1.0	-20.6	0	0.002761849	0.574	0.0	0.0	-11.84545859521187	13	16	9	3UTR		0	0
hsa-miR-7106-5p	NM_152871	FAS	TGGGAGGAGGGGATCTTGGG#CTTAGGGTTCCCTCCTGTG#..(.((((((((((((((((#)))))))))))))))).).	2828	2847	1.0	-25.4	0	0.001036575	0.544	0.0	0.0	-7.98902299433148	17	19	16	3UTR		0	0
hsa-miR-7107-5p	NM_152871	FAS	TCGGCCTGGGGAGGAGGAAGGG#CCTACTTCTTTCTCAGGCA#...((((((((((((((.(((.#))).)))))))))))))).	1710	1729	1.0	-27.9	0	0.06406637	0.632	1.2856541335714284	3.9308591042500005	-6.514540193678739	17	19	14	3UTR		0	0
hsa-miR-7109-3p	NM_152871	FAS	CAAGCCTCTCCTGCCCTTCCAG#GGGTAGGAGAATCACCCAAAGGTC#...(((((((((((((......#))))))))))..........))).	3291	3315	1.0	-20.1	0	0.007702514	0.515	0.0	0.0	-6.514540193678739	13	24	10	3UTR		0	0
hsa-miR-7111-5p	NM_152871	FAS	TGGGGGAGGAAGGACAGGCCAT#GGCCACCTTTCTTTTCTG#.((((((((((((...((((..#)))).)))))))))))).	2715	2733	1.0	-22.7	1	0.1381848	0.618	0.0	0.0	-5.618663395431772	16	18	12	3UTR		0	0
hsa-miR-7154-5p	NM_152871	FAS	TTCATGAACTGGGTCTAGCTTGG#CAGGCTAACCCCACTCTATGAAT#((((((...((((..(((((((.#)))))))..))))...)))))).	1372	1395	1.0	-20.0	0	0.04891509	0.603	6.768483714285715	3.3991153125	-10.44357504627042	17	23	7	3UTR		0	0
hsa-miR-7154-5p	NM_152871	FAS	TTCATGAACTGGGTCTAGCTTGG#CAAGTTAGGTACTAGTTATTCTTCATGGC#.(((((((((((.(((((((((.#)))))))))..)))))......)))))).	2979	3008	1.0	-19.8	1	0.0117978	0.588	0.0	0.0	-5.08245545002336	20	29	9	3UTR		0	0
hsa-miR-7157-3p	NM_152871	FAS	TCTGTGCTACTGGATGAAGAGT#ATTCTTCATGGCCAGAAGTGCAA#..((((((.(((((((((((((#)))))))))..)))).)))))).	2996	3019	1.0	-20.8	1	0.001265899	0.647	0.0	0.0	-6.013390377618052	19	23	9	3UTR		0	0
hsa-miR-7158-5p	NM_152871	FAS	GGCTCAATCTCTGGTCCTGCAGCC#GCTACATGCTGGCCAGTGGGCCA#((((((....((((.((.(((...#.))).)))))))))))).	2697	2720	1.0	-21.7	0	1.169877e-07	0.588	0.0	0.0	-10.829241597078191	15	18	12	3UTR		0	0
hsa-miR-7160-3p	NM_152871	FAS	CAGGGCCCTGGCTTTAGCAGA#CTGCATATTATCCATTCTAGCTACATGCTGGCCAGTGGGCCA#..((.((((((((..((((..#.)))))))))).)).)).	2678	2720	1.0	-22.9	0	1.169877e-07	0.588	0.0	0.0	-10.668327371955803	14	18	10	3UTR		0	0
hsa-miR-7703	NM_152871	FAS	TTGCACTCTGGCCTTCTCCCAGG#GGTACTAGTTATTCTTCATGGCCAGAAGTGCAAG#(((((((((((((..........#.))))))).)))))).	2986	3020	1.0	-23.0	1	0.0004170318	0.632	0.0	0.0	-5.762913004276319	13	16	7	3UTR		0	0
hsa-miR-7704	NM_152871	FAS	CGGGGTCGGCGGCGACGTG#CGAGTTGAGGTGACCCCA#.(((((((.(..((((.((#)).)))).).))))))).	3217	3235	1.0	-20.1	1	0.001054957	0.471	0.0	0.0	-11.021292280609586	14	18	7	3UTR		0	0
hsa-miR-7706	NM_152871	FAS	TGAAGCGCCTGTGCTCTGCCGAGA#TCTTGGTCTTCTTTATTGGCATGCCCACAGGGTCTTCT#.((((..((((((..(((((((..#.)))))).)..))))))..)))).	3392	3430	1.0	-23.8	0	0.0001399975	0.574	0.0	0.0	-8.830259611192524	17	24	6	3UTR		0	0
hsa-miR-4433b-3p	NM_152871	FAS	CAGGAGTGGGGGGTGGGACGT#TGCCACCTCTCCATTTTTGC#((((((((((((((((.(...#).))))))).))))))))).	1767	1787	1.0	-23.6	1	0.0232296	0.559	3.2354919999999994	2.10244228625	-3.937574446201665	17	20	9	3UTR		0	0
hsa-miR-1273h-5p	NM_152871	FAS	CTGGGAGGTCAAGGCTGCAGT#ACTAGAGCTTTGCCACCTCTCCAT#.(((((((((((((((..(((#)))..)))))))..))))).))).	1757	1781	1.0	-21.6	1	0.1263623	0.529	3.882522777777778	1.935516134625	-3.793324837357118	18	24	7	3UTR		0	0
hsa-miR-7845-5p	NM_152871	FAS	AAGGGACAGGGAGGGTCGTGG#CATGACTTCTCCCATGTCA#....((((((((((((((((.#))))))).))))).)))).	3179	3198	1.0	-24.0	0	0.0008884846	0.456	0.0	0.0	-9.546562468637928	16	19	7	3UTR		0	0
hsa-miR-7846-3p	NM_152871	FAS	CAGCGGAGCCTGGAGAGAAGG#CTTCTTTCTCAGGCATCA#....((.(((((((((((((.#)))))))).))))).)).	1714	1732	1.0	-21.8	0	0.03934924	0.618	1.2856541335714284	3.9308591042500005	-11.090249003509248	15	18	8	3UTR		0	0
hsa-miR-7850-5p	NM_152871	FAS	GTTTGGACATAGTGTGGCTGG#CAGCCACATTCCCGAGTTGAGGTGACCCCACGGTCCAGAA#.(((((((..((((((((((.#))))))))))......................))))))).	3205	3245	1.0	-22.3	1	0.0009065752	0.456	0.0	0.0	-6.09222096393106	17	40	10	3UTR		0	0
hsa-miR-7974	NM_152871	FAS	AGGCTGTGATGCTCTCCTGAGCCC#GGCATCAAAAGCATTTTGAGCAGGAGAGTATTACTAGAGCTTT#(((((((((((((((((((..(..#.)..))))))))))))))...))))).	1725	1768	1.0	-27.7	1	0.0665827	0.559	3.419125318181818	2.686865906375	-3.937574446201665	20	27	14	3UTR		0	0
hsa-miR-8054	NM_152871	FAS	GAAAGTACAGATCGGATGGGT#ACTCATTAATTTCTCTTTTCTGAGCCATCATAGTCTGTGCTGTCT#((.(((((((((..(((((.(#.).)))))...))))))))).)).	2899	2944	1.0	-20.8	0	0.003217149	0.618	0.0	0.0	-7.641084450694762	17	24	9	3UTR		0	0
hsa-miR-8055	NM_152871	FAS	CTTTGAGCACATGAGCAGACGGA#CTGTCTGCTCTCCAGTTTT#....((((....((((((((((.#))))))))))....)))).	2938	2957	1.0	-19.9	0	0.01122137	0.559	0.0	0.0	-18.017036380218574	14	19	10	3UTR		0	0
hsa-miR-8069	NM_152871	FAS	GGATGGTTGGGGGCGGTCGGCGT#ACCCCACGGTCCAGAATCATCCT#((((((((..((((.((.((.((#)))).)).))))..)))))))).	3229	3252	1.0	-23.2	1	9.439807e-05	0.471	0.0	0.0	-6.971920133026242	18	23	8	3UTR		0	0
hsa-miR-8071	NM_152871	FAS	CGGTGGACTGGAGTGGGTGG#TCACCAAAAAATACTTAATAGTCCACCA#.(((((((((((((((((((#)))))......)))))..))))))))).	1834	1862	1.0	-22.5	1	0.1931237	0.647	0.8583968962962962	0.92214004875	-3.793324837357118	19	28	9	3UTR		0	0
hsa-miR-8072	NM_152871	FAS	GGCGGCGGGGAGGTAGGCAG#TTGCCACCTCTCCATTTTTGCCT#(((((.((((((((.(((((#)))))))))))))....))))).	1766	1789	1.0	-25.3	0	0.04955394	0.544	4.5644336249999995	2.31551907625	-6.573982767645346	18	23	13	3UTR		0	0
hsa-miR-8073	NM_152871	FAS	ACCTGGCAGCAGGGAGCGTCGT#TGTGCTGTCTGCTCTCCAGT#..((((.((((((.((((.((.#)))))).))))))..)))).	2934	2954	1.0	-20.4	0	0.008686906	0.559	0.0	0.0	-7.357527171764015	16	20	6	3UTR		0	0
hsa-miR-8085	NM_152871	FAS	TGGGAGAGAGGACTGTGAGGC#GCCATCATAGTCTGTGCTGTCTGCTCTCCA#..(((((((((((((((((((#))).))))))))........)).)))))).	2922	2952	1.0	-24.2	1	0.005235253	0.559	0.0	0.0	-4.95700071937229	19	30	8	3UTR		0	0
hsa-miR-9500	NM_152871	FAS	AAGGGAAGATGGTGACCAC#GTGGGCCACCTTTCTTTTCTG#.((((((((.((((.((((#))))..))))..)))))))).	2712	2733	1.0	-19.2	1	0.1381848	0.618	0.0	0.0	-5.771280865935932	16	21	8	3UTR		0	0
hsa-miR-9902	NM_152871	FAS	CCCAGAAATCTGGTATGCCAGC#GCTGGCTGTAAATACTGCTTGGTTTTTTACTGGGT#((((((((((.((((.((((((#)))))).........)))).)))))....))))).	1086	1121	1.0	-20.5	1	0.002813674	0.647	2.6278909	2.550993395	-6.995398001915627	20	35	6	3UTR		0	0
hsa-miR-1843	NM_152871	FAS	TATGGAGGTCTCTGTCTGGC#GCCAAGAAGACCTCTT#...((((((((...((((((#)))).)))))))))).	2531	2547	1.0	-17.8	0	0.004184644	0.632	0.0	0.0	-12.007314033461745	14	16	10	3UTR		0	0
hsa-miR-10392-5p	NM_152871	FAS	GCGCTTCGACGGGCTGGGCTGTG#CACAGCCACATTCCCGAGTTGAGGTGA#.((((((((((((.(((((((((#))))))).))..)))..))))))))).	3203	3230	1.0	-28.7	1	0.002824934	0.471	0.0	0.0	-4.650164754877524	21	27	9	3UTR		0	0
hsa-miR-10396a-3p	NM_152871	FAS	GGCCCCGGGCCCTCGACCGGG#CCCGAGTTGAGGTGACCCCACGGTCCA#((.((.(((((((((((((((#)))).))))))).).)))...)).)).	3215	3242	1.0	-28.3	0	2.185211e-05	0.456	0.0	0.0	-7.39607268170116	19	27	7	3UTR		0	0
hsa-miR-10396b-3p	NM_152871	FAS	GGCCCCGGGCCCTCGACCGGAC#CCGAGTTGAGGTGACCCCACGGTCCA#((.((.((((((((((((((..#))).))))))).).)))...)).)).	3216	3242	1.0	-26.1	0	2.185211e-05	0.456	0.0	0.0	-7.39607268170116	18	26	7	3UTR		0	0
hsa-miR-11181-3p	NM_152871	FAS	AGGAGGAGGAGGTCAGGC#GCCAAGAAGACCTCTTCCA#....((((((((((.(((#))).....)))))))))).	2531	2550	1.0	-20.5	0	0.005128497	0.618	0.0	0.0	-10.282012028888563	13	19	10	3UTR		0	0
hsa-miR-6529-5p	NM_152871	FAS	GAGAGATCAGAGGCGCAGAGTG#TTCTGACCTCTGATTAGATCA#((..(((((((((..(((((..#))))).)))))))))...)).	3426	3447	1.0	-18.9	0	4.180179e-05	0.588	0.0	0.0	-10.119425673238345	16	21	9	3UTR		0	0
hsa-miR-12114	NM_152871	FAS	CAGGTGGAGGTGTGAGGTC#GAAGTCTTTGTACTTGGTGATGTGGTTTTTTTCCTCATGGCTTCACCTA#.((((((((.(((((((..#.))))))).)))))))).	3119	3168	1.0	-23.9	1	0.002042551	0.515	0.0	0.0	-5.035831305685297	15	18	8	3UTR		0	0
hsa-miR-12115	NM_152871	FAS	TAGTGGAGCTGGGAGGCAGCTCGG#CTGAGCCATCATAGTCTGTGCTGTCTGCTCTCCAGTTTTCTATTT#.(.(((((..((.(((((((.(((#.))).))))))).))))))).).	2918	2963	1.0	-24.1	0	0.03602897	0.574	0.0	0.0	-8.938891050903752	18	23	7	3UTR		0	0
hsa-miR-12115	NM_152871	FAS	TAGTGGAGCTGGGAGGCAGCTCGG#GAGCTTTGCCACCTCTCCATTT#.(((((((..(((.((((((((..#)))))..))).)))))))))).	1761	1783	1.0	-24.1	1	0.1571369	0.544	3.363677299999999	1.9666516446250002	-6.949060881451466	18	22	10	3UTR		0	0
hsa-miR-12116	NM_152871	FAS	TTAGGCTTCCCCCTCCTCCTGC#GGGAGGAAGACAGTGGAGAAGTCTT#..(((((((.((((((((((..#))))))).....).)).))))))).	3102	3127	1.0	-21.2	1	0.001206765	0.574	0.0	0.0	-6.199507187700468	17	25	7	3UTR		0	0
hsa-miR-12121	NM_152871	FAS	CTGCCACGAGCGTGCGGGCCT#GGCTTCACCTAGTGGCC#..(((((.((.(((.(((((.#)))))))))).))))).	3157	3174	1.0	-20.6	0	0.0001852699	0.515	0.0	0.0	-10.830859684213905	15	17	10	3UTR		0	0
hsa-miR-12127	NM_152871	FAS	TAGAGGTTCTAATGGTCCAGGGTTA#ATACCTGGAACCACCTAAAGAACTTCC#..((((((((..(((((((((..(.#)..)))))).))).....)))))))).	2250	2277	1.0	-22.5	1	0.005221046	0.588	0.0	0.0	-11.128578504378995	18	27	8	3UTR		0	0
hsa-miR-12128	NM_152871	FAS	TTCAGGGATGGCGCATGAAGAGGAGA#TCTTCTTTATTGGCATGCCCA#....((((((.((.((((((((((..#)))))))))))).))).))).	3398	3419	1.0	-21.2	0	0.03943192	0.574	0.0	0.0	-13.228176861568686	18	21	12	3UTR		0	0
hsa-miR-12131	NM_152871	FAS	TTTGGAGAGGTGTACTCCCA#GGCATCAAAAGCATTTTGAGCAGGAGAGTATTACTAGAGCTTTGCCACCTCTCCAT#..(((((((((((((((((.#.)).)))))...............)))))))))).	1725	1781	1.0	-24.6	1	0.1263623	0.529	3.772969242424242	2.7175084063750004	-4.95700071937229	17	35	10	3UTR		0	0
hsa-let-7b-5p	NM_152872	FAS	TGAGGTAGTAGGTTGTGTGGTT#GGCCACTTTGCCTCTAAATTACCTCT#.((((((((((((...((((((#))))))...))))....)))))))).	1484	1510	1.0	-22.3	1	0.0337168	0.632	0.0	0.0	-5.618663395431772	18	26	8	3UTR		1	0
hsa-let-7d-5p	NM_152872	FAS	AGAGGTAGTAGGTTGCATAGTT#TATGCATTTTACTGGCTCA#.(((.(((((((.((((((...#)))))).))))))).))).	1723	1742	1.0	-20.1	0	0.07261389	0.662	0.0	0.0	-9.201492624835833	16	19	7	3UTR		1	0
hsa-miR-19b-1-5p	NM_152872	FAS	AGTTTTGCAGGTTTGCATCCAGC#GCTGGCTGTAAATACTGCT#......(((((((((((.(((((#))))).))))))).)))).	1124	1143	1.0	-20.9	0	0.0003335963	0.691	0.0	0.0	-15.566558404643448	16	19	7	3UTR		0	0
hsa-miR-22-3p	NM_152872	FAS	AAGCTGCCAGTTGAAGAACTGT#TGTTCAATAATGTCCCATGTAAAACCTGCTACAAATGGCAGCTTA#(((((((((.(((.((......#.)).))).))))))))).	2045	2090	1.0	-18.8	1	0.01500169	0.632	0.0	0.0	-6.03692083205025	14	18	9	3UTR		0	1
hsa-miR-23a-5p	NM_152872	FAS	GGGGTTCCTGGGGATGGGATTT#AAATGTCTATCCACAGGCTAACCCCA#((((((((((.(((((((((((#)))).))))))).))))..)))))).	1397	1423	1.0	-25.6	1	0.03794852	0.618	0.0	0.0	-6.7623489216120145	21	26	7	3UTR		0	0
hsa-miR-28-3p	NM_152872	FAS	CACTAGATTGTGAGCTCCTGGA#TGCAGAAGGAGCTCACAGATCA#.....((((((((((((((...#.)))))))))))).)).	3382	3404	1.0	-22.8	0	0.007895984	0.632	0.0	0.0	-13.6655996434504	14	17	12	3UTR		0	0
hsa-miR-28-3p	NM_152872	FAS	CACTAGATTGTGAGCTCCTGGA#TCCAAGGATGTTTAAAATCTAGTT#.((((((((.((((((((((((#)))).))).))))).)))))))).	1228	1252	1.0	-21.2	1	0.002825007	0.647	0.0	0.0	-5.035831305685297	20	24	8	3UTR		0	0
hsa-miR-30a-5p	NM_152872	FAS	TGTAAACATCCTCGACTGGAAG#TCCAAGGATGTTTAA#..((((((((((....((((..#)))))))))))))).	1228	1243	1.0	-16.0	1	0.004387079	0.691	0.0	0.0	-8.071469890113187	14	15	14	3UTR		0	0
hsa-miR-32-5p	NM_152872	FAS	TATTGCACATTACTAAGTTGCA#TGTACTTGGTGATGTGG#.....((((((((((((.((((#)))))))))))))))).	3165	3182	1.0	-18.9	0	0.003798235	0.544	0.0	0.0	-13.6655996434504	16	17	16	3UTR		0	0
hsa-miR-29b-1-5p	NM_152872	FAS	GCTGGTTTCATATGGTGGTTTAGA#TCTGAGCCATCATAGTCTGTGCTGTCTGCTCTCCAGTT#(((((.....((((((((((((((#))))))))))))))..................))))).	2955	2993	1.0	-22.2	0	0.01185542	0.559	0.0	0.0	-11.994750798020604	19	38	14	3UTR		0	0
hsa-miR-103a-2-5p	NM_152872	FAS	AGCTTCTTTACAGTGCTGCCTTG#GGGCATACTGGGTAGGAGA#..(((((...(((((.(((((..#))))))))))...))))).	3320	3339	1.0	-18.6	0	0.001250956	0.471	0.0	0.0	-9.802580855430476	15	19	10	3UTR		0	1
hsa-miR-103a-3p	NM_152872	FAS	AGCAGCATTGTACAGGGCTATGA#TCTGAGCCATCATAGTCTGTGCTGTCTGCTC#(((((.((.(((((.((((((((#.))))))))))))).))))))).	2955	2986	1.0	-23.0	0	0.002789211	0.588	0.0	0.0	-7.630372425891109	20	23	13	3UTR		0	0
hsa-miR-103a-1-5p	NM_152872	FAS	GGCTTCTTTACAGTGCTGCCTTG#GAGGAAGACAGTGGAGAAGTCT#(((((((((((.((.((.((((.#)))).)))).))))))))))).	3142	3164	1.0	-21.3	1	0.001515416	0.574	0.0	0.0	-8.019827316048655	19	22	11	3UTR		0	1
hsa-miR-105-3p	NM_152872	FAS	ACGGATGTTTGAGCATGTGCTA#AGCATTGCATATTCAAACATCTT#..(((((((((((((.(((((.#))))))))....)))))))))).	3411	3434	1.0	-19.6	1	0.07586437	0.588	0.0	0.0	-5.1900497996759025	18	23	10	3UTR		0	0
hsa-miR-197-5p	NM_152872	FAS	CGGGTAGAGAGGGCAGTGGGAGG#CCACCAAAAGGCAAGACTGCCCTTAGAAATTCTAGCCTGG#(((((((((((((((((......#.)))))))))......)))).)))).	1894	1934	1.0	-23.3	1	0.002843572	0.559	0.0	0.0	-3.937574446201665	17	26	9	3UTR		0	0
hsa-miR-198	NM_152872	FAS	GGTCCAGAGGGGAGATAGGTTC#GAACCTGGTTCTCTTTGTGGTGGGCA#.(((((((((((((.(((((((#))))))).))))))))....))))).	3299	3325	1.0	-22.7	1	0.002955317	0.5	0.0	0.0	-4.528774397607753	20	26	8	3UTR		0	0
hsa-miR-129-1-3p	NM_152872	FAS	AAGCCCTTACCCCAAAAAGTAT#GGTAGGGGCTTG#(((((((((((...........#))))))))))).	2417	2429	1.0	-19.4	1	0.0005589758	0.647	0.0	0.0	-10.39884692653892	11	12	11	3UTR		0	0
hsa-miR-30c-2-3p	NM_152872	FAS	CTGGGAGAAGGCTGTTTACTCT#GAGCACAGCCACATTCCCGA#.((((((..((((((...(((.#))).))))))...)))))).	3238	3258	1.0	-19.9	1	0.07761748	0.471	0.0	0.0	-7.396398505087125	15	20	6	3UTR		0	0
hsa-miR-139-5p	NM_152872	FAS	TCTACAGTGCACGTGTCTCCAGT#GCTGGAGTCATGACACTA#.....((((..((((.(((((((#))))))).)))).)))).	762	780	1.0	-19.8	0	0.0006073172	0.647	0.0	0.0	-17.96592966749254	15	18	7	3UTR		0	0
hsa-miR-182-5p	NM_152872	FAS	TTTGGCAATGGTAGAACTCACACT#AGTGCAAGTTCTACTTTGCA#....((((.(((((((((..((((#))))..))))))))))))).	3050	3070	1.0	-20.3	0	0.0002816554	0.618	0.0	0.0	-10.602952126883691	17	20	13	3UTR		0	0
hsa-miR-187-5p	NM_152872	FAS	GGCTACAACACAGGACCCGGGC#CCCTCCTGTGTTATGGTCT#(((((.(((((((((...(((.#)))))))))))).))))).	2875	2894	1.0	-22.9	0	0.001535721	0.529	0.0	0.0	-6.071582287698324	17	19	12	3UTR		0	0
hsa-miR-210-5p	NM_152872	FAS	AGCCCCTGCCCACCGCACACTG#GGTTCTCTTTGTGGTGGGCATACTGGGTA#.((((.(((((((((((.....#.)))))))))))....)))).	3305	3334	1.0	-26.9	0	1.703718e-05	0.471	0.0	0.0	-5.694283598550164	15	21	11	3UTR		0	0
hsa-miR-211-3p	NM_152872	FAS	GCAGGGACAGCAAAGGGGTGC#GGGCCACCTTTCTTTTCTGCA#(((((((.((.((((((((.(#).))).)))))))))))))).	2752	2773	1.0	-20.2	1	0.1326973	0.632	0.0	0.0	-9.075983850792646	18	21	14	3UTR		0	0
hsa-miR-212-5p	NM_152872	FAS	ACCTTGGCTCTAGACTGCTTACT#AAGCTTGGTCTAGAGTGAAA#...((.((((((((((((((...#))))..)))))))))).)).	1049	1069	1.0	-20.5	0	0.002208674	0.662	0.0	0.0	-8.415498954871785	16	20	10	3UTR		0	0
hsa-miR-214-3p	NM_152872	FAS	ACAGCAGGCACAGACAGGCAGT#GTCTGTGCTGTCTGCTC#..(((((((((((((.......#))))))))...))))).	2969	2986	1.0	-20.7	1	0.002789211	0.588	0.0	0.0	-5.1900497996759025	13	17	8	3UTR		0	0
hsa-miR-222-3p	NM_152872	FAS	AGCTACATCTGGCTACTGGGT#ACCTAGTGGCCCCAAGCA#.(((......(((((((((((#)))))))))))...))).	3201	3219	1.0	-20.2	0	0.0008033741	0.485	0.0	0.0	-15.96953836398853	14	18	11	3UTR		0	0
hsa-miR-15b-5p	NM_152872	FAS	TAGCAGCACATCATGGTTTACA#GTAGGAGAATCACCCAAAGGTCACCCATGAGCTGCA#..(((((...((((((......#.))))))))))).	3331	3367	1.0	-16.7	0	0.001269707	0.515	0.0	0.0	-9.569531775126862	11	13	11	3UTR		0	0
hsa-miR-23b-5p	NM_152872	FAS	TGGGTTCCTGGCATGCTGATTT#GGCATGCTAAGTACCCAA#(((((.(.(((((((((.....#))))))))).).))))).	1285	1303	1.0	-22.2	0	0.0004946213	0.603	0.0	0.0	-8.152168136575343	15	18	9	3UTR		0	0
hsa-miR-27b-3p	NM_152872	FAS	TTCACAGTGGCTAAGTTCTGC#TAGAGCTTTGCCACC#......(((((.((((((((.#)))))))).))))).	1797	1812	1.0	-18.3	0	0.0612733	0.559	0.0	0.0	-18.9133617142398	13	15	8	3UTR		0	0
hsa-miR-125b-1-3p	NM_152872	FAS	ACGGGTTAGGCTCTTGGGAGCT#AGCGCTGAAGAGCCAACA#....(((.(((((((.((.(((#))).)).)))))))))).	1176	1194	1.0	-20.8	0	0.00384366	0.706	0.0	0.0	-12.093246478122174	15	18	10	3UTR		0	0
hsa-miR-128-1-5p	NM_152872	FAS	CGGGGCCGTAGCACTGTCTGAGA#CTCCTGTGTTATGGTCTGGA#(.((((((((((((.....(((.#)))..)))))))))))).).	2877	2897	1.0	-21.6	1	0.001924816	0.529	0.0	0.0	-6.069748968771084	16	20	12	3UTR		0	0
hsa-miR-135a-3p	NM_152872	FAS	TATAGGGATTGGAGCCGTGGCG#TGCCACCTCTCCATTTTTGCCTTGG#..(((((..(((((..((((((#))))))..)))))......))))).	1805	1830	1.0	-19.4	0	0.001013535	0.529	0.0	0.0	-9.295523947352931	16	25	6	3UTR		0	0
hsa-miR-135a-3p	NM_152872	FAS	TATAGGGATTGGAGCCGTGGCG#TCATGGCTTCACCTAG#..((((...(((((((((((..#))))))))))))))).	3191	3207	1.0	-19.3	0	0.002052586	0.515	0.0	0.0	-9.870711841670003	15	16	15	3UTR		0	0
hsa-miR-140-3p	NM_152872	FAS	TACCACAGGGTAGAACCACGG#CTGGTGAACCTGGTTCTCTTTGTGGTGG#((((((((((.(((((((.((#.))))))))))))))))))).	3294	3322	1.0	-26.0	1	0.0005450742	0.5	0.0	0.0	-6.7623489216120145	19	21	19	3UTR		0	0
hsa-miR-143-3p	NM_152872	FAS	TGAGATGAAGCACTGTAGCTC#GCCACCTCTCCATTTTTGCCTTGGTGCTCATCTTAA#(((((((.(((((((..((..#.))..)))))))))))))).	1806	1842	1.0	-18.8	1	0.01772084	0.544	0.0	0.0	-6.484258455685908	16	20	14	3UTR		0	0
hsa-miR-152-5p	NM_152872	FAS	AGGTTCTGTGATACACTCCGACT#AGTCTGAGTGATCACAGGGT#...(((((((((.(((((.((((#)))).)))))))))))))).	2915	2935	1.0	-23.1	0	3.282827e-06	0.603	0.0	0.0	-7.803670806344982	18	20	14	3UTR		0	0
hsa-miR-125a-3p	NM_152872	FAS	ACAGGTGAGGTTCTTGGGAGCC#GGCTTCACCTAGTGGCCCCAAGCATGACTTCTCCC#...((.((((((((((((.(((#.)))))))))...)))))).)).	3195	3230	1.0	-23.1	0	0.008089289	0.456	0.0	0.0	-8.415498954871785	17	23	9	3UTR		0	0
hsa-miR-127-5p	NM_152872	FAS	CTGAAGCTCAGAGGGCTCTGAT#CAGGGTCTTCTGACCTCTGATTAGATCAGA#((((((.(((((((((((((..#))))))))))))).)).........)))).	3457	3487	1.0	-23.3	0	6.561298e-05	0.588	0.0	0.0	-5.4812609810729835	19	30	13	3UTR		0	0
hsa-miR-129-2-3p	NM_152872	FAS	AAGCCCTTACCCCAAAAAGCAT#GGTAGGGGCTTG#(((((((((((...........#))))))))))).	2417	2429	1.0	-19.4	1	0.0005589758	0.647	0.0	0.0	-10.39884692653892	11	12	11	3UTR		0	0
hsa-miR-149-5p	NM_152872	FAS	TCTGGCTCCGTGTCTTCACTCCC#GGGAGGAAGACAGTGGAGA#.....((((((((((((.(((((#)))))))))))).))))).	3140	3159	1.0	-26.7	0	0.006690311	0.588	0.0	0.0	-13.6655996434504	17	19	12	3UTR		0	0
hsa-miR-185-5p	NM_152872	FAS	TGGAGAGAAAGGCAGTTCCTGA#TCTGTGCTGTCTGCTCTCCAG#(((((((..(((((((......#.))))))).))))))).	2970	2991	1.0	-21.5	1	0.005713397	0.574	0.0	0.0	-7.307599033628058	14	17	7	3UTR		0	0
hsa-miR-193a-5p	NM_152872	FAS	TGGGTCTTTGCGGGCGAGATGA#CTCTACCTCAAAGACCTT#.(((((((((.((..(((....#)))..)).))))))))).	1613	1631	1.0	-20.8	1	0.01696513	0.647	0.0	0.0	-8.21038879053851	14	18	9	3UTR		0	0
hsa-miR-195-5p	NM_152872	FAS	TAGCAGCACAGAAATATTGGC#TCTGTGCTGTC#..((((((((((.........#)))))))))).	2970	2981	1.0	-17.4	1	0.004398629	0.618	0.0	0.0	-8.071469890113187	10	11	10	3UTR		0	0
hsa-miR-200a-5p	NM_152872	FAS	CATCTTACCGGACAGTGCTGGA#TCCCAAAGTATTAGCATTTCAACATGTAAGCATGTCGGTAAGATA#.((((((((.((((.((((...#.)))))))))))))))).	2810	2855	1.0	-20.3	1	0.0004776067	0.588	0.0	0.0	-5.771280865935932	16	18	16	3UTR		0	0
hsa-miR-299-3p	NM_152872	FAS	TATGTGGGATGGTAAACCGCTT#TACTATCCTACGTT#.(((((((((((((........#))))))))))))).	2176	2190	1.0	-17.7	1	0.08369286	0.75	0.0	0.0	-4.761823477911366	13	14	13	3UTR		0	0
hsa-miR-99b-3p	NM_152872	FAS	CAAGCTCGTGTCTGTGGGTCCG#GGAGCTCACAGATCACA#.......((((((((((((((.#))).)))))))).))).	3389	3406	1.0	-20.4	0	0.008180227	0.632	0.0	0.0	-17.110244939514768	14	17	8	3UTR		0	0
hsa-miR-367-3p	NM_152872	FAS	AATTGCACTTTAGCAATGGTGA#CACTATTGCTGGAGTCAT#...((.(((((((((((((((.#))))))))))))))))).	755	773	1.0	-22.1	0	0.004316849	0.632	0.0	0.0	-8.415498954871785	17	18	17	3UTR		0	0
hsa-miR-330-3p	NM_152872	FAS	GCAAAGCACACGGCCTGCAGAGA#GCAGGCCACTTTGCC#((((((.....(((((((.....#))))))).)))))).	1481	1496	1.0	-21.0	0	5.955676e-06	0.603	0.0	0.0	-12.918566512237907	13	15	7	3UTR		0	0
hsa-miR-328-5p	NM_152872	FAS	GGGGGGGCAGGAGGGGCTCAGGG#TTCTGAGCCATCATAGTCTGTGCTGTCTGCTCTCCA#.((((((((((.(((((((((((#))))))))).............)).)))))))))).	2954	2990	1.0	-28.8	1	0.005235253	0.559	0.0	0.0	-7.140128146953473	21	36	10	3UTR		0	0
hsa-miR-342-5p	NM_152872	FAS	AGGGGTGCTATCTGTGATTGA#TTAATGGCCTAATGCACCCCC#.(((((((.....((.(((((#))))).)).....))))))).	1838	1859	1.0	-19.6	1	0.02241795	0.603	0.0	0.0	-13.785978441907622	14	21	7	3UTR		0	0
hsa-miR-148b-5p	NM_152872	FAS	AAGTTCTGTTATACACTCAGGC#GCTAAGTACCCAAATAGGAGTGTATGCAGAGG#...(((((.(((((((((....#.)))))))))))))).	1290	1322	1.0	-17.9	0	0.0002462078	0.574	0.0	0.0	-7.570929851924502	14	16	14	3UTR		0	0
hsa-miR-338-3p	NM_152872	FAS	TCCAGCATCAGTGATTTTGTTG#ATATCACCACTATTGCTGGAG#(((((((..((((.........#.))))..))))))).	748	769	1.0	-17.8	1	0.009752635	0.647	0.0	0.0	-9.132937591702714	11	15	7	3UTR		0	1
hsa-miR-345-3p	NM_152872	FAS	GCCCTGAACGAGGGGTCTGGAG#CTGGTTCTCTTTGTGGTGGGCA#((((...((((((((.((((..#))))..))))))))...)))).	3303	3325	1.0	-21.2	0	0.002955317	0.5	0.0	0.0	-11.734305997382117	16	22	8	3UTR		0	0
hsa-miR-346	NM_152872	FAS	TGTCTGCCCGCATGCCTGCCTCT#GAACCTGGTTCTCTTTGTGGTGGGCATACTGGGTAGGA#..((((((((.(((((((((.(.#.).)))))))))..)))))))).	3299	3337	1.0	-26.4	1	0.0001813772	0.471	0.0	0.0	-7.7817751947826395	18	23	9	3UTR		0	0
hsa-miR-423-5p	NM_152872	FAS	TGAGGGGCAGAGAGCGAGACTTT#AGAGTATTACTAGAGCTTTGCCACCTCT#.(((((((((((..(.(((((((#)))))....)).)..))))))).)))).	1787	1815	1.0	-21.0	1	0.04345509	0.574	0.0	0.0	-6.1723444478473795	19	28	7	3UTR		0	0
hsa-miR-449a	NM_152872	FAS	TGGCAGTGTATTGTTAGCTGGT#TAGCTGGCTGTAAATACTGCTT#.((((((((((.((((((((..#)))))))).))..)))))))).	1122	1144	1.0	-19.6	1	0.0004793681	0.706	0.0	0.0	-7.140128146953473	18	22	8	3UTR		0	0
hsa-miR-486-3p	NM_152872	FAS	CGGGGCAGCTCAGTACAGGAT#TCTGAGCCATCATAGTCTGTGCTGTCTGCTCTC#.(((((((..(((((((((..#.))))))))).))))))).	2955	2988	1.0	-23.7	1	0.003659101	0.559	0.0	0.0	-6.09222096393106	16	19	9	3UTR		0	0
hsa-miR-488-5p	NM_152872	FAS	CCCAGATAATGGCACTCTCAA#GTGTTATGGTCTGGA#.((((((.(((((((......#))))))).)))))).	2882	2897	1.0	-17.4	1	0.001924816	0.529	0.0	0.0	-6.340008846841362	13	15	7	3UTR		0	0
hsa-miR-489-5p	NM_152872	FAS	GGTCGTATGTGTGACGCCATTT#TGGCATCTAACATATGATT#.(((((((((..((.((((...#)))).))..))))))))).	1344	1363	1.0	-19.4	1	0.006881936	0.691	0.0	0.0	-10.700352182614457	15	19	9	3UTR		0	0
hsa-miR-515-3p	NM_152872	FAS	GAGTGCCTTCTTTTGGAGCGTT#TCCCTTAGAAGGTACTTC#(((((((((((...(((.....#)))...))))))))))).	2496	2514	1.0	-19.3	1	0.0002572317	0.662	0.0	0.0	-9.430348285984671	14	18	11	3UTR		0	0
hsa-miR-519e-3p	NM_152872	FAS	AAGTGCCTCCTTTTAGAGTGTT#AGCATTTTGAGCAGGAGAGTATTA#.(((((((((((((((((((((#))))))))))).))))).))))).	1772	1796	1.0	-20.3	1	0.000106888	0.574	0.0	0.0	-3.793324837357118	21	24	11	3UTR		0	0
hsa-miR-520a-5p	NM_152872	FAS	CTCCAGAGGGAAGTACTTTCT#AGAAGGTACTTCCTTTTT#....(((((((((((((((((#))))))))))))))))).	2502	2520	1.0	-22.6	0	0.0003528348	0.691	0.0	0.0	-9.546562468637928	17	18	17	3UTR		0	0
hsa-miR-526b-5p	NM_152872	FAS	CTCTTGAGGGAAGCACTTTCTGT#TAGAAGGTACTTCCTTTT#.....((((((((.((((((((.#)))))))).)))))))).	2501	2519	1.0	-18.8	0	0.0002381528	0.691	0.0	0.0	-14.522439560970808	16	18	8	3UTR		0	0
hsa-miR-519b-3p	NM_152872	FAS	AAAGTGCATCCTTTTAGAGGTT#CCTTTGGGAGGAAGACAGTGGAGAAGTCTTTGTACTTG#.(((((((((((((((((((..#))))))))))))..................))))))).	3135	3173	1.0	-19.8	1	0.000947873	0.559	0.0	0.0	-3.793324837357118	19	38	12	3UTR		0	0
hsa-miR-520d-5p	NM_152872	FAS	CTACAAAGGGAAGCCCTTTC#GAACCTGGTTCTCTTTGTGGT#((((((((((.((((.....#.)))))))))))))).	3299	3320	1.0	-17.2	1	0.000546619	0.529	0.0	0.0	-6.995398001915627	14	16	14	3UTR		0	0
hsa-miR-516b-3p	NM_152872	FAS	TGCTTCCTTTCAGAGGGT#ACTTTGAGTTCCTTTGGGAGGAAGACAG#(((((((((((((((((.#.))))))))))))))).)).	3125	3153	1.0	-23.0	1	0.003887702	0.544	0.0	0.0	-3.937574446201665	17	20	15	3UTR		0	0
hsa-miR-518a-5p	NM_152872	FAS	CTGCAAAGGGAAGCCCTTTC#GGTTCTCTTTGTGGT#((((((((((.((((.....#)))))))))))))).	3305	3320	1.0	-16.2	1	0.000546619	0.529	0.0	0.0	-6.995398001915627	14	15	14	3UTR		0	1
hsa-miR-527	NM_152872	FAS	CTGCAAAGGGAAGCCCTTTC#GGTTCTCTTTGTGGT#((((((((((.((((.....#)))))))))))))).	3305	3320	1.0	-16.2	1	0.000546619	0.529	0.0	0.0	-6.995398001915627	14	15	14	3UTR		0	1
hsa-miR-516a-3p	NM_152872	FAS	TGCTTCCTTTCAGAGGGT#ACTTTGAGTTCCTTTGGGAGGAAGACAG#(((((((((((((((((.#.))))))))))))))).)).	3125	3153	1.0	-23.0	1	0.003887702	0.544	0.0	0.0	-3.937574446201665	17	20	15	3UTR		0	0
hsa-miR-499a-3p	NM_152872	FAS	AACATCACAGCAAGTCTGTGCT#GGTAGGGGCTTGCTTTTTGGTT#...((((.(((((((((.((((#)))).)))))))))...)))).	2417	2439	1.0	-19.8	0	0.0008694853	0.618	0.0	0.0	-8.82817512285937	17	22	9	3UTR		0	0
hsa-miR-500a-3p	NM_152872	FAS	ATGCACCTGGGCAAGGATTCTG#CAGGAGAGTATTACTAGAGCTTTGCCACCTCTCCATTTTTGCCTTGGTGCT#..(((((.((((((((((....#.)))))))))).))))).	1783	1834	1.0	-22.4	0	0.014246	0.515	0.0	0.0	-7.27063564855292	15	18	10	3UTR		0	0
hsa-miR-501-3p	NM_152872	FAS	AATGCACCCGGGCAAGGATTCT#GGAGAGTATTACTAGAGCTTTGCCACCTCTCCATTTTTGCCTTGGTGCT#...(((((.((((((((((...#.)))))))))).))))).	1785	1834	1.0	-22.3	0	0.014246	0.515	0.0	0.0	-7.570929851924502	15	18	10	3UTR		0	0
hsa-miR-502-3p	NM_152872	FAS	AATGCACCTGGGCAAGGATTCA#GAGAGTATTACTAGAGCTTTGCCACCTCTCCATTTTTGCCTTGGTGCT#...(((((.((((((((((...#.)))))))))).))))).	1786	1834	1.0	-22.4	0	0.014246	0.515	0.0	0.0	-7.570929851924502	15	18	10	3UTR		0	0
hsa-miR-504-5p	NM_152872	FAS	AGACCCTGGTCTGCACTCTATC#GAGTGCAGAATTTAAATAAGGCTCTA#(((.(((..(((((((((....#))))))))).........))).))).	1592	1618	1.0	-19.6	0	0.001776986	0.662	0.0	0.0	-10.33962130858725	15	26	9	3UTR	MIRT016252	0	0
hsa-miR-504-5p	NM_152872	FAS	AGACCCTGGTCTGCACTCTATC#GAGTGATCACAGGGTTC#.(((((((.....(((((....#)))))....))))))).	2920	2937	1.0	-19.2	1	1.365314e-05	0.588	0.0	0.0	-13.552929361604008	12	17	7	3UTR	MIRT016252	0	0
hsa-miR-554	NM_152872	FAS	GCTAGTCCTGACTCAGCCAGT#GCTCTCCAGTTTTCTATTTCTAGACAGAAGTAGGGCAAGTTAGGTACTAGTT#(((((((((((((..(((...#.))).))))))).)))))).	2982	3034	1.0	-21.4	1	0.02300912	0.603	0.0	0.0	-5.529863923972706	16	20	7	3UTR		0	0
hsa-miR-583	NM_152872	FAS	CAAAGAGGAAGGTCCCATTAC#AGTGGGCCACCTTTCTTTTC#..(((((((((((((((((..#))))))..))))))))))).	2749	2769	1.0	-19.9	1	0.009677166	0.618	0.0	0.0	-4.95700071937229	17	20	11	3UTR		0	0
hsa-miR-584-3p	NM_152872	FAS	TCAGTTCCAGGCCAACCAGGCT#AGCCTGGTTTGGAGATACTAACTGC#.(((((.....(((((((((((#))))))))).)).......))))).	1927	1952	1.0	-20.4	0	0.006315708	0.574	0.0	0.0	-12.77431690339336	16	25	9	3UTR		0	0
hsa-miR-548b-5p	NM_152872	FAS	AAAAGTAATTGTGGTTTTGGCC#GGCCAGAAGTGCAAGTTCTACTTTG#.((((((.(((((.((((((((#)))))))).)))))....)))))).	3043	3068	1.0	-19.5	1	0.0003813855	0.618	0.0	0.0	-6.963799684058155	19	25	8	3UTR		0	0
hsa-miR-592	NM_152872	FAS	TTGTGTCAATATGCGATGATGT#GCGTATGACACAT#.((((((.((((((........#)))))))))))).	921	934	1.0	-15.8	1	0.07218788	0.647	0.0	0.0	-7.075458407091997	12	13	12	3UTR		0	0
hsa-miR-603	NM_152872	FAS	CACACACTGCAATTACTTTTGC#CAAGAGTAAATGCAGTGG#....(((((((.(((((((((.#))))))))).))))))).	1269	1287	1.0	-21.4	0	0.006269563	0.603	0.0	0.0	-12.893365778234283	16	18	9	3UTR		0	0
hsa-miR-611	NM_152872	FAS	GCGAGGACCCCTCGGGGTCTGAC#CATGCCCACAGGGTCTTCT#..((((((((....((((.((..#)).))))...)))))))).	3449	3468	1.0	-22.1	1	0.0001399975	0.574	0.0	0.0	-13.274549034565645	14	19	8	3UTR		0	0
hsa-miR-616-3p	NM_152872	FAS	AGTCATTGGAGGGTTTGAGCAG#TGCTGTCTGCTCTCCAGTTTTCTATTTCTAGACA#.(((((((((((((...((((.#))))....))))))))))............))).	2974	3008	1.0	-19.8	1	0.001069037	0.588	0.0	0.0	-4.761823477911366	17	34	10	3UTR		0	0
hsa-miR-622	NM_152872	FAS	ACAGTCTGCTGAGGTTGGAGC#GCTCTACCTCAAAGACC#...((((..(((((.((((((#))))))))))).)))).	1612	1629	1.0	-20.3	0	0.00859843	0.662	0.0	0.0	-10.620014341355768	15	17	11	3UTR		0	0
hsa-miR-623	NM_152872	FAS	ATCCCTTGCAGGGGCTGTTGGGT#ACCTAGTGGCCCCAAGCATGA#....(.(((.(((((((((((((#)))))))))))))..))).).	3201	3222	1.0	-22.3	0	0.003137277	0.5	0.0	0.0	-12.690027698159156	17	21	13	3UTR		0	0
hsa-miR-627-5p	NM_152872	FAS	GTGAGTCTCTAAGAAAAGAGGA#TTCTCTTTTTTGGTAGGGGCTTGCT#((((((((((((((((((((((#)))))))))))..))))))))))).	2406	2431	1.0	-23.4	1	0.0005034371	0.632	0.0	0.0	-3.937574446201665	22	25	11	3UTR		0	0
hsa-miR-33b-3p	NM_152872	FAS	CAGTGCCTCGGCAGTGCAGCCC#GGCTGTAAATACTGCTTGGTTTTTTACTGG#(((((((..((((((((((((.#))))))....)))))).))).....)))).	1127	1157	1.0	-23.7	1	0.002223916	0.662	0.0	0.0	-7.307599033628058	19	30	6	3UTR		0	0
hsa-miR-647	NM_152872	FAS	GTGGCTGCACTCACTTCCTTC#GGAGGAAGACAGTGGAGA#....((.((((..((((((((#))))))))..)))).)).	3141	3159	1.0	-18.6	0	0.006690311	0.588	0.0	0.0	-15.726182925771846	14	18	8	3UTR		0	0
hsa-miR-647	NM_152872	FAS	GTGGCTGCACTCACTTCCTTC#TGAGCACAGCCACA#(((((((..((((........#))))..))))))).	3237	3251	1.0	-18.4	1	0.03507228	0.441	0.0	0.0	-9.132937591702714	11	14	7	3UTR		0	0
hsa-miR-652-3p	NM_152872	FAS	AATGGCGCCACTAGGGTTGTG#CATGGCTTCACCTAGTGGCCCCAA#..(((.((((((((((..((.#.))..).))))))))).))).	3192	3216	1.0	-23.8	0	0.002270387	0.515	0.0	0.0	-6.857959480565336	15	21	9	3UTR		0	0
hsa-miR-662	NM_152872	FAS	TCCCACGTTGTGGCCCAGCAG#TGCTGGCCAGTGGGC#.(((((....(((.((((((.#)))))))))))))).	2741	2756	1.0	-21.5	0	9.073511e-08	0.574	0.0	0.0	-10.806382345503417	14	15	14	3UTR		0	0
hsa-miR-662	NM_152872	FAS	TCCCACGTTGTGGCCCAGCAG#TTGCTGGAGTCATGACA#......(((((((((((((((#))))))).)))))))).	760	777	1.0	-20.7	0	0.0004836819	0.647	0.0	0.0	-15.566558404643448	15	17	8	3UTR		0	0
hsa-miR-656-5p	NM_152872	FAS	AGGTTGCCTGTGAGGTGTTCA#TACTGAACAGGCAGGCCA#.((((((((((..((((....#))))..)))))))).)).	1471	1489	1.0	-20.2	1	0.0005470372	0.603	0.0	0.0	-8.429258759619717	14	18	8	3UTR		0	0
hsa-miR-658	NM_152872	FAS	GGCGGAGGGAAGTAGGTCCGTTGGT#GCCAGTGGGCCACCTTTCTTTTCTGCA#.(((((((((((..(((((((((((#)))))))))))..))))))..))))).	2746	2773	1.0	-28.3	1	0.1326973	0.632	0.0	0.0	-5.9392953675437665	22	27	11	3UTR		0	0
hsa-miR-660-3p	NM_152872	FAS	ACCTCCTGTGTGCATGGATTA#TGGTCTTCTTTATTGGCATGCCCACAGGGT#...(((((((.(((((.....#.))))).))))))).	3433	3463	1.0	-19.0	0	0.000118531	0.559	0.0	0.0	-9.33931466908909	12	15	7	3UTR		0	0
hsa-miR-758-5p	NM_152872	FAS	GATGGTTGACCAGAGAGCACAC#TGTGCTGTCTGCTCTCCAG#..(((..((.((((.((((((.#)))))).)))).)).))).	2972	2991	1.0	-20.6	0	0.005713397	0.574	0.0	0.0	-10.37960204401547	15	19	6	3UTR		0	0
hsa-miR-758-5p	NM_152872	FAS	GATGGTTGACCAGAGAGCACAC#TGCTTTTTGGTTTTGTCT#(((((..((((((((((((...#))))))))))))))))).	2427	2445	1.0	-17.6	0	0.01490764	0.662	0.0	0.0	-7.382219742266031	17	18	17	3UTR		0	0
hsa-miR-668-3p	NM_152872	FAS	TGTCACTCGGCTCGGCCCACTAC#TAGTGGCCCCAAGCATGACTTCTCCCATGTCAATGAGCACAGCCACATTCCCGAGTTGAGGTGACC#.((((((((((((((........#.)))))))))).)))).	3204	3270	1.0	-21.6	1	0.002875939	0.471	0.0	0.0	-4.026373917660731	14	17	10	3UTR		0	0
hsa-miR-550a-3-5p	NM_152872	FAS	AGTGCCTGAGGGAGTAAGAG#CTCAAAACTACCTACTTCTTTCTCAGGCATC#.(((((((((((((.(((((#.)).)))))))))))))))).	1738	1769	1.0	-23.0	1	0.04436112	0.618	0.0	0.0	-4.528774397607753	18	21	16	3UTR		0	0
hsa-miR-1224-5p	NM_152872	FAS	GTGAGGACTCGGGAGGTGG#CCACCCCCGAAAATGTTCAATAATGTCCCATG#(((.(((((((((.(((((#))))))))))..............))))))).	2032	2064	1.0	-23.0	0	0.1209066	0.574	0.0	0.0	-7.826436638681261	17	32	10	3UTR		0	0
hsa-miR-320b	NM_152872	FAS	AAAAGCTGGGTTGAGAGGGCAA#TGCTGTCTGCTCTCCAGTTTTC#.(((((((((..((((.((((.#)))).))).)..))))))))).	2974	2996	1.0	-20.2	1	0.004135629	0.559	0.0	0.0	-9.964902622363823	17	22	9	3UTR		0	0
hsa-miR-1271-3p	NM_152872	FAS	AGTGCCTGCTATGTGCCAGGCA#TGCTACAAATGGCAGCTTATACATAGCAATGGTAA#..((((((((((((((((((((#)))).....)))).......))))))))..)))).	2071	2106	1.0	-19.8	1	0.0005742403	0.632	0.0	0.0	-4.95700071937229	20	35	8	3UTR		0	0
hsa-miR-1301-5p	NM_152872	FAS	CGCTCTAGGCACCGCAGCA#GCATGTCGGTAAGATAGTTGTGCTTTGCTTAGGGTT#.((((((((((.((((((.#.))))))...)))))))))).	2839	2875	1.0	-21.3	1	0.001174498	0.544	0.0	0.0	-7.140128146953473	16	21	10	3UTR		0	0
hsa-miR-1301-3p	NM_152872	FAS	TTGCAGCTGCCTGGGAGTGACTTC#GGAGAATCACCCAAAGGTCACCCATGAGCTGCAGA#((((((((.(.((((..((((((.#.)))))))))).))))))))).	3334	3369	1.0	-24.4	1	0.002419271	0.515	0.0	0.0	-8.051787660161391	19	22	10	3UTR		0	0
hsa-miR-1185-2-3p	NM_152872	FAS	ATATACAGGGGGAGACTCTCAT#ATGTCGGTAAGATAGTTGTGCTTTGCTTAGGGTTCCCTCCTGTGTT#..((((((((((.((((((...#.)))))).)))))))))).	2841	2887	1.0	-22.9	1	0.002786166	0.574	0.0	0.0	-6.246131332038532	16	19	10	3UTR		0	0
hsa-miR-1185-1-3p	NM_152872	FAS	ATATACAGGGGGAGACTCTTAT#ATGTCGGTAAGATAGTTGTGCTTTGCTTAGGGTTCCCTCCTGTGTT#..((((((((((.((((((...#.)))))).)))))))))).	2841	2887	1.0	-22.9	1	0.002786166	0.574	0.0	0.0	-6.246131332038532	16	19	10	3UTR		0	0
hsa-miR-762	NM_152872	FAS	GGGGCTGGGGCCGGGGCCGAGC#GCTTCACCTAGTGGCCCCAAGCATGACTTCTCCCA#((((((((((((((((..((((#))))..)))..)))))))).)).........))).	3196	3231	1.0	-27.7	1	0.004877333	0.456	0.0	0.0	-3.937574446201665	20	35	8	3UTR		0	0
hsa-miR-2113	NM_152872	FAS	ATTTGTGCTTGGCTCTGTCAC#GTGGCATGCTAAGTACC#....(((((((((..((((((#)))))).))))))))).	1283	1300	1.0	-20.1	0	0.0002803497	0.588	0.0	0.0	-11.13885194640897	15	17	9	3UTR		0	0
hsa-miR-298	NM_152872	FAS	AGCAGAAGCAGGGAGGTTCTCCCA#TGGGCCACCTTTCTTTTCTGCA#.(((((((.((((((((...((((#))))..))))))))))))))).	2751	2773	1.0	-24.3	1	0.1326973	0.632	0.0	0.0	-4.849714495602881	19	22	15	3UTR		0	0
hsa-miR-874-5p	NM_152872	FAS	CGGCCCCACGCACCAGGGTAAGA#TTTTGCCTTGGTGCTCATCTTAATGGCCT#.((((....((((((((((((((#))))))))))))))..........)))).	1819	1848	1.0	-26.3	0	0.0043037	0.544	0.0	0.0	-10.607994720847877	18	29	14	3UTR		0	0
hsa-miR-541-5p	NM_152872	FAS	AAAGGATTCTGCTGTCGGTCCCACT#AGTTCCTTTGGGAGGAAGACAGTGGAGAAGTCTTTG#.(((((((((((((((..(((((..#.)))))....)))))))))...)))))).	3131	3167	1.0	-24.6	1	0.002168399	0.574	0.0	0.0	-3.793324837357118	20	29	9	3UTR		0	0
hsa-miR-708-3p	NM_152872	FAS	CAACTAGACTGTGAGCTTCTAG#TAGGGGCTTGCTTTTTGGTTT#.(((((((..(((((((((((.#)))))))))))..))))))).	2419	2440	1.0	-19.9	1	0.006840322	0.632	0.0	0.0	-6.09222096393106	18	21	11	3UTR		0	0
hsa-miR-877-5p	NM_152872	FAS	GTAGAGGAGATGGCGCAGGG#TCCTGCATATTATCCATTCTAGCTACATGCTGGCCAGTGGGCCACCTTTCTTTTCTGCA#((((((((((((((.((.((#.))..)).))))....)))))))))).	2714	2773	1.0	-22.6	1	0.1326973	0.632	0.0	0.0	-4.6730240064523	18	27	10	3UTR		0	0
hsa-miR-887-5p	NM_152872	FAS	CTTGGGAGCCCTGTTAGACTC#AGTCTGAGTGATCACAGGGTTCACTC#...(((((((((((((((((.#)))))).......))))))))).)).	2915	2941	1.0	-19.8	0	0.001617881	0.603	0.0	0.0	-6.514540193678739	17	26	9	3UTR		0	0
hsa-miR-760	NM_152872	FAS	CGGCTCTGGGTCTGTGGGGA#CCCCACGGTCCAGAATCA#.((.((((((.((((((((.#)))))))))))))).)).	3268	3286	1.0	-25.9	0	0.0003185686	0.485	0.0	0.0	-9.650121587726659	16	18	14	3UTR		0	0
hsa-miR-920	NM_152872	FAS	GGGGAGCTGTGGAAGCAGTA#TCCACAGGCTAACCCCA#(((((((((((((.......#))))))).))..)))).	1406	1423	1.0	-20.4	1	0.03794852	0.618	0.0	0.0	-5.762913004276319	13	17	7	3UTR		0	0
hsa-miR-934	NM_152872	FAS	TGTCTACTACTGGAGACACTGG#CCAGAATCATCCTCATTCTGGTGAACCTGGTTCTCTTTGTGGTGGGCAT#((((((((((.(((((.(((((#.))))))))))..)))))))))).	3277	3326	1.0	-23.0	1	0.002537978	0.485	0.0	0.0	-6.7623489216120145	20	24	10	3UTR		0	0
hsa-miR-936	NM_152872	FAS	ACAGTAGAGGGAGGAATCGCAG#GATTCTCCTTACTACTA#..((((((((((.(((((....#)))))))))).))))).	2164	2181	1.0	-17.7	1	0.1450292	0.676	0.0	0.0	-6.246131332038532	15	17	10	3UTR		0	0
hsa-miR-939-5p	NM_152872	FAS	TGGGGAGCTGAGGCTCTGGGGGTG#TACCCCCAAGTTTCTAAGATTTAAGATTCTCCT#.((((((((((((((.((((((((#)))))))))))))).........)).)))))).	2140	2173	1.0	-25.7	1	0.06566606	0.676	0.0	0.0	-4.026373917660731	22	33	14	3UTR		0	0
hsa-miR-941	NM_152872	FAS	CACCCGGCTGTGTGCACATGTGC#GTGGGCATACTGGGTA#.((((((.(((((.(((......#))).))))))))))).	3318	3334	1.0	-21.3	1	1.703718e-05	0.471	0.0	0.0	-6.963799684058155	14	16	11	3UTR		0	0
hsa-miR-1178-3p	NM_152872	FAS	TTGCTCACTGTTCTTCCCTAG#GGGAGGAAGACAGTGGA#....((((((((((((((...#)))))))..))))))).	3140	3157	1.0	-20.1	0	0.002761849	0.574	0.0	0.0	-9.546562468637928	14	17	7	3UTR		0	0
hsa-miR-1227-5p	NM_152872	FAS	GTGGGGCCAGGCGGTGG#CCACAGGCTAACCCCACT#((((((..((.(.((((#)))).).))..)))))).	1407	1425	1.0	-20.9	0	0.009561346	0.618	0.0	0.0	-11.908800998330209	13	18	6	3UTR		0	1
hsa-miR-1229-3p	NM_152872	FAS	CTCTCACCACTGCCCTCCCACAG#TTGAGTTCCTTTGGGAGGAAGACAGTGGAGAA#...((.((((((((((((((.((#.)).)))))))..).)))))).)).	3128	3160	1.0	-23.5	0	0.006100111	0.603	0.0	0.0	-8.415498954871785	18	25	7	3UTR		0	0
hsa-miR-1233-5p	NM_152872	FAS	AGTGGGAGGCCAGGGCACGGCA#TGCCTTGGTGCTCATCTTAATGGCCTAATGCACCCCCAA#..((((((((((((((((((((#))))...)))))).......))))))........)))).	1822	1861	1.0	-25.2	1	0.0398096	0.603	0.0	0.0	-4.95700071937229	20	39	6	3UTR		0	0
hsa-miR-1233-3p	NM_152872	FAS	TGAGCCCTGTCCTCCCGCAG#CTGAGTGATCACAGGGTTCAC#((((((((((..((.(.(((#))).).))..)))))))))).	2918	2939	1.0	-20.0	1	0.0005141164	0.603	0.0	0.0	-10.844601791459004	16	21	10	3UTR		0	0
hsa-miR-1236-5p	NM_152872	FAS	TGAGTGACAGGGGAAATGGGGA#TCTCCATTTTTGCCTTGGTGCTCAT#(((((..(((((((((((((((#))))))))))..)))))..))))).	1812	1837	1.0	-24.9	0	0.01318899	0.515	0.0	0.0	-7.382219742266031	20	25	10	3UTR		0	0
hsa-miR-1237-5p	NM_152872	FAS	CGGGGGCGGGGCCGAAGCGCG#GGCTTGCTTTTTGGTTTTGTCTTCC#.((((((((((((((((.(((#.))).)))))))))))))))).	2423	2448	1.0	-21.5	1	0.02487486	0.662	0.0	0.0	-3.793324837357118	19	22	16	3UTR		0	0
hsa-miR-1237-5p	NM_152872	FAS	CGGGGGCGGGGCCGAAGCGCG#GTGCTCATCTTAATGGCCTAATGCACCCCC#.(((((((((((((((((((.#)))))..)).....)))))..))).)))).	1829	1859	1.0	-25.2	1	0.02241795	0.603	0.0	0.0	-3.793324837357118	19	30	5	3UTR		0	0
hsa-miR-1237-5p	NM_152872	FAS	CGGGGGCGGGGCCGAAGCGCG#TTTCCCCCACCCCCGA#((((((.((((..((((....#)))))))).)))))).	2026	2042	1.0	-24.0	0	0.1221823	0.647	0.0	0.0	-10.117194903335584	14	16	8	3UTR		0	0
hsa-miR-1238-5p	NM_152872	FAS	GTGAGTGGGAGCCCCAGTGTGTG#GCATACTGGGTAGGAGAATCACCCAAAGGTCACCCATGAGCT#((..(((((.((((((((((((.#))))))))))..................))..)))))..)).	3322	3364	1.0	-23.8	0	0.0009724748	0.529	0.0	0.0	-9.769642663795482	19	42	10	3UTR		0	0
hsa-miR-1202	NM_152872	FAS	GTGCCAGCTGCAGTGGGGGAG#TTCTTTCCTGCATATTATCCATTCTAGCTACATGCTGGCCA#(.(((((((((((.(((((((#)))))))))))).....................))))))).	2709	2750	1.0	-21.5	1	5.853687e-06	0.574	0.0	0.0	-5.958090245737242	19	41	12	3UTR		0	0
hsa-miR-1203	NM_152872	FAS	CCCGGAGCCAGGATGCAGCTC#GGGCTTGCTTTTTGGTTTTGT#..(((((((((((.(((((((#))))).)).))))))))))).	2422	2443	1.0	-21.0	1	0.01816733	0.662	0.0	0.0	-5.813840636892696	18	21	11	3UTR		0	0
hsa-miR-1286	NM_152872	FAS	TGCAGGACCAAGATGAGCCCT#GGGGCTTGCTTTTTGGTTTTGTC#.((((((((((((.(((((((#)))))))...)))))))))))).	2421	2444	1.0	-24.6	1	0.01582118	0.662	0.0	0.0	-4.650164754877524	19	23	12	3UTR		0	0
hsa-miR-1286	NM_152872	FAS	TGCAGGACCAAGATGAGCCCT#GGTGCTCATCTTAATGGCCTAATGCAC#((((((.(((((((((((((.#)).))))))))...))))))...))).	1828	1855	1.0	-23.5	0	0.03145436	0.603	0.0	0.0	-5.4812609810729835	19	27	8	3UTR		0	0
hsa-miR-1290	NM_152872	FAS	TGGATTTTTGGATCAGGGA#TCCCGAGTTGAGGTGACCCCACGGTCCAGAATCATCCT#.(((((((((((((.(((.#.)))..)))))))))..)))).	3252	3290	1.0	-19.4	1	9.439807e-05	0.471	0.0	0.0	-4.528774397607753	16	22	9	3UTR		0	0
hsa-miR-1291	NM_152872	FAS	TGGCCCTGACTGAAGACCAGCAGT#ATTTCTGGTTTTCTCTTTTTTGGTAGGGGCTT#.((((((.((((((((((((.(((#))).)))))))))........))).)))))).	2396	2428	1.0	-22.5	1	0.0007826778	0.647	0.0	0.0	-6.106959766537749	21	32	9	3UTR		0	0
hsa-miR-1293	NM_152872	FAS	TGGGTGGTCTGGAGATTTGTGC#GCAGAGAAAATTCAGACTATCA#..(((((((((((..(((.(((#))).)))...))))))))))).	972	994	1.0	-20.1	1	0.1100692	0.618	0.0	0.0	-6.549290197143331	17	22	11	3UTR		0	0
hsa-miR-1250-3p	NM_152872	FAS	ACATTTTCCAGCCCATTCA#GGTTCCCTCCTGTGTTATGGTCTGGAAAGTGTC#(((((((((((.((((...#.)))).))))))))))).	2871	2904	1.0	-19.5	1	0.008839914	0.515	0.0	0.0	-7.284377755798021	15	18	11	3UTR		0	0
hsa-miR-1257	NM_152872	FAS	AGTGAATGATGGGTTCTGACC#GTCATGAACCCATGTTTGCA#.((((((.((((((((((((.#)))).)))))))))))))).	1978	1998	1.0	-21.5	1	0.001375812	0.691	0.0	0.0	-6.106959766537749	18	20	14	3UTR		0	0
hsa-miR-1265	NM_152872	FAS	CAGGATGTGGTCAAGTGTTGTT#AGCACAGCCACATTCC#..(((((((((...(((((...#))))).))))))))).	3239	3255	1.0	-17.6	1	0.1077641	0.456	0.0	0.0	-10.449774559155296	14	16	9	3UTR		0	0
hsa-miR-1266-3p	NM_152872	FAS	CCCTGTTCTATGCCCTGAGGGA#TTTCTCAGGCATCAAAAGCATTTTGAGCAGGA#.(((((((.(((((((((((((#)))))))))........))))...))))))).	1756	1788	1.0	-24.1	1	3.563731e-05	0.559	0.0	0.0	-4.849714495602881	20	32	9	3UTR		0	0
hsa-miR-1269a	NM_152872	FAS	CTGGACTGAGCCGTGCTACTGG#CAGTGGCATGCTAAGTACCC#..(((((.((.((((((((((.#)))))))))))).))).)).	1281	1301	1.0	-21.8	0	0.0004327078	0.588	0.0	0.0	-10.095410123963271	17	20	12	3UTR		0	0
hsa-miR-1270	NM_152872	FAS	CTGGAGATATGGAAGAGCTGTGT#GCATTTTGAGCAGGAGAGTATTACTAGAGCTTTGCCACCTCTCCAT#.((((((..(((.((((((.((.#.)).)))))).)))..)))))).	1773	1819	1.0	-21.9	1	0.1263623	0.529	0.0	0.0	-8.452480037449755	17	23	6	3UTR		0	0
hsa-miR-1276	NM_152872	FAS	TAAAGAGCCCTGTGGAGACA#TGTCTTTAGGCAGAAAGTCTGAGTGATCACAGGGTTCA#....(((((((((((((((.#.))))......))))))))))).	2900	2938	1.0	-22.3	0	7.593895e-05	0.588	0.0	0.0	-9.546562468637928	15	23	11	3UTR		0	0
hsa-miR-1279	NM_152872	FAS	TCATATTGCTTCTTTCT#AGAAAGAAGCGTATGAC#(((((.(((((((((((#)))))))))))))))).	913	930	1.0	-18.5	0	0.06885829	0.662	0.0	0.0	-5.838533207394711	16	17	16	3UTR		0	0
hsa-miR-1306-3p	NM_152872	FAS	ACGTTGGCTCTGGTGGTG#TATCATTTATTAGCGCTGAAGAGCCAACA#..(((((((((((((.((#.)).))))..))))))))).	1165	1194	1.0	-20.2	1	0.00384366	0.706	0.0	0.0	-5.1900497996759025	15	20	9	3UTR		0	0
hsa-miR-1909-5p	NM_152872	FAS	TGAGTGCCGGTGCCTGCCCTG#CAGTTACTGAACAGGCAGGCCACTTTGCCTCT#.(((.((.((((((((.((((#.))))))))).)))..))))).	1467	1499	1.0	-22.6	0	0.0001266547	0.632	0.0	0.0	-10.225996941350221	17	22	9	3UTR		0	0
hsa-miR-1909-5p	NM_152872	FAS	TGAGTGCCGGTGCCTGCCCTG#GGGTAGGAGAATCACCCAAAGGTCACCCAT#((.((((((((((((((((..#))))))).....))))....)).))).)).	3329	3359	1.0	-21.7	0	0.01797157	0.515	0.0	0.0	-5.495113920508112	18	30	7	3UTR		0	0
hsa-miR-1909-3p	NM_152872	FAS	CGCAGGGGCCGGGTGCTCACCG#TGGTGAACCTGGTTCTCTTTGTGG#((((((((((((((..((((((#))))))))))))))))...)))).	3295	3319	1.0	-25.0	1	0.0001102826	0.515	0.0	0.0	-4.906073086755913	20	24	16	3UTR		0	0
hsa-miR-1910-5p	NM_152872	FAS	CCAGTCCTGTGCCTGCCGCCT#GGTGAACCTGGTTCTCTTTGTGGTGGGCATACTGGG#(((((...(((((((((((..#.)))))))))))))))).	3296	3332	1.0	-25.2	0	0.0001559672	0.485	0.0	0.0	-9.695854671446662	16	18	16	3UTR		0	0
hsa-miR-1910-3p	NM_152872	FAS	GAGGCAGAAGCAGGATGACA#TATCTCATGATTCTGCCTCC#(((((((((.(((((((...#)))))..)).))))))))).	1211	1231	1.0	-19.4	1	0.006059004	0.691	0.0	0.0	-5.180080914529843	16	20	9	3UTR		0	0
hsa-miR-1911-5p	NM_152872	FAS	TGAGTACCGCCATGTCTGTTGGG#CTGAACAGGCAGGCCACTTT#.((((...(((.((((((((.((#)).))))))))))).)))).	1473	1493	1.0	-19.7	0	0.0002285957	0.618	0.0	0.0	-12.89840837219847	17	20	11	3UTR		0	0
hsa-miR-1912-5p	NM_152872	FAS	CTCATTGCATGGGCTGTGTATA#CCCATGTCAATGAGC#(((((((((((((.........#)))))).))))))).	3227	3242	1.0	-18.9	1	0.001446915	0.441	0.0	0.0	-5.762913004276319	13	15	7	3UTR		0	0
hsa-miR-1972	NM_152872	FAS	TCAGGCCAGGCACAGTGGCTCA#CCTCCTGTGTTATGGTCTGGA#((((((((.((((((.((....#))..))))))..)))))))).	2876	2897	1.0	-21.9	1	0.001924816	0.529	0.0	0.0	-5.227013184751041	16	21	8	3UTR		0	0
hsa-miR-1976	NM_152872	FAS	CCTCCTGCCCTCCTTGCTGT#ACCTGGTTCTCTTTGTGGTGGGCATACTGGGTAGGAGA#.(((((((((....((((..#.))))....))))))))).	3301	3339	1.0	-23.5	1	0.001250956	0.471	0.0	0.0	-12.110873152550473	13	19	9	3UTR		0	0
hsa-miR-2114-3p	NM_152872	FAS	CGAGCCTCAAGCAAGGGACTT#GTCGGTAAGATAGTTGTGCTTTGCTTAGGGTTCC#.((((((.((((((((.((..#.)).)))))))).)))))).	2843	2877	1.0	-22.9	1	0.0004663762	0.544	0.0	0.0	-6.106959766537749	16	20	8	3UTR		0	0
hsa-miR-2276-3p	NM_152872	FAS	TCTGCAAGTGTCAGAGGCGAGG#CCAATCTTTGTACTCTTGCAGAG#((((((((.((((((((.....#.)))))).)).)))))))).	955	978	1.0	-19.9	1	0.0002431001	0.647	0.0	0.0	-4.993964104447428	16	20	8	3UTR		0	1
hsa-miR-2277-3p	NM_152872	FAS	TGACAGCGCCCTGCCTGGCTC#GAGCCATCATAGTCTGTGCTGTCT#.((((((((.(((..((((((#))))))...)))...)))))))).	2958	2982	1.0	-23.3	1	0.003217149	0.618	0.0	0.0	-6.628120783456338	17	24	8	3UTR		0	0
hsa-miR-2681-3p	NM_152872	FAS	TATCATGGAGTTGGTAAAGCAC#GCTTTGCCACCTCTCCATT#....((((((.(((((((((..#)))))))))...)))))).	1801	1820	1.0	-21.9	0	0.1406833	0.544	0.0	0.0	-12.371336944048279	15	19	9	3UTR		0	0
hsa-miR-2682-5p	NM_152872	FAS	CAGGCAGTGACTGTTCAGACGTC#TCTGAGCCATCATAGTCTGTGCTGTCTGC#(((((((((((((((((((....#)))))))......))))...)))))))).	2955	2984	1.0	-21.4	1	0.002309299	0.603	0.0	0.0	-3.937574446201665	19	29	8	3UTR		0	0
hsa-miR-2861	NM_152872	FAS	GGGGCCTGGCGGTGGGCGG#CCCCCACCCCCGAAAATGTTCAATAATGTCCCA#(((((.(((.((((((.((#)))))))).)))...............))))).	2029	2062	1.0	-22.7	0	0.2040717	0.588	0.0	0.0	-7.08103967572289	16	33	8	3UTR		0	0
hsa-miR-3116	NM_152872	FAS	TGCCTGGAACATAGTAGGGACT#GGCTCAAAACTACCTACTTCTTTCTCAGGCAT#(((((((((...((((((....#.))))))...))).)))))).	1736	1768	1.0	-21.6	1	0.05330095	0.618	0.0	0.0	-11.35165869953655	15	21	6	3UTR		0	0
hsa-miR-3130-5p	NM_152872	FAS	TACCCAGTCTCCGGTGCAGCC#GGTTCTCTTTGTGGTGGGCATACTGGGTAG#((((((((.((((.(((((..#.))))).))))...)))))))).	3305	3335	1.0	-21.0	1	3.364336e-06	0.471	0.0	0.0	-5.850804021967834	17	23	8	3UTR		0	1
hsa-miR-3137	NM_152872	FAS	TCTGTAGCCTGGGAGCAATGGGGT#ACCCAAAGGTCACCCATGAGCTGCAGAA#(((((((((((((.((....((((#))))....))..)))).).)))))))).	3342	3370	1.0	-25.4	1	0.00228534	0.529	0.0	0.0	-4.794414363722071	19	28	8	3UTR		0	0
hsa-miR-3141	NM_152872	FAS	GAGGGCGGGTGGAGGAGGA#TCCTCATGGCTTCACCTAGTGGCCCCA#(.(((((((((((((((((#)))))....))))))))....))))).	3188	3215	1.0	-23.7	1	0.002459475	0.515	0.0	0.0	-5.101250328216836	18	27	8	3UTR		0	0
hsa-miR-3150a-3p	NM_152872	FAS	CTGGGGAGATCCTCGAGGTTGG#GCTTCTTGGATCCCTTAGA#((((((.(((((..(((((...#)))))..))))))))))).	2486	2505	1.0	-21.4	0	0.002144368	0.676	0.0	0.0	-7.627231511259633	16	19	11	3UTR		0	0
hsa-miR-3153	NM_152872	FAS	GGGGAAAGCGAGTAGGGACATTT#CCTACTTCTTTCTCA#.(((((((.(((((((.......#)))))))))))))).	1748	1763	1.0	-18.5	1	0.2012086	0.603	0.0	0.0	-4.849714495602881	14	15	14	3UTR		0	0
hsa-miR-3157-5p	NM_152872	FAS	TTCAGCCAGGCTAGTGCAGTCT#AGACTGCCCTTAGAAATTCTAGCCTGGTTTGGAG#((((((((((((((.(((((((#)))))))...........))))))))))).))).	1907	1941	1.0	-28.2	1	0.00198872	0.559	0.0	0.0	-4.6730240064523	21	34	11	3UTR		0	0
hsa-miR-3158-5p	NM_152872	FAS	CCTGCAGAGAGGAAGCCCTTC#GGGCCACCTTTCTTTTCTGCAA#..((((((((((((((((...#)))).....)))))))))))).	2752	2774	1.0	-23.1	1	0.1307535	0.618	0.0	0.0	-4.95700071937229	16	22	12	3UTR		0	0
hsa-miR-3158-5p	NM_152872	FAS	CCTGCAGAGAGGAAGCCCTTC#GGTTTTCTCTTTTTTGGTAGGG#(((((((((((((((((....#))))))))))))....))))).	2402	2424	1.0	-21.4	1	0.001144537	0.647	0.0	0.0	-3.937574446201665	17	22	12	3UTR		0	0
hsa-miR-3162-5p	NM_152872	FAS	TTAGGGAGTAGAAGGGTGGGGAG#CTCTCCAGTTTTCTATTTCTA#...((((((((((((.(((((((#))))))).)))))))))))).	2983	3004	1.0	-25.3	0	0.01258278	0.574	0.0	0.0	-6.747589273982352	19	21	12	3UTR		0	0
hsa-miR-3185	NM_152872	FAS	AGAAGAAGGCGGTCGGTCTGCGG#GCAGGCCACTTTGCCTCTA#...((.(((((((.(((((((..#))))))))))..)))))).	1481	1500	1.0	-21.8	0	0.000225655	0.647	0.0	0.0	-9.272338872392192	16	19	10	3UTR		0	0
hsa-miR-3189-3p	NM_152872	FAS	CCCTTGGGTCTGATGGGGTAG#CTACCTCAAAGACCTT#.....((((((..((((((((#)))))))).)))))).	1615	1631	1.0	-20.0	0	0.01696513	0.647	0.0	0.0	-18.301533565712997	14	16	8	3UTR		0	0
hsa-miR-3190-5p	NM_152872	FAS	TCTGGCCAGCTACGTCCCCA#GCTGGCCAGT#.(((((((((..........#))))))))).	2742	2752	1.0	-19.6	1	2.093109e-06	0.574	0.0	0.0	-13.079371793104722	9	10	9	3UTR		0	1
hsa-miR-3191-3p	NM_152872	FAS	TGGGGACGTAGCTGGCCAGACAG#GTCTGTGCTGTCTGCTCTCCAG#((((((.((((.(((((((((..#))))).)))).)))))))))).	2969	2991	1.0	-25.5	0	0.005713397	0.574	0.0	0.0	-8.82806429066934	19	22	10	3UTR		0	0
hsa-miR-3194-5p	NM_152872	FAS	GGCCAGCCACCAGGAGGGCTG#TAGGGTTCCCTCCTGTGTTATGGTCTGGA#..((((((((((((((((...#.)))))))).))...)).)))).	2868	2897	1.0	-24.7	1	0.001924816	0.529	0.0	0.0	-4.95700071937229	16	23	8	3UTR		0	0
hsa-miR-3194-3p	NM_152872	FAS	AGCTCTGCTGCTCACTGGCAGT#TGAGCAGGAGAGTA#.(((((.(((((((........#))))))).))))).	1779	1793	1.0	-21.1	0	6.052395e-05	0.588	0.0	0.0	-6.305510012782684	12	14	7	3UTR		0	0
hsa-miR-3196	NM_152872	FAS	CGGGGCGGCAGGGGCCTC#GGCTTCACCTAGTGGCCCCA#.(((((.(((((((((..#))))...))).)).))))).	3195	3215	1.0	-24.6	0	0.002459475	0.515	0.0	0.0	-5.337011372228436	14	20	5	3UTR		0	0
hsa-miR-4306	NM_152872	FAS	TGGAGAGAAAGGCAGTA#TGCTGTCTGCTCTCCAG#(((((((..((((((((#)))))))).))))))).	2974	2991	1.0	-22.0	1	0.005713397	0.574	0.0	0.0	-7.307599033628058	15	17	8	3UTR		0	0
hsa-miR-4316	NM_152872	FAS	GGTGAGGCTAGCTGGTG#CCTCATGGCTTCACCT#((((((((((...((..#))...)))))))))).	3189	3205	1.0	-19.1	1	0.00197607	0.515	0.0	0.0	-11.631331924178227	12	16	10	3UTR		0	0
hsa-miR-4259	NM_152872	FAS	CAGTTGGGTCTAGGGGTCAGGA#TTCTGACCTCTGATTAGATCAGACA#..(((.((((((((((((((((#)))))))))))....))))).))).	3464	3489	1.0	-22.6	0	0.00120072	0.603	0.0	0.0	-6.857959480565336	19	25	11	3UTR		0	0
hsa-miR-4252	NM_152872	FAS	GGCCACTGAGTCAGCACCA#TGCATATTATCCATTCTAGCTACATGCTGGCCAGTGGGCCA#((((((((.(((((((...#.))))))))))))).)).	2717	2758	1.0	-25.6	1	1.169877e-07	0.588	0.0	0.0	-4.993964104447428	15	18	13	3UTR		0	0
hsa-miR-2355-3p	NM_152872	FAS	ATTGTCCTTGCTGTTTGGAGAT#TCTCCAGTTTTCTATTTCTAGACAGAAGTAGGGCAAG#.(((((((..((((((((((((#.))))))))))))....))))))).	2984	3021	1.0	-22.6	1	3.367827e-05	0.588	0.0	0.0	-6.09222096393106	19	25	12	3UTR		0	0
hsa-miR-4268	NM_152872	FAS	GGCTCCTCCTCTCAGGATGTG#GCATTTTGAGCAGGAGAGTATTACTAGAGCTT#((((((((((((((((((((.#)))))))))).)))))..........))))).	1773	1805	1.0	-24.0	1	0.01025689	0.574	0.0	0.0	-3.937574446201665	20	32	10	3UTR		0	0
hsa-miR-4269	NM_152872	FAS	GCAGGCACAGACAGCCCTGGC#CAGGGTTCACTCATTAATTTCTCTTTTCTGAGCCATCATAGTCTGTGCTGTCTGCT#((((((((((((.....((((#.)))).....))))))))...)))).	2929	2985	1.0	-23.8	1	0.002483044	0.603	0.0	0.0	-7.052043616942562	16	26	8	3UTR		0	0
hsa-miR-4273	NM_152872	FAS	GTGTTCTCTGATGGACAG#GTTAGAGAACACC#((((((((((((......#)))))))))))).	3082	3095	1.0	-17.0	1	0.05079786	0.603	0.0	0.0	-7.052043616942562	12	13	12	3UTR		0	0
hsa-miR-4284	NM_152872	FAS	GGGCTCACATCACCCCAT#GGTGATGTGGTTTTTTTCCTCATGGCTTCACCTAGTGGCCCC#((((((((((((((....#)))))))))...........................))))).	3172	3214	1.0	-20.6	1	0.0007721319	0.515	0.0	0.0	-4.906073086755913	14	42	9	3UTR		0	0
hsa-miR-500b-3p	NM_152872	FAS	GCACCCAGGCAAGGATTCTG#CAGGAGAGTATTACTAGAGCTTTGCCACCTCTCCATTTTTGCCTTGGTGCT#(((((.((((((((((....#.)))))))))).))))).	1783	1834	1.0	-22.3	0	0.014246	0.515	0.0	0.0	-5.838533207394711	15	18	10	3UTR		0	0
hsa-miR-3605-5p	NM_152872	FAS	TGAGGATGGATAGCAAGGAAGCC#TTTCCTGCATATTATCCATTCTA#..((((((((((((.((((((..#))))))))....)))))))))).	2712	2735	1.0	-19.6	1	0.0214302	0.574	0.0	0.0	-5.692450279622925	18	23	10	3UTR		0	1
hsa-miR-3610	NM_152872	FAS	GAATCGGAAAGGAGGCGCCG#GGGGCTTGCTTTTTGGTTTT#(((((((((((.((((.((.#)).)))).))))))))))).	2421	2441	1.0	-22.4	1	0.01411102	0.632	0.0	0.0	-7.284377755798021	17	20	11	3UTR		0	0
hsa-miR-3620-3p	NM_152872	FAS	TCACCCTGCATCCCGCACCCAG#GGAGTGTATGCAGAGGATGAA#(((((((((((...((((((..#)).)))))))))).)).))).	1306	1327	1.0	-19.8	1	0.001110009	0.618	0.0	0.0	-9.430348285984671	17	21	10	3UTR		0	0
hsa-miR-3622b-5p	NM_152872	FAS	AGGCATGGGAGGTCAGGTGA#TGGCCCCAAGCATGACTTCTCCCATGTCA#.((((((((((((((.((..#.)).))))..)))))))))).	3207	3236	1.0	-23.0	1	0.0008884846	0.456	0.0	0.0	-4.026373917660731	16	21	10	3UTR		0	0
hsa-miR-3648	NM_152872	FAS	AGCCGCGGGGATCGCCGAGGG#CTTGGTGATGTGGTTTTTTTCCTCATGGCTT#(((((.(((((((((((((..#))))))))...........))))).))))).	3169	3200	1.0	-24.2	0	0.003516396	0.529	0.0	0.0	-5.838533207394711	18	31	8	3UTR		0	0
hsa-miR-3655	NM_152872	FAS	GCTTGTCGCTGCGGTGTTGCT#CTTCATCAAGAGTAAATGCAGTGGCATGCT#((.((((((((((...(((((#.))))).)))))))))).)).	1263	1293	1.0	-21.4	0	0.0008221337	0.588	0.0	0.0	-7.320452478582767	17	21	10	3UTR		0	0
hsa-miR-3661	NM_152872	FAS	TGACCTGGGACTCGGACAGCTG#GCTGTCTGCTCTCCAGT#....((((((..((((((((..#)))))))).)).)))).	2975	2992	1.0	-20.2	0	0.008686906	0.559	0.0	0.0	-15.718140253644634	14	17	8	3UTR		0	0
hsa-miR-3675-5p	NM_152872	FAS	TATGGGGCTTCTGTAGAGATTTC#TTCACCTAGTGGCCCCAA#..(((((((.(((..........#.))).))))))).	3198	3216	1.0	-16.4	1	0.002270387	0.515	0.0	0.0	-8.024845745775123	10	13	7	3UTR		0	0
hsa-miR-3679-5p	NM_152872	FAS	TGAGGATATGGCAGGGAAGGGGA#TTCTTTCCTGCATATTATCCA#...(((((..(((((((((((..#)))))))))))....))))).	2709	2730	1.0	-22.0	0	0.01849206	0.588	0.0	0.0	-8.81343632025268	16	21	11	3UTR		0	0
hsa-miR-3681-3p	NM_152872	FAS	ACACAGTGCTTCATCCACTACT#AGTGGAGAAGTCTTTGTA#(((.((.(((((.((((((...#))))))))))))).))).	3151	3169	1.0	-16.8	0	0.003411729	0.544	0.0	0.0	-9.802413868698416	16	18	13	3UTR		0	0
hsa-miR-3689a-3p	NM_152872	FAS	CTGGGAGGTGTGATATCGTGGT#TGTCATACCCCCAA#.((((.(((((((((.......#))))))))))))).	2135	2149	1.0	-19.5	0	0.1175256	0.647	0.0	0.0	-5.927332678853777	13	14	13	3UTR		0	0
hsa-miR-3907	NM_152872	FAS	AGGTGCTCCAGGCTGGCTCACA#AGCCTGGTTTGGAGATACTA#.(((((((((((((((((....#)))).))))))))).)))).	1927	1947	1.0	-22.0	1	0.006876543	0.559	0.0	0.0	-3.793324837357118	17	20	9	3UTR		0	0
hsa-miR-3689b-3p	NM_152872	FAS	CTGGGAGGTGTGATATTGTGGT#TGTCATACCCCCAA#.((((.(((((((((.......#))))))))))))).	2135	2149	1.0	-19.5	0	0.1175256	0.647	0.0	0.0	-5.927332678853777	13	14	13	3UTR		0	0
hsa-miR-3911	NM_152872	FAS	TGTGTGGATCCTGGAGGAGGCA#CCTCTTCCAAACAGCACATG#.(((((.....(((((((((..#))))))))).....))))).	2579	2599	1.0	-20.5	0	0.01384683	0.588	0.0	0.0	-12.77431690339336	14	20	9	3UTR		0	0
hsa-miR-3915	NM_152872	FAS	TTGAGGAAAAGATGGTCTTATT#AGACTATCATCCTCAAG#(((((((...((((((((....#)))))))).))))))).	985	1002	1.0	-19.3	1	0.0473348	0.647	0.0	0.0	-8.550105501956237	15	17	8	3UTR		0	1
hsa-miR-3923	NM_152872	FAS	AACTAGTAATGTTGGATTAGGG#TCTTGCAGAGAAAATTCAGACTATCATCCTCAAGGACATTACTAGTG#.((((((((((((.....((((#.))))....)))))))))))).	968	1015	1.0	-18.6	1	0.02145951	0.676	0.0	0.0	-5.618663395431772	16	22	12	3UTR		0	0
hsa-miR-3925-3p	NM_152872	FAS	ACTCCAGTTTTAGTTCTCTTG#ACTATTGCTGGAGTC#((((((((..((((.......#))))..)))))))).	756	771	1.0	-15.7	1	0.01232806	0.632	0.0	0.0	-7.204969213329855	12	15	8	3UTR		0	0
hsa-miR-3926	NM_152872	FAS	TGGCCAAAAAGCAGGCAGAGA#TTGGTAGGGGCTTGCTTTTTGGTTT#.(((((((((((((((.....#.))))))))))))))).	2415	2440	1.0	-23.0	1	0.006840322	0.632	0.0	0.0	-3.793324837357118	15	17	15	3UTR		0	0
hsa-miR-3928-3p	NM_152872	FAS	GGAGGAACCTTGGAGCTTCGGC#GCTTAGGGTTCCCTCCT#(((((((((((.((((......#)))))))))))).))).	2865	2882	1.0	-21.1	1	0.0004315692	0.529	0.0	0.0	-7.284377755798021	15	17	12	3UTR		0	0
hsa-miR-3936	NM_152872	FAS	TAAGGGGTGTATGGCAGATGCA#TGCTCTTGTCATACCCCCA#...((((.(((((((((..(((#)))..))))))))))))).	2129	2148	1.0	-23.7	0	0.2956875	0.632	0.0	0.0	-8.82817512285937	16	19	13	3UTR		0	0
hsa-miR-3937	NM_152872	FAS	ACAGGCGGCTGTAGCAATGGGGG#CCACTATTGCTGGAGTCA#......((((.(((((((((((.#)).))))))))).)))).	754	772	1.0	-22.0	0	0.0160793	0.647	0.0	0.0	-18.3913328800538	15	18	9	3UTR		0	0
hsa-miR-3940-5p	NM_152872	FAS	GTGGGTTGGGGCGGGCTCTG#TAGAGAACACCCTATTCCACT#(((((.(((((.(..(((((#)))))..).))))).))))).	3084	3105	1.0	-24.1	0	0.03605458	0.603	0.0	0.0	-10.777625994762108	16	21	5	3UTR		0	0
hsa-miR-3940-5p	NM_152872	FAS	GTGGGTTGGGGCGGGCTCTG#TAGAGCTTTGCCACCTCTCCATT#(((((..(((((((((((((#)))))))).))).))..))))).	1797	1820	1.0	-22.5	0	0.1406833	0.544	0.0	0.0	-7.382219742266031	18	23	8	3UTR		0	0
hsa-miR-3944-3p	NM_152872	FAS	TTCGGGCTGGCCTGCTGCTCCGG#CTGGCCAGTGGGCCACCTT#...(((.((((((((((..((((#)))).))))))))))))).	2743	2762	1.0	-24.9	0	5.387403e-05	0.603	0.0	0.0	-8.058226728550057	17	19	13	3UTR		0	0
hsa-miR-3944-3p	NM_152872	FAS	TTCGGGCTGGCCTGCTGCTCCGG#GGCAGGCCACTTTGCCTC#...(((((((((((((.......#)))))))))....)))).	1480	1498	1.0	-22.7	0	3.578844e-05	0.632	0.0	0.0	-6.514540193678739	13	18	9	3UTR		0	0
hsa-miR-3945	NM_152872	FAS	AGGGCATAGGAGAGGGTTGATAT#GTATTACTAGAGCTTTGCCACCTCTCCATTTTTGCCTTG#((((((..(((((((........#.))))))).....)))))).	1790	1829	1.0	-20.8	0	0.002011527	0.529	0.0	0.0	-8.027944990557229	13	20	7	3UTR		0	0
hsa-miR-642b-3p	NM_152872	FAS	AGACACATTTGGAGAGGGACCC#GGGTTCCCTCCTGTGTTA#.((((((...((((.(((((((#))))))))))))))))).	2870	2888	1.0	-24.8	1	0.004915633	0.559	0.0	0.0	-9.141305453362325	17	18	17	3UTR		0	0
hsa-miR-550b-2-5p	NM_152872	FAS	ATGTGCCTGAGGGAGTAAGACA#CTTCTTTCTCAGGCATC#..(((((((((((((.(((...#)))))))))))))))).	1752	1769	1.0	-22.9	1	0.04436112	0.618	0.0	0.0	-5.1900497996759025	16	17	16	3UTR		0	0
hsa-miR-4421	NM_152872	FAS	ACCTGTCTGTGGAAAGGAGCTA#AGTTCCTTTGGGAGGAAGACAGTGG#.(((((((....(((((((((.#))))))))).......)))))).).	3131	3156	1.0	-19.1	1	0.003190237	0.559	0.0	0.0	-12.263798748937765	16	25	9	3UTR		0	0
hsa-miR-4421	NM_152872	FAS	ACCTGTCTGTGGAAAGGAGCTA#CTTCTTTCTCAGGCAT#...((((((.(((((((((...#))))))))))))))).	1752	1768	1.0	-17.9	0	0.05330095	0.618	0.0	0.0	-7.757046662006918	15	16	15	3UTR		0	0
hsa-miR-4428	NM_152872	FAS	CAAGGAGACGGGAACATGGAGC#GCTTAGGGTTCCCTCCTG#..((((...((((((...((((#))))...)))))))))).	2865	2883	1.0	-18.4	0	0.0009656918	0.544	0.0	0.0	-10.103760921973617	14	18	10	3UTR		0	1
hsa-miR-4436a	NM_152872	FAS	GCAGGACAGGCAGAAGTGGAT#TCCATTTTTGCCTTGGTGCT#(((....(((((((((((((.#)))))))))))))...))).	1814	1834	1.0	-23.1	0	0.014246	0.515	0.0	0.0	-14.533279192037693	16	20	13	3UTR		0	0
hsa-miR-4439	NM_152872	FAS	GTGACTGATACCTTGGAGGCAT#TGCCTCCAAGGATGTTTAAAATCTAGTTG#..(((((((((((((((((((.#))))))))))).))))........)))).	1224	1253	1.0	-23.3	1	0.003327274	0.632	0.0	0.0	-4.95700071937229	19	29	11	3UTR		0	0
hsa-miR-4440	NM_152872	FAS	TGTCGTGGGGCTTGCTGGCTTG#GGCCAGAAGTGCAAGTTCTACTTTGCAAGACAA#((((((((((((((((((((..#))))).....))))))))))).......)))).	3043	3076	1.0	-22.6	1	0.00466425	0.588	0.0	0.0	-3.937574446201665	20	33	11	3UTR		0	0
hsa-miR-4440	NM_152872	FAS	TGTCGTGGGGCTTGCTGGCTTG#GAGCACAGCCACATTCCCGAGTTGAGGTGACCCCACGGT#..((((((((.(((((((((((#.))))))..))))))))))))).	3238	3277	1.0	-22.4	1	0.0004119688	0.441	0.0	0.0	-7.7817751947826395	19	23	13	3UTR		0	0
hsa-miR-4447	NM_152872	FAS	GGTGGGGGCTGTTGTTT#AATAGATTCTTATTTTTCCCCCACCC#((((((((.........#.)))))))).	2012	2038	1.0	-18.0	1	0.1329384	0.662	0.0	0.0	-15.522517528523212	8	10	8	3UTR		0	0
hsa-miR-4462	NM_152872	FAS	TGACACGGAGGGTGGCTTGGGAA#TTCCCGAGTTGAGGTGACCCCACGGTCC#.(((.((..((((((((((((((#))))))))))......))))..))))).	3251	3279	1.0	-24.5	0	2.403885e-05	0.441	0.0	0.0	-11.282386599595984	19	28	10	3UTR		0	0
hsa-miR-4463	NM_152872	FAS	GAGACTGGGGTGGGGCC#GGCTAACCCCACTCTA#.(((.((((((..((((#)))).)))))).))).	1412	1428	1.0	-19.5	0	0.007027869	0.618	0.0	0.0	-12.548295934432188	13	16	6	3UTR		0	0
hsa-miR-4469	NM_152872	FAS	GCTCCCTCTAGGGTCGCTCGGA#TCTGAGTGATCACAGGGTTCA#(..((((....(((((((((((#)))))))))))..))))..).	2917	2938	1.0	-22.0	0	7.593895e-05	0.588	0.0	0.0	-14.096095333688211	16	21	11	3UTR		0	0
hsa-miR-4470	NM_152872	FAS	TGGCAAACGTGGAAGCCGAGA#GGCAGGCCACTTTGCCT#.((((((.((((..(((....#)))...)))))))))).	1480	1497	1.0	-19.4	1	1.359732e-05	0.618	0.0	0.0	-8.252930296724397	13	17	10	3UTR		0	0
hsa-miR-4471	NM_152872	FAS	TGGGAACTTAGTAGAGGTTTAA#TAAGCATGTCGGTAAGATAGTTGTGCTTTGCTTAGGGTTCCCT#.(((((((((((((((......#.)))))))..)))))))).	2836	2879	1.0	-19.0	1	0.0008354589	0.559	0.0	0.0	-3.793324837357118	15	19	8	3UTR		0	0
hsa-miR-4474-3p	NM_152872	FAS	TTGTGGCTGGTCATGAGGCTAA#TAGCTTTGTGACATGTCATGAA#(((((((..((((((((((((.#))))))))))))..))))))).	1964	1986	1.0	-24.1	1	0.002679624	0.632	0.0	0.0	-7.307599033628058	19	22	12	3UTR		0	0
hsa-miR-3689c	NM_152872	FAS	CTGGGAGGTGTGATATTGTGGT#TGTCATACCCCCAA#.((((.(((((((((.......#))))))))))))).	2135	2149	1.0	-19.5	0	0.1175256	0.647	0.0	0.0	-5.927332678853777	13	14	13	3UTR		0	0
hsa-miR-4483	NM_152872	FAS	GGGGTGGTCTGTTGTTG#ACAAATGTCTATCCACAGGCTAACCCCA#((((((((((((.....#.)))))))).)))).	1395	1423	1.0	-19.5	1	0.03794852	0.618	0.0	0.0	-7.052043616942562	12	15	8	3UTR		0	0
hsa-miR-4488	NM_152872	FAS	AGGGGGCGGGCTCCGGCG#GTAGGGGCTTGCTTTTTG#((((((((((((((.((.#)).)))))))))))))).	2418	2436	1.0	-21.0	1	0.0001794761	0.618	0.0	0.0	-4.6730240064523	16	18	14	3UTR		0	0
hsa-miR-4494	NM_152872	FAS	CCAGACTGTGGCTGACCAGAGG#CTTAGGGTTCCCTCCTGTGTTATGGTCTGGA#((((((((((((..((..((((#.))))..)))))))))))))).	2866	2897	1.0	-22.1	1	0.001924816	0.529	0.0	0.0	-6.083544976388314	18	22	14	3UTR		0	0
hsa-miR-4499	NM_152872	FAS	AAGACTGAGAGGAGGGA#TCCCTCCTGTGTTATGGTCTG#.(((((((.((((((((#)))))))).)....)))))).	2874	2895	1.0	-19.5	1	0.001700535	0.544	0.0	0.0	-4.849714495602881	15	21	8	3UTR		0	0
hsa-miR-4502	NM_152872	FAS	GCTGATGATGATGGTGCTGAAG#TTCAGACTATCATCCTCAA#..(((.(((((((((.(((((.#)))))))))))))).))).	982	1001	1.0	-20.5	0	0.06927688	0.647	0.0	0.0	-7.091008560868949	17	19	14	3UTR		0	0
hsa-miR-4506	NM_152872	FAS	AAATGGGTGGTCTGAGGCAA#GCCAGTGGGCCACCTT#....((((((((((.(((..#)))..)))))))))).	2746	2762	1.0	-21.0	0	5.387403e-05	0.603	0.0	0.0	-10.282012028888563	13	16	10	3UTR		0	0
hsa-miR-2392	NM_152872	FAS	TAGGATGGGGGTGAGAGGTG#CACGGTCCAGAATCATCCTCATTCTGG#((((((((((((((..((..#.))....)))))))))))))).	3271	3298	1.0	-20.7	1	0.0001918191	0.485	0.0	0.0	-4.906073086755913	16	22	14	3UTR		0	0
hsa-miR-4514	NM_152872	FAS	ACAGGCAGGATTGGGGAA#TCTCCATTTTTGCCTT#..((((((((.((((((.#)))))).)))))))).	1812	1828	1.0	-19.8	1	0.0336363	0.544	0.0	0.0	-7.7817751947826395	14	16	8	3UTR		0	0
hsa-miR-1269b	NM_152872	FAS	CTGGACTGAGCCATGCTACTGG#CAGTGGCATGCTAAGTACCC#..(((((.((.((((((((((.#)))))))))))).))).)).	1281	1301	1.0	-22.2	0	0.0004327078	0.588	0.0	0.0	-10.095410123963271	17	20	12	3UTR		0	0
hsa-miR-4525	NM_152872	FAS	GGGGGGATGTGCATGCTGGTT#GGCCCCAAGCATGACTTCTCCCA#.((((((.((.((((((((((#))))...)))))))).)))))).	3208	3231	1.0	-22.8	1	0.004877333	0.456	0.0	0.0	-8.9317342419481	18	23	8	3UTR		0	0
hsa-miR-378i	NM_152872	FAS	ACTGGACTAGGAGTCAGAAGG#TGACCCCACGGTCCAGA#.(((((((.((.((((.....#)))).))..))))))).	3265	3282	1.0	-18.2	1	0.0002727481	0.456	0.0	0.0	-8.196517805199235	13	17	7	3UTR		0	0
hsa-miR-4535	NM_152872	FAS	GTGGACCTGGCTGGGAC#CAGGCAGGCCACT#((((.((((.(((....#))).)))))))).	1478	1491	1.0	-19.6	0	0.0003294405	0.618	0.0	0.0	-11.12445664741697	11	13	8	3UTR		0	0
hsa-miR-4537	NM_152872	FAS	TGAGCCGAGCTGAGCTTAGCTG#TAGTTGTGCTTTGCTTAGGGTTCC#.(((((((((.((((.((((((#)))))).)))).))))..))))).	2853	2877	1.0	-20.3	1	0.0004663762	0.544	0.0	0.0	-6.851148393071081	19	24	6	3UTR		0	0
hsa-miR-4538	NM_152872	FAS	GAGCTTGGATGAGCTGGGCTGA#CGGTCCAGAATCATCCTCATTCT#(((...((((((.((((((((.#))))))))..))))))...))).	3273	3296	1.0	-23.5	0	0.0001259728	0.471	0.0	0.0	-14.278723269832616	17	23	8	3UTR		0	0
hsa-miR-4539	NM_152872	FAS	GCTGAACTGGGCTGAGCTGGGC#TCCAAAGCTTGGTCTAGAGTGAAAAACAACAAATTCAGTT#(((((((((((((((((((((.#))))..)))))))))))................)))))).	1045	1085	1.0	-21.0	1	0.01534084	0.662	0.0	0.0	-3.937574446201665	21	40	11	3UTR		0	0
hsa-miR-3972	NM_152872	FAS	CTGCCAGCCCCGTTCCAGGGCA#TTTTGGTAGGGGCTTGCT#..((.((((((...((((((..#))))))..)))))).)).	2413	2431	1.0	-20.5	0	0.0005034371	0.632	0.0	0.0	-14.568811733967767	14	18	6	3UTR		0	0
hsa-miR-3976	NM_152872	FAS	TATAGAGAGCAGGAAGATTAATGT#GTCTTCCTTTTCTCTAA#..(((((((.((((((((......#)))))))).))))))).	2441	2458	1.0	-19.4	1	0.1434147	0.662	0.0	0.0	-6.199507187700468	15	17	8	3UTR		0	0
hsa-miR-4632-5p	NM_152872	FAS	GAGGGCAGCGTGGGTGTGGCGGA#TTGGCATGCCCACAGGGTCTTCT#((((((...(((((((((.(((.#))).)))))))))...)))))).	3445	3468	1.0	-26.1	0	0.0001399975	0.574	0.0	0.0	-8.851285568499378	18	23	9	3UTR		0	0
hsa-miR-4633-3p	NM_152872	FAS	AGGAGCTAGCCAGGCATATGCA#TGTGTATGCATTTTACTGGCTCA#..(((((((....(((((((((#)))))))))......))))))).	1719	1742	1.0	-20.6	1	0.07261389	0.662	0.0	0.0	-13.660215585373416	16	23	9	3UTR		0	0
hsa-miR-4639-3p	NM_152872	FAS	TCACTCTCACCTTGCTTTGC#CAAAGCTTGGTCTAGAGTGAA#(((((((.(((..((((((.#))))))..)))..))))))).	1047	1068	1.0	-21.5	1	0.0024002	0.662	0.0	0.0	-10.887143297644894	16	21	7	3UTR		0	0
hsa-miR-4640-3p	NM_152872	FAS	CACCCCCTGTTTCCTGGCCCAC#TGGGAGGAAGACAGTGGAGAAGTCTTTGTACTTGGTGA#(((((((((((((((..((((.#)))))))).))))).))................)))).	3139	3177	1.0	-19.7	1	0.001500842	0.559	0.0	0.0	-4.1706235265052785	19	38	8	3UTR		0	0
hsa-miR-4644	NM_152872	FAS	TGGAGAGAGAAAAGAGACAGAAG#TCTCTTTTCTGAGCCATCATAGTCTGTGCTGTCTGCTCTCCAG#(((((((((((((((((......#)))))))))).........................))))))).	2948	2991	1.0	-20.4	1	0.005713397	0.574	0.0	0.0	-3.937574446201665	17	43	10	3UTR		0	0
hsa-miR-4647	NM_152872	FAS	GAAGATGGTGCTGTGCTGAGGAA#TCAATGAGCACAGCCACATTC#...((((..((((((((.(.((.#))..).))))))))..)))).	3233	3254	1.0	-19.5	0	0.08556031	0.456	0.0	0.0	-9.884564781105134	15	21	8	3UTR		0	0
hsa-miR-4649-5p	NM_152872	FAS	TGGGCGAGGGGTGGGCTCTCAGAG#AGAGCTTTGCCACCTCTCCATTTTTGCCTT#.((((((((((((((((((.....#)))))....))))))))).......)))).	1798	1828	1.0	-25.1	1	0.0336363	0.544	0.0	0.0	-3.793324837357118	18	30	9	3UTR		0	0
hsa-miR-4649-3p	NM_152872	FAS	TCTGAGGCCTGCCTCTCCCCA#TGTGGATAAGAAAGTATACATTTCAAGGGGTAGGTTTTAT#..((((((((((((((.....#.)))))))))))))).	2637	2677	1.0	-20.2	1	0.03196251	0.691	0.0	0.0	-4.95700071937229	14	16	14	3UTR		0	0
hsa-miR-4653-5p	NM_152872	FAS	TCTCTGAGCAAGGCTTAACACC#GTAAGCATGTCGGTAAGATAGTTGTGCTTTGCTTAGGGT#.(((((((((((((.((((...#.)))).))))))))))))).	2835	2874	1.0	-23.7	1	0.003415346	0.544	0.0	0.0	-4.528774397607753	17	20	13	3UTR		0	1
hsa-miR-4653-5p	NM_152872	FAS	TCTCTGAGCAAGGCTTAACACC#AGCCTGGTTTGGAGAT#(((((((((.(((((.......#))))).))))))))).	1927	1943	1.0	-18.4	1	0.002965059	0.559	0.0	0.0	-5.413129994833456	14	16	9	3UTR		0	1
hsa-miR-4655-5p	NM_152872	FAS	CACCGGGGATGGCAGAGGGTCG#ACCCTATTCCACTTTGGTGA#((((((((.(((...(((((..#)))))...))))))))))).	3092	3112	1.0	-21.5	1	0.001906577	0.603	0.0	0.0	-7.875384194884712	16	20	11	3UTR		0	0
hsa-miR-4657	NM_152872	FAS	AATGTGGAAGTGGTCTGAGGCAT#GCCAGTGGGCCACCTTTCTTTTCTGCAA#..(((((((((((((((.(((..#)))..)))))))).......))))))).	2746	2774	1.0	-20.5	1	0.1307535	0.618	0.0	0.0	-4.95700071937229	18	28	8	3UTR		0	0
hsa-miR-4660	NM_152872	FAS	TGCAGCTCTGGTGGAAAATGGAG#TCACCCATGAGCTGCAG#((((((((.(((((.........#)))))...)))))))).	3351	3368	1.0	-20.9	1	0.001805288	0.515	0.0	0.0	-5.962462745001676	13	17	8	3UTR		0	1
hsa-miR-4661-5p	NM_152872	FAS	AACTAGCTCTGTGGATCCTGAC#GTTAGTACAAATGTCTATCCACAGGCTAA#...((((.((((((((...(((#.))).)))))))))))).	1389	1418	1.0	-19.6	0	0.01536534	0.618	0.0	0.0	-8.82817512285937	15	18	12	3UTR		0	0
hsa-miR-4664-3p	NM_152872	FAS	CTTCCGGTCTGTGAGCCCCGTC#GGCTATTTGCAGAAGGAGCTCACAGATCA#.....(((((((((((.((.((#.)).)).))))))))))).	3375	3404	1.0	-23.5	0	0.007895984	0.632	0.0	0.0	-13.6655996434504	15	19	11	3UTR		0	0
hsa-miR-4665-5p	NM_152872	FAS	CTGGGGGACGCGTGAGCGCGAGC#GCTTTGCTTAGGGTTCCCTC#..(((((((.(.((((((.((((#)))))))))).)))))))).	2860	2880	1.0	-23.2	1	0.001310746	0.559	0.0	0.0	-9.546310497296824	18	20	10	3UTR		0	1
hsa-miR-4667-5p	NM_152872	FAS	ACTGGGGAGCAGAAGGAGAACC#TGTGCTGTCTGCTCTCCAGTT#(((((((((((((((.(.(...#).).)).))))))))))))).	2972	2993	1.0	-24.9	1	0.01185542	0.559	0.0	0.0	-4.1706235265052785	17	21	13	3UTR		0	0
hsa-miR-4671-5p	NM_152872	FAS	ACCGAAGACTGTGCGCTAATCT#TGCACAGTTTATTGGTG#(((((((((((((((.......#)))))))))).))))).	1631	1648	1.0	-18.8	1	0.008395438	0.676	0.0	0.0	-4.1706235265052785	15	17	10	3UTR		0	0
hsa-miR-4674	NM_152872	FAS	CTGGGCTCGGGACGCGCGGCT#AGCCACATTCCCGAGTTGAGG#((.(((((((((...(.((((#)))).)..))))))))).)).	3244	3265	1.0	-24.3	0	0.01383935	0.471	0.0	0.0	-8.376534010945397	16	21	9	3UTR		0	0
hsa-miR-4675	NM_152872	FAS	GGGGCTGTGATTGACCAGCAGG#CCTGCTACAAATGGCAGCTTA#.(((((((.(((....((((((#))))))...))).))))))).	2069	2090	1.0	-21.8	1	0.01500169	0.632	0.0	0.0	-7.964183666343778	16	21	7	3UTR		0	0
hsa-miR-4682	NM_152872	FAS	TCTGAGTTCCTGGAGCCTGGTCT#AGGCTATTTGCAGAAGGAGCTCAC#..(((((((((...((.((((((#))))))...))...))))))))).	3374	3398	1.0	-21.0	1	0.002205845	0.603	0.0	0.0	-10.449774559155296	17	24	9	3UTR		0	0
hsa-miR-4684-5p	NM_152872	FAS	CTCTCTACTGACTTGCAACATA#TGGGAGGAAGACAGTGGAGAA#.(((((((((.(((.(..((..#))...).))).))))))))).	3139	3160	1.0	-17.2	1	0.006100111	0.603	0.0	0.0	-7.353548873018103	15	21	9	3UTR		0	0
hsa-miR-4688	NM_152872	FAS	TAGGGGCAGCAGAGGACCTGGG#TCTTGGTCTTCTTTATTGGCATGCCCA#...(((((((((((((((.(((#))).))))))))......)).))))).	3430	3457	1.0	-23.3	0	0.03943192	0.574	0.0	0.0	-6.514540193678739	18	27	8	3UTR		0	0
hsa-miR-4690-5p	NM_152872	FAS	GAGCAGGCGAGGCTGGGCTGAA#CAGGCCACTTTGCCTCTA#.((.((((((((.(((.(((..#))).))))))))))))).	1482	1500	1.0	-22.8	0	0.000225655	0.647	0.0	0.0	-8.114477724982551	16	18	13	3UTR		0	0
hsa-miR-4691-5p	NM_152872	FAS	GTCCTCCAGGCCATGAGCTGCGG#CTGTGTTATGGTCTGGAA#....((((((((((((...((((#)))).)))))))))))).	2880	2898	1.0	-21.4	0	0.004596187	0.544	0.0	0.0	-9.546562468637928	16	18	12	3UTR		0	1
hsa-miR-4691-5p	NM_152872	FAS	GTCCTCCAGGCCATGAGCTGCGG#CTGCCCTTAGAAATTCTAGCCTGGTTTGGAGA#...((((((((((.(.((((...#.))))))))))))))).	1910	1942	1.0	-20.8	0	0.002471788	0.559	0.0	0.0	-7.604429191502758	15	17	15	3UTR		0	1
hsa-miR-4692	NM_152872	FAS	TCAGGCAGTGTGGGTATCAGAT#ATTGGCATGCCCACAGGGTCTT#..((((..(((((((((.....#.)))))))))..)))).	3444	3466	1.0	-19.2	0	0.0001759671	0.574	0.0	0.0	-8.81432218342424	13	17	9	3UTR		0	0
hsa-miR-4695-5p	NM_152872	FAS	CAGGAGGCAGTGGGCGAGCAGG#CTTGGTCTTCTTTATTGGCATGCCCACAGGGTCTTCTGA#((((((((.(((((((.((...#.)).)))))))...)))))))).	3431	3470	1.0	-27.7	1	6.064178e-05	0.574	0.0	0.0	-4.993964104447428	17	23	8	3UTR		0	0
hsa-miR-4697-3p	NM_152872	FAS	TGTCAGTGACTCCTGCCCCTTGGT#TCAAGGGGTAGGTTTTATTA#....(((((..((((((((((((.#))))))))))))..))))).	2659	2679	1.0	-25.1	0	0.02244366	0.706	0.0	0.0	-13.613843412376458	17	20	12	3UTR		0	0
hsa-miR-4700-5p	NM_152872	FAS	TCTGGGGATGAGGACAGTGTGT#CATAGTCTGTGCTGTCTGCTCTCCAGT#.(((((((.(.(((((((....#.))))))).)))))))).	2965	2992	1.0	-21.1	1	0.008686906	0.559	0.0	0.0	-7.674488971013231	15	18	8	3UTR		0	0
hsa-miR-4701-5p	NM_152872	FAS	TTGGCCACCACACCTACCCCTT#AAGGGGTAGGTTTTATTATTAAGAAAGCCAAA#(((((......(((((((((((#)))))))))))...............))))).	2661	2693	1.0	-22.4	0	0.01181819	0.691	0.0	0.0	-14.819525273430955	16	32	11	3UTR		0	0
hsa-miR-4706	NM_152872	FAS	AGCGGGGAGGAAGTGGGCGCTGCTT#GGCCAGTGGGCCACCTTTCTTTTCTGCA#.(((((((((((((((.(((((((.#))).))))..))))..))))))))))).	2745	2773	1.0	-26.2	1	0.1326973	0.632	0.0	0.0	-3.793324837357118	22	28	11	3UTR		0	0
hsa-miR-4709-3p	NM_152872	FAS	TTGAAGAGGAGGTGCTCTGTAGC#TTAGAAGGTACTTCCTTTTTAAC#((((((((((((((((.(.(((.#))).).)))))))))))))))).	2500	2523	1.0	-20.9	1	0.1208432	0.691	0.0	0.0	-3.937574446201665	20	23	16	3UTR		0	0
hsa-miR-4711-5p	NM_152872	FAS	TGCATCAGGCCAGAAGACATGAG#CTCATGATTCTGCCTCCAAGGATGTT#.((((((((.(((((..((((((#)))))).)))))))).....))))).	1214	1240	1.0	-19.9	1	0.001032101	0.691	0.0	0.0	-5.2688803859889095	19	26	8	3UTR		0	0
hsa-miR-4723-5p	NM_152872	FAS	TGGGGGAGCCATGAGATAAGAGCA#TGTGCTTTGCTTAGGGTTCCCTCC#.(((((((((.((((..(((.(((#))).)))..)))).))))))))).	2857	2881	1.0	-25.1	1	0.0005893035	0.544	0.0	0.0	-6.851148393071081	19	24	9	3UTR		0	0
hsa-miR-4724-5p	NM_152872	FAS	AACTGAACCAGGAGTGAGCTTCG#GGGGCTTGCTTTTTGGTTTTGTC#.((.((((((((((((((((((.#))))))))))))).))))).)).	2421	2444	1.0	-22.5	0	0.01582118	0.662	0.0	0.0	-6.825347112316308	20	23	13	3UTR		0	0
hsa-miR-4726-5p	NM_152872	FAS	AGGGCCAGAGGAGCCTGGAGTGG#TCCTCATGGCTTCACCTAGTGGCCCC#.((((((.(((((((..(((.((#)))))..))))...)))..)))))).	3188	3214	1.0	-25.7	1	0.0007721319	0.515	0.0	0.0	-6.340008846841362	18	26	6	3UTR		0	0
hsa-miR-4726-3p	NM_152872	FAS	ACCCAGGTTCCCTCTGGCCGCA#TGACCCCACGGTCCAGAATCATCCTCATTCTGGTGAACCTGGT#..((((((((((((((((((..#.))).)))))..............)).)))))))).	3265	3308	1.0	-26.5	1	6.062023e-05	0.471	0.0	0.0	-4.95700071937229	18	36	8	3UTR		0	0
hsa-miR-4743-5p	NM_152872	FAS	TGGCCGGATGGGACAGGAGGCAT#TGCCTTGGTGCTCATCTTAATGGCCT#.(((((((((((.((.((((((.#))))))..)))))))))....)))).	1822	1848	1.0	-25.7	1	0.0043037	0.544	0.0	0.0	-5.315504530326973	19	26	9	3UTR		0	0
hsa-miR-4747-5p	NM_152872	FAS	AGGGAAGGAGGCTTGGTCTTAG#CTAGCTACATGCTGGCCAGTGGGCCACCTTTCTTT#((((((((.(((((((((....#.)))))...)))).)))))))).	2732	2767	1.0	-21.6	1	0.004316936	0.603	0.0	0.0	-4.993964104447428	17	23	8	3UTR		0	0
hsa-miR-4750-5p	NM_152872	FAS	CTCGGGCGGAGGTGGTTGAGTG#GCTTTGCCACCTCTCCATTTTTGCCTTGGT#((.(((((((((((((.((((.#)))).)))))))))........)))).)).	1801	1831	1.0	-24.5	0	0.0008221901	0.529	0.0	0.0	-5.495113920508112	19	30	9	3UTR		0	0
hsa-miR-4750-3p	NM_152872	FAS	CCTGACCCACCCCCTCCCGCAG#TTGTGGTGGGCATACTGGGTAGGA#(((.(((((..(((..((((((#)))))).))).....)))))))).	3313	3337	1.0	-20.7	0	0.0001813772	0.471	0.0	0.0	-12.005376305453632	17	24	8	3UTR		0	0
hsa-miR-4757-3p	NM_152872	FAS	CATGACGTCACAGAGGCTTCGC#TGGAGATACTAACTGCTCTCAGAGAAAGTAGCTTTGTGACATGTCATGA#(((((((((((((((((((...#.))))..)))))))))..)))))).	1936	1985	1.0	-21.5	1	0.002134945	0.632	0.0	0.0	-3.937574446201665	19	25	9	3UTR		0	0
hsa-miR-4763-5p	NM_152872	FAS	CGCCTGCCCAGCCCTCCTGCT#GGTGAACCTGGTTCTCTTTGTGGTGGGCATACTGGGTAGGA#..(((((((((....((((((#.))))))....))))))))).	3296	3337	1.0	-24.0	1	0.0001813772	0.471	0.0	0.0	-11.18522411940593	15	21	9	3UTR		0	0
hsa-miR-4766-5p	NM_152872	FAS	TCTGAAAGAGCAGTTGGTGTT#GATACTAACTGCTCTCAGAG#(((((..((((((((((((((#))))))))))))))))))).	1940	1960	1.0	-25.6	0	0.0008019881	0.574	0.0	0.0	-7.382219742266031	19	20	19	3UTR		0	0
hsa-miR-4767	NM_152872	FAS	CGCGGGCGCTCCTGGCCGCCGCC#GGTGGGCATACTGGGTAGGAGAATCACCCA#...(((.(((((((.((((((((#)))))......))).))))))...).))).	3317	3347	1.0	-23.8	0	0.001093253	0.515	0.0	0.0	-8.793676288800693	18	30	6	3UTR		0	0
hsa-miR-4768-3p	NM_152872	FAS	CCAGGAGATCCAGAGAGAAT#TTCTTTATTGGCATGCCCACAGGGTCTTCTGA#.((((((((((.........#.)))))))))).	3438	3470	1.0	-16.6	1	6.064178e-05	0.574	0.0	0.0	-10.254597317694373	10	12	10	3UTR		0	0
hsa-miR-4769-3p	NM_152872	FAS	TCTGCCATCCTCCCTCCCCTAC#GGGAGGAAGACAGTGGAGAA#(((.((((.((.((((((....#)))))).))...))))))).	3140	3160	1.0	-19.2	0	0.006100111	0.603	0.0	0.0	-11.372789689002973	15	20	7	3UTR		0	0
hsa-miR-4776-3p	NM_152872	FAS	CTTGCCATCCTGGTCCACTGCAT#TGTGGTGGGCATACTGGGTAGGA#((((((......((((((((((.#))))))))))......)))))).	3314	3337	1.0	-23.5	0	0.0001813772	0.471	0.0	0.0	-16.265369821834263	16	23	10	3UTR		0	0
hsa-miR-2467-3p	NM_152872	FAS	AGCAGAGGCAGAGAGGCTCAGG#CTGAACAGGCAGGCCACTTTGCCTCTA#...((((((((((.(((((((.#))))........))).)))))))))).	1473	1500	1.0	-24.1	0	0.000225655	0.647	0.0	0.0	-7.371380111199145	17	27	10	3UTR		0	0
hsa-miR-4786-5p	NM_152872	FAS	TGAGACCAGGACTGGATGCACC#GTGTATGCATTTTACTGGCTCAA#((((.((((...((.((((((.#)))))).)).....)))))))).	1720	1743	1.0	-19.9	0	0.09453418	0.676	0.0	0.0	-16.206145434599655	16	23	8	3UTR		0	0
hsa-miR-4796-3p	NM_152872	FAS	TAAAGTGGCAGAGTATAGACAC#CTAGAGCTTTGCCACC#....((((((((((.(((....#)))..)))))))))).	1796	1812	1.0	-18.4	0	0.0612733	0.559	0.0	0.0	-10.282012028888563	13	16	10	3UTR		0	1
hsa-miR-4796-3p	NM_152872	FAS	TAAAGTGGCAGAGTATAGACAC#TCTATACAAGGCCATTTG#..(((((((...(((((((...#)))))))...))))))).	3608	3626	1.0	-17.4	1	0.0006372202	0.735	0.0	0.0	-12.371084972707173	14	18	7	3UTR		0	1
hsa-miR-4799-3p	NM_152872	FAS	ACTGGCATGCTGCATTTATATA#GTATTAGCATTTCAACATGTAAGCATGTCGGTA#(((((((((((((((.......#.))))).)))))))))).	2817	2850	1.0	-19.6	1	0.0002850101	0.588	0.0	0.0	-4.1706235265052785	15	18	10	3UTR		0	0
hsa-miR-4804-3p	NM_152872	FAS	TGCTTAACCTTGCCCTCGAAA#TTTCTATTTCTAGACAGAAGTAGGGCAAGTTAGGTAC#(((((((.((((((((.....#.))))))))))))))).	2992	3029	1.0	-19.9	1	0.0003284855	0.603	0.0	0.0	-6.251209375382295	15	17	15	3UTR		0	0
hsa-miR-5001-3p	NM_152872	FAS	TTCTGCCTCTGTCCAGGTCCTT#GGTCTGGAAAGTGTCTTTAGGCAGAAA#((((((((((.((((((.((..#)))))))).)).......)))))))).	2889	2916	1.0	-22.2	1	0.0005513259	0.559	0.0	0.0	-6.7623489216120145	18	27	8	3UTR		0	1
hsa-miR-5002-5p	NM_152872	FAS	AATTTGGTTTCTGAGGCACTTAGT#ACTAAGTCAAGTTAAAGGCTTTGTTCGAAAGAATGGTGTCAATGAAGCCAAAA#..(((((((((...((((((....#.))))))...))))))))).	776	829	1.0	-18.8	1	0.003517885	0.632	0.0	0.0	-10.449774559155296	15	20	9	3UTR		0	0
hsa-miR-5006-5p	NM_152872	FAS	TTGCCAGGGCAGGAGGTGGAA#TCCATTTTTGCCTTGGTG#..(((((((((.((((((((.#))))))))))))))))).	1814	1832	1.0	-24.3	1	0.0002200636	0.529	0.0	0.0	-8.303804028968646	17	18	17	3UTR		0	0
hsa-miR-5008-5p	NM_152872	FAS	TGAGGCCCTTGGGGCACAGTGG#TGCCCACAGGGTCTTC#.((((((((..(((((......#)))))..)))))))).	3451	3467	1.0	-22.5	1	0.0001655094	0.574	0.0	0.0	-7.8606057810956464	13	16	8	3UTR		0	0
hsa-miR-5008-5p	NM_152872	FAS	TGAGGCCCTTGGGGCACAGTGG#CTAGTGGCCCCAAGCATGACTTCT#.(((((.((((((((.((.(((#))).))))))))))...).)))).	3203	3227	1.0	-23.3	0	0.01598965	0.456	0.0	0.0	-5.570060452532049	18	24	10	3UTR		0	0
hsa-miR-5010-5p	NM_152872	FAS	AGGGGGATGGCAGAGCAAAATT#GATTTAGGAATTGCTCTTGTCATACCCCCA#.(((((((((((((((((....#.))))))).))))).))))).	2118	2148	1.0	-28.0	1	0.2956875	0.632	0.0	0.0	-3.793324837357118	17	21	7	3UTR		0	0
hsa-miR-5010-5p	NM_152872	FAS	AGGGGGATGGCAGAGCAAAATT#GCTTTGCCACCTCTC#.(((((.(((((((((......#)))))))))))))).	1801	1816	1.0	-23.5	0	0.05279769	0.559	0.0	0.0	-5.337011372228436	14	15	14	3UTR		0	0
hsa-miR-5090	NM_152872	FAS	CCGGGGCAGATTGGTGTAGGGTG#GCTTTGCCACCTCTCCATTTTTGCCTTGGT#((((((((((.(((.(..(((((#.)))))).)))..)))))))))).	1801	1831	1.0	-23.7	1	0.0008221901	0.529	0.0	0.0	-7.49779848186265	19	24	10	3UTR		0	0
hsa-miR-5091	NM_152872	FAS	ACGGAGACGACAAGACTGTGCTG#GCACAGTTTATTGGTGTCA#...((.((.(..(((((((((..#)))))))))..).)).)).	1632	1651	1.0	-18.6	0	0.009421067	0.676	0.0	0.0	-15.643466398124254	14	19	9	3UTR		0	0
hsa-miR-5189-5p	NM_152872	FAS	TCTGGGCACAGGCGGATGGACAGG#TCTGAGCCATCATAGTCTGTGCTGTCTGCTCTCCAGT#.((((((((((((.(((((.((((#))))..)))))...))))))))..........)))).	2955	2992	1.0	-24.6	1	0.008686906	0.559	0.0	0.0	-4.650164754877524	21	37	8	3UTR		0	0
hsa-miR-5192	NM_152872	FAS	AGGAGAGTGGATTCCAGGTGGT#TCTGTGCTGTCTGCTCTCCA#.(((((((((((.(((((....#)))).)..))))))))))).	2970	2990	1.0	-20.9	1	0.005235253	0.559	0.0	0.0	-5.08245545002336	16	20	11	3UTR		0	0
hsa-miR-5192	NM_152872	FAS	AGGAGAGTGGATTCCAGGTGGT#TACCTGGAACCACCTA#...((.((((.(((((((((..#))))))))))))))).	2289	2305	1.0	-21.7	0	0.04610379	0.662	0.0	0.0	-11.240273430282135	15	16	15	3UTR		0	0
hsa-miR-5196-5p	NM_152872	FAS	AGGGAAGGGGACGAGGGTTGGG#CCAATCTTTGTACTCTTGCA#..(.(((((.(((((((((((.#))))))))))).))))).).	955	975	1.0	-22.2	0	0.0004240402	0.662	0.0	0.0	-9.231529462659658	17	20	11	3UTR		0	0
hsa-miR-5196-3p	NM_152872	FAS	TCATCCTCGTCTCCCTCCCAG#GGAGTGTATGCAGAGGATGAA#((((((((((...(((((...#)))).)...)).)))))))).	1306	1327	1.0	-18.5	1	0.001110009	0.618	0.0	0.0	-11.398282843874613	15	21	8	3UTR		0	0
hsa-miR-5572	NM_152872	FAS	GTTGGGGTGCAGGGGTCTGCT#GGCAGGCCACTTTGCCTCTAAA#.((((((.(((((((((((((#)))))))).))).)))))))).	1480	1502	1.0	-23.7	1	0.009696059	0.618	0.0	0.0	-6.106959766537749	19	22	8	3UTR		0	0
hsa-miR-5580-3p	NM_152872	FAS	CACATATGAAGTGAGCCAGCAC#CTGGTTCTCTTTGTGGTGG#(((.(((((((.(((((((...#))))))).)))))))))).	3303	3322	1.0	-19.7	0	0.0005450742	0.5	0.0	0.0	-10.31640003075721	17	19	10	3UTR		0	0
hsa-miR-548at-5p	NM_152872	FAS	AAAAGTTATTGCGGTTTTGGCT#GGCCAGAAGTGCAAGTTCTACTTTG#.(((((..(((((.((((((((#)))))))).))))).....))))).	3043	3068	1.0	-20.6	0	0.0003813855	0.618	0.0	0.0	-8.507486218929476	18	25	8	3UTR		0	0
hsa-miR-1295b-3p	NM_152872	FAS	AATAGGCCACGGATCTGGGCAA#TTGCCTTGGTGCTCATCTTAATGGCCTAA#..(((((((.(((..((((((.#.)))))))))...))))))).	1821	1850	1.0	-20.2	1	0.08006036	0.559	0.0	0.0	-7.79179666547151	16	21	9	3UTR		0	0
hsa-miR-5589-3p	NM_152872	FAS	TGCACATGGCAACCTAGCTCCCA#TAGGTTGCTATTGCC#.(((.(((((((((((.......#)))))))))))))).	2557	2572	1.0	-19.1	0	0.001144176	0.662	0.0	0.0	-7.91236201216959	14	15	14	3UTR		0	0
hsa-miR-5705	NM_152872	FAS	TGTTTCGGGGCTCATGGCCTGTG#GCAGGCCACTTTGCCTCTAAATT#.((((.(((((...((((((((.#))))))))....))))).)))).	1481	1504	1.0	-24.4	0	0.02181716	0.618	0.0	0.0	-11.18705743833317	17	23	8	3UTR		0	0
hsa-miR-5705	NM_152872	FAS	TGTTTCGGGGCTCATGGCCTGTG#CACAGGCTAACCCCACTCTATGAATCAATAGAAGAAGCT#.(((((((((....(((((((((#))))))))).))))...................))))).	1408	1447	1.0	-21.6	1	0.004102298	0.603	0.0	0.0	-12.110873152550473	18	39	9	3UTR		0	0
hsa-miR-5739	NM_152872	FAS	GCGGAGAGAGAATGGGGAGC#TCCTCATTCTGGTGAACCTGGTTCTCTTTGTG#((((((((((((((((((..#))))))))).............))))))))).	3286	3318	1.0	-21.2	1	0.0001316983	0.515	0.0	0.0	-3.937574446201665	18	32	9	3UTR		0	0
hsa-miR-6076	NM_152872	FAS	AGCATGACAGAGGAGAGGTGG#CCACCTTTCTTTTCTGCAATTTAATGCTA#((((((.((((((((((((((#))))))))))..))))))......)))).	2755	2784	1.0	-22.2	0	0.02203328	0.603	0.0	0.0	-5.4812609810729835	20	29	10	3UTR		0	0
hsa-miR-6078	NM_152872	FAS	CCGCCTGAGCTAGCTGTGG#CTACATGCTGGCCAGTGGG#(((.(((.(((((((((((#))))).)))))))))))).	2736	2755	1.0	-22.0	0	7.803428e-08	0.574	0.0	0.0	-9.283231650341488	17	19	12	3UTR		0	0
hsa-miR-6085	NM_152872	FAS	AAGGGGCTGGGGGAGCACA#TGTGGTTTTTTTCCTCATGGCTTCACCTAGTGGCCCCA#..((((((((((((((.((#.))))))).)))...)))))).	3177	3215	1.0	-23.2	1	0.002459475	0.515	0.0	0.0	-4.95700071937229	16	22	7	3UTR		0	0
hsa-miR-6090	NM_152872	FAS	GGGGAGCGAGGGGCGGGGC#CTGTGCTGTCTGCTCTCCA#((((((((.(.((((.((.#)).)))).).)))))))).	2971	2990	1.0	-22.7	1	0.005235253	0.559	0.0	0.0	-8.051787660161391	15	19	8	3UTR		0	0
hsa-miR-6124	NM_152872	FAS	GGGAAAAGGAAGGGGGAGGA#TTCTCTTTTTTGGTAGGGGCTTGCTTTTTGGTTTTGTCTTCCTTTTCTCT#(((((((((((((.((((..#.)))).))))))))))))).	2406	2456	1.0	-21.5	1	0.1523881	0.647	0.0	0.0	-4.794414363722071	17	20	13	3UTR		0	0
hsa-miR-6127	NM_152872	FAS	TGAGGGAGTGGGTGGGAGG#CTCAAAACTACCTACTTCTTTC#.(((((((((((((((((.#)))....)))))))))))))).	1738	1760	1.0	-20.9	1	0.252812	0.603	0.0	0.0	-3.793324837357118	17	22	14	3UTR		0	0
hsa-miR-6134	NM_152872	FAS	TGAGGTGGTAGGATGTAGA#CTACATGCTGGCCAGTGGGCCACCTTT#.((((((((((.((((((.#)))))).)).........)))))))).	2736	2763	1.0	-20.3	1	0.0009126239	0.603	0.0	0.0	-7.140128146953473	16	27	8	3UTR		0	0
hsa-miR-6504-5p	NM_152872	FAS	TCTGGCTGTGCTGTAATGCAG#AGCACAGCCAC#..((((((((((.........#)))))))))).	3239	3250	1.0	-19.1	1	0.03101874	0.426	0.0	0.0	-8.071469890113187	10	11	10	3UTR		0	0
hsa-miR-6505-3p	NM_152872	FAS	TGACTTCTACCTCTTCCAAAG#GGAAGACAGTGGAGAAGTCT#.(((((((.((((((((....#))))))....))))))))).	3144	3164	1.0	-19.8	1	0.001515416	0.574	0.0	0.0	-4.849714495602881	15	20	9	3UTR		0	0
hsa-miR-6507-5p	NM_152872	FAS	GAAGAATAGGAGGGACTTTGT#TAGGGTTCCCTCCTGTG#.....(((((((((((((((.#)))))).))))))))).	2868	2885	1.0	-20.5	0	0.001036575	0.544	0.0	0.0	-13.6655996434504	15	17	9	3UTR		0	1
hsa-miR-6509-5p	NM_152872	FAS	ATTAGGTAGTGGCAGTGGAAC#TTCCATAGGTTGCTATTGCCA#....((((((((((((((((.#))))))....)))))))))).	2552	2573	1.0	-20.3	0	0.001123128	0.662	0.0	0.0	-9.546562468637928	16	21	10	3UTR		0	0
hsa-miR-6510-5p	NM_152872	FAS	CAGCAGGGGAGAGAGAGGAGTC#GGCCACCTTTCTTTTCTGCA#..(((((((((((((..(.(((#))))..))))))))))))).	2753	2773	1.0	-21.8	1	0.1326973	0.632	0.0	0.0	-5.1900497996759025	17	20	13	3UTR		0	0
hsa-miR-6511a-5p	NM_152872	FAS	CAGGCAGAAGTGGGGCTGACAGG#TTTGCCACCTCTCCATTTTTGCCTT#.((((((((((((((.....(((#.))))))))))))))))).	1803	1828	1.0	-22.1	1	0.0336363	0.544	0.0	0.0	-4.026373917660731	17	19	17	3UTR		0	0
hsa-miR-6514-3p	NM_152872	FAS	CTGCCTGTTCTTCCACTCCAG#GAACAGGCAGG#((((((((((...........#)))))))))).	1475	1486	1.0	-19.0	1	8.984901e-05	0.603	0.0	0.0	-13.223621401949268	10	11	10	3UTR		0	0
hsa-miR-6717-5p	NM_152872	FAS	AGGCGATGTGGGGATGTAGAGA#GCATGCCCACAGGGTCTT#((((..((((((.((((.....#)))).))))))..)))).	3448	3466	1.0	-21.4	0	0.0001759671	0.574	0.0	0.0	-11.246700994873427	14	18	6	3UTR		0	0
hsa-miR-6511b-5p	NM_152872	FAS	CTGCAGGCAGAAGTGGGGCTGACA#TGCCACCTCTCCATTTTTGCCTTGGTGCT#..((((((((((((((((......#.))))))))))))))....)).	1805	1834	1.0	-21.6	1	0.014246	0.515	0.0	0.0	-4.95700071937229	16	22	14	3UTR		0	0
hsa-miR-6718-5p	NM_152872	FAS	TAGTGGTCAGAGGGCTTATGA#CATCTTGGTCTTCTTTATTGGCATGCCCACAGGGTCTTCTGACCTCTGA#(((.(((((((((((((....#.))))))))))))).))).	3428	3477	1.0	-23.7	0	5.002607e-07	0.618	0.0	0.0	-6.969596721160855	16	19	13	3UTR		0	0
hsa-miR-6722-3p	NM_152872	FAS	TGCAGGGGTCGGGTGGGCCAGG#GGCTCTACCTCAAAGACCTTTGCAC#(((((((((((((((((((...#))).))))))....)))))))))).	1611	1636	1.0	-29.1	1	0.01842064	0.691	0.0	0.0	-3.937574446201665	19	25	10	3UTR		0	0
hsa-miR-892c-3p	NM_152872	FAS	CACTGTTTCCTTTCTGAGTGGA#TCCTTTGGGAGGAAGACAGTGG#((((((((.(((((((((.(((#)))))))))))).)))))))).	3134	3156	1.0	-21.3	1	0.003190237	0.559	0.0	0.0	-4.993964104447428	20	22	12	3UTR		0	0
hsa-miR-6726-5p	NM_152872	FAS	CGGGAGCTGGGGTCTGCAGGT#TCTGCTCTCCAGTTTTCT#.(((((((((((...(((((.#))))).))))))))))).	2979	2997	1.0	-21.7	1	0.004241943	0.544	0.0	0.0	-6.674744927794402	16	18	11	3UTR		0	0
hsa-miR-6728-3p	NM_152872	FAS	TCTCTGCTCTGCTCTCCCCAG#TGGCATGCTAAGTACCCAAATAGGAGTGTATGCAGAGGA#(((((((..(((.((((....#.)))).))).))))))).	1284	1323	1.0	-20.0	1	0.0002362314	0.588	0.0	0.0	-8.596729646294301	14	18	7	3UTR		0	1
hsa-miR-6730-5p	NM_152872	FAS	AGAAAGGTGGAGGGGTTGTCAGA#CTGGCCAGTGGGCCACCTTTCTT#((((((((((...(.(.(((((.#))))).).)...)))))))))).	2743	2766	1.0	-22.7	1	0.003328261	0.588	0.0	0.0	-12.133732404125247	17	23	10	3UTR		0	0
hsa-miR-6732-5p	NM_152872	FAS	TAGGGGGTGGCAGGCTGGCC#GGCCAGTGGGCCACCTTTC#..(((((((((..(((((((#)))))))..))))))))).	2745	2764	1.0	-29.2	1	0.001720723	0.603	0.0	0.0	-9.592934641634889	16	19	9	3UTR		0	0
hsa-miR-6732-5p	NM_152872	FAS	TAGGGGGTGGCAGGCTGGCC#GGCCTAATGCACCCCCA#..((((((.(((....((((#))))...))))))))).	1843	1860	1.0	-24.8	1	0.03047072	0.603	0.0	0.0	-9.12785954835895	13	17	9	3UTR		0	0
hsa-miR-6734-5p	NM_152872	FAS	TTGAGGGGAGAATGAGGTGGAGA#CTCTACCTCAAAGACCTTTG#..(((((.....((((((((((.#))))))))))....))))).	1613	1633	1.0	-21.6	0	0.0107222	0.662	0.0	0.0	-15.741109560133568	15	20	10	3UTR		0	0
hsa-miR-6735-5p	NM_152872	FAS	CAGGGCAGAGGGCACAGGAATCTGA#TCTGTGCTGTCTGCTCTC#.((((((((.((((((((.......#)))))))).)))))))).	2970	2988	1.0	-28.2	1	0.003659101	0.559	0.0	0.0	-5.035831305685297	16	18	8	3UTR		0	0
hsa-miR-6736-5p	NM_152872	FAS	CTGGGTGAGGGCATCTGTGGT#CCACAGGGTCTTCTGACCTC#..((((((((((.(((((((.#)))))))))))))..)))).	3454	3474	1.0	-21.5	1	5.970964e-07	0.588	0.0	0.0	-6.246131332038532	17	20	13	3UTR		0	0
hsa-miR-6736-5p	NM_152872	FAS	CTGGGTGAGGGCATCTGTGGT#CCACAGGCTAACCCCACTCT#..(((((.(((..(((((((.#)))))))....)))))))).	1407	1427	1.0	-21.1	0	0.006450399	0.618	0.0	0.0	-11.906569570815519	15	20	8	3UTR		0	0
hsa-miR-6737-5p	NM_152872	FAS	TTGGGGTGGTCGGCCCTGGAG#TTCTAGCTACATGCTGGCCAGTGGGCCACCTTT#..(((((((((((((((((((#)))))).........))))....))))))))).	2730	2763	1.0	-22.7	1	0.0009126239	0.603	0.0	0.0	-4.95700071937229	19	33	9	3UTR		0	0
hsa-miR-6737-5p	NM_152872	FAS	TTGGGGTGGTCGGCCCTGGAG#CTAGAGCTTTGCCACCTCT#..((((((((.(((.((((..#)))).)))..)))))))).	1796	1815	1.0	-21.9	1	0.04345509	0.574	0.0	0.0	-8.517224755033276	15	19	8	3UTR		0	0
hsa-miR-6739-3p	NM_152872	FAS	ATTGTTCTGTCTTTCTCCCAG#CTTTGAGTTCCTTTGGGAGGAAGACAGT#......(((((((((((((((#.))))))))))))))).	3126	3154	1.0	-24.7	0	0.005349743	0.544	0.0	0.0	-15.566558404643448	15	17	15	3UTR		0	0
hsa-miR-6741-5p	NM_152872	FAS	GTGGGTGCTGGTGGGAGCCGTG#CATGGCTTCACCTAGTGGCCCCAA#.((((.((((.(((((((((((#)))))))...)))).)))))))).	3192	3216	1.0	-26.7	0	0.002270387	0.515	0.0	0.0	-8.519058073960514	19	24	8	3UTR		0	0
hsa-miR-6745	NM_152872	FAS	TGGGTGGAAGAAGGTCTGGTT#AGACCTCTTCCAAACAG#((..((((((.((((((....#))))))))))))..)).	2576	2593	1.0	-20.4	0	0.02962727	0.588	0.0	0.0	-11.351910670877654	14	17	12	3UTR		0	0
hsa-miR-6746-5p	NM_152872	FAS	CCGGGAGAAGGAGGTGGCCTGG#CAGGCCACTTTGCCTCTA#...((((...(((((((((((.#)))))))))))..)))).	1482	1500	1.0	-24.3	0	0.000225655	0.647	0.0	0.0	-11.127071249433312	15	18	11	3UTR		0	0
hsa-miR-6747-5p	NM_152872	FAS	AGGGGTGTGGAAAGAGGCAGAACA#TTTGCCTCTAAATTACCTCTG#(((((((.....(((((((((...#)))))))))....))))))).	1490	1511	1.0	-22.1	1	0.01516416	0.632	0.0	0.0	-14.721683286962943	16	21	9	3UTR		0	0
hsa-miR-6749-5p	NM_152872	FAS	TCGGGCCTGGGGTTGGGGGAGC#GCTTCACCTAGTGGCCCCAAGCATGAC#(((.((.(((((((((((((((#))))).))))...)))))).)).))).	3196	3223	1.0	-25.2	0	0.005673332	0.5	0.0	0.0	-8.513283256032173	20	27	6	3UTR		0	0
hsa-miR-6752-5p	NM_152872	FAS	GGGGGGTGTGGAGCCAGGGGGC#TCCTCATGGCTTCACCTAGTGGCCCCA#..(((((((((((((((((((.#))))).)))))))))......))))).	3188	3215	1.0	-29.5	1	0.002459475	0.515	0.0	0.0	-4.95700071937229	19	27	9	3UTR		0	1
hsa-miR-6753-5p	NM_152872	FAS	CACCAGGGCAGAGCAGGGCTGA#TAGTTGTGCTTTGCTTAGGGTT#.(((.((((((((((.(((((.#))))).))))))))))..))).	2853	2875	1.0	-24.3	0	0.001174498	0.544	0.0	0.0	-8.145411092473203	18	22	10	3UTR		0	0
hsa-miR-6754-3p	NM_152872	FAS	TCTTCACCTGCCTCTGCCTGCA#AGGGGTAGGTTTTATTATTAAGAAAGCCAAATGAGGAT#(((((((((((((((.......#))))))))))......................))))).	2662	2700	1.0	-17.5	1	0.0005743124	0.691	0.0	0.0	-4.1706235265052785	15	38	10	3UTR		0	0
hsa-miR-6756-5p	NM_152872	FAS	AGGGTGGGGCTGGAGGTGGGGCT#CCCCACCCCCGAAAATGTTCAATAATGTCCCATGTA#.(.((((((((((.(((((((..#))))))).)))...............))))))).).	2030	2066	1.0	-27.6	0	0.159221	0.574	0.0	0.0	-6.207704229183972	18	36	7	3UTR		0	0
hsa-miR-6756-3p	NM_152872	FAS	TCCCCTTCCTCCCTGCCCAG#GGGAGGAAGACAGTGGAG#(((((((((((((.......#)))))))))...).))).	3140	3158	1.0	-19.2	1	0.004956882	0.574	0.0	0.0	-5.762913004276319	13	18	9	3UTR		0	0
hsa-miR-6757-5p	NM_152872	FAS	TAGGGATGGGAGGCCAGGATGA#CATCTTGGTCTTCTTTATTGGCATGCCCA#..(((((((((((((((((((.#)))))))))))))........))).))).	3428	3457	1.0	-24.8	1	0.03943192	0.574	0.0	0.0	-4.95700071937229	19	29	13	3UTR		0	0
hsa-miR-6757-5p	NM_152872	FAS	TAGGGATGGGAGGCCAGGATGA#TCATCTTAATGGCCTAATGCACCCCC#..(((.((..((((((((((((#))))))...))))))....)).))).	1833	1859	1.0	-21.9	0	0.02241795	0.603	0.0	0.0	-9.15685560713928	17	26	6	3UTR		0	0
hsa-miR-6759-5p	NM_152872	FAS	TTGTGGGTGGGCAGAAGTCTGT#GCATGACTTCTCCCATGTCAATGAGCACAGCCACAT#.((((((((((.((((((((((#))).))))))))))))..............))))).	3216	3252	1.0	-23.3	1	0.04161029	0.441	0.0	0.0	-7.140128146953473	20	36	12	3UTR		0	0
hsa-miR-6759-5p	NM_152872	FAS	TTGTGGGTGGGCAGAAGTCTGT#TAGTACAAATGTCTATCCACAGG#(((((((((((((...(((((.#))).))...))))))))))))).	1391	1414	1.0	-20.9	1	0.01470156	0.632	0.0	0.0	-5.762913004276319	18	23	13	3UTR		0	0
hsa-miR-6761-5p	NM_152872	FAS	TCTGAGAGAGCTCGATGGCAG#GCCATCATAGTCTGTGCTGTCTGCTCTCCAGT#.(((.((((((..(((((((.#.))))))).))))))))).	2960	2992	1.0	-22.6	0	0.008686906	0.559	0.0	0.0	-12.548295934432188	16	19	9	3UTR		0	0
hsa-miR-6761-5p	NM_152872	FAS	TCTGAGAGAGCTCGATGGCAG#TTGCCTTGGTGCTCATCTTAA#..(((((((((((((.(((((#))))))))).)))).))))).	1821	1842	1.0	-19.1	1	0.01772084	0.544	0.0	0.0	-5.1900497996759025	18	21	9	3UTR		0	0
hsa-miR-6762-5p	NM_152872	FAS	CGGGGCCATGGAGCAGCCTGTGT#CATGGCTTCACCTAGTGGCCCCA#.((((((((((.(.((((.(((.#))))))).).))..)))))))).	3192	3215	1.0	-25.9	1	0.002459475	0.515	0.0	0.0	-7.996968064473879	18	23	8	3UTR		0	1
hsa-miR-6763-5p	NM_152872	FAS	CTGGGGAGTGGCTGGGGAG#TTTCTGAGCCATCATAGTCTGTGCTGTCTGCTCTCCAGT#(((((((((((((.(((((#))))).))))...................))))))))).	2953	2992	1.0	-23.0	1	0.008686906	0.559	0.0	0.0	-4.794414363722071	18	39	9	3UTR		0	0
hsa-miR-6766-3p	NM_152872	FAS	TGATTGTCTTCCCCCACCCTCA#TGGGAGGAAGACAGTGGA#(.((((((((((((((......#)))).)))))))))).).	3139	3157	1.0	-22.5	1	0.002761849	0.574	0.0	0.0	-5.101250328216836	15	18	10	3UTR		0	0
hsa-miR-6767-5p	NM_152872	FAS	TCGCAGACAGGGACACATGGAGA#CTCCTGTGTTATGGTCTGGAA#((.(((((...((((((.((((.#))))))))))...))))))).	2877	2898	1.0	-22.9	0	0.004596187	0.544	0.0	0.0	-10.618784522492405	17	21	10	3UTR		0	0
hsa-miR-6767-5p	NM_152872	FAS	TCGCAGACAGGGACACATGGAGA#TCTGAGCCATCATAGTCTGTGCTGTCTGCT#..((((((((((((..((((...#.))))....))))...)))))))).	2955	2985	1.0	-20.6	1	0.002483044	0.603	0.0	0.0	-5.925499359926538	16	25	8	3UTR		0	0
hsa-miR-6769a-5p	NM_152872	FAS	AGGTGGGTATGGAGGAGCCCT#GGATTTAGGAATTGCTCTTGTCATACCCCCA#.((.(((((((((((((((((#.)))....)))))).)))))))))).	2117	2148	1.0	-24.6	0	0.2956875	0.632	0.0	0.0	-6.825347112316308	19	26	10	3UTR		0	0
hsa-miR-6770-3p	NM_152872	FAS	CTGGCGGCTGTGTCTTCACAG#TGACAATGTCCAAGACACAGCAGAACAGA#(((...((((((((((.(((.#.)))..))))))))))....))).	845	874	1.0	-20.7	0	0.006726568	0.603	0.0	0.0	-12.989592657166373	16	24	10	3UTR		0	0
hsa-miR-6772-3p	NM_152872	FAS	TTGCTCCTGACTCTGTGCCCACA#GTGGGCATACTGGGTAGGAGA#...(((((.(((((((((((((.#)))))))))..))))))))).	3318	3339	1.0	-27.6	0	0.001250956	0.471	0.0	0.0	-7.570929851924502	18	21	9	3UTR		0	0
hsa-miR-6775-5p	NM_152872	FAS	TCGGGGCATGGGGGAGGGAGGCTGG#GGCTTCACCTAGTGGCCCCAAGCATGACTTCTCCCATGTCAATGAGCACAGCCACATTCCCGAG#(((((((((((((((((..((((((#.))).)).)..))))))))))))...................))))).	3195	3259	1.0	-31.5	1	0.02247299	0.456	0.0	0.0	-3.937574446201665	23	48	12	3UTR		0	0
hsa-miR-6775-3p	NM_152872	FAS	AGGCCCTGTCCTCTGCCCCAG#TTGGTCTTCTTTATTGGCATGCCCACAGGGTCTT#(((((((((...(((((....#.)))).)...))))))))).	3432	3466	1.0	-19.8	1	0.0001759671	0.574	0.0	0.0	-11.35165869953655	14	20	9	3UTR		0	0
hsa-miR-6777-5p	NM_152872	FAS	ACGGGGAGTCAGGCAGTGGTGGA#TCCACCAAAAGGCAAGACTGCCCT#..(((.((((..((..(((((((#)))))))....))..)))).))).	1893	1917	1.0	-27.8	0	6.322797e-05	0.618	0.0	0.0	-13.99803590612629	16	24	7	3UTR		0	0
hsa-miR-6782-5p	NM_152872	FAS	TAGGGGTGGGGGAATTCAGGGGTGT#TTCCCCCACCCCC#..((((((((((((...........#)))))))))))).	2027	2040	1.0	-27.7	1	0.1560878	0.676	0.0	0.0	-5.925499359926538	12	13	12	3UTR		0	0
hsa-miR-6783-3p	NM_152872	FAS	TTCCTGGGCTTCTCCTCTGTAG#ACAGTGGAGAAGTCTT#.....((((((((((.((((..#)))).)))))))))).	3149	3165	1.0	-21.9	0	0.001206765	0.574	0.0	0.0	-13.898648723754015	14	16	10	3UTR		0	0
hsa-miR-6784-5p	NM_152872	FAS	GCCGGGGCTTTGGGTGAGGG#CCTCATGGCTTCACCTAGTGGCCCCAAGCA#((.((((((((((((((((.#.)))))))))).))))))..)).	3189	3219	1.0	-28.6	0	0.0008033741	0.485	0.0	0.0	-5.495113920508112	18	23	10	3UTR		0	0
hsa-miR-6784-5p	NM_152872	FAS	GCCGGGGCTTTGGGTGAGGG#CCCAAAGGTCACCCATGAGCTGCAGAAAAAAAGGCT#((((.(((((((((((((((#))).....))))))).))))).).........))).	3343	3379	1.0	-23.6	0	0.00231008	0.544	0.0	0.0	-8.056611621014136	19	36	7	3UTR		0	0
hsa-miR-6784-5p	NM_152872	FAS	GCCGGGGCTTTGGGTGAGGG#CCTCTCCATTTTTGCCTTGGTG#((((((((..((((.((((.#)))))))).....)))))))).	1810	1832	1.0	-23.5	1	0.0002200636	0.529	0.0	0.0	-6.971920133026242	16	22	8	3UTR		0	0
hsa-miR-6786-5p	NM_152872	FAS	GCGGTGGGGCCGGAGGGGCGT#GCTTCACCTAGTGGCCCCAAGCA#((..((((((((..(((....#.)))..)))))))).)).	3196	3219	1.0	-24.8	0	0.0008033741	0.485	0.0	0.0	-10.673106725653954	13	18	8	3UTR		0	0
hsa-miR-6792-5p	NM_152872	FAS	GTAAGCAGGGGCTCTGGGTGA#TCACCCATGAGCTGCA#.......(.((((((((((((#))))))).))))).).	3351	3367	1.0	-22.0	0	0.001269707	0.515	0.0	0.0	-18.16663459776053	13	16	7	3UTR		0	0
hsa-miR-6794-5p	NM_152872	FAS	CAGGGGGACTGGGGGTGAGC#TTTTCCCCCACCCCCG#..(((((..((((((.(((.#))).))))))))))).	2025	2041	1.0	-23.7	0	0.1002472	0.662	0.0	0.0	-8.560074387102297	14	16	11	3UTR		0	0
hsa-miR-6799-5p	NM_152872	FAS	GGGGAGGTGTGCAGGGCTGG#AGCTTTGCCACCTCTCCA#(((((((((.((((((((..#))))))))))))))))).	1800	1818	1.0	-30.5	1	0.07645696	0.529	0.0	0.0	-5.180080914529843	17	18	17	3UTR		0	0
hsa-miR-6801-5p	NM_152872	FAS	TGGTCAGAGGCAGCAGGAAATGA#TCTTCTGACCTCTGATTAG#(((((((((((((.((((.....#))))))).)))))))))).	3462	3481	1.0	-21.3	1	1.696771e-05	0.603	0.0	0.0	-4.794414363722071	17	19	10	3UTR		0	0
hsa-miR-6801-5p	NM_152872	FAS	TGGTCAGAGGCAGCAGGAAATGA#TCATAGTCTGTGCTGTCTGCTCTCCAG#(((..(((((((((((((.((((#))))..))).)))))))).))..))).	2964	2991	1.0	-19.7	0	0.005713397	0.574	0.0	0.0	-11.088633895973327	20	27	8	3UTR		0	0
hsa-miR-6801-3p	NM_152872	FAS	ACCCCTGCCACTCACTGGCC#GGTTTTCTCTTTTTTGGTAGGGGC#.(((((((((..........#.))))))))).	2402	2426	1.0	-18.1	1	0.0008121218	0.632	0.0	0.0	-13.079371793104722	9	11	9	3UTR		0	0
hsa-miR-6803-5p	NM_152872	FAS	CTGGGGGTGGGGGGCTGGGCGT#TCCCCCACCCCCGA#.(((((((((((((........#))))))))))))).	2028	2042	1.0	-30.0	1	0.1221823	0.647	0.0	0.0	-4.761823477911366	13	14	13	3UTR		0	1
hsa-miR-6806-3p	NM_152872	FAS	TGAAGCTCTGACATTCCTGCAG#CTCAGGCATCAAAAGCATTTTGAGCAGGAGAGTATTACTAGAGCTTTG#.(((((((((((.(((((((..#.))))))).)).....))))))))).	1759	1807	1.0	-23.5	1	0.3118053	0.559	0.0	0.0	-5.08245545002336	18	26	9	3UTR		0	0
hsa-miR-6807-5p	NM_152872	FAS	GTGAGCCAGTGGAATGGAGAGG#CTATTATATATGTGTATGCATTTTACTGGCTCAA#.(((((((((((((((.(....#.).))))))))))))))).	1709	1743	1.0	-24.5	1	0.09453418	0.676	0.0	0.0	-3.793324837357118	16	19	15	3UTR		0	1
hsa-miR-6808-5p	NM_152872	FAS	CAGGCAGGGAGGTGGGACCATG#TGCCACCTCTCCATTTTTGCCTT#.((((((((((((((.(.....#).)))))))))......))))).	1805	1828	1.0	-22.4	1	0.0336363	0.544	0.0	0.0	-4.026373917660731	15	23	9	3UTR		0	0
hsa-miR-6812-5p	NM_152872	FAS	ATGGGGTGAGATGGGGAGGAGCAGC#TTGCCACCTCTCCATTTTTGCCTTG#..(((((((((((((((((.((((.#))))..)))))))))))).))))).	1804	1829	1.0	-25.4	1	0.002011527	0.529	0.0	0.0	-4.95700071937229	21	25	12	3UTR		0	0
hsa-miR-6814-5p	NM_152872	FAS	TCCCAAGGGTGAGATGCTGCCA#GGTAGGAGAATCACCCAAAGGT#.((...((((((..(.(((((.#))))).)...))))))...)).	3330	3352	1.0	-21.4	0	0.006948742	0.515	0.0	0.0	-15.22436265881209	14	22	6	3UTR		0	0
hsa-miR-6815-5p	NM_152872	FAS	TAGGTGGCGCCGGAGGAGTCATT#TTCCTCATGGCTTCACCTAG#(((((((.((((((((((.....#)))))).)))).))))))).	3187	3207	1.0	-25.0	1	0.002052586	0.515	0.0	0.0	-6.251209375382295	17	20	7	3UTR		0	0
hsa-miR-6815-5p	NM_152872	FAS	TAGGTGGCGCCGGAGGAGTCATT#ATGACTTCTCCCATGTCAATGAGCACAGCCACA#...(((((((((((((((((((.#))))))))))).........).))...))))).	3218	3251	1.0	-23.3	0	0.03507228	0.441	0.0	0.0	-6.514540193678739	19	33	11	3UTR		0	0
hsa-miR-6816-5p	NM_152872	FAS	TGGGGCGGGGCAGGTCCCTGC#GTAGGGGCTTGCTTTTTGGTTTTGTCTTC#.((((((((((((((((((((#))))))))))))))........)))))).	2418	2447	1.0	-25.2	1	0.0284641	0.647	0.0	0.0	-3.793324837357118	20	29	14	3UTR		0	0
hsa-miR-6819-5p	NM_152872	FAS	TTGGGGTGGAGGGCCAAGGAGC#GCTCATCTTAATGGCCTAATGCACCCCC#..((((((.(((((((((((((#))))..))...))))))..).)))))).	1831	1859	1.0	-25.7	1	0.02241795	0.603	0.0	0.0	-6.013390377618052	19	28	6	3UTR		0	0
hsa-miR-6827-5p	NM_152872	FAS	TGGGAGCCATGAGGGTCTGTGC#GTACTTGGTGATGTGGTTTTTTTCCTCATGGCTTCA#..(((((((((((((.......#.))))))))))))).	3166	3202	1.0	-23.6	1	0.002119037	0.529	0.0	0.0	-5.1900497996759025	13	15	13	3UTR		0	0
hsa-miR-6828-3p	NM_152872	FAS	ATCTGCTCTCTTGTTCCCAG#TTGGGAGGAAGACAGTGGAG#.((((((.((((.(((((((#))))))).)))).)))))).	3138	3158	1.0	-21.0	1	0.004956882	0.574	0.0	0.0	-7.396090379203992	17	20	7	3UTR		0	0
hsa-miR-6830-5p	NM_152872	FAS	CCAAGGAAGGAGGCTGGACATC#GATGTGGTTTTTTTCCTCATGGC#(((((((((((((((..(((((#)))))))))))))))))..))).	3175	3198	1.0	-18.7	1	0.003358868	0.544	0.0	0.0	-4.1706235265052785	20	23	17	3UTR		0	0
hsa-miR-6832-3p	NM_152872	FAS	ACCCTTTTTCTCTTTCCCAG#CTGGGTAGGAGAATCACCCAAAGGT#..((((((((((((.(((((#))))).)))))))......))))).	3327	3352	1.0	-18.8	1	0.006948742	0.515	0.0	0.0	-5.692450279622925	17	25	7	3UTR		0	0
hsa-miR-6835-5p	NM_152872	FAS	AGGGGGTAGAAAGTGGCTGAAG#GGCCACTTTGCCTCTA#.(((((((..((((((((....#))))))))))))))).	1484	1500	1.0	-21.4	1	0.000225655	0.647	0.0	0.0	-6.09222096393106	15	16	15	3UTR		0	0
hsa-miR-6835-5p	NM_152872	FAS	AGGGGGTAGAAAGTGGCTGAAG#GCTCTTGTCATACCCCCA#.((((((((((((.(((.....#)))))).)).))))))).	2130	2148	1.0	-19.3	1	0.2956875	0.632	0.0	0.0	-4.650164754877524	15	18	7	3UTR		0	0
hsa-miR-6836-5p	NM_152872	FAS	CGCAGGGCCCTGGCGCAGGCAT#GTGCTTTGCTTAGGGTTCCCTCCTGTGT#(((((((((((((((.((((((#)))))))))).))))).....)))))).	2858	2886	1.0	-25.3	1	0.00131972	0.559	0.0	0.0	-4.1706235265052785	21	28	10	3UTR		0	0
hsa-miR-6836-5p	NM_152872	FAS	CGCAGGGCCCTGGCGCAGGCAT#ATGCTGGCCAGTGGGCCACCTTTCTTTTCTGCA#.(((((((((((((.((.((((#))))))))))..)))))...........)))).	2740	2773	1.0	-24.8	1	0.1326973	0.632	0.0	0.0	-4.528774397607753	19	33	10	3UTR		0	0
hsa-miR-6838-3p	NM_152872	FAS	AAGTCCTGCTTCTGTTGCAG#CTGCTCTCCAGTTTTCTATTTCTAGACAGAAGTAGGGCA#..((((((((((((((((((#))))....................)))))))))))))).	2980	3019	1.0	-24.8	1	2.738127e-05	0.588	0.0	0.0	-4.95700071937229	18	39	14	3UTR		0	0
hsa-miR-6839-3p	NM_152872	FAS	TTGGGTTTTCTCTTCAATCCAG#CTGGGTAGGAGAATCACCCAAA#((((((.(((((((..((((((#)))))))))))))..)))))).	3327	3349	1.0	-22.1	0	0.003930901	0.5	0.0	0.0	-6.449759621627232	19	22	13	3UTR		0	0
hsa-miR-6842-5p	NM_152872	FAS	TGGGGGTGGTCTCTAGCCAAGG#TGGCCAGTGGGCCACCTTTC#.(((((((((((((.((((...#)))).)).))))))))))).	2744	2764	1.0	-23.7	1	0.001720723	0.603	0.0	0.0	-4.528774397607753	17	20	11	3UTR		0	1
hsa-miR-6842-5p	NM_152872	FAS	TGGGGGTGGTCTCTAGCCAAGG#GTTAGAGAACACCCTA#..((((((.((((((((.....#)))))))).)))))).	3082	3098	1.0	-22.5	1	0.0511863	0.603	0.0	0.0	-6.013390377618052	14	16	8	3UTR		0	1
hsa-miR-6843-3p	NM_152872	FAS	ATGGTCTCCTGTTCTCTGCAG#GCATTTTGAGCAGGAGAGTATT#(((.((((((((((..(((..#)))....)))))))))).))).	1773	1795	1.0	-22.1	0	0.0001046109	0.588	0.0	0.0	-7.938095361715103	16	22	10	3UTR		0	0
hsa-miR-6843-3p	NM_152872	FAS	ATGGTCTCCTGTTCTCTGCAG#TTGCAGAGAAAATTCAGACTATC#(((((((....((((((((((#)))))))))).....))))))).	970	993	1.0	-20.4	1	0.03924839	0.603	0.0	0.0	-11.374879977366588	17	23	10	3UTR		0	0
hsa-miR-6845-5p	NM_152872	FAS	CGGGGCCAGAGCAGAGAGC#GTGCTTTGCTTAGGGTTCCC#.((((((.((((((((.((#)).))))))))..)))))).	2858	2878	1.0	-20.6	1	0.0007192713	0.544	0.0	0.0	-6.106959766537749	16	20	8	3UTR		0	1
hsa-miR-6845-3p	NM_152872	FAS	CCTCTCCTCCCTGTGCCCCAG#CTGGTGAACCTGGTTCTCTTTGTGGTGGGCATACTGGGTAGGAGAA#..((((((((((((((((...#.)))))))..))).)))))).	3294	3340	1.0	-25.9	1	0.001252176	0.471	0.0	0.0	-4.95700071937229	16	21	7	3UTR		0	0
hsa-miR-6846-5p	NM_152872	FAS	TGGGGGCTGGATGGGGTAGAGT#CTCATGGCTTCACCTAGTGGCCCCAA#((((((((((.((((((.(((.#)))...)))))).)))))..))))).	3190	3216	1.0	-22.2	1	0.002270387	0.515	0.0	0.0	-6.7623489216120145	19	26	6	3UTR		0	0
hsa-miR-6846-5p	NM_152872	FAS	TGGGGGCTGGATGGGGTAGAGT#GCTCTACCTCAAAGACCTTTG#.(((((((...(((((((((((#))))))))))).)).))))).	1612	1633	1.0	-21.7	1	0.0107222	0.662	0.0	0.0	-8.91699543934141	18	21	11	3UTR		0	0
hsa-miR-6847-5p	NM_152872	FAS	ACAGAGGACAGTGGAGTGTGAGC#TTGGCATGCCCACAGGGTCTTCTGA#.((((((((.((((.((((.((.#)).))))..))))...)))))))).	3445	3470	1.0	-21.6	1	6.064178e-05	0.574	0.0	0.0	-5.771280865935932	18	25	8	3UTR		0	0
hsa-miR-6847-3p	NM_152872	FAS	GGCTCATGTGTCTGTCCTCTTC#GGGAGGAAGACAGTGGAGA#..(((...(((((.(((((((.#))))))))))))...))).	3140	3159	1.0	-19.1	0	0.006690311	0.588	0.0	0.0	-11.572120862137695	15	19	12	3UTR		0	0
hsa-miR-6849-5p	NM_152872	FAS	GAGTGGATAGGGGAGTGTGTGGA#TCCACAGGCTAACCCCACTCT#((((((...((..(((.((((((#)))))).)))..)))))))).	1406	1427	1.0	-27.0	0	0.006450399	0.618	0.0	0.0	-13.487219490761976	17	21	8	3UTR		0	0
hsa-miR-6851-5p	NM_152872	FAS	AGGAGGTGGTACTAGGGGCCAGC#GCTGGCCAGTGGGCCACCTTTC#.(((((((((.(((..(((((((#)))))))..)))))))))))).	2742	2764	1.0	-31.2	1	0.001720723	0.603	0.0	0.0	-7.586597953321716	19	22	12	3UTR		0	0
hsa-miR-6853-5p	NM_152872	FAS	AGCGTGGGATGTCCATGAAGTCAG#CTTTATTGGCATGCCCACA#...((((((((((.((((((....#)))))).))))).))))).	3440	3459	1.0	-19.9	0	0.02863936	0.574	0.0	0.0	-7.371380111199145	16	19	6	3UTR		0	0
hsa-miR-6853-5p	NM_152872	FAS	AGCGTGGGATGTCCATGAAGTCAG#TGACTTCTCCCATGTC#.((((((((.......(((((((.#))))))))))))))).	3219	3235	1.0	-19.8	1	0.0007145587	0.456	0.0	0.0	-14.3218782614329	15	16	15	3UTR		0	0
hsa-miR-6857-5p	NM_152872	FAS	TTGGGGATTGGGTCAGGCCAGT#TGGCTTCACCTAGTGGCCCCAAG#(((((((((((((.((((((..#)))))).)))))))..)))))).	3194	3217	1.0	-26.3	1	0.001376714	0.5	0.0	0.0	-4.794414363722071	19	23	7	3UTR		0	0
hsa-miR-6857-5p	NM_152872	FAS	TTGGGGATTGGGTCAGGCCAGT#TGGCCTAATGCACCCCCAAA#((((((..((.((.((((((..#)))))).)).)).)))))).	1842	1862	1.0	-23.6	0	0.05390443	0.603	0.0	0.0	-11.476510303184373	16	20	6	3UTR		0	0
hsa-miR-6858-5p	NM_152872	FAS	GTGAGGAGGGGCTGGCAGGGAC#CTTTGCCACCTCTCCA#....(((((((.((((((((..#))))))))))))))).	1802	1818	1.0	-25.7	0	0.07645696	0.529	0.0	0.0	-12.893365778234283	15	16	15	3UTR		0	0
hsa-miR-6859-5p	NM_152872	FAS	GAGAGGAACATGGGCTCAGGACA#TTCTGAGCCATCATAGTCTGTGCTGTCTGCTCTCC#(((((.((((..(((((((((..#)))))))))..............))).).))))).	2954	2989	1.0	-20.8	0	0.004237426	0.559	0.0	0.0	-12.010110992401417	18	35	9	3UTR		0	0
hsa-miR-6862-5p	NM_152872	FAS	CGGGCATGCTGGGAGAGACTTT#AAAGCATTGCATATTCAAACATCTTGGTCTTCTTTATTGGCATGCCCA#.(((((((((.(((((((((..#.))))).))))...))))))))).	3409	3457	1.0	-25.8	1	0.03943192	0.574	0.0	0.0	-6.618099312767468	18	24	9	3UTR		0	0
hsa-miR-6862-3p	NM_152872	FAS	CCTCACCCAGCTCTCTGGCCCTCT#GGTGGGCATACTGGGTAGGA#(((.((((((.......((((.((#)).))))...))))))))).	3317	3337	1.0	-20.5	0	0.0001813772	0.471	0.0	0.0	-16.25564367690846	15	20	9	3UTR		0	0
hsa-miR-6865-5p	NM_152872	FAS	TAGGTGGCAGAGGAGGGACTTCA#TCTCTTTTCTGAGCCATCA#..((((((((((((((((.....#))))))))))..)))))).	2948	2967	1.0	-20.8	1	0.0225207	0.574	0.0	0.0	-4.95700071937229	16	19	10	3UTR		0	0
hsa-miR-6869-3p	NM_152872	FAS	CGCCGCGCGCATCGGCTCAGC#GAGTAAATGCAGTGGCA#.(((((..((((..((((...#))))..)))).))))).	1272	1289	1.0	-19.6	0	0.001042513	0.603	0.0	0.0	-9.796616831595719	13	17	5	3UTR		0	0
hsa-miR-6870-5p	NM_152872	FAS	TGGGGGAGATGGGGGTTGA#TCAAAGATGATAAAATAGATTCTTATTTTTCCCCCACCCCCGA#((((((...((((((..((#.))..)))))))))))).	1999	2042	1.0	-22.3	0	0.1221823	0.647	0.0	0.0	-9.084334648802992	14	18	12	3UTR		0	0
hsa-miR-6871-3p	NM_152872	FAS	CAGCACCCTGTGGCTCCCACAG#CCACAGGGTCTTCTGA#(((.(((((((((.........#)))))))))...))).	3454	3470	1.0	-19.2	0	6.064178e-05	0.574	0.0	0.0	-8.79493527923551	12	16	9	3UTR		0	0
hsa-miR-6871-3p	NM_152872	FAS	CAGCACCCTGTGGCTCCCACAG#GAGCCATCATAGTCTGTGCTGT#((((((.(((((((((......#)))))))...))...)))))).	2958	2980	1.0	-19.5	0	0.004882032	0.618	0.0	0.0	-5.4812609810729835	15	22	7	3UTR		0	0
hsa-miR-6873-3p	NM_152872	FAS	TTCTCTCTGTCTTTCTCTCTCAG#TGAACTCAGAGCAAGAACTTTGAGTTCCTTTGGGAGGAAGACAGTGGAGAAG#(((((((((((((((((((..((#.))..))))))))))))).)))))).	3109	3161	1.0	-27.7	1	0.004561993	0.588	0.0	0.0	-3.937574446201665	21	26	13	3UTR		0	0
hsa-miR-6874-5p	NM_152872	FAS	ATGGAGCTGGAACCAGATCAGGC#GCTTGGTCTAGAGTGAAAAACAACAAATTCAGTTCTG#..(((((((((((((((((((((#))))))))).).)).............))))))))).	1051	1088	1.0	-20.2	1	0.006808836	0.691	0.0	0.0	-4.95700071937229	21	37	9	3UTR		0	0
hsa-miR-6874-3p	NM_152872	FAS	CAGTTCTGCTGTTCTGACTCTAG#TAGATGAGATCAAGAATGACAATGTCCAAGACACAGCAGAACA#..((((((((((((((((.....#.)))..))).)))))))))).	829	872	1.0	-21.0	1	0.01015046	0.588	0.0	0.0	-4.95700071937229	16	21	10	3UTR		0	0
hsa-miR-6877-5p	NM_152872	FAS	AGGGCCGAAGGGTGGAAGCTGC#GTGGTTTTTTTCCTCATGGCTTCACCTAGTGGCCCC#.((((((..((((.((((((..#.))))))))))..)))))).	3178	3214	1.0	-25.1	1	0.0007721319	0.515	0.0	0.0	-8.020189342303919	16	20	10	3UTR		0	0
hsa-miR-6879-5p	NM_152872	FAS	CAGGGCAGGGAAGGTGGGAGAG#CTTTGCCACCTCTCCATTTTTGCCTTGG#(((((((((((((((((.((((#)))).)))))).)))....)))))))).	1802	1830	1.0	-28.5	1	0.001013535	0.529	0.0	0.0	-3.937574446201665	21	28	8	3UTR		0	0
hsa-miR-6880-3p	NM_152872	FAS	CCGCCTTCTCTCCTCCCCCAG#TTGAGTTCCTTTGGGAGGAAGACAGTGGA#((((..(((.(((((((....#.))))))))))..)))).	3128	3157	1.0	-21.7	0	0.002761849	0.574	0.0	0.0	-11.200076850535364	14	18	10	3UTR		0	0
hsa-miR-6883-5p	NM_152872	FAS	AGGGAGGGTGTGGTATGGATGT#CTTTGCCACCTCTCCA#..((((((.((((((.((....#)).)))))))))))).	1802	1818	1.0	-20.9	1	0.07645696	0.529	0.0	0.0	-6.246439457921665	14	16	12	3UTR		0	0
hsa-miR-6885-5p	NM_152872	FAS	AGGGGGGCACTGCGCAAGCAAAGCC#GCTTTGCTTAGGGTTCCCTCCTG#(((((((.(((....(((((((((.#)))))))))..))).))))))).	2860	2883	1.0	-27.8	1	0.0009656918	0.544	0.0	0.0	-12.479432775415935	19	23	9	3UTR		0	0
hsa-miR-6885-5p	NM_152872	FAS	AGGGGGGCACTGCGCAAGCAAAGCC#GCTACATGCTGGCCAGTGGGCCACCTTT#((((((.(((((.((.((((.(((.#)))...)))).)))))))..)).)))).	2735	2763	1.0	-23.6	0	0.0009126239	0.603	0.0	0.0	-7.00344067404284	20	28	7	3UTR		0	0
hsa-miR-6887-5p	NM_152872	FAS	TGGGGGGACAGATGGAGAGGACA#GTCTGTGCTGTCTGCTCTCCAG#(((((((.(((((((...((((.#))))...)))))))))))))).	2969	2991	1.0	-25.7	1	0.005713397	0.574	0.0	0.0	-6.484258455685908	18	22	14	3UTR		0	0
hsa-miR-6889-5p	NM_152872	FAS	TCGGGGAGTCTGGGGTCCGGAAT#TTCTTGGATCCCTTAGAAGGTACTTCCTT#..((((((((((((((((((((.#)))).)))))))......)).))))))).	2488	2517	1.0	-22.6	1	0.000267678	0.676	0.0	0.0	-4.95700071937229	20	29	7	3UTR		0	0
hsa-miR-6894-3p	NM_152872	FAS	TTGCCTGCCCTCTTCCTCCAG#GGAGGAAGACAGTGGA#....((((..(((((((((..#)))))))))..)))).	3141	3157	1.0	-20.6	0	0.002761849	0.574	0.0	0.0	-11.84545859521187	13	16	9	3UTR		0	0
hsa-miR-7106-5p	NM_152872	FAS	TGGGAGGAGGGGATCTTGGG#CTTAGGGTTCCCTCCTGTG#..(.((((((((((((((((#)))))))))))))))).).	2866	2885	1.0	-25.4	0	0.001036575	0.544	0.0	0.0	-7.98902299433148	17	19	16	3UTR		0	0
hsa-miR-7107-5p	NM_152872	FAS	TCGGCCTGGGGAGGAGGAAGGG#CCTACTTCTTTCTCAGGCA#...((((((((((((((.(((.#))).)))))))))))))).	1748	1767	1.0	-27.9	0	0.06406637	0.632	0.0	0.0	-6.514540193678739	17	19	14	3UTR		0	0
hsa-miR-7109-3p	NM_152872	FAS	CAAGCCTCTCCTGCCCTTCCAG#GGGTAGGAGAATCACCCAAAGGTC#...(((((((((((((......#))))))))))..........))).	3329	3353	1.0	-20.1	0	0.007702514	0.515	0.0	0.0	-6.514540193678739	13	24	10	3UTR		0	0
hsa-miR-7110-5p	NM_152872	FAS	TGGGGGTGTGGGGAGAGAGAG#TCTGGATTTAGGAATTGCTCTTGTCATACCCCCAA#(((((((((((.(((((.((.#.)).))))).))))))))))).	2114	2149	1.0	-28.9	1	0.1175256	0.647	0.0	0.0	-7.284377755798021	18	22	11	3UTR		0	1
hsa-miR-7111-5p	NM_152872	FAS	TGGGGGAGGAAGGACAGGCCAT#GGCCACCTTTCTTTTCTG#.((((((((((((...((((..#)))).)))))))))))).	2753	2771	1.0	-22.7	1	0.1381848	0.618	0.0	0.0	-5.618663395431772	16	18	12	3UTR		0	0
hsa-miR-7154-5p	NM_152872	FAS	TTCATGAACTGGGTCTAGCTTGG#CAAGTTAGGTACTAGTTATTCTTCATGGC#.(((((((((((.(((((((((.#)))))))))..)))))......)))))).	3017	3046	1.0	-19.8	1	0.0117978	0.588	0.0	0.0	-5.08245545002336	20	29	9	3UTR		0	0
hsa-miR-7155-5p	NM_152872	FAS	TCTGGGGTCTTGGGCCATC#ATGGCCTAATGCACCCCC#...(((((((((((((((.#))))))))).).))))).	1841	1859	1.0	-22.5	0	0.02241795	0.603	0.0	0.0	-6.514540193678739	15	18	9	3UTR		0	0
hsa-miR-7157-3p	NM_152872	FAS	TCTGTGCTACTGGATGAAGAGT#ATTCTTCATGGCCAGAAGTGCAA#..((((((.(((((((((((((#)))))))))..)))).)))))).	3034	3057	1.0	-20.8	1	0.001265899	0.647	0.0	0.0	-6.013390377618052	19	23	9	3UTR		0	0
hsa-miR-7157-3p	NM_152872	FAS	TCTGTGCTACTGGATGAAGAGT#CTTCATCAAGAGTAAATGCAGTGGCATG#...((((((((((((((((...#)))))))...........))))))))).	1263	1291	1.0	-19.7	0	0.0004690348	0.588	0.0	0.0	-6.514540193678739	16	28	9	3UTR		0	0
hsa-miR-7158-5p	NM_152872	FAS	GGCTCAATCTCTGGTCCTGCAGCC#GCTACATGCTGGCCAGTGGGCCA#((((((....((((.((.(((...#.))).)))))))))))).	2735	2758	1.0	-21.7	0	1.169877e-07	0.588	0.0	0.0	-10.829241597078191	15	18	12	3UTR		0	0
hsa-miR-7160-3p	NM_152872	FAS	CAGGGCCCTGGCTTTAGCAGA#CTGCATATTATCCATTCTAGCTACATGCTGGCCAGTGGGCCA#..((.((((((((..((((..#.)))))))))).)).)).	2716	2758	1.0	-22.9	0	1.169877e-07	0.588	0.0	0.0	-10.668327371955803	14	18	10	3UTR		0	0
hsa-miR-7703	NM_152872	FAS	TTGCACTCTGGCCTTCTCCCAGG#GGTACTAGTTATTCTTCATGGCCAGAAGTGCAAG#(((((((((((((..........#.))))))).)))))).	3024	3058	1.0	-23.0	1	0.0004170318	0.632	0.0	0.0	-5.762913004276319	13	16	7	3UTR		0	0
hsa-miR-7704	NM_152872	FAS	CGGGGTCGGCGGCGACGTG#CGAGTTGAGGTGACCCCA#.(((((((.(..((((.((#)).)))).).))))))).	3255	3273	1.0	-20.1	1	0.001054957	0.471	0.0	0.0	-11.021292280609586	14	18	7	3UTR		0	0
hsa-miR-7706	NM_152872	FAS	TGAAGCGCCTGTGCTCTGCCGAGA#TCTTGGTCTTCTTTATTGGCATGCCCACAGGGTCTTCT#.((((..((((((..(((((((..#.)))))).)..))))))..)))).	3430	3468	1.0	-23.8	0	0.0001399975	0.574	0.0	0.0	-8.830259611192524	17	24	6	3UTR		0	0
hsa-miR-4433b-3p	NM_152872	FAS	CAGGAGTGGGGGGTGGGACGT#TGCCACCTCTCCATTTTTGC#((((((((((((((((.(...#).))))))).))))))))).	1805	1825	1.0	-23.6	1	0.0232296	0.559	0.0	0.0	-3.937574446201665	17	20	9	3UTR		0	0
hsa-miR-4433b-3p	NM_152872	FAS	CAGGAGTGGGGGGTGGGACGT#TGTCATACCCCCAAGTTTCTAAGATTTAAGATTCTCCTT#.(((((..(((((((.((((.#)))).))))))).....................))))).	2135	2174	1.0	-22.2	0	0.08707436	0.676	0.0	0.0	-7.883695381712681	16	39	7	3UTR		0	0
hsa-miR-7845-5p	NM_152872	FAS	AAGGGACAGGGAGGGTCGTGG#CATGACTTCTCCCATGTCA#....((((((((((((((((.#))))))).))))).)))).	3217	3236	1.0	-24.0	0	0.0008884846	0.456	0.0	0.0	-9.546562468637928	16	19	7	3UTR		0	0
hsa-miR-7846-3p	NM_152872	FAS	CAGCGGAGCCTGGAGAGAAGG#CTTCTTTCTCAGGCATCA#....((.(((((((((((((.#)))))))).))))).)).	1752	1770	1.0	-21.8	0	0.03934924	0.618	0.0	0.0	-11.090249003509248	15	18	8	3UTR		0	0
hsa-miR-7850-5p	NM_152872	FAS	GTTTGGACATAGTGTGGCTGG#CAGCCACATTCCCGAGTTGAGGTGACCCCACGGTCCAGAA#.(((((((..((((((((((.#))))))))))......................))))))).	3243	3283	1.0	-22.3	1	0.0009065752	0.456	0.0	0.0	-6.09222096393106	17	40	10	3UTR		0	0
hsa-miR-7851-3p	NM_152872	FAS	TACCTGGGAGACTGAGGTTGGA#CCTACTTCTTTCTCAGGC#..(((((((((..(((((.((.#)).)))))))))))))).	1748	1766	1.0	-19.6	1	0.06898177	0.618	0.0	0.0	-9.592934641634889	16	18	14	3UTR		0	0
hsa-miR-7974	NM_152872	FAS	AGGCTGTGATGCTCTCCTGAGCCC#GGCATCAAAAGCATTTTGAGCAGGAGAGTATTACTAGAGCTTT#(((((((((((((((((((..(..#.)..))))))))))))))...))))).	1763	1806	1.0	-27.7	1	0.0665827	0.559	0.0	0.0	-3.937574446201665	20	27	14	3UTR		0	0
hsa-miR-8054	NM_152872	FAS	GAAAGTACAGATCGGATGGGT#ACTCATTAATTTCTCTTTTCTGAGCCATCATAGTCTGTGCTGTCT#((.(((((((((..(((((.(#.).)))))...))))))))).)).	2937	2982	1.0	-20.8	0	0.003217149	0.618	0.0	0.0	-7.641084450694762	17	24	9	3UTR		0	0
hsa-miR-8055	NM_152872	FAS	CTTTGAGCACATGAGCAGACGGA#CTGTCTGCTCTCCAGTTTT#....((((....((((((((((.#))))))))))....)))).	2976	2995	1.0	-19.9	0	0.01122137	0.559	0.0	0.0	-18.017036380218574	14	19	10	3UTR		0	0
hsa-miR-8069	NM_152872	FAS	GGATGGTTGGGGGCGGTCGGCGT#ACCCCACGGTCCAGAATCATCCT#((((((((..((((.((.((.((#)))).)).))))..)))))))).	3267	3290	1.0	-23.2	1	9.439807e-05	0.471	0.0	0.0	-6.971920133026242	18	23	8	3UTR		0	0
hsa-miR-8071	NM_152872	FAS	CGGTGGACTGGAGTGGGTGG#TCACCAAAAAATACTTAATAGTCCACCA#.(((((((((((((((((((#)))))......)))))..))))))))).	1872	1900	1.0	-22.5	1	0.1931237	0.647	0.0	0.0	-3.793324837357118	19	28	9	3UTR		0	0
hsa-miR-8073	NM_152872	FAS	ACCTGGCAGCAGGGAGCGTCGT#TGTGCTGTCTGCTCTCCAGT#..((((.((((((.((((.((.#)))))).))))))..)))).	2972	2992	1.0	-20.4	0	0.008686906	0.559	0.0	0.0	-7.357527171764015	16	20	6	3UTR		0	0
hsa-miR-8085	NM_152872	FAS	TGGGAGAGAGGACTGTGAGGC#GCCATCATAGTCTGTGCTGTCTGCTCTCCA#..(((((((((((((((((((#))).))))))))........)).)))))).	2960	2990	1.0	-24.2	1	0.005235253	0.559	0.0	0.0	-4.95700071937229	19	30	8	3UTR		0	0
hsa-miR-9500	NM_152872	FAS	AAGGGAAGATGGTGACCAC#GTGGGCCACCTTTCTTTTCTG#.((((((((.((((.((((#))))..))))..)))))))).	2750	2771	1.0	-19.2	1	0.1381848	0.618	0.0	0.0	-5.771280865935932	16	21	8	3UTR		0	0
hsa-miR-1843	NM_152872	FAS	TATGGAGGTCTCTGTCTGGC#GCCAAGAAGACCTCTT#...((((((((...((((((#)))).)))))))))).	2569	2585	1.0	-17.8	0	0.004184644	0.632	0.0	0.0	-12.007314033461745	14	16	10	3UTR		0	0
hsa-miR-10392-5p	NM_152872	FAS	GCGCTTCGACGGGCTGGGCTGTG#CACAGCCACATTCCCGAGTTGAGGTGA#.((((((((((((.(((((((((#))))))).))..)))..))))))))).	3241	3268	1.0	-28.7	1	0.002824934	0.471	0.0	0.0	-4.650164754877524	21	27	9	3UTR		0	0
hsa-miR-10396a-3p	NM_152872	FAS	GGCCCCGGGCCCTCGACCGGG#CCCGAGTTGAGGTGACCCCACGGTCCA#((.((.(((((((((((((((#)))).))))))).).)))...)).)).	3253	3280	1.0	-28.3	0	2.185211e-05	0.456	0.0	0.0	-7.39607268170116	19	27	7	3UTR		0	0
hsa-miR-10400-5p	NM_152872	FAS	CGGCGGCGGCGGCTCTGGGCG#CTAGAGCTTTGCCACCT#.((.(((((.((((((((...#))))))))))))).)).	1796	1813	1.0	-22.8	0	0.05174958	0.574	0.0	0.0	-8.067853580644487	15	17	13	3UTR		0	0
hsa-miR-10396b-3p	NM_152872	FAS	GGCCCCGGGCCCTCGACCGGAC#CCGAGTTGAGGTGACCCCACGGTCCA#((.((.((((((((((((((..#))).))))))).).)))...)).)).	3254	3280	1.0	-26.1	0	2.185211e-05	0.456	0.0	0.0	-7.39607268170116	18	26	7	3UTR		0	0
hsa-miR-11181-3p	NM_152872	FAS	AGGAGGAGGAGGTCAGGC#GCCAAGAAGACCTCTTCCA#....((((((((((.(((#))).....)))))))))).	2569	2588	1.0	-20.5	0	0.005128497	0.618	0.0	0.0	-10.282012028888563	13	19	10	3UTR		0	0
hsa-miR-6529-5p	NM_152872	FAS	GAGAGATCAGAGGCGCAGAGTG#TTCTGACCTCTGATTAGATCA#((..(((((((((..(((((..#))))).)))))))))...)).	3464	3485	1.0	-18.9	0	4.180179e-05	0.588	0.0	0.0	-10.119425673238345	16	21	9	3UTR		0	0
hsa-miR-9851-5p	NM_152872	FAS	CGCTGGCAGTGTTGGTGACACT#TCACCACTATTGCTGGA#..(((((((((.((((((....#)))))).))))))))).	751	768	1.0	-19.8	1	0.009315937	0.647	0.0	0.0	-8.303804028968646	15	17	9	3UTR		0	0
hsa-miR-9851-3p	NM_152872	FAS	TGGCACCAGCACTGGCGGTGTC#GACCTTTGCACAGTTTATTGGTGTCAT#(((((((((.((((((((.(((#)))..)))).))))...))))))))).	1625	1652	1.0	-22.3	1	0.009414333	0.676	0.0	0.0	-5.180080914529843	20	27	9	3UTR		0	0
hsa-miR-12114	NM_152872	FAS	CAGGTGGAGGTGTGAGGTC#GAAGTCTTTGTACTTGGTGATGTGGTTTTTTTCCTCATGGCTTCACCTA#.((((((((.(((((((..#.))))))).)))))))).	3157	3206	1.0	-23.9	1	0.002042551	0.515	0.0	0.0	-5.035831305685297	15	18	8	3UTR		0	0
hsa-miR-12115	NM_152872	FAS	TAGTGGAGCTGGGAGGCAGCTCGG#CTGAGCCATCATAGTCTGTGCTGTCTGCTCTCCAGTTTTCTATTT#.(.(((((..((.(((((((.(((#.))).))))))).))))))).).	2956	3001	1.0	-24.1	0	0.03602897	0.574	0.0	0.0	-8.938891050903752	18	23	7	3UTR		0	0
hsa-miR-12116	NM_152872	FAS	TTAGGCTTCCCCCTCCTCCTGC#GGGAGGAAGACAGTGGAGAAGTCTT#..(((((((.((((((((((..#))))))).....).)).))))))).	3140	3165	1.0	-21.2	1	0.001206765	0.574	0.0	0.0	-6.199507187700468	17	25	7	3UTR		0	0
hsa-miR-12121	NM_152872	FAS	CTGCCACGAGCGTGCGGGCCT#GGCTTCACCTAGTGGCC#..(((((.((.(((.(((((.#)))))))))).))))).	3195	3212	1.0	-20.6	0	0.0001852699	0.515	0.0	0.0	-10.830859684213905	15	17	10	3UTR		0	0
hsa-miR-12127	NM_152872	FAS	TAGAGGTTCTAATGGTCCAGGGTTA#ATACCTGGAACCACCTAAAGAACTTCC#..((((((((..(((((((((..(.#)..)))))).))).....)))))))).	2288	2315	1.0	-22.5	1	0.005221046	0.588	0.0	0.0	-11.128578504378995	18	27	8	3UTR		0	0
hsa-miR-12131	NM_152872	FAS	TTTGGAGAGGTGTACTCCCA#GGCATCAAAAGCATTTTGAGCAGGAGAGTATTACTAGAGCTTTGCCACCTCTCCAT#..(((((((((((((((((.#.)).)))))...............)))))))))).	1763	1819	1.0	-24.6	1	0.1263623	0.529	0.0	0.0	-4.95700071937229	17	35	10	3UTR		0	0
hsa-let-7b-5p	NM_000043	FAS	TGAGGTAGTAGGTTGTGTGGTT#GGCCACTTTGCCTCTAAATTACCTCT#.((((((((((((...((((((#))))))...))))....)))))))).	1509	1535	1.0	-22.3	1	0.0337168	0.632	0.07066616249999999	-0.10709912625000002	-5.618663395431772	18	26	8	3UTR		1	0
hsa-let-7d-5p	NM_000043	FAS	AGAGGTAGTAGGTTGCATAGTT#TATGCATTTTACTGGCTCA#.(((.(((((((.((((((...#)))))).))))))).))).	1748	1767	1.0	-20.1	0	0.07261389	0.662	0.7053809	0.11643689500000001	-9.201492624835833	16	19	7	3UTR		1	0
hsa-miR-19b-1-5p	NM_000043	FAS	AGTTTTGCAGGTTTGCATCCAGC#GCTGGCTGTAAATACTGCT#......(((((((((((.(((((#))))).))))))).)))).	1149	1168	1.0	-20.9	0	0.0003335963	0.691	0.19336089999999997	-0.08977936874999996	-15.566558404643448	16	19	7	3UTR		0	0
hsa-miR-28-3p	NM_000043	FAS	CACTAGATTGTGAGCTCCTGGA#TGCAGAAGGAGCTCACAGATCA#.....((((((((((((((...#.)))))))))))).)).	3407	3429	1.0	-22.8	0	0.007895984	0.632	0.9014355466666667	0.534807745	-13.6655996434504	14	17	12	3UTR		0	0
hsa-miR-28-3p	NM_000043	FAS	CACTAGATTGTGAGCTCCTGGA#TCCAAGGATGTTTAAAATCTAGTT#.((((((((.((((((((((((#)))).))).))))).)))))))).	1253	1277	1.0	-21.2	1	0.002825007	0.647	0.03965574999999998	-0.19926035625	-5.035831305685297	20	24	8	3UTR		0	0
hsa-miR-32-5p	NM_000043	FAS	TATTGCACATTACTAAGTTGCA#TGTACTTGGTGATGTGG#.....((((((((((((.((((#)))))))))))))))).	3190	3207	1.0	-18.9	0	0.003798235	0.544	-0.3055879333333333	0.09274127500000003	-13.6655996434504	16	17	16	3UTR		0	0
hsa-miR-29b-1-5p	NM_000043	FAS	GCTGGTTTCATATGGTGGTTTAGA#TCTGAGCCATCATAGTCTGTGCTGTCTGCTCTCCAGTT#(((((.....((((((((((((((#))))))))))))))..................))))).	2980	3018	1.0	-22.2	0	0.01185542	0.559	-0.2737183285714285	-0.08866447000000001	-11.994750798020604	19	38	14	3UTR		0	0
hsa-miR-103a-3p	NM_000043	FAS	AGCAGCATTGTACAGGGCTATGA#TCTGAGCCATCATAGTCTGTGCTGTCTGCTC#(((((.((.(((((.((((((((#.))))))))))))).))))))).	2980	3011	1.0	-23.0	0	0.002789211	0.588	-0.03846932500000001	-0.07897776750000003	-7.630372425891109	20	23	13	3UTR		0	0
hsa-miR-198	NM_000043	FAS	GGTCCAGAGGGGAGATAGGTTC#GAACCTGGTTCTCTTTGTGGTGGGCA#.(((((((((((((.(((((((#))))))).))))))))....))))).	3324	3350	1.0	-22.7	1	0.002955317	0.5	0.3795614235294118	0.5321660999999999	-4.528774397607753	20	26	8	3UTR		0	0
hsa-miR-129-1-3p	NM_000043	FAS	AAGCCCTTACCCCAAAAAGTAT#GGTAGGGGCTTG#(((((((((((...........#))))))))))).	2442	2454	1.0	-19.4	1	0.0005589758	0.647	-0.03426319999999999	0.21614811625000005	-10.39884692653892	11	12	11	3UTR		0	0
hsa-miR-30c-2-3p	NM_000043	FAS	CTGGGAGAAGGCTGTTTACTCT#GAGCACAGCCACATTCCCGA#.((((((..((((((...(((.#))).))))))...)))))).	3263	3283	1.0	-19.9	1	0.07761748	0.471	0.8450762666666666	0.3534020099999999	-7.396398505087125	15	20	6	3UTR		0	0
hsa-miR-182-5p	NM_000043	FAS	TTTGGCAATGGTAGAACTCACACT#AGTGCAAGTTCTACTTTGCA#....((((.(((((((((..((((#))))..))))))))))))).	3075	3095	1.0	-20.3	0	0.0002816554	0.618	-0.22731153333333332	0.07512920249999999	-10.602952126883691	17	20	13	3UTR		0	0
hsa-miR-210-5p	NM_000043	FAS	AGCCCCTGCCCACCGCACACTG#GGTTCTCTTTGTGGTGGGCATACTGGGTA#.((((.(((((((((((.....#.)))))))))))....)))).	3330	3359	1.0	-26.9	0	1.703718e-05	0.471	0.24732883636363637	0.5224795874999999	-5.694283598550164	15	21	11	3UTR		0	0
hsa-miR-214-3p	NM_000043	FAS	ACAGCAGGCACAGACAGGCAGT#GTCTGTGCTGTCTGCTC#..(((((((((((((.......#))))))))...))))).	2994	3011	1.0	-20.7	1	0.002789211	0.588	-0.5800447375	-0.12565005249999997	-5.1900497996759025	13	17	8	3UTR		0	0
hsa-miR-15b-5p	NM_000043	FAS	TAGCAGCACATCATGGTTTACA#GTAGGAGAATCACCCAAAGGTCACCCATGAGCTGCA#..(((((...((((((......#.))))))))))).	3356	3392	1.0	-16.7	0	0.001269707	0.515	0.8215934000000001	0.43001540249999987	-9.569531775126862	11	13	11	3UTR		0	0
hsa-miR-23b-5p	NM_000043	FAS	TGGGTTCCTGGCATGCTGATTT#GGCATGCTAAGTACCCAA#(((((.(.(((((((((.....#))))))))).).))))).	1310	1328	1.0	-22.2	0	0.0004946213	0.603	-0.3834058333333334	-0.12658789375	-8.152168136575343	15	18	9	3UTR		0	0
hsa-miR-27b-3p	NM_000043	FAS	TTCACAGTGGCTAAGTTCTGC#TAGAGCTTTGCCACC#......(((((.((((((((.#)))))))).))))).	1822	1837	1.0	-18.3	0	0.0612733	0.559	-0.412179625	-0.03386262000000001	-18.9133617142398	13	15	8	3UTR		0	0
hsa-miR-125b-1-3p	NM_000043	FAS	ACGGGTTAGGCTCTTGGGAGCT#AGCGCTGAAGAGCCAACA#....(((.(((((((.((.(((#))).)).)))))))))).	1201	1219	1.0	-20.8	0	0.00384366	0.706	-0.014275999999999987	-0.02937628500000002	-12.093246478122174	15	18	10	3UTR		0	0
hsa-miR-128-1-5p	NM_000043	FAS	CGGGGCCGTAGCACTGTCTGAGA#CTCCTGTGTTATGGTCTGGA#(.((((((((((((.....(((.#)))..)))))))))))).).	2902	2922	1.0	-21.6	1	0.001924816	0.529	-0.11772510000000003	-0.0983510825	-6.069748968771084	16	20	12	3UTR		0	0
hsa-miR-135a-3p	NM_000043	FAS	TATAGGGATTGGAGCCGTGGCG#CCACGGTCCAGAATCATCCTC#....(((((((((.((((((..#)))))))))).....))))).	3295	3316	1.0	-19.9	0	1.657968e-05	0.471	0.8333350428571428	0.4432243774999999	-10.403402386158335	15	21	10	3UTR		0	0
hsa-miR-135a-3p	NM_000043	FAS	TATAGGGATTGGAGCCGTGGCG#TCATGGCTTCACCTAG#..((((...(((((((((((..#))))))))))))))).	3216	3232	1.0	-19.3	0	0.002052586	0.515	0.4266521090909091	0.08305478999999996	-9.870711841670003	15	16	15	3UTR		0	0
hsa-miR-140-3p	NM_000043	FAS	TACCACAGGGTAGAACCACGG#CTGGTGAACCTGGTTCTCTTTGTGGTGG#((((((((((.(((((((.((#.))))))))))))))))))).	3319	3347	1.0	-26.0	1	0.0005450742	0.5	0.07953250000000003	0.5048673299999998	-6.7623489216120145	19	21	19	3UTR		0	0
hsa-miR-143-3p	NM_000043	FAS	TGAGATGAAGCACTGTAGCTC#GCCACCTCTCCATTTTTGCCTTGGTGCTCATCTTAA#(((((((.(((((((..((..#.))..)))))))))))))).	1831	1867	1.0	-18.8	1	0.01772084	0.544	0.0015394285714285566	-0.02506485125	-6.484258455685908	16	20	14	3UTR		0	0
hsa-miR-129-2-3p	NM_000043	FAS	AAGCCCTTACCCCAAAAAGCAT#GGTAGGGGCTTG#(((((((((((...........#))))))))))).	2442	2454	1.0	-19.4	1	0.0005589758	0.647	-0.03426319999999999	0.21614811625000005	-10.39884692653892	11	12	11	3UTR		0	0
hsa-miR-149-5p	NM_000043	FAS	TCTGGCTCCGTGTCTTCACTCCC#GGGAGGAAGACAGTGGAGA#.....((((((((((((.(((((#)))))))))))).))))).	3165	3184	1.0	-26.7	0	0.006690311	0.588	-0.29655613846153844	0.08833828499999999	-13.6655996434504	17	19	12	3UTR		0	0
hsa-miR-185-5p	NM_000043	FAS	TGGAGAGAAAGGCAGTTCCTGA#TCTGTGCTGTCTGCTCTCCAG#(((((((..(((((((......#.))))))).))))))).	2995	3016	1.0	-21.5	1	0.005713397	0.574	-0.6410584	-0.07897768749999999	-7.307599033628058	14	17	7	3UTR		0	0
hsa-miR-320a-3p	NM_000043	FAS	AAAAGCTGGGTTGAGAGGGCGA#TGCTGTCTGCTCTCCAGTTTTC#.(((((((((..((((.((((.#)))).))).)..))))))))).	2999	3021	1.0	-19.5	1	0.004135629	0.559	0.35193444444444444	-0.1097989325	-9.964902622363823	17	22	9	3UTR		0	0
hsa-miR-106b-5p	NM_000043	FAS	TAAAGTGCTGACAGTGCAGAT#GTCTGTGCTGTCTGCTCTC#...((.((.((((((((((((#)))))))))))).)).)).	2994	3013	1.0	-22.3	0	0.003659101	0.559	-0.66957305	-0.09835111499999998	-9.471888613117548	16	19	12	3UTR	MIRT438787	0	1
hsa-miR-299-3p	NM_000043	FAS	TATGTGGGATGGTAAACCGCTT#TACTATCCTACGTT#.(((((((((((((........#))))))))))))).	2201	2215	1.0	-17.7	1	0.08369286	0.75	-0.4838033	0.12743464875000005	-4.761823477911366	13	14	13	3UTR		0	0
hsa-miR-99b-3p	NM_000043	FAS	CAAGCTCGTGTCTGTGGGTCCG#GGAGCTCACAGATCACA#.......((((((((((((((.#))).)))))))).))).	3414	3431	1.0	-20.4	0	0.008180227	0.632	0.7100495999999997	0.5770772199999998	-17.110244939514768	14	17	8	3UTR		0	0
hsa-miR-296-3p	NM_000043	FAS	GAGGGTTGGGTGGAGGCTCTCC#AGGCTCTACCTCAAAGACCTTTG#(((((((((((((((.((....#)).))))))))....))))))).	1635	1658	1.0	-21.5	1	0.0107222	0.662	0.4981084789473684	-0.005269266250000008	-4.1706235265052785	17	23	8	3UTR		0	0
hsa-miR-370-3p	NM_000043	FAS	GCCTGCTGGGGTGGAACCTGGT#ACCTGGTTCTCTTTGTGGTGGGCA#((((((((.((.((((((.(((#))).))))))..)).)))))))).	3326	3350	1.0	-24.1	1	0.002955317	0.5	0.44586590000000004	0.41240322499999993	-8.340767414043784	19	24	8	3UTR		0	0
hsa-miR-330-3p	NM_000043	FAS	GCAAAGCACACGGCCTGCAGAGA#GCAGGCCACTTTGCC#((((((.....(((((((.....#))))))).)))))).	1506	1521	1.0	-21.0	0	5.955676e-06	0.603	-0.1976428857142857	-0.06409100750000002	-12.918566512237907	13	15	7	3UTR		0	0
hsa-miR-328-5p	NM_000043	FAS	GGGGGGGCAGGAGGGGCTCAGGG#TTCTGAGCCATCATAGTCTGTGCTGTCTGCTCTCCA#.((((((((((.(((((((((((#))))))))).............)).)))))))))).	2979	3015	1.0	-28.8	1	0.005235253	0.559	-0.373101425	-0.023499375000000013	-7.140128146953473	21	36	10	3UTR		0	0
hsa-miR-148b-5p	NM_000043	FAS	AAGTTCTGTTATACACTCAGGC#GCTAAGTACCCAAATAGGAGTGTATGCAGAGG#...(((((.(((((((((....#.)))))))))))))).	1315	1347	1.0	-17.9	0	0.0002462078	0.574	-0.34984812222222217	-0.1199813225	-7.570929851924502	14	16	14	3UTR		0	0
hsa-miR-339-5p	NM_000043	FAS	TCCCTGTCCTCCAGGAGCTCACG#TGAACTCAGAGCAAGAACTTTGAGTTCCTTTGGGAGGAAGACAGTGGAG#(((((((((((((((((((((..#.)))))))))...))))))...))).))).	3134	3183	1.0	-29.4	1	0.004956882	0.574	0.17413502142857146	-0.0006034700000000087	-3.937574446201665	21	30	9	3UTR		0	0
hsa-miR-345-3p	NM_000043	FAS	GCCCTGAACGAGGGGTCTGGAG#CTGGTTCTCTTTGTGGTGGGCA#((((...((((((((.((((..#))))..))))))))...)))).	3328	3350	1.0	-21.2	0	0.002955317	0.5	0.348999275	0.4837327499999998	-11.734305997382117	16	22	8	3UTR		0	0
hsa-miR-346	NM_000043	FAS	TGTCTGCCCGCATGCCTGCCTCT#GAACCTGGTTCTCTTTGTGGTGGGCATACTGGGTAGGA#..((((((((.(((((((((.(.#.).)))))))))..)))))))).	3324	3362	1.0	-26.4	1	0.0001813772	0.471	-0.03944800000000002	0.4978223374999999	-7.7817751947826395	18	23	9	3UTR		0	0
hsa-miR-449a	NM_000043	FAS	TGGCAGTGTATTGTTAGCTGGT#TAGCTGGCTGTAAATACTGCTT#.((((((((((.((((((((..#)))))))).))..)))))))).	1147	1169	1.0	-19.6	1	0.0004793681	0.706	0.205944875	-0.11998095249999996	-7.140128146953473	18	22	8	3UTR		0	0
hsa-miR-486-3p	NM_000043	FAS	CGGGGCAGCTCAGTACAGGAT#TCTGAGCCATCATAGTCTGTGCTGTCTGCTCTC#.(((((((..(((((((((..#.))))))))).))))))).	2980	3013	1.0	-23.7	1	0.003659101	0.559	-0.023792511111111123	-0.09482873000000003	-6.09222096393106	16	19	9	3UTR		0	0
hsa-miR-515-3p	NM_000043	FAS	GAGTGCCTTCTTTTGGAGCGTT#TCCCTTAGAAGGTACTTC#(((((((((((...(((.....#)))...))))))))))).	2521	2539	1.0	-19.3	1	0.0002572317	0.662	-0.13024072727272726	-0.18574179624999998	-9.430348285984671	14	18	11	3UTR		0	0
hsa-miR-519e-3p	NM_000043	FAS	AAGTGCCTCCTTTTAGAGTGTT#AGCATTTTGAGCAGGAGAGTATTA#.(((((((((((((((((((((#))))))))))).))))).))))).	1797	1821	1.0	-20.3	1	0.000106888	0.574	0.08350829130434781	0.08417752000000002	-3.793324837357118	21	24	11	3UTR		0	0
hsa-miR-519b-3p	NM_000043	FAS	AAAGTGCATCCTTTTAGAGGTT#CCTTTGGGAGGAAGACAGTGGAGAAGTCTTTGTACTTG#.(((((((((((((((((((..#))))))))))))..................))))))).	3160	3198	1.0	-19.8	1	0.000947873	0.559	-0.03394733513513513	0.10595047999999997	-3.793324837357118	19	38	12	3UTR		0	0
hsa-miR-520d-5p	NM_000043	FAS	CTACAAAGGGAAGCCCTTTC#GAACCTGGTTCTCTTTGTGGT#((((((((((.((((.....#.)))))))))))))).	3324	3345	1.0	-17.2	1	0.000546619	0.529	0.07953250000000003	0.5048673299999998	-6.995398001915627	14	16	14	3UTR		0	0
hsa-miR-516b-3p	NM_000043	FAS	TGCTTCCTTTCAGAGGGT#ACTTTGAGTTCCTTTGGGAGGAAGACAG#(((((((((((((((((.#.))))))))))))))).)).	3150	3178	1.0	-23.0	1	0.003887702	0.544	0.12493253333333337	0.026695687499999995	-3.937574446201665	17	20	15	3UTR		0	0
hsa-miR-518a-5p	NM_000043	FAS	CTGCAAAGGGAAGCCCTTTC#GGTTCTCTTTGTGGT#((((((((((.((((.....#)))))))))))))).	3330	3345	1.0	-16.2	1	0.000546619	0.529	0.27678922	0.48373271249999983	-6.995398001915627	14	15	14	3UTR		0	1
hsa-miR-527	NM_000043	FAS	CTGCAAAGGGAAGCCCTTTC#GGTTCTCTTTGTGGT#((((((((((.((((.....#)))))))))))))).	3330	3345	1.0	-16.2	1	0.000546619	0.529	0.27678922	0.48373271249999983	-6.995398001915627	14	15	14	3UTR		0	1
hsa-miR-516a-3p	NM_000043	FAS	TGCTTCCTTTCAGAGGGT#ACTTTGAGTTCCTTTGGGAGGAAGACAG#(((((((((((((((((.#.))))))))))))))).)).	3150	3178	1.0	-23.0	1	0.003887702	0.544	0.12493253333333337	0.026695687499999995	-3.937574446201665	17	20	15	3UTR		0	0
hsa-miR-499a-3p	NM_000043	FAS	AACATCACAGCAAGTCTGTGCT#GGTAGGGGCTTGCTTTTTGGTT#...((((.(((((((((.((((#)))).)))))))))...)))).	2442	2464	1.0	-19.8	0	0.0008694853	0.618	0.028537555555555556	0.14429760500000005	-8.82817512285937	17	22	9	3UTR		0	0
hsa-miR-501-3p	NM_000043	FAS	AATGCACCCGGGCAAGGATTCT#GGAGAGTATTACTAGAGCTTTGCCACCTCTCCATTTTTGCCTTGGTGCT#...(((((.((((((((((...#.)))))))))).))))).	1810	1859	1.0	-22.3	0	0.014246	0.515	0.11130436000000002	0.03138945875	-7.570929851924502	15	18	10	3UTR		0	0
hsa-miR-502-3p	NM_000043	FAS	AATGCACCTGGGCAAGGATTCA#GAGAGTATTACTAGAGCTTTGCCACCTCTCCATTTTTGCCTTGGTGCT#...(((((.((((((((((...#.)))))))))).))))).	1811	1859	1.0	-22.4	0	0.014246	0.515	0.12303505999999995	0.032122625	-7.570929851924502	15	18	10	3UTR		0	0
hsa-miR-504-5p	NM_000043	FAS	AGACCCTGGTCTGCACTCTATC#GAGTGCAGAATTTAAATAAGGCTCTA#(((.(((..(((((((((....#))))))))).........))).))).	1617	1643	1.0	-19.6	0	0.001776986	0.662	-0.28428108888888887	0.04385288000000001	-10.33962130858725	15	26	9	3UTR	MIRT016252	0	0
hsa-miR-548b-5p	NM_000043	FAS	AAAAGTAATTGTGGTTTTGGCC#GGCCAGAAGTGCAAGTTCTACTTTG#.((((((.(((((.((((((((#)))))))).)))))....)))))).	3068	3093	1.0	-19.5	1	0.0003813855	0.618	0.23451935000000002	0.045188175	-6.963799684058155	19	25	8	3UTR		0	0
hsa-miR-611	NM_000043	FAS	GCGAGGACCCCTCGGGGTCTGAC#CATGCCCACAGGGTCTTCT#..((((((((....((((.((..#)).))))...)))))))).	3474	3493	1.0	-22.1	1	0.0001399975	0.574	0.516314425	0.32346126249999996	-13.274549034565645	14	19	8	3UTR		0	0
hsa-miR-616-3p	NM_000043	FAS	AGTCATTGGAGGGTTTGAGCAG#TGCTGTCTGCTCTCCAGTTTTCTATTTCTAGACA#.(((((((((((((...((((.#))))....))))))))))............))).	2999	3033	1.0	-19.8	1	0.001069037	0.588	0.02317292799999999	-0.041111412499999986	-4.761823477911366	17	34	10	3UTR		0	0
hsa-miR-622	NM_000043	FAS	ACAGTCTGCTGAGGTTGGAGC#GCTCTACCTCAAAGACC#...((((..(((((.((((((#))))))))))).)))).	1637	1654	1.0	-20.3	0	0.00859843	0.662	0.18168901666666668	-0.015533866250000007	-10.620014341355768	15	17	11	3UTR		0	0
hsa-miR-623	NM_000043	FAS	ATCCCTTGCAGGGGCTGTTGGGT#ACCTAGTGGCCCCAAGCATGA#....(.(((.(((((((((((((#)))))))))))))..))).).	3226	3247	1.0	-22.3	0	0.003137277	0.5	-0.11772536923076925	0.1262046799999999	-12.690027698159156	17	21	13	3UTR		0	0
hsa-miR-33b-3p	NM_000043	FAS	CAGTGCCTCGGCAGTGCAGCCC#GGCTGTAAATACTGCTTGGTTTTTTACTGG#(((((((..((((((((((((.#))))))....)))))).))).....)))).	1152	1182	1.0	-23.7	1	0.002223916	0.662	-0.05202711875000004	-0.07467862750000001	-7.307599033628058	19	30	6	3UTR		0	0
hsa-miR-647	NM_000043	FAS	GTGGCTGCACTCACTTCCTTC#GGAGGAAGACAGTGGAGA#....((.((((..((((((((#))))))))..)))).)).	3166	3184	1.0	-18.6	0	0.006690311	0.588	0.08481612499999996	0.07336807499999998	-15.726182925771846	14	18	8	3UTR		0	0
hsa-miR-647	NM_000043	FAS	GTGGCTGCACTCACTTCCTTC#TGAGCACAGCCACA#(((((((..((((........#))))..))))))).	3262	3276	1.0	-18.4	1	0.03507228	0.441	0.9591362285714284	0.2671022474999999	-9.132937591702714	11	14	7	3UTR		0	0
hsa-miR-652-3p	NM_000043	FAS	AATGGCGCCACTAGGGTTGTG#CATGGCTTCACCTAGTGGCCCCAA#..(((.((((((((((..((.#.))..).))))))))).))).	3217	3241	1.0	-23.8	0	0.002270387	0.515	0.33058510909090916	0.04783035249999995	-6.857959480565336	15	21	9	3UTR		0	0
hsa-miR-656-5p	NM_000043	FAS	AGGTTGCCTGTGAGGTGTTCA#TACTGAACAGGCAGGCCA#.((((((((((..((((....#))))..)))))))).)).	1496	1514	1.0	-20.2	1	0.0005470372	0.603	-0.19273998181818183	-0.09146125124999999	-8.429258759619717	14	18	8	3UTR		0	0
hsa-miR-658	NM_000043	FAS	GGCGGAGGGAAGTAGGTCCGTTGGT#GCCAGTGGGCCACCTTTCTTTTCTGCA#.(((((((((((..(((((((((((#)))))))))))..))))))..))))).	2771	2798	1.0	-28.3	1	0.1326973	0.632	0.08081283636363636	-0.04639494500000001	-5.9392953675437665	22	27	11	3UTR		0	0
hsa-miR-660-3p	NM_000043	FAS	ACCTCCTGTGTGCATGGATTA#TGGTCTTCTTTATTGGCATGCCCACAGGGT#...(((((((.(((((.....#.))))).))))))).	3458	3488	1.0	-19.0	0	0.000118531	0.559	0.7679181714285714	0.22923594999999997	-9.33931466908909	12	15	7	3UTR		0	0
hsa-miR-758-5p	NM_000043	FAS	GATGGTTGACCAGAGAGCACAC#TGCTTTTTGGTTTTGTCT#(((((..((((((((((((...#))))))))))))))))).	2452	2470	1.0	-17.6	0	0.01490764	0.662	0.025279133333333353	0.12303566375000008	-7.382219742266031	17	18	17	3UTR		0	0
hsa-miR-668-3p	NM_000043	FAS	TGTCACTCGGCTCGGCCCACTAC#TAGTGGCCCCAAGCATGACTTCTCCCATGTCAATGAGCACAGCCACATTCCCGAGTTGAGGTGACC#.((((((((((((((........#.)))))))))).)))).	3229	3295	1.0	-21.6	1	0.002875939	0.471	-0.27740886666666664	0.18608615499999998	-4.026373917660731	14	17	10	3UTR		0	0
hsa-miR-550a-3-5p	NM_000043	FAS	AGTGCCTGAGGGAGTAAGAG#CTCAAAACTACCTACTTCTTTCTCAGGCATC#.(((((((((((((.(((((#.)).)))))))))))))))).	1763	1794	1.0	-23.0	1	0.04436112	0.618	-0.10481086923076924	0.12963361875000004	-4.528774397607753	18	21	16	3UTR		0	0
hsa-miR-320b	NM_000043	FAS	AAAAGCTGGGTTGAGAGGGCAA#TGCTGTCTGCTCTCCAGTTTTC#.(((((((((..((((.((((.#)))).))).)..))))))))).	2999	3021	1.0	-20.2	1	0.004135629	0.559	0.35193444444444444	-0.1097989325	-9.964902622363823	17	22	9	3UTR		0	0
hsa-miR-1271-5p	NM_000043	FAS	CTTGGCACCTAGCAAGCACTCA#GGTTGCTATTGCCAAGA#(((((((..((((((.(.....#).)))))).))))))).	2584	2601	1.0	-20.1	1	0.0001544753	0.676	-0.007019657142857155	-0.18908908249999995	-7.540648113931671	14	17	7	3UTR		0	0
hsa-miR-1271-3p	NM_000043	FAS	AGTGCCTGCTATGTGCCAGGCA#CCTGGTTCTCTTTGTGGTGGGCATA#.((((((((((((.((((((..#)))))).).....))))))))))).	3327	3352	1.0	-23.9	1	0.00172451	0.485	0.3546970705882353	0.49870293749999983	-4.650164754877524	18	25	11	3UTR		0	0
hsa-miR-1271-3p	NM_000043	FAS	AGTGCCTGCTATGTGCCAGGCA#TGCTACAAATGGCAGCTTATACATAGCAATGGTAA#..((((((((((((((((((((#)))).....)))).......))))))))..)))).	2096	2131	1.0	-19.8	1	0.0005742403	0.632	-0.16678205294117646	-0.29633731250000006	-4.95700071937229	20	35	8	3UTR		0	0
hsa-miR-1301-5p	NM_000043	FAS	CGCTCTAGGCACCGCAGCA#GCATGTCGGTAAGATAGTTGTGCTTTGCTTAGGGTT#.((((((((((.((((((.#.))))))...)))))))))).	2864	2900	1.0	-21.3	1	0.001174498	0.544	-0.5897306	-0.034066505000000025	-7.140128146953473	16	21	10	3UTR		0	0
hsa-miR-449c-5p	NM_000043	FAS	TAGGCAGTGTATTGCTAGCGGCTGT#ATAGCTGGCTGTAAATACTGCTTGG#((((((((((.((((.(((((((((#))))))).)))))))))))))))).	1146	1171	1.0	-24.5	1	0.0006829139	0.706	0.24998864000000004	-0.20209154374999996	-6.995398001915627	23	25	16	3UTR		0	0
hsa-miR-298	NM_000043	FAS	AGCAGAAGCAGGGAGGTTCTCCCA#TGGGCCACCTTTCTTTTCTGCA#.(((((((.((((((((...((((#))))..))))))))))))))).	2776	2798	1.0	-24.3	1	0.1326973	0.632	-0.7077332749999999	-0.02790206999999999	-4.849714495602881	19	22	15	3UTR		0	0
hsa-miR-708-3p	NM_000043	FAS	CAACTAGACTGTGAGCTTCTAG#TAGGGGCTTGCTTTTTGGTTT#.(((((((..(((((((((((.#)))))))))))..))))))).	2444	2465	1.0	-19.9	1	0.006840322	0.632	0.045718972727272746	0.2095496175	-6.09222096393106	18	21	11	3UTR		0	0
hsa-miR-877-5p	NM_000043	FAS	GTAGAGGAGATGGCGCAGGG#TCCTGCATATTATCCATTCTAGCTACATGCTGGCCAGTGGGCCACCTTTCTTTTCTGCA#((((((((((((((.((.((#.))..)).))))....)))))))))).	2739	2798	1.0	-22.6	1	0.1326973	0.632	0.13667383333333333	-0.041991697500000015	-4.6730240064523	18	27	10	3UTR		0	0
hsa-miR-760	NM_000043	FAS	CGGCTCTGGGTCTGTGGGGA#CCCCACGGTCCAGAATCA#.((.((((((.((((((((.#)))))))))))))).)).	3293	3311	1.0	-25.9	0	0.0003185686	0.485	-0.13533572500000005	0.23628100749999992	-9.650121587726659	16	18	14	3UTR		0	0
hsa-miR-509-3-5p	NM_000043	FAS	TACTGCAGACGTGGCAATCATG#CATGAACCCATGTTTGCAA#...(((((((((((...(((((#)))))..))))))))))).	2005	2024	1.0	-20.7	0	0.00313825	0.706	-0.21022308181818178	-0.25161406500000005	-7.483038834232987	16	19	11	3UTR		0	0
hsa-miR-934	NM_000043	FAS	TGTCTACTACTGGAGACACTGG#CCAGAATCATCCTCATTCTGGTGAACCTGGTTCTCTTTGTGGTGGGCAT#((((((((((.(((((.(((((#.))))))))))..)))))))))).	3302	3351	1.0	-23.0	1	0.002537978	0.485	0.06544303999999998	0.4854937925000001	-6.7623489216120145	20	24	10	3UTR		0	0
hsa-miR-936	NM_000043	FAS	ACAGTAGAGGGAGGAATCGCAG#GATTCTCCTTACTACTA#..((((((((((.(((((....#)))))))))).))))).	2189	2206	1.0	-17.7	1	0.1450292	0.676	-0.6581229454545454	0.18535498875	-6.246131332038532	15	17	10	3UTR		0	0
hsa-miR-1178-3p	NM_000043	FAS	TTGCTCACTGTTCTTCCCTAG#GGGAGGAAGACAGTGGA#....((((((((((((((...#)))))))..))))))).	3165	3182	1.0	-20.1	0	0.002761849	0.574	-0.19257642500000002	0.14029425749999996	-9.546562468637928	14	17	7	3UTR		0	0
hsa-miR-1226-5p	NM_000043	FAS	GTGAGGGCATGCAGGCCTGGATGGGG#CATCTTGGTCTTCTTTATTGGCATGCCCACAG#.((.(((((((((((((.(((((...#))))).))))).........)))))))).)).	3453	3485	1.0	-28.1	0	0.01270094	0.574	0.5515395727272727	0.253893155	-6.825347112316308	20	32	8	3UTR		0	0
hsa-miR-1229-5p	NM_000043	FAS	GTGGGTAGGGTTTGGGGGAGAGCG#GCTCTACCTCAAAGACCTTTGCACA#(((.(.(((.(((((((.(((((.#))))).)))))))..))).).))).	1637	1662	1.0	-26.5	0	0.02260931	0.706	0.8143083142857143	-0.06905505749999998	-10.11306195068208	19	25	7	3UTR		0	0
hsa-miR-1229-3p	NM_000043	FAS	CTCTCACCACTGCCCTCCCACAG#TTGAGTTCCTTTGGGAGGAAGACAGTGGAGAA#...((.((((((((((((((.((#.)).)))))))..).)))))).)).	3153	3185	1.0	-23.5	0	0.006100111	0.603	0.23451976470588237	0.053994619999999986	-8.415498954871785	18	25	7	3UTR		0	0
hsa-miR-1236-5p	NM_000043	FAS	TGAGTGACAGGGGAAATGGGGA#TCTCCATTTTTGCCTTGGTGCTCAT#(((((..(((((((((((((((#))))))))))..)))))..))))).	1837	1862	1.0	-24.9	0	0.01318899	0.515	0.1385620058823529	-0.04192764625000002	-7.382219742266031	20	25	10	3UTR		0	0
hsa-miR-1238-5p	NM_000043	FAS	GTGAGTGGGAGCCCCAGTGTGTG#GCATACTGGGTAGGAGAATCACCCAAAGGTCACCCATGAGCT#((..(((((.((((((((((((.#))))))))))..................))..)))))..)).	3347	3389	1.0	-23.8	0	0.0009724748	0.529	0.5327531999999999	0.57619687	-9.769642663795482	19	42	10	3UTR		0	0
hsa-miR-1238-3p	NM_000043	FAS	CTTCCTCGTCTGTCTGCCCC#GGGGTAGGTTTTATTATTAAGAAAGCCAAATGAGGAT#..(((((((.((((((((((#))))))))..................)).))))))).	2688	2725	1.0	-20.4	1	0.0005743124	0.691	-0.13030411428571426	-0.049037019999999994	-6.199507187700468	17	37	8	3UTR		0	0
hsa-miR-1286	NM_000043	FAS	TGCAGGACCAAGATGAGCCCT#GGTGCTCATCTTAATGGCCTAATGCAC#((((((.(((((((((((((.#)).))))))))...))))))...))).	1853	1880	1.0	-23.5	0	0.03145436	0.603	0.09370852941176466	-0.044127095000000005	-5.4812609810729835	19	27	8	3UTR		0	0
hsa-miR-1290	NM_000043	FAS	TGGATTTTTGGATCAGGGA#TCCCGAGTTGAGGTGACCCCACGGTCCAGAATCATCCT#.(((((((((((((.(((.#.)))..)))))))))..)))).	3277	3315	1.0	-19.4	1	9.439807e-05	0.471	0.5961571333333332	0.22307182499999995	-4.528774397607753	16	22	9	3UTR		0	0
hsa-miR-1293	NM_000043	FAS	TGGGTGGTCTGGAGATTTGTGC#GCAGATACCTGGAACCACCTAA#((((((((((((..((((((..#))))))..))))).))))))).	2309	2331	1.0	-21.8	1	0.03565175	0.647	-0.5469689538461538	-0.12697548250000001	-6.083544976388314	18	22	7	3UTR		0	0
hsa-miR-1265	NM_000043	FAS	CAGGATGTGGTCAAGTGTTGTT#AGCACAGCCACATTCC#..(((((((((...(((((...#))))).))))))))).	3264	3280	1.0	-17.6	1	0.1077641	0.456	0.5006595777777778	0.2803113974999999	-10.449774559155296	14	16	9	3UTR		0	0
hsa-miR-1266-3p	NM_000043	FAS	CCCTGTTCTATGCCCTGAGGGA#TTTCTCAGGCATCAAAAGCATTTTGAGCAGGA#.(((((((.(((((((((((((#)))))))))........))))...))))))).	1781	1813	1.0	-24.1	1	3.563731e-05	0.559	0.13001820000000006	0.16335960500000002	-4.849714495602881	20	32	9	3UTR		0	0
hsa-miR-1270	NM_000043	FAS	CTGGAGATATGGAAGAGCTGTGT#GCATTTTGAGCAGGAGAGTATTACTAGAGCTTTGCCACCTCTCCAT#.((((((..(((.((((((.((.#.)).)))))).)))..)))))).	1798	1844	1.0	-21.9	1	0.1263623	0.529	0.07415916666666662	0.059982881249999995	-8.452480037449755	17	23	6	3UTR		0	0
hsa-miR-1276	NM_000043	FAS	TAAAGAGCCCTGTGGAGACA#TGTCTTTAGGCAGAAAGTCTGAGTGATCACAGGGTTCA#....(((((((((((((((.#.))))......))))))))))).	2925	2963	1.0	-22.3	0	7.593895e-05	0.588	0.30496823809523804	-0.1450232425	-9.546562468637928	15	23	11	3UTR		0	0
hsa-miR-1909-5p	NM_000043	FAS	TGAGTGCCGGTGCCTGCCCTG#CAGTTACTGAACAGGCAGGCCACTTTGCCTCT#.(((.((.((((((((.((((#.))))))))).)))..))))).	1492	1524	1.0	-22.6	0	0.0001266547	0.632	-0.11494762222222223	-0.03730257374999996	-10.225996941350221	17	22	9	3UTR		0	0
hsa-miR-1909-3p	NM_000043	FAS	CGCAGGGGCCGGGTGCTCACCG#TGGTGAACCTGGTTCTCTTTGTGG#((((((((((((((..((((((#))))))))))))))))...)))).	3320	3344	1.0	-25.0	1	0.0001102826	0.515	0.2220876588235294	0.5268826124999999	-4.906073086755913	20	24	16	3UTR		0	0
hsa-miR-1910-5p	NM_000043	FAS	CCAGTCCTGTGCCTGCCGCCT#GGTGAACCTGGTTCTCTTTGTGGTGGGCATACTGGG#(((((...(((((((((((..#.)))))))))))))))).	3321	3357	1.0	-25.2	0	0.0001559672	0.485	-0.1433418181818182	0.5101508699999999	-9.695854671446662	16	18	16	3UTR		0	0
hsa-miR-1911-5p	NM_000043	FAS	TGAGTACCGCCATGTCTGTTGGG#CTGAACAGGCAGGCCACTTT#.((((...(((.((((((((.((#)).))))))))))).)))).	1498	1518	1.0	-19.7	0	0.0002285957	0.618	-0.23134959999999996	-0.09110447374999997	-12.89840837219847	17	20	11	3UTR		0	0
hsa-miR-1912-5p	NM_000043	FAS	CTCATTGCATGGGCTGTGTATA#CCCATGTCAATGAGC#(((((((((((((.........#)))))).))))))).	3252	3267	1.0	-18.9	1	0.001446915	0.441	0.20935958571428567	0.23804205249999993	-5.762913004276319	13	15	7	3UTR		0	0
hsa-miR-1972	NM_000043	FAS	TCAGGCCAGGCACAGTGGCTCA#CCTCCTGTGTTATGGTCTGGA#((((((((.((((((.((....#))..))))))..)))))))).	2901	2922	1.0	-21.9	1	0.001924816	0.529	-0.029663824999999987	-0.0992316225	-5.227013184751041	16	21	8	3UTR		0	0
hsa-miR-1976	NM_000043	FAS	CCTCCTGCCCTCCTTGCTGT#ACCTGGTTCTCTTTGTGGTGGGCATACTGGGTAGGAGA#.(((((((((....((((..#.))))....))))))))).	3326	3364	1.0	-23.5	1	0.001250956	0.471	0.3441070222222222	0.48813583749999984	-12.110873152550473	13	19	9	3UTR		0	0
hsa-miR-2114-3p	NM_000043	FAS	CGAGCCTCAAGCAAGGGACTT#GTCGGTAAGATAGTTGTGCTTTGCTTAGGGTTCC#.((((((.((((((((.((..#.)).)))))))).)))))).	2868	2902	1.0	-22.9	1	0.0004663762	0.544	0.21690742500000001	-0.04287265000000002	-6.106959766537749	16	20	8	3UTR		0	0
hsa-miR-2277-3p	NM_000043	FAS	TGACAGCGCCCTGCCTGGCTC#GAGCCATCATAGTCTGTGCTGTCT#.((((((((.(((..((((((#))))))...)))...)))))))).	2983	3007	1.0	-23.3	1	0.003217149	0.618	-0.6108653749999999	-0.09747049499999998	-6.628120783456338	17	24	8	3UTR		0	0
hsa-miR-2681-3p	NM_000043	FAS	TATCATGGAGTTGGTAAAGCAC#GCTTTGCCACCTCTCCATT#....((((((.(((((((((..#)))))))))...)))))).	1826	1845	1.0	-21.9	0	0.1406833	0.544	-0.3885545333333333	-0.014067095000000016	-12.371336944048279	15	19	9	3UTR		0	0
hsa-miR-3116	NM_000043	FAS	TGCCTGGAACATAGTAGGGACT#GGCTCAAAACTACCTACTTCTTTCTCAGGCAT#(((((((((...((((((....#.))))))...))).)))))).	1761	1793	1.0	-21.6	1	0.05330095	0.618	-0.18196323000000003	0.13036681750000004	-11.35165869953655	15	21	6	3UTR		0	0
hsa-miR-3127-3p	NM_000043	FAS	TCCCCTTCTGCAGGCCTGCTGG#AGGCTATTTGCAGAAGGA#...((((((((((((((.....#)))))...))))))))).	3399	3417	1.0	-22.7	0	0.0009153782	0.574	0.802255188235294	0.5207181099999999	-6.514540193678739	14	18	9	3UTR		0	0
hsa-miR-3137	NM_000043	FAS	TCTGTAGCCTGGGAGCAATGGGGT#ACCCAAAGGTCACCCATGAGCTGCAGAA#(((((((((((((.((....((((#))))....))..)))).).)))))))).	3367	3395	1.0	-25.4	1	0.00228534	0.529	0.6666062266666665	0.49606114	-4.794414363722071	19	28	8	3UTR		0	0
hsa-miR-3141	NM_000043	FAS	GAGGGCGGGTGGAGGAGGA#TCCTCATGGCTTCACCTAGTGGCCCCA#(.(((((((((((((((((#)))))....))))))))....))))).	3213	3240	1.0	-23.7	1	0.002459475	0.515	0.0006289360000000599	0.18696685749999992	-5.101250328216836	18	27	8	3UTR		0	0
hsa-miR-3157-5p	NM_000043	FAS	TTCAGCCAGGCTAGTGCAGTCT#AGACTGCCCTTAGAAATTCTAGCCTGGTTTGGAG#((((((((((((((.(((((((#)))))))...........))))))))))).))).	1932	1966	1.0	-28.2	1	0.00198872	0.559	0.2579386533333334	-0.17169856625	-4.6730240064523	21	34	11	3UTR		0	0
hsa-miR-3158-5p	NM_000043	FAS	CCTGCAGAGAGGAAGCCCTTC#GGTTTTCTCTTTTTTGGTAGGG#(((((((((((((((((....#))))))))))))....))))).	2427	2449	1.0	-21.4	1	0.001144537	0.647	0.03784827619047621	0.11863640125000001	-3.937574446201665	17	22	12	3UTR		0	0
hsa-miR-3162-5p	NM_000043	FAS	TTAGGGAGTAGAAGGGTGGGGAG#CTCTCCAGTTTTCTATTTCTA#...((((((((((((.(((((((#))))))).)))))))))))).	3008	3029	1.0	-25.3	0	0.01258278	0.574	0.1992950166666667	-0.1344559125	-6.747589273982352	19	21	12	3UTR		0	0
hsa-miR-3164	NM_000043	FAS	TGTGACTTTAAGGGAAATGGCG#GCCACATTCCCGAGTTGAGGTGACC#.((.((((((((((((.((((.#))))..)))))...))))))).)).	3270	3295	1.0	-20.7	0	0.002875939	0.471	0.49283162666666674	0.2609380424999999	-6.825347112316308	18	25	7	3UTR		0	0
hsa-miR-3173-5p	NM_000043	FAS	TGCCCTGCCTGTTTTCTCCTTT#AGTTACTGAACAGGCAGGCCAC#((.(((((((((((........#.))))))))))).)).	1493	1515	1.0	-20.3	0	0.000435377	0.603	-0.3780673636363636	-0.11184745249999992	-6.4636125610623605	13	16	11	3UTR		0	0
hsa-miR-3185	NM_000043	FAS	AGAAGAAGGCGGTCGGTCTGCGG#GCAGGCCACTTTGCCTCTA#...((.(((((((.(((((((..#))))))))))..)))))).	1506	1525	1.0	-21.8	0	0.000225655	0.647	-0.1976428857142857	-0.06409100750000002	-9.272338872392192	16	19	10	3UTR		0	0
hsa-miR-3189-3p	NM_000043	FAS	CCCTTGGGTCTGATGGGGTAG#CTACCTCAAAGACCTT#.....((((((..((((((((#)))))))).)))))).	1640	1656	1.0	-20.0	0	0.01696513	0.647	0.7095706374999999	-0.05805752999999999	-18.301533565712997	14	16	8	3UTR		0	0
hsa-miR-3190-5p	NM_000043	FAS	TCTGGCCAGCTACGTCCCCA#GCTGGCCAGT#.(((((((((..........#))))))))).	2767	2777	1.0	-19.6	1	2.093109e-06	0.574	0.015345688888888888	-0.013812277500000008	-13.079371793104722	9	10	9	3UTR		0	1
hsa-miR-3191-3p	NM_000043	FAS	TGGGGACGTAGCTGGCCAGACAG#GTCTGTGCTGTCTGCTCTCCAG#((((((.((((.(((((((((..#))))).)))).)))))))))).	2994	3016	1.0	-25.5	0	0.005713397	0.574	-0.53337236	-0.08602257749999997	-8.82806429066934	19	22	10	3UTR		0	0
hsa-miR-3194-5p	NM_000043	FAS	GGCCAGCCACCAGGAGGGCTG#GGTTCTCTTTGTGGTGGGCA#.(((.(((((.(((((((((.#))))))))).))))).))).	3330	3350	1.0	-25.7	0	0.002955317	0.5	0.1718987777777778	0.49870305499999984	-10.73713648757994	17	20	9	3UTR		0	0
hsa-miR-3194-5p	NM_000043	FAS	GGCCAGCCACCAGGAGGGCTG#TAGGGTTCCCTCCTGTGTTATGGTCTGGA#..((((((((((((((((...#.)))))))).))...)).)))).	2893	2922	1.0	-24.7	1	0.001924816	0.529	-0.18146398095238095	-0.07897775750000001	-4.95700071937229	16	23	8	3UTR		0	0
hsa-miR-3194-3p	NM_000043	FAS	AGCTCTGCTGCTCACTGGCAGT#TGAGCAGGAGAGTA#.(((((.(((((((........#))))))).))))).	1804	1818	1.0	-21.1	0	6.052395e-05	0.588	-0.05711342857142856	0.05998292249999998	-6.305510012782684	12	14	7	3UTR		0	0
hsa-miR-3196	NM_000043	FAS	CGGGGCGGCAGGGGCCTC#GGCTTCACCTAGTGGCCCCA#.(((((.(((((((((..#))))...))).)).))))).	3220	3240	1.0	-24.6	0	0.002459475	0.515	0.3103866461538462	0.06808441499999993	-5.337011372228436	14	20	5	3UTR		0	0
hsa-miR-4316	NM_000043	FAS	GGTGAGGCTAGCTGGTG#CCTCATGGCTTCACCT#((((((((((...((..#))...)))))))))).	3214	3230	1.0	-19.1	1	0.00197607	0.515	0.62198732	0.11739852749999993	-11.631331924178227	12	16	10	3UTR		0	0
hsa-miR-4318	NM_000043	FAS	CACTGTGGGTACATGCT#GGCATGCCCACAGG#..(((((((..((((((#))))))))))))).	3472	3486	1.0	-20.1	1	0.0004257703	0.559	-0.24855751428571424	0.21690733000000004	-9.02428166311082	13	14	13	3UTR		0	0
hsa-miR-4327	NM_000043	FAS	GGCTTGCATGGGGGACTGG#TCTCCCATGTCAATGAGCACAGCCA#(((((((((((((((....#))))))))).))........)))).	3249	3274	1.0	-20.3	1	0.003892074	0.426	0.3137747916666666	0.2882368374999999	-4.1706235265052785	15	25	9	3UTR		0	0
hsa-miR-2355-3p	NM_000043	FAS	ATTGTCCTTGCTGTTTGGAGAT#TCTCCAGTTTTCTATTTCTAGACAGAAGTAGGGCAAG#.(((((((..((((((((((((#.))))))))))))....))))))).	3009	3046	1.0	-22.6	1	3.367827e-05	0.588	0.2814856	-0.11420198749999999	-6.09222096393106	19	25	12	3UTR		0	0
hsa-miR-4269	NM_000043	FAS	GCAGGCACAGACAGCCCTGGC#CAGGGTTCACTCATTAATTTCTCTTTTCTGAGCCATCATAGTCTGTGCTGTCTGCT#((((((((((((.....((((#.)))).....))))))))...)))).	2954	3010	1.0	-23.8	1	0.002483044	0.603	0.10301555999999999	-0.03846968500000002	-7.052043616942562	16	26	8	3UTR		0	0
hsa-miR-4273	NM_000043	FAS	GTGTTCTCTGATGGACAG#GTTAGAGAACACC#((((((((((((......#)))))))))))).	3107	3120	1.0	-17.0	1	0.05079786	0.603	0.25213168333333336	0.14469735250000001	-7.052043616942562	12	13	12	3UTR		0	0
hsa-miR-3605-5p	NM_000043	FAS	TGAGGATGGATAGCAAGGAAGCC#TTTCCTGCATATTATCCATTCTA#..((((((((((((.((((((..#))))))))....)))))))))).	2737	2760	1.0	-19.6	1	0.0214302	0.574	0.018770150000000027	-0.10803750000000004	-5.692450279622925	18	23	10	3UTR		0	1
hsa-miR-3610	NM_000043	FAS	GAATCGGAAAGGAGGCGCCG#GGGGCTTGCTTTTTGGTTTT#(((((((((((.((((.((.#)).)))).))))))))))).	2446	2466	1.0	-22.4	1	0.01411102	0.632	-0.2688769454545454	0.11936977750000002	-7.284377755798021	17	20	11	3UTR		0	0
hsa-miR-3612	NM_000043	FAS	AGGAGGCATCTTGAGAAATGGA#CCAACATATTTGTAGATTTTTAATATCTCATGATTCTGCCTCCA#.(((((((((.(((((......#.))))).))...))))))).	1213	1257	1.0	-20.7	1	0.02491153	0.706	0.03606062500000002	0.04612751499999998	-6.618099312767468	14	20	7	3UTR		0	1
hsa-miR-3622b-5p	NM_000043	FAS	AGGCATGGGAGGTCAGGTGA#TGGCCCCAAGCATGACTTCTCCCATGTCA#.((((((((((((((.((..#.)).))))..)))))))))).	3232	3261	1.0	-23.0	1	0.0008884846	0.456	0.11563731249999998	0.20898205249999996	-4.026373917660731	16	21	10	3UTR		0	0
hsa-miR-3648	NM_000043	FAS	AGCCGCGGGGATCGCCGAGGG#TTGAGGTGACCCCACGGTC#.((((.((((.(((((..((.#))..))))))))).)))).	3284	3303	1.0	-23.7	0	4.043352e-05	0.441	0.8826488000000001	0.36661137499999996	-8.519058073960514	15	19	9	3UTR		0	0
hsa-miR-3655	NM_000043	FAS	GCTTGTCGCTGCGGTGTTGCT#CTTCATCAAGAGTAAATGCAGTGGCATGCT#((.((((((((((...(((((#.))))).)))))))))).)).	1288	1318	1.0	-21.4	0	0.0008221337	0.588	0.33304199999999995	-0.04447715749999999	-7.320452478582767	17	21	10	3UTR		0	0
hsa-miR-3661	NM_000043	FAS	TGACCTGGGACTCGGACAGCTG#GCTGTCTGCTCTCCAGT#....((((((..((((((((..#)))))))).)).)))).	3000	3017	1.0	-20.2	0	0.008686906	0.559	-0.6196715500000001	-0.12036630749999999	-15.718140253644634	14	17	8	3UTR		0	0
hsa-miR-3679-5p	NM_000043	FAS	TGAGGATATGGCAGGGAAGGGGA#TTCTTTCCTGCATATTATCCA#...(((((..(((((((((((..#)))))))))))....))))).	2734	2755	1.0	-22.0	0	0.01849206	0.588	-0.2073864727272727	-0.09923149999999997	-8.81343632025268	16	21	11	3UTR		0	0
hsa-miR-3681-3p	NM_000043	FAS	ACACAGTGCTTCATCCACTACT#AGTGGAGAAGTCTTTGTA#(((.((.(((((.((((((...#))))))))))))).))).	3176	3194	1.0	-16.8	0	0.003411729	0.544	-0.42300286666666675	0.13501065499999995	-9.802413868698416	16	18	13	3UTR		0	0
hsa-miR-3688-3p	NM_000043	FAS	TATGGAAAGACTTTGCCACTCT#AGTTCCTTTGGGAGGAAGACAGTGGAGAAGTCTTTGTAC#..((.(((((((((.(((((..#.))))).))))))))).)).	3156	3195	1.0	-19.3	0	0.002697168	0.559	0.4145561111111111	0.10859250749999996	-9.811487454435396	16	20	9	3UTR		0	0
hsa-miR-3907	NM_000043	FAS	AGGTGCTCCAGGCTGGCTCACA#AGCCTGGTTTGGAGATACTA#.(((((((((((((((((....#)))).))))))))).)))).	1952	1972	1.0	-22.0	1	0.006876543	0.559	0.2418861	-0.14090537375	-3.793324837357118	17	20	9	3UTR		0	0
hsa-miR-3926	NM_000043	FAS	TGGCCAAAAAGCAGGCAGAGA#TTGGTAGGGGCTTGCTTTTTGGTTT#.(((((((((((((((.....#.))))))))))))))).	2440	2465	1.0	-23.0	1	0.006840322	0.632	0.027234299999999993	0.2220134675	-3.793324837357118	15	17	15	3UTR		0	0
hsa-miR-3928-3p	NM_000043	FAS	GGAGGAACCTTGGAGCTTCGGC#GCTTAGGGTTCCCTCCT#(((((((((((.((((......#)))))))))))).))).	2890	2907	1.0	-21.1	1	0.0004315692	0.529	-0.16468983333333334	0.039024035000000026	-7.284377755798021	15	17	12	3UTR		0	0
hsa-miR-3936	NM_000043	FAS	TAAGGGGTGTATGGCAGATGCA#TGCTCTTGTCATACCCCCA#...((((.(((((((((..(((#)))..))))))))))))).	2154	2173	1.0	-23.7	0	0.2956875	0.632	0.4782157777777778	-0.18416231999999993	-8.82817512285937	16	19	13	3UTR		0	0
hsa-miR-3940-5p	NM_000043	FAS	GTGGGTTGGGGCGGGCTCTG#TAGAGAACACCCTATTCCACT#(((((.(((((.(..(((((#)))))..).))))).))))).	3109	3130	1.0	-24.1	0	0.03605458	0.603	-0.019095960000000002	0.16759320499999997	-10.777625994762108	16	21	5	3UTR		0	0
hsa-miR-3940-5p	NM_000043	FAS	GTGGGTTGGGGCGGGCTCTG#TAGAGCTTTGCCACCTCTCCATT#(((((..(((((((((((((#)))))))).))).))..))))).	1822	1845	1.0	-22.5	0	0.1406833	0.544	-0.32468731999999995	-0.04339388250000001	-7.382219742266031	18	23	8	3UTR		0	0
hsa-miR-3944-3p	NM_000043	FAS	TTCGGGCTGGCCTGCTGCTCCGG#CTGGCCAGTGGGCCACCTT#...(((.((((((((((..((((#)))).))))))))))))).	2768	2787	1.0	-24.9	0	5.387403e-05	0.603	-0.05432052	-0.027902097500000007	-8.058226728550057	17	19	13	3UTR		0	0
hsa-miR-3944-3p	NM_000043	FAS	TTCGGGCTGGCCTGCTGCTCCGG#GGCAGGCCACTTTGCCTC#...(((((((((((((.......#)))))))))....)))).	1505	1523	1.0	-22.7	0	3.578844e-05	0.632	-0.19637318823529415	-0.06776858125	-6.514540193678739	13	18	9	3UTR		0	0
hsa-miR-3945	NM_000043	FAS	AGGGCATAGGAGAGGGTTGATAT#GTATTACTAGAGCTTTGCCACCTCTCCATTTTTGCCTTG#((((((..(((((((........#.))))))).....)))))).	1815	1854	1.0	-20.8	0	0.002011527	0.529	-0.06549434285714285	0.05045190375	-8.027944990557229	13	20	7	3UTR		0	0
hsa-miR-642b-3p	NM_000043	FAS	AGACACATTTGGAGAGGGACCC#GGGTTCCCTCCTGTGTTA#.((((((...((((.(((((((#))))))))))))))))).	2895	2913	1.0	-24.8	1	0.004915633	0.559	-0.067403	0.024053542499999997	-9.141305453362325	17	18	17	3UTR		0	0
hsa-miR-550b-2-5p	NM_000043	FAS	ATGTGCCTGAGGGAGTAAGACA#CTTCTTTCTCAGGCATC#..(((((((((((((.(((...#)))))))))))))))).	1777	1794	1.0	-22.9	1	0.04436112	0.618	0.11175623076923075	0.15822734125000001	-5.1900497996759025	16	17	16	3UTR		0	0
hsa-miR-4421	NM_000043	FAS	ACCTGTCTGTGGAAAGGAGCTA#CTTCTTTCTCAGGCAT#...((((((.(((((((((...#))))))))))))))).	1777	1793	1.0	-17.9	0	0.05330095	0.618	0.08719201111111108	0.13916492500000002	-7.757046662006918	15	16	15	3UTR		0	0
hsa-miR-4428	NM_000043	FAS	CAAGGAGACGGGAACATGGAGC#GCTTAGGGTTCCCTCCTG#..((((...((((((...((((#))))...)))))))))).	2890	2908	1.0	-18.4	0	0.0009656918	0.544	-0.012050333333333343	0.035501477499999996	-10.103760921973617	14	18	10	3UTR		0	1
hsa-miR-4436a	NM_000043	FAS	GCAGGACAGGCAGAAGTGGAT#TCCATTTTTGCCTTGGTGCT#(((....(((((((((((((.#)))))))))))))...))).	1839	1859	1.0	-23.1	0	0.014246	0.515	-0.02359768461538462	-0.10204763375	-14.533279192037693	16	20	13	3UTR		0	0
hsa-miR-4439	NM_000043	FAS	GTGACTGATACCTTGGAGGCAT#TGCCTCCAAGGATGTTTAAAATCTAGTTG#..(((((((((((((((((((.#))))))))))).))))........)))).	1249	1278	1.0	-23.3	1	0.003327274	0.632	0.04504881428571427	-0.15301410499999993	-4.95700071937229	19	29	11	3UTR		0	0
hsa-miR-4447	NM_000043	FAS	GGTGGGGGCTGTTGTTT#AATAGATTCTTATTTTTCCCCCACCC#((((((((.........#.)))))))).	2037	2063	1.0	-18.0	1	0.1329384	0.662	-0.3168658	-0.48769455624999997	-15.522517528523212	8	10	8	3UTR		0	0
hsa-miR-4450	NM_000043	FAS	TGGGGATTTGGAGAAGTGGTGA#GCCACATTCCCGAGTTGAGGTGACCCCAC#(((((((((((.((((((((..#))))).)))))))))........))))).	3270	3299	1.0	-22.1	1	0.0006337843	0.471	0.33092375789473677	0.17551877	-7.284377755798021	19	29	9	3UTR		0	0
hsa-miR-4462	NM_000043	FAS	TGACACGGAGGGTGGCTTGGGAA#TTCCCGAGTTGAGGTGACCCCACGGTCC#.(((.((..((((((((((((((#))))))))))......))))..))))).	3276	3304	1.0	-24.5	0	2.403885e-05	0.441	0.4916578199999999	0.2362809075	-11.282386599595984	19	28	10	3UTR		0	0
hsa-miR-4463	NM_000043	FAS	GAGACTGGGGTGGGGCC#GGCTAACCCCACTCTA#.(((.((((((..((((#)))).)))))).))).	1437	1453	1.0	-19.5	0	0.007027869	0.618	-0.7567314166666667	-0.25966317250000004	-12.548295934432188	13	16	6	3UTR		0	0
hsa-miR-4469	NM_000043	FAS	GCTCCCTCTAGGGTCGCTCGGA#TCTGAGTGATCACAGGGTTCA#(..((((....(((((((((((#)))))))))))..))))..).	2942	2963	1.0	-22.0	0	7.593895e-05	0.588	-0.1817690909090909	-0.1009928775	-14.096095333688211	16	21	11	3UTR		0	0
hsa-miR-4470	NM_000043	FAS	TGGCAAACGTGGAAGCCGAGA#GGCAGGCCACTTTGCCT#.((((((.((((..(((....#)))...)))))))))).	1505	1522	1.0	-19.4	1	1.359732e-05	0.618	0.3506607166666666	-0.05642786750000002	-8.252930296724397	13	17	10	3UTR		0	0
hsa-miR-4474-3p	NM_000043	FAS	TTGTGGCTGGTCATGAGGCTAA#TAGCTTTGTGACATGTCATGAA#(((((((..((((((((((((.#))))))))))))..))))))).	1989	2011	1.0	-24.1	1	0.002679624	0.632	0.19635224166666668	-0.05145876250000001	-7.307599033628058	19	22	12	3UTR		0	0
hsa-miR-4483	NM_000043	FAS	GGGGTGGTCTGTTGTTG#ACAAATGTCTATCCACAGGCTAACCCCA#((((((((((((.....#.)))))))).)))).	1420	1448	1.0	-19.5	1	0.03794852	0.618	-0.15947520769230777	-0.3002467849999999	-7.052043616942562	12	15	8	3UTR		0	0
hsa-miR-4494	NM_000043	FAS	CCAGACTGTGGCTGACCAGAGG#CTTAGGGTTCCCTCCTGTGTTATGGTCTGGA#((((((((((((..((..((((#.))))..)))))))))))))).	2891	2922	1.0	-22.1	1	0.001924816	0.529	-0.1764318	-0.0006033749999999893	-6.083544976388314	18	22	14	3UTR		0	0
hsa-miR-4506	NM_000043	FAS	AAATGGGTGGTCTGAGGCAA#GCCAGTGGGCCACCTT#....((((((((((.(((..#)))..)))))))))).	2771	2787	1.0	-21.0	0	5.387403e-05	0.603	-0.3854302599999999	-0.0032450150000000247	-10.282012028888563	13	16	10	3UTR		0	0
hsa-miR-2392	NM_000043	FAS	TAGGATGGGGGTGAGAGGTG#CACGGTCCAGAATCATCCTCATTCTGG#((((((((((((((..((..#.))....)))))))))))))).	3296	3323	1.0	-20.7	1	0.0001918191	0.485	0.9339761857142858	0.43617948999999995	-4.906073086755913	16	22	14	3UTR		0	0
hsa-miR-4525	NM_000043	FAS	GGGGGGATGTGCATGCTGGTT#GGCCCCAAGCATGACTTCTCCCA#.((((((.((.((((((((((#))))...)))))))).)))))).	3233	3256	1.0	-22.8	1	0.004877333	0.456	-0.22610740000000001	0.226594205	-8.9317342419481	18	23	8	3UTR		0	0
hsa-miR-4535	NM_000043	FAS	GTGGACCTGGCTGGGAC#CAGGCAGGCCACT#((((.((((.(((....#))).)))))))).	1503	1516	1.0	-19.6	0	0.0003294405	0.618	0.11785560000000003	-0.08881795375000003	-11.12445664741697	11	13	8	3UTR		0	0
hsa-miR-4537	NM_000043	FAS	TGAGCCGAGCTGAGCTTAGCTG#TAGTTGTGCTTTGCTTAGGGTTCC#.(((((((((.((((.((((((#)))))).)))).))))..))))).	2878	2902	1.0	-20.3	1	0.0004663762	0.544	0.048791545454545455	0.10066651500000001	-6.851148393071081	19	24	6	3UTR		0	0
hsa-miR-4538	NM_000043	FAS	GAGCTTGGATGAGCTGGGCTGA#CGGTCCAGAATCATCCTCATTCT#(((...((((((.((((((((.#))))))))..))))))...))).	3298	3321	1.0	-23.5	0	0.0001259728	0.471	0.8597534	0.32258082499999996	-14.278723269832616	17	23	8	3UTR		0	0
hsa-miR-3976	NM_000043	FAS	TATAGAGAGCAGGAAGATTAATGT#GTCTTCCTTTTCTCTAA#..(((((((.((((((((......#)))))))).))))))).	2466	2483	1.0	-19.4	1	0.1434147	0.662	0.1303672	0.09297560499999998	-6.199507187700468	15	17	8	3UTR		0	0
hsa-miR-4632-5p	NM_000043	FAS	GAGGGCAGCGTGGGTGTGGCGGA#TTGGCATGCCCACAGGGTCTTCT#((((((...(((((((((.(((.#))).)))))))))...)))))).	3470	3493	1.0	-26.1	0	0.0001399975	0.574	-0.3995188444444444	0.2019370225	-8.851285568499378	18	23	9	3UTR		0	0
hsa-miR-4633-3p	NM_000043	FAS	AGGAGCTAGCCAGGCATATGCA#TGTGTATGCATTTTACTGGCTCA#..(((((((....(((((((((#)))))))))......))))))).	1744	1767	1.0	-20.6	1	0.07261389	0.662	0.3152882666666667	0.12890067	-13.660215585373416	16	23	9	3UTR		0	0
hsa-miR-4645-3p	NM_000043	FAS	AGACAGTAGTTCTTGCCTGGTT#ACCAAAAGGCAAGACTGCC#.....((((.(((((((((((.#))))...))))))))))).	1921	1940	1.0	-18.6	0	9.595142e-05	0.618	-0.4299832071428572	-0.057324132500000034	-14.90810611177858	15	19	11	3UTR		0	0
hsa-miR-4649-3p	NM_000043	FAS	TCTGAGGCCTGCCTCTCCCCA#TGTGGATAAGAAAGTATACATTTCAAGGGGTAGGTTTTAT#..((((((((((((((.....#.)))))))))))))).	2662	2702	1.0	-20.2	1	0.03196251	0.691	-0.0422436857142857	-0.08602235750000001	-4.95700071937229	14	16	14	3UTR		0	0
hsa-miR-4653-5p	NM_000043	FAS	TCTCTGAGCAAGGCTTAACACC#GTAAGCATGTCGGTAAGATAGTTGTGCTTTGCTTAGGGT#.(((((((((((((.((((...#.)))).))))))))))))).	2860	2899	1.0	-23.7	1	0.003415346	0.544	0.1694894153846154	-0.07017148750000005	-4.528774397607753	17	20	13	3UTR		0	1
hsa-miR-4655-5p	NM_000043	FAS	CACCGGGGATGGCAGAGGGTCG#ACCCTATTCCACTTTGGTGA#((((((((.(((...(((((..#)))))...))))))))))).	3117	3137	1.0	-21.5	1	0.001906577	0.603	0.313774725	0.1253238275	-7.875384194884712	16	20	11	3UTR		0	0
hsa-miR-4660	NM_000043	FAS	TGCAGCTCTGGTGGAAAATGGAG#TCACCCATGAGCTGCAG#((((((((.(((((.........#)))))...)))))))).	3376	3393	1.0	-20.9	1	0.001805288	0.515	0.6748256749999999	0.49958371749999997	-5.962462745001676	13	17	8	3UTR		0	1
hsa-miR-4661-5p	NM_000043	FAS	AACTAGCTCTGTGGATCCTGAC#GTTAGTACAAATGTCTATCCACAGGCTAA#...((((.((((((((...(((#.))).)))))))))))).	1414	1443	1.0	-19.6	0	0.01536534	0.618	-0.42954724999999994	-0.32572937375	-8.82817512285937	15	18	12	3UTR		0	0
hsa-miR-4664-3p	NM_000043	FAS	CTTCCGGTCTGTGAGCCCCGTC#GGCTATTTGCAGAAGGAGCTCACAGATCA#.....(((((((((((.((.((#.)).)).))))))))))).	3400	3429	1.0	-23.5	0	0.007895984	0.632	0.9646262727272726	0.50927001	-13.6655996434504	15	19	11	3UTR		0	0
hsa-miR-4665-5p	NM_000043	FAS	CTGGGGGACGCGTGAGCGCGAGC#GCTTTGCTTAGGGTTCCCTC#..(((((((.(.((((((.((((#)))))))))).)))))))).	2885	2905	1.0	-23.2	1	0.001310746	0.559	-0.057339000000000015	0.04871069000000002	-9.546310497296824	18	20	10	3UTR		0	1
hsa-miR-4667-3p	NM_000043	FAS	TCCCTCCTTCTGTCCCCACAG#TTGTGGTGGGCATACTGGGTAGGAGAA#((((((((..(((((((((((#)))))).)))))....))).))).)).	3338	3365	1.0	-22.2	1	0.001252176	0.471	0.4165123500000001	0.5224794624999999	-6.236470572775607	19	27	6	3UTR		0	0
hsa-miR-4671-5p	NM_000043	FAS	ACCGAAGACTGTGCGCTAATCT#TGCACAGTTTATTGGTG#(((((((((((((((.......#)))))))))).))))).	1656	1673	1.0	-18.8	1	0.008395438	0.676	-0.15556930625	0.14209777375	-4.1706235265052785	15	17	10	3UTR		0	0
hsa-miR-4674	NM_000043	FAS	CTGGGCTCGGGACGCGCGGCT#AGCCACATTCCCGAGTTGAGG#((.(((((((((...(.((((#)))).)..))))))))).)).	3269	3290	1.0	-24.3	0	0.01383935	0.471	0.5554529333333333	0.1570261325	-8.376534010945397	16	21	9	3UTR		0	0
hsa-miR-4682	NM_000043	FAS	TCTGAGTTCCTGGAGCCTGGTCT#AGGCTATTTGCAGAAGGAGCTCAC#..(((((((((...((.((((((#))))))...))...))))))))).	3399	3423	1.0	-21.0	1	0.002205845	0.603	0.9233528	0.58764444	-10.449774559155296	17	24	9	3UTR		0	0
hsa-miR-4690-5p	NM_000043	FAS	GAGCAGGCGAGGCTGGGCTGAA#CAGGCCACTTTGCCTCTA#.((.((((((((.(((.(((..#))).))))))))))))).	1507	1525	1.0	-22.8	0	0.000225655	0.647	0.2311127	-0.05549927500000001	-8.114477724982551	16	18	13	3UTR		0	0
hsa-miR-4691-5p	NM_000043	FAS	GTCCTCCAGGCCATGAGCTGCGG#CTGTGTTATGGTCTGGAA#....((((((((((((...((((#)))).)))))))))))).	2905	2923	1.0	-21.4	0	0.004596187	0.544	-0.11185438333333332	-0.08250004250000001	-9.546562468637928	16	18	12	3UTR		0	1
hsa-miR-4691-5p	NM_000043	FAS	GTCCTCCAGGCCATGAGCTGCGG#CTGCCCTTAGAAATTCTAGCCTGGTTTGGAGA#...((((((((((.(.((((...#.))))))))))))))).	1935	1967	1.0	-20.8	0	0.002471788	0.559	0.029190099999999997	0.005728449999999996	-7.604429191502758	15	17	15	3UTR		0	1
hsa-miR-4691-3p	NM_000043	FAS	CCAGCCACGGACTGAGAGTGCAT#GCCATCATAGTCTGTGCTGT#.(((.(((((((((.((..((..#))..)).)))))))))))).	2985	3005	1.0	-21.7	0	0.004882032	0.618	-0.7909023999999999	-0.07809707500000002	-8.647811572420224	16	20	12	3UTR		0	0
hsa-miR-4692	NM_000043	FAS	TCAGGCAGTGTGGGTATCAGAT#ATTGGCATGCCCACAGGGTCTT#..((((..(((((((((.....#.)))))))))..)))).	3469	3491	1.0	-19.2	0	0.0001759671	0.574	0.22669346666666673	0.1737574925	-8.81432218342424	13	17	9	3UTR		0	0
hsa-miR-4695-5p	NM_000043	FAS	CAGGAGGCAGTGGGCGAGCAGG#CTTGGTCTTCTTTATTGGCATGCCCACAGGGTCTTCTGA#((((((((.(((((((.((...#.)).)))))))...)))))))).	3456	3495	1.0	-27.7	1	6.064178e-05	0.574	0.19049077500000006	0.16759321750000003	-4.993964104447428	17	23	8	3UTR		0	0
hsa-miR-4697-3p	NM_000043	FAS	TGTCAGTGACTCCTGCCCCTTGGT#TCAAGGGGTAGGTTTTATTA#....(((((..((((((((((((.#))))))))))))..))))).	2684	2704	1.0	-25.1	0	0.02244366	0.706	-0.18230266666666664	-0.05872350749999996	-13.613843412376458	17	20	12	3UTR		0	0
hsa-miR-4699-5p	NM_000043	FAS	AGAAGATTGCAGAGTAAGTTCC#GCTGTCTGCTCTCCAGTTTTCTA#(((((((((.((((((......#.)))))).))))))))).	3000	3023	1.0	-16.9	1	0.009013507	0.559	0.09362159999999999	-0.07721639250000001	-5.180080914529843	15	18	9	3UTR		0	0
hsa-miR-4701-3p	NM_000043	FAS	ATGGGTGATGGGTGTGGTGT#ATACTGGGTAGGAGAATCACCCAAAGGTCACCCATG#(((((((((...((.((((.#.))))))...))))))))).	3349	3385	1.0	-22.3	1	0.01702336	0.529	0.5319702000000001	0.5031061099999999	-12.087108259787184	15	20	9	3UTR		0	1
hsa-miR-4707-3p	NM_000043	FAS	AGCCCGCCCCAGCCGAGGTTCT#GACCCCACGGTCCAGAATCATCCTCATTCTGGTGAACCTGGTTCTCTTTGTGGTGGGCA#.(((((((.(((((.((((((.#.)))))))))......)).))))))).	3291	3350	1.0	-26.9	1	0.002955317	0.5	0.6270201714285716	0.4132837525	-5.585164055853516	18	27	9	3UTR		0	0
hsa-miR-4709-3p	NM_000043	FAS	TTGAAGAGGAGGTGCTCTGTAGC#TTAGAAGGTACTTCCTTTTTAAC#((((((((((((((((.(.(((.#))).).)))))))))))))))).	2525	2548	1.0	-20.9	1	0.1208432	0.691	0.0607160625	-0.05995735624999999	-3.937574446201665	20	23	16	3UTR		0	0
hsa-miR-4711-5p	NM_000043	FAS	TGCATCAGGCCAGAAGACATGAG#CTCATGATTCTGCCTCCAAGGATGTT#.((((((((.(((((..((((((#)))))).)))))))).....))))).	1239	1265	1.0	-19.9	1	0.001032101	0.691	-0.002659776923076934	-0.15301427500000003	-5.2688803859889095	19	26	8	3UTR		0	0
hsa-miR-4721	NM_000043	FAS	TGAGGGCTCCAGGTGACGGTGG#CCACGGTCCAGAATCATCCTCATTCTGGTGAACCTGGTTCTCTTT#.(((((..(((((((((.((((#)))).))).......................))))))..))))).	3295	3340	1.0	-22.9	0	0.0006854162	0.515	0.4524710624999998	0.4511498374999998	-7.650646301409068	18	45	6	3UTR		0	0
hsa-miR-4723-5p	NM_000043	FAS	TGGGGGAGCCATGAGATAAGAGCA#TGTGCTTTGCTTAGGGTTCCCTCC#.(((((((((.((((..(((.(((#))).)))..)))).))))))))).	2882	2906	1.0	-25.1	1	0.0005893035	0.544	-0.11772377777777779	0.04783013000000004	-6.851148393071081	19	24	9	3UTR		0	0
hsa-miR-4726-5p	NM_000043	FAS	AGGGCCAGAGGAGCCTGGAGTGG#TCCTCATGGCTTCACCTAGTGGCCCC#.((((((.(((((((..(((.((#)))))..))))...)))..)))))).	3213	3239	1.0	-25.7	1	0.0007721319	0.515	0.5797180200000001	0.10859242749999995	-6.340008846841362	18	26	6	3UTR		0	0
hsa-miR-4743-5p	NM_000043	FAS	TGGCCGGATGGGACAGGAGGCAT#TGCCTTGGTGCTCATCTTAATGGCCT#.(((((((((((.((.((((((.#))))))..)))))))))....)))).	1847	1873	1.0	-25.7	1	0.0043037	0.544	-0.09789313333333335	-0.011134556250000007	-5.315504530326973	19	26	9	3UTR		0	0
hsa-miR-4747-5p	NM_000043	FAS	AGGGAAGGAGGCTTGGTCTTAG#CTAGCTACATGCTGGCCAGTGGGCCACCTTTCTTT#((((((((.(((((((((....#.)))))...)))).)))))))).	2757	2792	1.0	-21.6	1	0.004316936	0.603	-0.19991486666666666	-0.08866398999999998	-4.993964104447428	17	23	8	3UTR		0	0
hsa-miR-4754	NM_000043	FAS	ATGCGGACCTGGGTTAGCGGAGT#GCTCTCAGAGAAAGTAGCTTTGTGACATGTCATGAACCCATGTTTGCAA#.(((((((.((((((.(((((((#.)))))))...........)))))).))))))).	1975	2024	1.0	-20.7	1	0.00313825	0.706	-0.23307595714285714	-0.041194419999999995	-5.082763575906494	20	34	7	3UTR		0	0
hsa-miR-4766-5p	NM_000043	FAS	TCTGAAAGAGCAGTTGGTGTT#GATACTAACTGCTCTCAGAG#(((((..((((((((((((((#))))))))))))))))))).	1965	1985	1.0	-25.6	0	0.0008019881	0.574	-0.14928471428571427	-0.12917469000000006	-7.382219742266031	19	20	19	3UTR		0	0
hsa-miR-4768-3p	NM_000043	FAS	CCAGGAGATCCAGAGAGAAT#TTCTTTATTGGCATGCCCACAGGGTCTTCTGA#.((((((((((.........#.)))))))))).	3463	3495	1.0	-16.6	1	6.064178e-05	0.574	0.84742502	0.28823685499999996	-10.254597317694373	10	12	10	3UTR		0	0
hsa-miR-4769-3p	NM_000043	FAS	TCTGCCATCCTCCCTCCCCTAC#GGGAGGAAGACAGTGGAGAA#(((.((((.((.((((((....#)))))).))...))))))).	3165	3185	1.0	-19.2	0	0.006100111	0.603	0.39890049999999994	0.06368135999999998	-11.372789689002973	15	20	7	3UTR		0	0
hsa-miR-4776-5p	NM_000043	FAS	GTGGACCAGGATGGCAAGGGCT#AGCATTGCATATTCAAACATCTTGGTCTTCT#(.(((((((((((((((..(((#))).)))).........))))))))))).).	3436	3467	1.0	-21.5	1	0.04984599	0.588	0.6484060499999998	0.4229704725	-5.101250328216836	19	31	11	3UTR		0	0
hsa-miR-2467-3p	NM_000043	FAS	AGCAGAGGCAGAGAGGCTCAGG#CTGAACAGGCAGGCCACTTTGCCTCTA#...((((((((((.(((((((.#))))........))).)))))))))).	1498	1525	1.0	-24.1	0	0.000225655	0.647	0.15938386	-0.053306081250000005	-7.371380111199145	17	27	10	3UTR		0	0
hsa-miR-4793-5p	NM_000043	FAS	ACATCCTGCTCCACAGGGCAGAGG#TTCTGGTGAACCTGGTTCTCTTTGTGGTGGGCATACTGGGTAGGAG#...(((((((((((((((.((((.#.))))))))))))...........))))))).	3317	3363	1.0	-21.0	0	0.00124842	0.471	0.19387631538461542	0.5092702625	-6.514540193678739	19	32	12	3UTR		0	0
hsa-miR-4799-5p	NM_000043	FAS	ATCTAAATGCAGCATGCCAGTC#GATTGGTAATTTGTTTGGGTTTAGAA#.(((((((.(((((((((((((#))))))))...)))).).))))))).	3606	3632	1.0	-19.2	1	0.003001168	0.676	0.22510242352941182	-0.11041284750000001	-4.849714495602881	20	26	8	3UTR		0	1
hsa-miR-5001-3p	NM_000043	FAS	TTCTGCCTCTGTCCAGGTCCTT#GGTCTGGAAAGTGTCTTTAGGCAGAAA#((((((((((.((((((.((..#)))))))).)).......)))))))).	2914	2941	1.0	-22.2	1	0.0005513259	0.559	0.18893518823529412	-0.20666595000000004	-6.7623489216120145	18	27	8	3UTR		0	1
hsa-miR-5006-5p	NM_000043	FAS	TTGCCAGGGCAGGAGGTGGAA#TCCATTTTTGCCTTGGTG#..(((((((((.((((((((.#))))))))))))))))).	1839	1857	1.0	-24.3	1	0.0002200636	0.529	0.2566357888888889	-0.10351395125000001	-8.303804028968646	17	18	17	3UTR		0	0
hsa-miR-5008-5p	NM_000043	FAS	TGAGGCCCTTGGGGCACAGTGG#TGCCCACAGGGTCTTC#.((((((((..(((((......#)))))..)))))))).	3476	3492	1.0	-22.5	1	0.0001655094	0.574	0.45467175	0.29704293750000005	-7.8606057810956464	13	16	8	3UTR		0	0
hsa-miR-5010-5p	NM_000043	FAS	AGGGGGATGGCAGAGCAAAATT#GATTTAGGAATTGCTCTTGTCATACCCCCA#.(((((((((((((((((....#.))))))).))))).))))).	2143	2173	1.0	-28.0	1	0.2956875	0.632	0.27584371578947364	-0.21642176749999992	-3.793324837357118	17	21	7	3UTR		0	0
hsa-miR-5010-5p	NM_000043	FAS	AGGGGGATGGCAGAGCAAAATT#GCTTTGCCACCTCTC#.(((((.(((((((((......#)))))))))))))).	1826	1841	1.0	-23.5	0	0.05279769	0.559	-0.3885545333333333	-0.014067095000000016	-5.337011372228436	14	15	14	3UTR		0	0
hsa-miR-5090	NM_000043	FAS	CCGGGGCAGATTGGTGTAGGGTG#GCTTTGCCACCTCTCCATTTTTGCCTTGGT#((((((((((.(((.(..(((((#.)))))).)))..)))))))))).	1826	1856	1.0	-23.7	1	0.0008221901	0.529	0.1289018	-0.08078570125000002	-7.49779848186265	19	24	10	3UTR		0	0
hsa-miR-5093	NM_000043	FAS	AGGAAATGAGGCTGGCTAGGAGC#AGCACAGCCACATTCCCG#.((.((((.((((((((......#))).))))).)))).)).	3264	3282	1.0	-18.7	0	0.07203935	0.471	0.7433168444444443	0.3551632699999999	-7.881736770562071	14	18	5	3UTR		0	0
hsa-miR-5189-5p	NM_000043	FAS	TCTGGGCACAGGCGGATGGACAGG#TCTGAGCCATCATAGTCTGTGCTGTCTGCTCTCCAGT#.((((((((((((.(((((.((((#))))..)))))...))))))))..........)))).	2980	3017	1.0	-24.6	1	0.008686906	0.559	-0.4475529363636364	-0.10451538499999997	-4.650164754877524	21	37	8	3UTR		0	0
hsa-miR-5192	NM_000043	FAS	AGGAGAGTGGATTCCAGGTGGT#TCTGTGCTGTCTGCTCTCCA#.(((((((((((.(((((....#)))).)..))))))))))).	2995	3015	1.0	-20.9	1	0.005235253	0.559	-0.39951963636363635	-0.1045153675	-5.08245545002336	16	20	11	3UTR		0	0
hsa-miR-5192	NM_000043	FAS	AGGAGAGTGGATTCCAGGTGGT#TACCTGGAACCACCTA#...((.((((.(((((((((..#))))))))))))))).	2314	2330	1.0	-21.7	0	0.04610379	0.662	-0.2712470444444444	-0.14530468875000008	-11.240273430282135	15	16	15	3UTR		0	0
hsa-miR-5572	NM_000043	FAS	GTTGGGGTGCAGGGGTCTGCT#GGCAGGCCACTTTGCCTCTAAA#.((((((.(((((((((((((#)))))))).))).)))))))).	1505	1527	1.0	-23.7	1	0.009696059	0.618	-0.17031690000000002	-0.06815130625	-6.106959766537749	19	22	8	3UTR		0	0
hsa-miR-548at-5p	NM_000043	FAS	AAAAGTTATTGCGGTTTTGGCT#GGCCAGAAGTGCAAGTTCTACTTTG#.(((((..(((((.((((((((#)))))))).))))).....))))).	3068	3093	1.0	-20.6	0	0.0003813855	0.618	0.23451935000000002	0.045188175	-8.507486218929476	18	25	8	3UTR		0	0
hsa-miR-1295b-3p	NM_000043	FAS	AATAGGCCACGGATCTGGGCAA#TTGCCTTGGTGCTCATCTTAATGGCCTAA#..(((((((.(((..((((((.#.)))))))))...))))))).	1846	1875	1.0	-20.2	1	0.08006036	0.559	-0.29172941428571436	-0.05365837375000001	-7.79179666547151	16	21	9	3UTR		0	0
hsa-miR-5691	NM_000043	FAS	TTGCTCTGAGCTCCGAGAAAGC#TTTGGTGAACTCAGAGCAAG#((((((((((..(((((.....#)))))....)))))))))).	3129	3149	1.0	-20.1	1	6.147035e-06	0.544	-0.08249999999999999	0.11035347	-10.10915223120837	15	20	10	3UTR		0	0
hsa-miR-5699-5p	NM_000043	FAS	TGCCCCAACAAGGAAGGACAAG#TCCTCATTCTGGTGAACCTGGTTCTCTTTGTGGTGGGCAT#((((((.((((((.(((((.((#.)).))))))))))).).))))).	3311	3351	1.0	-21.2	0	0.002537978	0.485	-0.31732849999999996	0.5400917049999999	-6.33810089859339	19	24	11	3UTR		0	0
hsa-miR-6078	NM_000043	FAS	CCGCCTGAGCTAGCTGTGG#CTACATGCTGGCCAGTGGG#(((.(((.(((((((((((#))))).)))))))))))).	2761	2780	1.0	-22.0	0	7.803428e-08	0.574	-0.10598291666666665	-0.08338049750000005	-9.283231650341488	17	19	12	3UTR		0	0
hsa-miR-6090	NM_000043	FAS	GGGGAGCGAGGGGCGGGGC#CTGTGCTGTCTGCTCTCCA#((((((((.(.((((.((.#)).)))).).)))))))).	2996	3015	1.0	-22.7	1	0.005235253	0.559	-0.152949375	-0.106276595	-8.051787660161391	15	19	8	3UTR		0	0
hsa-miR-6124	NM_000043	FAS	GGGAAAAGGAAGGGGGAGGA#TTCTCTTTTTTGGTAGGGGCTTGCTTTTTGGTTTTGTCTTCCTTTTCTCT#(((((((((((((.((((..#.)))).))))))))))))).	2431	2481	1.0	-21.5	1	0.1523881	0.647	0.04407865384615383	0.18608811500000008	-4.794414363722071	17	20	13	3UTR		0	0
hsa-miR-6127	NM_000043	FAS	TGAGGGAGTGGGTGGGAGG#CTCAAAACTACCTACTTCTTTC#.(((((((((((((((((.#)))....)))))))))))))).	1763	1785	1.0	-20.9	1	0.252812	0.603	0.0015390904761904754	0.0915088925	-3.793324837357118	17	22	14	3UTR		0	0
hsa-miR-6504-5p	NM_000043	FAS	TCTGGCTGTGCTGTAATGCAG#AGCACAGCCAC#..((((((((((.........#)))))))))).	3264	3275	1.0	-19.1	1	0.03101874	0.426	0.81220016	0.3208195074999999	-8.071469890113187	10	11	10	3UTR		0	0
hsa-miR-6505-3p	NM_000043	FAS	TGACTTCTACCTCTTCCAAAG#GGAAGACAGTGGAGAAGTCT#.(((((((.((((((((....#))))))....))))))))).	3169	3189	1.0	-19.8	1	0.001515416	0.574	-0.27036373333333336	0.112995345	-4.849714495602881	15	20	9	3UTR		0	0
hsa-miR-6507-5p	NM_000043	FAS	GAAGAATAGGAGGGACTTTGT#TAGGGTTCCCTCCTGTG#.....(((((((((((((((.#)))))).))))))))).	2893	2910	1.0	-20.5	0	0.001036575	0.544	-0.1089179375	-0.03142479499999996	-13.6655996434504	15	17	9	3UTR		0	1
hsa-miR-6514-3p	NM_000043	FAS	CTGCCTGTTCTTCCACTCCAG#GAACAGGCAGG#((((((((((...........#)))))))))).	1500	1511	1.0	-19.0	1	8.984901e-05	0.603	-0.01427607999999998	-0.09154097874999997	-13.223621401949268	10	11	10	3UTR		0	0
hsa-miR-6515-5p	NM_000043	FAS	TTGGAGGGTGTGGAAGACATC#TGCTCTTGTCATACCCCCAAG#((((.((((((((((((((..#)).)))).)))))))))))).	2154	2175	1.0	-20.3	0	0.08446062	0.632	0.18535487499999997	-0.19296044374999993	-8.056611621014136	18	21	12	3UTR		0	0
hsa-miR-6718-5p	NM_000043	FAS	TAGTGGTCAGAGGGCTTATGA#CATCTTGGTCTTCTTTATTGGCATGCCCACAGGGTCTTCTGACCTCTGA#(((.(((((((((((((....#.))))))))))))).))).	3453	3502	1.0	-23.7	0	5.002607e-07	0.618	0.5921822307692307	0.29352056249999997	-6.969596721160855	16	19	13	3UTR		0	0
hsa-miR-6722-3p	NM_000043	FAS	TGCAGGGGTCGGGTGGGCCAGG#GGCTCTACCTCAAAGACCTTTGCAC#(((((((((((((((((((...#))).))))))....)))))))))).	1636	1661	1.0	-29.1	1	0.01842064	0.691	0.35520477916666665	0.00866094000000002	-3.937574446201665	19	25	10	3UTR		0	0
hsa-miR-892c-3p	NM_000043	FAS	CACTGTTTCCTTTCTGAGTGGA#TCCTTTGGGAGGAAGACAGTGG#((((((((.(((((((((.(((#)))))))))))).)))))))).	3159	3181	1.0	-21.3	1	0.003190237	0.559	0.48500488888888893	0.09626396749999998	-4.993964104447428	20	22	12	3UTR		0	0
hsa-miR-6726-5p	NM_000043	FAS	CGGGAGCTGGGGTCTGCAGGT#ACCTAGTGGCCCCAAGCATGACTTCTCCCA#.(((((((((((((.((((((#)))).))))))))).))........)))).	3226	3256	1.0	-24.4	1	0.004877333	0.456	0.055195418181818175	0.22835552000000003	-4.528774397607753	19	30	9	3UTR		0	0
hsa-miR-6726-5p	NM_000043	FAS	CGGGAGCTGGGGTCTGCAGGT#TCTGCTCTCCAGTTTTCT#.(((((((((((...(((((.#))))).))))))))))).	3004	3022	1.0	-21.7	1	0.004241943	0.544	0.2729463818181818	-0.1133213775	-6.674744927794402	16	18	11	3UTR		0	0
hsa-miR-6732-5p	NM_000043	FAS	TAGGGGGTGGCAGGCTGGCC#GGCCAGTGGGCCACCTTTC#..(((((((((..(((((((#)))))))..))))))))).	2770	2789	1.0	-29.2	1	0.001720723	0.603	-0.5404172444444444	0.0011580499999999938	-9.592934641634889	16	19	9	3UTR		0	0
hsa-miR-6733-3p	NM_000043	FAS	TCAGTGTCTGGATTTCCTAG#TCCAGATACTGGA#((((((((((((........#)))))))))))).	2648	2661	1.0	-18.9	1	2.661817e-06	0.662	-0.24101013333333335	-0.09658974250000002	-7.052043616942562	12	13	12	3UTR		0	0
hsa-miR-6734-5p	NM_000043	FAS	TTGAGGGGAGAATGAGGTGGAGA#CTCTACCTCAAAGACCTTTG#..(((((.....((((((((((.#))))))))))....))))).	1638	1658	1.0	-21.6	0	0.0107222	0.662	0.56293682	-0.066122405	-15.741109560133568	15	20	10	3UTR		0	0
hsa-miR-6735-5p	NM_000043	FAS	CAGGGCAGAGGGCACAGGAATCTGA#TCTGTGCTGTCTGCTCTC#.((((((((.((((((((.......#)))))))).)))))))).	2995	3013	1.0	-28.2	1	0.003659101	0.559	-0.55802945	-0.0807389125	-5.035831305685297	16	18	8	3UTR		0	0
hsa-miR-6736-5p	NM_000043	FAS	CTGGGTGAGGGCATCTGTGGT#CCACAGGGTCTTCTGACCTC#..((((((((((.(((((((.#)))))))))))))..)))).	3479	3499	1.0	-21.5	1	5.970964e-07	0.588	-0.029663283333333356	0.35516325750000005	-6.246131332038532	17	20	13	3UTR		0	0
hsa-miR-6737-5p	NM_000043	FAS	TTGGGGTGGTCGGCCCTGGAG#CTAGAGCTTTGCCACCTCT#..((((((((.(((.((((..#)))).)))..)))))))).	1821	1840	1.0	-21.9	1	0.04345509	0.574	-0.14090536250000005	-0.030930088750000008	-8.517224755033276	15	19	8	3UTR		0	0
hsa-miR-6739-3p	NM_000043	FAS	ATTGTTCTGTCTTTCTCCCAG#CTTTGAGTTCCTTTGGGAGGAAGACAGT#......(((((((((((((((#.))))))))))))))).	3151	3179	1.0	-24.7	0	0.005349743	0.544	0.13589117333333336	0.010844717499999969	-15.566558404643448	15	17	15	3UTR		0	0
hsa-miR-6741-5p	NM_000043	FAS	GTGGGTGCTGGTGGGAGCCGTG#CATGGCTTCACCTAGTGGCCCCAA#.((((.((((.(((((((((((#)))))))...)))).)))))))).	3217	3241	1.0	-26.7	0	0.002270387	0.515	0.32006380000000006	0.10242815249999998	-8.519058073960514	19	24	8	3UTR		0	0
hsa-miR-6742-5p	NM_000043	FAS	AGTGGGGTGGGACCCAGCTGTT#ACAGCCACATTCCCGAGTTGAGGTGACCCCACG#.(((((((...((((((((...#.))))).))).))))))).	3267	3300	1.0	-23.0	1	0.0004069298	0.456	0.6259020666666666	0.2521318974999999	-8.91699543934141	15	19	7	3UTR		0	0
hsa-miR-6746-5p	NM_000043	FAS	CCGGGAGAAGGAGGTGGCCTGG#CAGGCCACTTTGCCTCTA#...((((...(((((((((((.#)))))))))))..)))).	1507	1525	1.0	-24.3	0	0.000225655	0.647	-0.25451514545454546	-0.08648231875000005	-11.127071249433312	15	18	11	3UTR		0	0
hsa-miR-6747-5p	NM_000043	FAS	AGGGGTGTGGAAAGAGGCAGAACA#TTTGCCTCTAAATTACCTCTG#(((((((.....(((((((((...#)))))))))....))))))).	1515	1536	1.0	-22.1	1	0.01516416	0.632	0.21223662222222214	-0.06557547375000002	-14.721683286962943	16	21	9	3UTR		0	0
hsa-miR-6749-5p	NM_000043	FAS	TCGGGCCTGGGGTTGGGGGAGC#GCTTCACCTAGTGGCCCCAAGCATGAC#(((.((.(((((((((((((((#))))).))))...)))))).)).))).	3221	3248	1.0	-25.2	0	0.005673332	0.5	0.0973290210526316	0.1173984974999999	-8.513283256032173	20	27	6	3UTR		0	0
[truncated: 9,317 more rows]
