# Supplementary material for: Explore the shared molecular mechanism between dermatomyositis and nasopharyngeal cancer by bioinformatic analysis
Source: PLoS One. 2024 May 16;19(5):e0296034. doi: 10.1371/journal.pone.0296034 (PMC11098312; doi:10.1371/journal.pone.0296034)
Supplement: S7 Table — (XLS) [file pone.0296034.s008.xls]

mirnaid	refseqid	genesymbol	duplex	start	end	bindingp	energy	seed	accessibility	au	phylopstem	phylopflank	me	number_of_pairings	binding_region_length	longest_consecutive_pairings	position	validated	TargetScan	miRDB
hsa-miR-103a-1-5p	XM_006718845	ATM	GGCTTCTTTACAGTGCTGCCTTG#CAGCACTTTGGGAGGCCG#((((((((...(((((((.....#)))))))..)))))))).	5451	5469	0.9615384615384616	-22.7	1	2.900783e-06	0.397	0.0	0.0	-9.06124504818596	15	18	8	3UTR		0	0
hsa-miR-140-5p	XM_006718845	ATM	CAGTGGTTTTACCCTATGGTAG#GCCAAGAGACCAGCCTGGCCAGTATGGTGAAACCCTGT#(((.(((((((((...((((..#.))))....)))))))))))).	5510	5548	0.9615384615384616	-21.4	0	0.002797492	0.529	0.0	0.0	-8.79493527923551	16	22	12	3UTR		0	0
hsa-miR-1292-3p	XM_006718845	ATM	TCGCGCCCCGGCTCCCGTTC#GGGCTGGGCGCAGCGGC#((((((((((((((......#)))))))).)).)))).	5419	5436	0.9615384615384616	-22.6	1	1.191952e-06	0.456	0.0	0.0	-4.906073086755913	14	17	8	3UTR		0	0
hsa-miR-3652	XM_006718845	ATM	CGGCTGGAGGTGTGAGGA#CCAAAATCATGCCATTGCACTCCAGCCT#.(((((((.((((((((.#.)).))))))))))))).	5664	5692	0.9615384615384616	-22.9	1	2.342009e-05	0.485	0.0	0.0	-4.849714495602881	15	18	13	3UTR		0	1
hsa-miR-5591-3p	XM_006718845	ATM	ATACCCATAGCTTAGCTCCCA#TGGGAGGTGAAGGTTGCTGTGGGC#...(((((((((((.((((((#)))))).))).....)))))))).	5641	5665	0.9615384615384616	-25.5	0	0.002315319	0.471	0.0	0.0	-7.249989753929374	17	24	8	3UTR		0	0
hsa-miR-103a-1-5p	NM_001351834	ATM	GGCTTCTTTACAGTGCTGCCTTG#CAGCACTTTGGGAGGCCG#((((((((...(((((((.....#)))))))..)))))))).	9663	9681	0.9615384615384616	-22.7	1	2.900783e-06	0.397	0.0	0.0	-9.06124504818596	15	18	8	3UTR		0	0
hsa-miR-140-5p	NM_001351834	ATM	CAGTGGTTTTACCCTATGGTAG#GCCAGTATGGTGAAACCCTGT#(((.(((((((((...((((..#))))....)))))))))))).	9739	9760	0.9615384615384616	-21.0	0	0.002797492	0.529	0.0	0.0	-8.79493527923551	16	21	12	3UTR		0	0
hsa-miR-455-3p	NM_001351834	ATM	GCAGTCCATGGGCATATACAC#TGTCATATTCCCAGGGCTGTT#(((((((.((((.(((((((.#))).)))).))))))))))).	10499	10520	0.9615384615384616	-20.6	1	3.386605e-05	0.603	0.0	0.0	-7.5403399880485384	18	21	11	3UTR		0	0
hsa-miR-1182	NM_001351834	ATM	GAGGGTCTTGGGAGGGATGTGAC#GTCATATTCCCAGGGCTGTTG#((.((((((((((...(((((((#))))))))))))))))).)).	10500	10521	0.9615384615384616	-24.0	0	1.680447e-05	0.603	0.0	0.0	-7.320452478582767	19	21	17	3UTR		0	0
hsa-miR-1236-5p	NM_001351834	ATM	TGAGTGACAGGGGAAATGGGGA#TCTCTGTTTCTTGATGTCATTTT#.((((((((.((((((((((((#))))))))))))..)))))))).	10269	10292	0.9615384615384616	-20.9	1	0.00212538	0.75	0.0	0.0	-5.035831305685297	20	23	12	3UTR		0	0
hsa-miR-3680-3p	NM_001351834	ATM	TTTTGCATGACCCTGGGAGTAGG#TATTCCCAGGGCTGTTGCT#....(((...(((((((((((..#)))))))))))....))).	10504	10523	0.9615384615384616	-23.2	0	1.513771e-05	0.603	0.0	0.0	-14.159093524392503	14	19	11	3UTR		0	0
hsa-miR-4447	NM_001351834	ATM	GGTGGGGGCTGTTGTTT#AGATAATAGCTTTCCCACCC#(((((((((((((((((#)))))))))))..)))))).	12621	12641	0.9615384615384616	-22.3	1	0.07657708	0.529	0.0	0.0	-3.937574446201665	17	20	11	3UTR		0	0
hsa-miR-4731-5p	NM_001351834	ATM	TGCTGGGGGCCACATGAGTGTG#TACAGGCGTGTGCCAACACGCCCGGCT#.((((((((.((((((..((((#))))..))))))))......)))))).	11026	11053	0.9615384615384616	-22.8	1	0.0003081601	0.529	0.0	0.0	-5.035831305685297	18	27	8	3UTR		0	0
hsa-miR-4786-5p	NM_001351834	ATM	TGAGACCAGGACTGGATGCACC#GTTCATCCAGTTTTGTCTTT#.((((.((((((((((((.((.#)).)))))))))))))))).	10419	10439	0.9615384615384616	-21.7	0	0.003650794	0.676	0.0	0.0	-5.694283598550164	18	20	16	3UTR		0	0
hsa-miR-5591-3p	NM_001351834	ATM	ATACCCATAGCTTAGCTCCCA#TGGGAGGTGAAGGTTGCTGTGGGC#...(((((((((((.((((((#)))))).))).....)))))))).	9853	9877	0.9615384615384616	-25.5	0	0.002315319	0.471	0.0	0.0	-7.249989753929374	17	24	8	3UTR		0	0
hsa-miR-6165	NM_001351834	ATM	CAGCAGGAGGTGAGGGGAG#TTCCTCCTCATCTCCTTGTGCTA#.((((((((((((((((((#)))).)))))))))))...))).	10627	10650	0.9615384615384616	-26.0	1	0.033782	0.544	0.0	0.0	-3.793324837357118	18	23	11	3UTR		0	0
hsa-miR-6803-5p	NM_001351834	ATM	CTGGGGGTGGGGGGCTGGGCGT#GCGCCCGGCCTCATTCCCCTC#..(((((...((((((((((((#))))))))))))...))))).	11177	11198	0.9615384615384616	-35.5	0	0.006465644	0.456	0.0	0.0	-9.569531775126862	17	21	12	3UTR		0	0
hsa-miR-6820-5p	NM_001351834	ATM	TGCGGCAGAGCTGGGGTCA#TGATCTCAGCTCACTGAAACCTCTGCCT#...((((((((((((((((#))))))))))))...........)))).	10950	10978	0.9615384615384616	-23.2	0	0.00603179	0.456	0.0	0.0	-6.514540193678739	16	28	12	3UTR		0	0
hsa-miR-6780b-5p	NM_001351834	ATM	TGGGGAAGGCTTGGCAGGGAAGA#TCAAGCAATTCTCCTGCCTCAGCCTCCCGAG#(.(((.(((((.(((((((((..#.))).))))))..)))))))).).	10985	11016	0.9615384615384616	-28.8	0	0.0004694211	0.412	0.0	0.0	-10.349012399006238	18	24	8	3UTR		0	0
hsa-miR-6854-3p	NM_001351834	ATM	TGCGTTTCTCCTCTTGAGCAG#CTGCTGGAGAAATCAGAATTTGGAGAAATA#...((((((((((((.(((((#))))).))))...........)))))))).	12393	12423	0.9615384615384616	-20.3	0	0.001414419	0.632	0.0	0.0	-6.747589273982352	17	30	8	3UTR		0	0
hsa-miR-10526-3p	NM_001351834	ATM	AAAAGGGGGCTGAGGTGGAG#TCCACCCTCCTCGGCCTCCC#....(((((((((((((((.#))))))....))))))))).	11127	11147	0.9615384615384616	-25.9	0	0.003421033	0.397	0.0	0.0	-9.546562468637928	15	20	9	3UTR		0	0
hsa-miR-103a-1-5p	NM_000051	ATM	GGCTTCTTTACAGTGCTGCCTTG#CAGCACTTTGGGAGGCCG#((((((((...(((((((.....#)))))))..)))))))).	9575	9593	0.9615384615384616	-22.7	1	2.900783e-06	0.397	-0.10784787499999994	-0.12935602062499996	-9.06124504818596	15	18	8	3UTR		0	0
hsa-miR-34a-5p	NM_000051	ATM	TGGCAGTGTCTTAGCTGGTTGT#CGAGTAGCTGGGACTACAGGCGTGTGCCAA#(((((((((((((((((.(((.#))).)))))))))).)).......))))).	10924	10954	0.9615384615384616	-23.3	1	3.836022e-05	0.5	-0.20371792	-0.15198201	-3.937574446201665	20	30	10	3UTR		0	0
hsa-miR-505-5p	NM_000051	ATM	GGGAGCCAGGAAGTATTGATGT#GCATGGTATGCTATGAGGCTCCTG#(((((((..(.((((((.((((#)))).).))))).)..))))))).	11887	11911	0.9615384615384616	-20.2	1	0.000510177	0.588	0.004057357142857154	0.08768567587499995	-10.132373509038409	18	24	7	3UTR		0	0
hsa-miR-632	NM_000051	ATM	GTGTCTGCTTCCTGTGGGA#CCGAGCATGGTGGCGGGCACC#(((((((((.(((((.((.#))..))).)).))))))))).	9696	9717	0.9615384615384616	-22.0	1	4.175497e-06	0.5	-0.09519747222222225	-0.14580322812499996	-5.413129994833456	16	21	9	3UTR		0	0
hsa-miR-1182	NM_000051	ATM	GAGGGTCTTGGGAGGGATGTGAC#GTCATATTCCCAGGGCTGTTG#((.((((((((((...(((((((#))))))))))))))))).)).	10412	10433	0.9615384615384616	-24.0	0	1.680447e-05	0.603	-0.034999639999999985	0.09076976029999996	-7.320452478582767	19	21	17	3UTR		0	0
hsa-miR-1470	NM_000051	ATM	GCCCTCCGCCCGTGCACCCCG#GCATGGTGGCGGGCA#((((.(((.((((((......#))))))))).)))).	9700	9715	0.9615384615384616	-24.3	0	3.881901e-05	0.515	-0.027721708333333334	-0.13188648125000002	-9.346050359563515	13	15	9	3UTR		0	0
hsa-miR-3194-3p	NM_000051	ATM	AGCTCTGCTGCTCACTGGCAGT#TGCTAGTGGGCAGAATATTTGATTGATGCCTTTTTCACTGAGAGTA#.(((((.(((((((((((((..#)))))))))))))...........................))))).	10557	10603	0.9615384615384616	-24.7	0	0.005724042	0.574	0.17589793846153842	-0.06685400727499999	-5.337011372228436	18	46	13	3UTR		0	0
hsa-miR-4258	NM_000051	ATM	CCCCGCCACCGCCTTGG#CCGAGCATGGTGGCGGGC#.((((((((((.(((((#)))))..)))))))))).	9696	9714	0.9615384615384616	-26.4	1	3.524561e-05	0.515	-0.05471235000000001	-0.17996248624999994	-7.140128146953473	15	18	10	3UTR		0	0
hsa-miR-3680-3p	NM_000051	ATM	TTTTGCATGACCCTGGGAGTAGG#TATTCCCAGGGCTGTTGCT#....(((...(((((((((((..#)))))))))))....))).	10416	10435	0.9615384615384616	-23.2	0	1.513771e-05	0.603	0.19586920000000002	0.07923629779999997	-14.159093524392503	14	19	11	3UTR		0	0
hsa-miR-4523	NM_000051	ATM	GACCGAGAGGGCCTCGGCTGT#GGCTGAGGCAGGAGAATCTCTTGA#...((((((((((((((((..#))))))))).......))))))).	9738	9762	0.9615384615384616	-23.5	0	5.294418e-05	0.412	-0.011586978260869513	-0.2710538174999999	-6.514540193678739	16	24	9	3UTR		0	0
hsa-miR-4725-3p	NM_000051	ATM	TGGGGAAGGCGTCAGTGTCGGG#ATTGATGCCTTTTTCAC#((((((((((((((((......#)))))))))))))))).	10578	10595	0.9615384615384616	-21.0	1	0.001323965	0.559	0.00014978787500001534	-0.20250950242499996	-3.937574446201665	16	17	16	3UTR		0	0
hsa-miR-4731-5p	NM_000051	ATM	TGCTGGGGGCCACATGAGTGTG#TACAGGCGTGTGCCAACACGCCCGGCT#.((((((((.((((((..((((#))))..))))))))......)))))).	10938	10965	0.9615384615384616	-22.8	1	0.0003081601	0.529	-0.12224628571428572	-0.011383612500000004	-5.035831305685297	18	27	8	3UTR		0	0
hsa-miR-4773	NM_000051	ATM	CAGAACAGGAGCATAGAAAGGC#GCTCCTGTTCTGT#((((((((((((..........#)))))))))))).	11904	11917	0.9615384615384616	-23.3	1	0.003923874	0.618	-0.13337412499999998	0.11787668200000004	-7.052043616942562	12	13	12	3UTR		0	0
hsa-miR-4786-5p	NM_000051	ATM	TGAGACCAGGACTGGATGCACC#GTTCATCCAGTTTTGTCTTT#.((((.((((((((((((.((.#)).)))))))))))))))).	10331	10351	0.9615384615384616	-21.7	0	0.003650794	0.676	0.007472566666666664	-0.023466339925	-5.694283598550164	18	20	16	3UTR		0	0
hsa-miR-6727-5p	NM_000051	ATM	CTCGGGGCAGGCGGCTGGGAGCG#GCAGGGGTGGAAGGAGGTACATTTAATTCCCACTGCCTGCCTTTGGCAAGCCCTGGGT#(((((((((((((((((((((..#.))))))..))).)))).......)))))))).	10630	10688	0.9615384615384616	-31.1	1	2.582324e-05	0.515	-0.03103129619354841	-0.06355892977499998	-3.937574446201665	21	33	8	3UTR		0	0
hsa-miR-6820-5p	NM_000051	ATM	TGCGGCAGAGCTGGGGTCA#TGATCTCAGCTCACTGAAACCTCTGCCT#...((((((((((((((((#))))))))))))...........)))).	10862	10890	0.9615384615384616	-23.2	0	0.00603179	0.456	-0.2537083851851851	-0.08278131227499999	-6.514540193678739	16	28	12	3UTR		0	0
hsa-miR-6854-3p	NM_000051	ATM	TGCGTTTCTCCTCTTGAGCAG#CTGCTGGAGAAATCAGAATTTGGAGAAATA#...((((((((((((.(((((#))))).))))...........)))))))).	12305	12335	0.9615384615384616	-20.3	0	0.001414419	0.632	0.29627739565217387	0.09086640637499999	-6.747589273982352	17	30	8	3UTR		0	0
hsa-miR-9986	NM_000051	ATM	TGTGAGGTTGTCATGCCTGC#CAGGTGTGAGCCACCGCGCCCGGCCTCATT#.((((((((((((((((((.#)))))))))...........))))))))).	11074	11104	0.9615384615384616	-22.1	1	0.001821396	0.426	-0.2922585172413793	-0.0036948374999999922	-3.793324837357118	18	30	9	3UTR		0	0
hsa-miR-1224-5p	NM_001351834	ATM	GTGAGGACTCGGGAGGTGG#CCACCGCGCCCGGCCTCATT#((((((.(.((((.(((((#)))))...))))))))))).	11172	11192	0.9692307692307692	-23.5	0	0.001821396	0.426	0.0	0.0	-7.394490556839153	16	20	11	3UTR		0	0
hsa-miR-1224-5p	NM_000051	ATM	GTGAGGACTCGGGAGGTGG#CCACCGCGCCCGGCCTCATT#((((((.(.((((.(((((#)))))...))))))))))).	11084	11104	0.9692307692307692	-23.5	0	0.001821396	0.426	0.2857405	0.027610430000000005	-7.394490556839153	16	20	11	3UTR		0	0
hsa-miR-122-5p	XM_006718845	ATM	TGGAGTGTGACAATGGTGTTTG#CAAAATCATGCCATTGCACTCCAG#(((((((...(((((((((...#.)))))))))))))))).	5665	5689	0.9743589743589743	-20.4	1	2.308883e-05	0.471	0.0	0.0	-8.550105501956237	16	18	16	3UTR		0	0
hsa-miR-204-5p	NM_001351834	ATM	TTCCCTTTGTCATCCTATGCCT#GGCAGGGGTGGAAGGAGGT#...(((((.(((((((.((((.#)))))))))))..))))).	10717	10736	0.9743589743589743	-20.2	0	1.399809e-05	0.471	0.0	0.0	-7.570929851924502	16	19	11	3UTR		0	0
hsa-miR-205-5p	NM_001351834	ATM	TCCTTCATTCCACCGGAGTCTG#GGCAGGGGTGGAAGGAGGT#.(((((.(((((((...(((..#)))...)))))))))))).	10717	10736	0.9743589743589743	-21.5	0	1.399809e-05	0.471	0.0	0.0	-6.305510012782684	15	19	12	3UTR		0	0
hsa-miR-211-5p	NM_001351834	ATM	TTCCCTTTGTCATCCTTCGCCT#GGCAGGGGTGGAAGGAGGT#...(((((.((((((((.(((.#)))))))))))..))))).	10717	10736	0.9743589743589743	-20.2	0	1.399809e-05	0.471	0.0	0.0	-7.570929851924502	16	19	11	3UTR		0	0
hsa-miR-122-5p	NM_001351834	ATM	TGGAGTGTGACAATGGTGTTTG#CAAAATCATGCCATTGCACTCCAG#(((((((...(((((((((...#.)))))))))))))))).	9877	9901	0.9743589743589743	-20.4	1	2.308883e-05	0.471	0.0	0.0	-8.550105501956237	16	18	16	3UTR		0	0
hsa-miR-130a-5p	NM_001351834	ATM	GCTCTTTTCACATTGTGCTACT#TGGCAGGGGTGGAAGGAGG#.((((((((((.((.(((((..#))))).)))))))))))).	10716	10735	0.9743589743589743	-20.6	1	2.582504e-06	0.485	0.0	0.0	-7.875577707204108	17	19	12	3UTR		0	0
hsa-miR-6798-3p	NM_001351834	ATM	CTACCCCCCATCCCCCTGTAG#GCAGGGGTGGAAGGAGGTAC#.(((((((((..(((((((..#))))))))))..)).)))).	10718	10738	0.9743589743589743	-21.8	1	5.100605e-05	0.485	0.0	0.0	-9.964902622363823	16	20	10	3UTR		0	0
hsa-miR-204-5p	NM_000051	ATM	TTCCCTTTGTCATCCTATGCCT#GGCAGGGGTGGAAGGAGGT#...(((((.(((((((.((((.#)))))))))))..))))).	10629	10648	0.9743589743589743	-20.2	0	1.399809e-05	0.471	-0.150491342	-0.10749586227499996	-7.570929851924502	16	19	11	3UTR		0	0
hsa-miR-205-5p	NM_000051	ATM	TCCTTCATTCCACCGGAGTCTG#GGCAGGGGTGGAAGGAGGT#.(((((.(((((((...(((..#)))...)))))))))))).	10629	10648	0.9743589743589743	-21.5	0	1.399809e-05	0.471	0.094300658	-0.08497823734999997	-6.305510012782684	15	19	12	3UTR		0	0
hsa-miR-211-5p	NM_000051	ATM	TTCCCTTTGTCATCCTTCGCCT#GGCAGGGGTGGAAGGAGGT#...(((((.((((((((.(((.#)))))))))))..))))).	10629	10648	0.9743589743589743	-20.2	0	1.399809e-05	0.471	-0.29642492425000005	-0.08882262477499997	-7.570929851924502	16	19	11	3UTR		0	0
hsa-miR-130a-5p	NM_000051	ATM	GCTCTTTTCACATTGTGCTACT#TGGCAGGGGTGGAAGGAGG#.((((((((((.((.(((((..#))))).)))))))))))).	10628	10647	0.9743589743589743	-20.6	1	2.582504e-06	0.485	0.12756718120000002	-0.09321647477499997	-7.875577707204108	17	19	12	3UTR		0	0
hsa-miR-4710	NM_001351834	ATM	GGGTGAGGGCAGGTGGTT#CCATGTGTCCCACCTT#(((((.(((((.((((..#)))).)))))))))).	10698	10714	0.9743589743589745	-22.2	0	0.006527723	0.559	0.0	0.0	-9.185336516991068	14	16	10	3UTR		0	0
hsa-miR-7108-5p	NM_001351834	ATM	GTGTGGCCGGCAGGCGGGTGG#CCACCGCGCCCGGCCTCATT#(((.(((((...(((((((((#))))).))))))))).))).	11172	11192	0.978021978021978	-27.8	0	0.001821396	0.426	0.0	0.0	-14.38368097449574	17	20	9	3UTR		0	0
hsa-miR-1909-3p	NM_001351834	ATM	CGCAGGGGCCGGGTGCTCACCG#GTGAGCCACCGCGCCCGGCCTCA#....((((((((((((((((..#))))))......)))))))))).	11167	11190	0.9807692307692307	-30.6	0	0.001075135	0.441	0.0	0.0	-9.546562468637928	16	23	10	3UTR		0	0
hsa-miR-4534	NM_001351834	ATM	GGATGGAGGAGGGGTCT#GACTCGTGTATTAGTGAGTATAATCTCTTCTCCATCCT#(((((((((((((((..#.))))))))))))))).	11417	11455	0.9807692307692307	-25.4	1	0.05377967	0.574	0.0	0.0	-4.1706235265052785	15	17	15	3UTR		0	0
hsa-miR-4701-3p	NM_001351834	ATM	ATGGGTGATGGGTGTGGTGT#CACCGCGCCCGGCCTCATTCC#..(((((((((((((((((.#)))))))))))...)))))).	11173	11194	0.9807692307692307	-24.4	1	0.003026837	0.426	0.0	0.0	-4.95700071937229	17	21	11	3UTR		0	0
hsa-miR-6088	NM_001351834	ATM	AGAGATGAAGCGGGGGGGCG#TGTCCCCCAGCTGTCATCA#...((((((((.((((((((#)))))))).))).))))).	11352	11371	0.9807692307692307	-25.6	0	0.06824919	0.603	0.0	0.0	-9.861343503275094	16	19	8	3UTR		0	0
hsa-miR-7151-5p	NM_001351834	ATM	GATCCATCTCTGCCTGTATTGGC#CCTTTATGGCAGGGGTGGAA#..((((((((((((.(((..((.#))..))))))))))))))).	10710	10730	0.9807692307692307	-25.3	1	1.946212e-06	0.485	0.0	0.0	-5.692450279622925	17	20	15	3UTR		0	0
hsa-miR-4534	NM_000051	ATM	GGATGGAGGAGGGGTCT#GACTCGTGTATTAGTGAGTATAATCTCTTCTCCATCCT#(((((((((((((((..#.))))))))))))))).	11329	11367	0.9807692307692307	-25.4	1	0.05377967	0.574	0.10815410000000002	0.11685353174999996	-4.1706235265052785	15	17	15	3UTR		0	0
hsa-miR-4701-3p	NM_000051	ATM	ATGGGTGATGGGTGTGGTGT#CACCGCGCCCGGCCTCATTCC#..(((((((((((((((((.#)))))))))))...)))))).	11085	11106	0.9807692307692307	-24.4	1	0.003026837	0.426	-0.42384235	-0.04268889999999999	-4.95700071937229	17	21	11	3UTR		0	0
hsa-miR-6088	NM_000051	ATM	AGAGATGAAGCGGGGGGGCG#TGTCCCCCAGCTGTCATCA#...((((((((.((((((((#)))))))).))).))))).	11264	11283	0.9807692307692307	-25.6	0	0.06824919	0.603	0.21922033875000002	0.1909060379000001	-9.861343503275094	16	19	8	3UTR		0	0
hsa-miR-433-5p	XM_006718845	ATM	TACGGTGAGCCTGTCATTATTC#ATGGTGGCGGGCACCTGTAA#(((((.(.((((((((((((..#)))))))))))).)))))).	5578	5598	0.9914529914529915	-21.7	0	0.0011713	0.456	0.0	0.0	-8.152168136575343	18	20	12	3UTR		0	0
hsa-miR-433-5p	NM_001351834	ATM	TACGGTGAGCCTGTCATTATTC#ATGGTGGCGGGCACCTGTAA#(((((.(.((((((((((((..#)))))))))))).)))))).	9790	9810	0.9914529914529915	-21.7	0	0.0011713	0.456	0.0	0.0	-8.152168136575343	18	20	12	3UTR		0	0
hsa-miR-4742-3p	NM_001351834	ATM	TCTGTATTCTCCTTTGCCTGCAG#GCAGGGGTGGAAGGAGGTACAT#..((((.((((((((.(((((..#))))).)...))))))))))).	10718	10740	0.9914529914529915	-21.5	0	0.0016988	0.471	0.0	0.0	-6.733736334547221	17	22	11	3UTR		0	0
hsa-miR-4742-3p	NM_000051	ATM	TCTGTATTCTCCTTTGCCTGCAG#GCAGGGGTGGAAGGAGGTACAT#..((((.((((((((.(((((..#))))).)...))))))))))).	10630	10652	0.9914529914529915	-21.5	0	0.0016988	0.471	0.10400098290909092	-0.09870859484999997	-6.733736334547221	17	22	11	3UTR		0	0
hsa-let-7c-3p	XM_006718845	ATM	CTGTACAACCTTCTAGCTTTCC#GGGAGGTGAAGGTTGCTGTGGG#(((((((((((((..(((((((#))))))))))))))).))))).	5642	5664	1.0	-19.0	1	0.0004109241	0.471	0.0	0.0	-5.529863923972706	20	22	15	3UTR		0	0
hsa-miR-197-3p	XM_006718845	ATM	TTCACCACCTTCTCCACCCAGC#CTGGGAGGTGAAGGTTGCTGTGGGC#((((((((((((.((.(((((.#))))).)).)))))).)..))))).	5640	5665	1.0	-22.3	1	0.002315319	0.471	0.0	0.0	-5.459754139171521	19	25	6	3UTR		0	0
hsa-miR-208a-5p	XM_006718845	ATM	GAGCTTTTGGCCCGGGTTATAC#AGCCTGGGTGACAAGAGCG#..((((((((((((((((....#)))))))))..))))))).	5687	5706	1.0	-23.6	1	0.0001350606	0.618	0.0	0.0	-4.95700071937229	16	19	9	3UTR		0	0
hsa-miR-181c-3p	XM_006718845	ATM	AACCATCGACCGTTGAGTGGAC#CCACTCAAAAATGTTTTGATGGTC#.((((((((.((((((((((..#)))))))...)))..)))))))).	5350	5374	1.0	-20.8	1	0.0006376743	0.676	0.0	0.0	-5.035831305685297	18	24	8	3UTR		0	0
hsa-miR-211-5p	XM_006718845	ATM	TTCCCTTTGTCATCCTTCGCCT#AGGTGAAGGTTGCTGTGGGC#..(((...(.((.(((((((((#))))))))).)))...))).	5645	5665	1.0	-20.6	0	0.002315319	0.471	0.0	0.0	-13.246918025611711	15	20	9	3UTR		0	0
hsa-miR-216a-3p	XM_006718845	ATM	TCACAGTGGTCTCTGGGATTAT#GTAATCCCAGCACTTTGGGAGGCCGAGGTGAG#((((..((((((((((((((((#))))))))).........)))))))..)))).	5444	5476	1.0	-25.2	0	1.657081e-06	0.412	0.0	0.0	-9.957570382207184	20	32	9	3UTR		0	0
hsa-miR-124-5p	XM_006718845	ATM	CGTGTTCACAGCGGACCTTGAT#ATCTCTTGAACCTGGGAGGTGAAGGTTGCTGTGGGCCA#.(.(((((((((.((((((.((#.)).)))))))))))))))).	5629	5667	1.0	-22.7	0	0.0007370558	0.471	0.0	0.0	-6.639994924329809	18	21	16	3UTR		0	0
hsa-miR-127-3p	XM_006718845	ATM	TCGGATCCGTCTGAGCTTGGCT#GGCCGAGGTGAGCGGATCA#...((((((.((.(.(((((((#))))))).).)))))))).	5464	5483	1.0	-25.8	0	4.160819e-06	0.397	0.0	0.0	-9.781626834923797	16	19	8	3UTR		0	0
hsa-miR-149-3p	XM_006718845	ATM	AGGGAGGGACGGGGGCTGTGC#GTATGGTGAAACCCTGTCTCTACTA#.((.(((((((((((((((((#)))))))....)))))))))).)).	5531	5556	1.0	-22.8	0	0.09767964	0.529	0.0	0.0	-6.825347112316308	19	25	10	3UTR		0	0
hsa-miR-200c-3p	XM_006718845	ATM	TAATACTGCCGGGTAATGATGGA#CCAAGAGACCAGCCTGGCCAGTATG#..((((((((((((.....(((.#.)))))))))).))))).	5511	5536	1.0	-19.0	1	5.939216e-05	0.485	0.0	0.0	-5.925499359926538	15	18	10	3UTR		0	0
hsa-miR-200a-5p	XM_006718845	ATM	CATCTTACCGGACAGTGCTGGA#CCAGCCTGGCCAGTATGGTGA#((((.(((.((.(((.(((((.#)))))))).)).))).)))).	5519	5540	1.0	-22.7	0	0.0002267401	0.529	0.0	0.0	-12.692853669159868	17	21	8	3UTR		0	1
hsa-miR-130b-3p	XM_006718845	ATM	CAGTGCAATGATGAAAGGGCAT#GCCAAAATCATGCCATTGCACTC#.(((((((((((((...(((..#)))....))))..))))))))).	5663	5686	1.0	-20.1	1	5.453902e-05	0.471	0.0	0.0	-4.761823477911366	16	23	9	3UTR		0	0
hsa-miR-375-3p	XM_006718845	ATM	TTTGTTCGTTCGGCTCGCGTGA#TCATTCGGGCTGGGCGCAGCGGC#.((((((((((((((((.((((#)))).))))))))))).))))).	5413	5436	1.0	-23.7	1	1.191952e-06	0.456	0.0	0.0	-3.793324837357118	20	23	11	3UTR		0	0
hsa-miR-346	XM_006718845	ATM	TGTCTGCCCGCATGCCTGCCTCT#GCCGAGCATGGTGGCGGGCAC#((((((((..((((((.((....#)).).)))))..)))))))).	5571	5592	1.0	-23.9	1	3.139688e-06	0.5	0.0	0.0	-6.236470572775607	16	21	8	3UTR		0	0
hsa-miR-423-3p	XM_006718845	ATM	AGCTCGGTCTGAGGCCCCTCAGT#GGTCATTCGGGCTGGGCG#.(((((((((((((((.......#))))..))))))))))).	5411	5429	1.0	-22.5	1	0.0004607212	0.471	0.0	0.0	-3.793324837357118	15	18	11	3UTR		0	0
hsa-miR-488-3p	XM_006718845	ATM	TTGAAAGGCTATTTCTTGGTC#GGCCAAGAGACCAGCCTGGCC#..(..(((((.((((((((((#))))))))))..)))))..).	5509	5530	1.0	-20.9	0	7.700014e-05	0.456	0.0	0.0	-14.932834644554303	16	21	10	3UTR		0	0
hsa-miR-146b-3p	XM_006718845	ATM	GCCCTGTGGACTCAGTTCTGGT#ATTCGGGCTGGGCGCAGCGGCT#((((((((..(((((.(((((.#.))))))))))))))).))).	5415	5437	1.0	-21.7	1	5.482896e-07	0.441	0.0	0.0	-6.46951965307922	18	21	15	3UTR		0	0
hsa-miR-500a-3p	XM_006718845	ATM	ATGCACCTGGGCAAGGATTCTG#TCCAGCCTGGGTGACAA#.(((((((((((..(((.....#))).))))))))).)).	5684	5701	1.0	-19.6	1	0.0004804506	0.559	0.0	0.0	-5.9392953675437665	14	17	9	3UTR		0	0
hsa-miR-501-3p	XM_006718845	ATM	AATGCACCCGGGCAAGGATTCT#TCCAGCCTGGGTGACAA#..(((((((((((..(((....#))).))))))))).)).	5684	5701	1.0	-22.5	1	0.0004804506	0.559	0.0	0.0	-6.549290197143331	14	17	9	3UTR		0	0
hsa-miR-507	XM_006718845	ATM	TTTTGCACCTTTTGGAGTGAA#CACTCCAGCCTGGGTGACAAGAG#((((((((((.((((((((..#))))))))...))))).))))).	5681	5704	1.0	-22.6	1	0.0003803408	0.603	0.0	0.0	-6.7623489216120145	18	23	8	3UTR		0	0
hsa-miR-92b-5p	XM_006718845	ATM	AGGGACGGGACGCGGTGCAGTG#GCCAGTATGGTGAAACCCTGTCTCTA#(((((((((.(((.((((.((.#))..)))).)))....))))))))).	5527	5553	1.0	-20.0	1	0.007484578	0.544	0.0	0.0	-6.03692083205025	18	26	9	3UTR		0	0
hsa-miR-92b-3p	XM_006718845	ATM	TATTGCACTCGTCCCGGCCTCC#GGGCTGGGCGCAGCGGCT#....((.((((.((((((((..#)))))))))).))..)).	5419	5437	1.0	-20.6	0	5.482896e-07	0.441	0.0	0.0	-14.437052313105603	14	18	10	3UTR		0	0
hsa-miR-548b-5p	XM_006718845	ATM	AAAAGTAATTGTGGTTTTGGCC#GGCCAAAATCATGCCATTGCA#....(((((.((((((((((((#))))))))))))...))))).	5662	5683	1.0	-20.4	0	0.0007166341	0.456	0.0	0.0	-10.789068936966107	17	21	12	3UTR		0	1
hsa-miR-615-5p	XM_006718845	ATM	GGGGGTCCCCGGTGCTCGGATC#CCGAGCATGGTGGCGGGCACCTG#.((((((((((((((((((...#))))))))..))).)))).))).	5572	5595	1.0	-27.0	1	1.865455e-05	0.485	0.0	0.0	-3.793324837357118	18	23	8	3UTR		0	0
hsa-miR-622	XM_006718845	ATM	ACAGTCTGCTGAGGTTGGAGC#CTCCAGCCTGGGTGACA#...(((.(((.(((((((((.#))))))))).)))))).	5683	5700	1.0	-23.7	0	0.0003897947	0.544	0.0	0.0	-10.883001203960408	15	17	9	3UTR		0	0
hsa-miR-632	XM_006718845	ATM	GTGTCTGCTTCCTGTGGGA#CCGAGCATGGTGGCGGGCACC#(((((((((.(((((.((.#))..))).)).))))))))).	5572	5593	1.0	-22.0	1	4.175497e-06	0.5	0.0	0.0	-5.413129994833456	16	21	9	3UTR		0	0
hsa-miR-661	XM_006718845	ATM	TGCCTGGGTCTCTGGCCTGCGCGT#TGGCGGGCACCTGTAATCCCAGCTACTCGAGAGGCTGAGGCAG#(((((.((((((((((((((.((.#)))))))).)...................))))))).))))).	5582	5625	1.0	-28.5	0	4.520842e-05	0.426	0.0	0.0	-5.838533207394711	21	43	8	3UTR		0	0
hsa-miR-668-3p	XM_006718845	ATM	TGTCACTCGGCTCGGCCCACTAC#GTGAAGGTTGCTGTGGGCCAAAATCATGCCATTGCACTCCAGCCTGGGTGACAA#((((((((((((.(((((((...#.))))))).....................)))).)))))))).	5647	5701	1.0	-29.9	1	0.0004804506	0.559	0.0	0.0	-5.226705058867908	19	43	8	3UTR		0	0
hsa-miR-1271-3p	XM_006718845	ATM	AGTGCCTGCTATGTGCCAGGCA#GCCTGGCCAGTATGGTGAAACCCTGTCTCTACTAAAAATACAAAAATTAGCCGAGCATGGTGGCGGGCACC#.(((((((((((.(((..(((.#.)))..)))..))))))))))).	5522	5593	1.0	-30.2	1	4.175497e-06	0.5	0.0	0.0	-5.08245545002336	17	23	11	3UTR		0	0
hsa-miR-762	XM_006718845	ATM	GGGGCTGGGGCCGGGGCCGAGC#GCGGGCACCTGTAATCCCAGCTA#..((((((((.(((((((..((#)).))).))))...)))))))).	5584	5607	1.0	-26.6	1	3.676261e-05	0.426	0.0	0.0	-7.7817751947826395	17	23	8	3UTR		0	0
hsa-miR-1298-5p	XM_006718845	ATM	TTCATTCGGCTGTCCAGATGTA#GCACTTTGGGAGGCCGAGGTGAGC#(((((((((((.(((((((((.#))).)))))).))))))).)))).	5453	5477	1.0	-21.8	1	5.574925e-07	0.412	0.0	0.0	-7.284377755798021	20	24	7	3UTR		0	0
hsa-miR-885-3p	XM_006718845	ATM	AGGCAGCGGGGTGTAGTGGATA#CCATTGCACTCCAGCCTG#((((...((((((((((((...#)))))))))))).)))).	5675	5693	1.0	-25.8	0	2.342445e-05	0.5	0.0	0.0	-11.501256917078504	16	18	12	3UTR		0	0
hsa-miR-936	XM_006718845	ATM	ACAGTAGAGGGAGGAATCGCAG#GTGAAACCCTGTCTCTACTA#..((((((((.(((..((((..#))))...))).)))))))).	5536	5556	1.0	-20.7	1	0.09767964	0.529	0.0	0.0	-8.750273835336888	15	20	8	3UTR		0	0
hsa-miR-941	XM_006718845	ATM	CACCCGGCTGTGTGCACATGTGC#GGAGGTGAAGGTTGCTGTGGGCCAAAATCATGCCATTGCACTCCAGCCTGGGTGA#((((((((((.(((((.(((.((#.))))))))))..))))).))))).	5643	5698	1.0	-28.9	1	0.0001401332	0.529	0.0	0.0	-6.7623489216120145	20	25	10	3UTR		0	0
hsa-miR-1184	XM_006718845	ATM	CCTGCAGCGACTTGATGGCTTCC#GGAGGTGAAGGTTGCTGTGGGC#(((((((((((((....((((((#))))))..))))))))))))).	5643	5665	1.0	-27.4	1	0.002315319	0.471	0.0	0.0	-5.762913004276319	19	22	13	3UTR		0	0
hsa-miR-1228-5p	XM_006718845	ATM	GTGGGCGGGGGCAGGTGTGTG#CGGGCACCTGTAATCCCAGCTACT#((((..((((((((((((.((#)).))))))))..))))..)))).	5585	5609	1.0	-25.9	0	8.172866e-05	0.412	0.0	0.0	-9.957570382207184	18	24	8	3UTR		0	0
hsa-miR-1285-5p	XM_006718845	ATM	GATCTCACTTTGTTGCCCAGG#CCTGGGTGACAAGAGCGAA#....((.((((((((((((((#))))))))))).))).)).	5689	5708	1.0	-21.3	0	0.0004853425	0.618	0.0	0.0	-11.090249003509248	16	19	11	3UTR		0	0
hsa-miR-1287-5p	XM_006718845	ATM	TGCTGGATCAGTGGTTCGAGTC#GCCATTGCACTCCAGCC#.((((((.(((((((.......#)))))))...)))))).	5674	5691	1.0	-18.6	1	3.303198e-05	0.471	0.0	0.0	-6.340008846841362	13	17	7	3UTR		0	1
hsa-miR-1303	XM_006718845	ATM	TTTAGAGACGGGGTCTTGCTCT#AGAGACCAGCCTGGCCAGTATGGTGAAACCCTGTCTCTAC#..((((((((((((.(((((..#.))))).)))))))))))).	5514	5554	1.0	-24.6	1	0.09471194	0.544	0.0	0.0	-5.692450279622925	17	20	12	3UTR		0	0
hsa-miR-1268a	XM_006718845	ATM	CGGGCGTGGTGGTGGGGG#CCTGGCCAAGAGACCAGCCTGG#(((((.(((((((.(((.#))).))).....))))))))).	5506	5528	1.0	-22.0	0	1.022746e-06	0.441	0.0	0.0	-6.695373124915117	15	22	9	3UTR		0	0
hsa-miR-664a-5p	XM_006718845	ATM	ACTGGCTAGGGAAAATGATTGGAT#ATCACAAGGTCAGGAGTTCGAGACCAGCCTGGCCAAGAGACCAGCCTGGCCAGTA#((((((((((........((((..#.))))........)))))))))).	5479	5534	1.0	-23.6	1	6.902775e-05	0.485	0.0	0.0	-13.223621401949268	14	24	10	3UTR		0	0
hsa-miR-1470	XM_006718845	ATM	GCCCTCCGCCCGTGCACCCCG#GCATGGTGGCGGGCA#((((.(((.((((((......#))))))))).)))).	5576	5591	1.0	-24.3	0	3.881901e-05	0.515	0.0	0.0	-9.346050359563515	13	15	9	3UTR		0	0
hsa-miR-1910-5p	XM_006718845	ATM	CCAGTCCTGTGCCTGCCGCCT#GGTGGCGGGCACCTGTAATCCCAGCTACTCGAGAGGCTGA#.(((((((((((((((((((.#))))))))))))...................)).))))).	5580	5620	1.0	-30.7	1	0.0001165596	0.412	0.0	0.0	-3.793324837357118	19	40	12	3UTR		0	0
hsa-miR-1912-3p	XM_006718845	ATM	TACCCAGAGCATGCAGTGTGAA#TCATGCCATTGCACTCCAGCCTGGGTGA#(((((((.((.((.(((((((.#.))))))).))))))))))).	5670	5698	1.0	-22.5	1	0.0001401332	0.529	0.0	0.0	-9.932823768313053	18	21	11	3UTR		0	0
hsa-miR-1914-5p	XM_006718845	ATM	CCCTGTGCCCGGCCCACTTCTG#GGAACATCTCTGCTTTCACTCTTTAGAAATAATGGTCATTCGGGCTGGGCGCAGCGGC#(((((((((((((((.......#.))))))))))))).)).	5378	5436	1.0	-32.2	1	1.191952e-06	0.456	0.0	0.0	-4.1706235265052785	15	18	13	3UTR		0	0
hsa-miR-1915-5p	XM_006718845	ATM	ACCTTGCCTTGCTGCCCGGGCC#GCCTGGGTGACAAGAGCGAA#...((((((((.(((((((((.#))))))))).)))).)))).	5688	5708	1.0	-25.7	0	0.0004853425	0.618	0.0	0.0	-9.861343503275094	17	20	9	3UTR		0	0
hsa-miR-1972	XM_006718845	ATM	TCAGGCCAGGCACAGTGGCTCA#TGAGCGGATCACAAGGTCAGGAGTTCGAGACCAGCCTGGCCA#...((((((((....((((((.#.))).))))))))))).	5472	5514	1.0	-25.2	0	3.659005e-06	0.412	0.0	0.0	-12.742763593712379	14	17	11	3UTR		0	0
hsa-miR-1972	XM_006718845	ATM	TCAGGCCAGGCACAGTGGCTCA#GAGACCAGCCTGGCCA#...((((((((....((((((.#))).))))))))))).	5515	5531	1.0	-25.4	0	1.609721e-05	0.471	0.0	0.0	-12.742763593712379	14	16	11	3UTR		0	0
hsa-miR-3135a	XM_006718845	ATM	TGCCTAGGCTGAGACTGCAGTG#GCTGTGGGCCAAAATCATGCCATTGCACTCCAGCCTGGGTG#.((((((((((.((.(((((((#.))))))).)))))))))))).	5656	5697	1.0	-30.1	1	1.660473e-05	0.529	0.0	0.0	-7.875577707204108	19	22	12	3UTR		0	0
hsa-miR-3140-3p	XM_006718845	ATM	AGCTTTTGGGAATTCAGGTAGT#ACTCCAGCCTGGGTGACAAGAGCG#.(((((((...((((((((...#.))))))))..))))))).	5682	5706	1.0	-20.6	1	0.0001350606	0.618	0.0	0.0	-8.91699543934141	15	19	8	3UTR		0	0
hsa-miR-3141	XM_006718845	ATM	GAGGGCGGGTGGAGGAGGA#CCCTTTCATTCAGCCTTTA#(((((((((((((((.((.#))))))))))).)))))).	5215	5234	1.0	-20.3	1	0.07251316	0.735	0.0	0.0	-4.1706235265052785	17	19	11	3UTR		0	0
hsa-miR-3074-5p	XM_006718845	ATM	GTTCCTGCTGAACTGAGCCAG#GGCTGAGGCAGGAGA#.(((((((....((.((((..#)))).))))))))).	5614	5629	1.0	-19.8	1	3.967262e-05	0.456	0.0	0.0	-12.999248309188399	13	15	9	3UTR		0	0
hsa-miR-3157-5p	XM_006718845	ATM	TTCAGCCAGGCTAGTGCAGTCT#AGGTTGCTGTGGGCCAAAATCATGCCATTGCACTCCAGCCTGGGTGAC#.(((.(((((((((((((((..#.))))))))..))))))).))).	5651	5699	1.0	-28.5	0	0.0002948849	0.544	0.0	0.0	-7.91236201216959	18	23	8	3UTR		0	0
hsa-miR-3159	XM_006718845	ATM	TAGGATTACAAGTGTCGGCCAC#GTGGCGGGCACCTGTAATCCC#..((((((((.(((((.(((((#))))).))))).)))))))).	5581	5602	1.0	-29.7	1	0.0005077338	0.456	0.0	0.0	-7.7817751947826395	18	21	8	3UTR		0	0
hsa-miR-3200-3p	XM_006718845	ATM	CACCTTGCGCTACTCAGGTCTG#ACCTGGGAGGTGAAGGTT#.(((((.((((.(((((((...#))))))).))))))))).	5638	5656	1.0	-20.4	0	0.0001857625	0.485	0.0	0.0	-8.683814681824792	16	18	9	3UTR		0	0
hsa-miR-4265	XM_006718845	ATM	CTGTGGGCTCAGCTCTGGG#TTCGGGCTGGGCGCAGCGGC#(((((.(((((((.(((((#)))))))))))).)).))).	5416	5436	1.0	-21.6	0	1.191952e-06	0.456	0.0	0.0	-6.695373124915117	17	20	12	3UTR		0	0
hsa-miR-4268	XM_006718845	ATM	GGCTCCTCCTCTCAGGATGTG#CCTGGGAGGTGAAGGTTGCTGTGGGCCA#((((((.(((((((((.....#))))))))).)...........))))).	5639	5667	1.0	-23.0	0	0.0007370558	0.471	0.0	0.0	-5.4812609810729835	15	28	9	3UTR		0	0
hsa-miR-4284	XM_006718845	ATM	GGGCTCACATCACCCCAT#GGAGGTGAAGGTTGCTGTGGGCCA#.(((((((((((((((..#)).))))).......)))))))).	5643	5667	1.0	-22.9	1	0.0007370558	0.471	0.0	0.0	-3.793324837357118	15	24	8	3UTR		0	0
hsa-miR-500b-3p	XM_006718845	ATM	GCACCCAGGCAAGGATTCTG#TCCAGCCTGGGTGACA#((((((((((..(((.....#))).))))))))).).	5684	5700	1.0	-22.5	1	0.0003897947	0.544	0.0	0.0	-10.342201311511984	13	16	9	3UTR		0	1
hsa-miR-3663-5p	XM_006718845	ATM	GCTGGTCTGCGTGGTGCTCGG#CGGGCACCTGTAATCCCAGCT#(((((..((((.((((((((.#))))))))))))...))))).	5585	5606	1.0	-26.2	0	5.127541e-05	0.426	0.0	0.0	-10.729023051862386	17	21	12	3UTR		0	0
hsa-miR-3665	XM_006718845	ATM	AGCAGGTGCGGGGCGGCG#GTGGCGGGCACCTGTA#.((((((((...((.((.#)).))..)))))))).	5581	5597	1.0	-21.9	1	6.164308e-05	0.456	0.0	0.0	-11.942858650942636	12	16	8	3UTR		0	0
hsa-miR-3670	XM_006718845	ATM	AGAGCTCACAGCTGTCCTTCTCTA#GAGGCAGGAGAATCTCTTGAACCTGGGAGGTGAAGGTTGCTGTGGGCCA#.(.(((((((((...(((((.((.#.)).)))))..)))))))))).	5618	5667	1.0	-25.2	0	0.0007370558	0.471	0.0	0.0	-8.23228440210085	17	22	10	3UTR		0	0
hsa-miR-3677-3p	XM_006718845	ATM	CTCGTGGGCTCTGGCCACGGCC#GGCTGGGCGCAGCGGCTCACGC#..((((((((((((((.(((((#)))))))).))).)))))))).	5420	5442	1.0	-30.0	1	7.367801e-06	0.397	0.0	0.0	-4.95700071937229	19	22	8	3UTR		0	0
hsa-miR-3679-3p	XM_006718845	ATM	CTTCCCCCCAGTAATCTTCATC#GGTGAAGGTTGCTGTGGGC#.....(((((((((((((((((#)))))))))))))).))).	5646	5665	1.0	-24.6	0	0.002315319	0.471	0.0	0.0	-13.6655996434504	17	19	14	3UTR		0	0
hsa-miR-3692-5p	XM_006718845	ATM	CCTGCTGGTCAGGAGTGGATACTG#CAGCCTGGCCAAGAGACCAGCCTGGCCAGTATGGT#(((((((((((((..(((...((.#.))...))).))))))))))).)).	5503	5538	1.0	-24.8	1	0.000129524	0.515	0.0	0.0	-5.529863923972706	18	25	11	3UTR		0	0
hsa-miR-3907	XM_006718845	ATM	AGGTGCTCCAGGCTGGCTCACA#TGTGGGCCAAAATCATGCCATTGCACTCCAGCCTGGGTGACA#..((..((((((((((((((((#))))))))).....................)))))))..)).	5658	5700	1.0	-25.8	0	0.0003897947	0.544	0.0	0.0	-10.976996655377809	18	42	9	3UTR		0	0
hsa-miR-3934-3p	XM_006718845	ATM	TGCTCAGGTTGCACAGCTGGGA#TCCAGCCTGGGTGACAAGAGCGA#(((((..(((((.((((((((.#)))))).)).)))))..))))).	5684	5707	1.0	-23.6	0	0.0005342535	0.618	0.0	0.0	-8.671350354932274	18	23	6	3UTR		0	0
hsa-miR-3937	XM_006718845	ATM	ACAGGCGGCTGTAGCAATGGGGG#CCAAAATCATGCCATTGCACTCCAGCCTGG#.(((((((..((.(((((((.(.#.).))))))))).)).))))).	5664	5694	1.0	-23.7	1	1.747747e-05	0.5	0.0	0.0	-7.381351576597303	17	22	9	3UTR		0	0
hsa-miR-3943	XM_006718845	ATM	TAGCCCCCAGGCTTCACTTGGCG#GCCAAGAGACCAGCCTGGC#......(((((((((.((((((.#)))))).))..))))))).	5510	5529	1.0	-24.1	0	0.000190575	0.456	0.0	0.0	-15.799607484947062	15	19	7	3UTR		0	0
hsa-miR-378g	XM_006718845	ATM	ACTGGGCTTGGAGTCAGAAG#TTGCACTCCAGCCTGGG#.((((((.(((((((((...#))).)))))))))))).	5678	5695	1.0	-20.1	1	1.739511e-05	0.5	0.0	0.0	-6.106959766537749	15	17	12	3UTR		0	0
hsa-miR-4425	XM_006718845	ATM	TGTTGGGATTCAGCAGGACCAT#GGCACCTGTAATCCCAGCT#.(((((((((..(((((.((..#))..)))))))))))))).	5587	5606	1.0	-22.2	1	5.127541e-05	0.426	0.0	0.0	-9.964902622363823	16	19	14	3UTR		0	0
hsa-miR-4425	XM_006718845	ATM	TGTTGGGATTCAGCAGGACCAT#CCTGTAATCCCAGCAC#((((((((((..(((((.....#))))))))))))))).	5441	5457	1.0	-21.5	1	2.890202e-08	0.338	0.0	0.0	-10.10915223120837	15	16	15	3UTR		0	0
hsa-miR-4433a-5p	XM_006718845	ATM	CGTCCCACCCCCCACTCCTGT#GCAGGAGAATCTCTTGAACCTGGGAGGTGAAGGTTGCTGTGGGCC#.((((((((.(((((((((((#))))))).............)))).))))...........)))).	5621	5666	1.0	-23.6	1	0.0007464063	0.456	0.0	0.0	-5.035831305685297	19	45	7	3UTR		0	0
hsa-miR-4446-3p	XM_006718845	ATM	CAGGGCTGGCAGTGACATGGGT#GCCAAAATCATGCCATTGCACTCCAGCCTGGG#(.(((((((.((((.((..(((#.)))..))))))))))))).).	5663	5695	1.0	-24.5	1	1.739511e-05	0.5	0.0	0.0	-7.07920635679565	17	22	13	3UTR		0	0
hsa-miR-4452	XM_006718845	ATM	TTGAATTCTTGGCCTTAAGTGAT#CACTTTGGGAGGCCGAGGTGAGCGGATCACAAGGTCAGGAGTTCGAG#((((((((((((((((..(((((#.))))))))))))))))))))).	5454	5501	1.0	-26.1	1	0.003526781	0.353	0.0	0.0	-3.937574446201665	21	23	21	3UTR		0	0
hsa-miR-4479	XM_006718845	ATM	CGCGCGGCCGTGCTCGGAGCAG#CTGTCTCTACTAAAAATACAAAAATTAGCCGAGCATGGTGGCGGGC#(.(((.(((((((((((.....#.))))))))))).))).).	5544	5590	1.0	-31.3	0	3.524561e-05	0.515	0.0	0.0	-7.002209089409883	15	19	11	3UTR		0	0
hsa-miR-4497	XM_006718845	ATM	CTCCGGGACGGCTGGGC#CCCAGCTACTCGAGAGG#(((((((..(((((((.#))))))).)))).))).	5599	5616	1.0	-20.9	1	0.0001422343	0.412	0.0	0.0	-7.307599033628058	14	17	7	3UTR		0	0
hsa-miR-4505	XM_006718845	ATM	AGGCTGGGCTGGGACGGA#CCAAGAGACCAGCCTGGCCA#.(((((((((((......#.))))))))))).	5511	5531	1.0	-23.8	1	1.609721e-05	0.471	0.0	0.0	-6.907794008098015	11	13	11	3UTR		0	0
hsa-miR-4507	XM_006718845	ATM	CTGGGTTGGGCTGGGCTGGG#CCAGCCTGGCCAGTATGGTGAAACCCT#..(((((.(((((((((((.#)))))))))))..........))))).	5519	5546	1.0	-26.6	0	0.001587939	0.529	0.0	0.0	-7.27063564855292	16	27	11	3UTR		0	0
hsa-miR-4537	XM_006718845	ATM	TGAGCCGAGCTGAGCTTAGCTG#GGCTGGGCGCAGCGGCTCAC#((((((..((((.((((((((.#)))))))).)))))))))).	5420	5440	1.0	-28.9	0	1.265597e-06	0.412	0.0	0.0	-9.08402652291986	18	20	10	3UTR	MIRT524821	0	0
hsa-miR-4641	XM_006718845	ATM	TGCCCATGCCATACTTTTGCCTCA#GAGGTGAAGGTTGCTGTGGGCC#.((((((((...(((((((((((.#))))))))))).)).)))))).	5644	5666	1.0	-27.0	1	0.0007464063	0.456	0.0	0.0	-11.207409090692002	19	22	11	3UTR		0	0
hsa-miR-4649-5p	XM_006718845	ATM	TGGGCGAGGGGTGGGCTCTCAGAG#CTGGGCGCAGCGGCTCACGCCTGTAATCCCAG#((((..(((.((((((((((((..#)))))......))))))).))).....)))).	5422	5454	1.0	-26.3	0	3.046458e-06	0.353	0.0	0.0	-11.200076850535364	19	32	7	3UTR		0	0
hsa-miR-4656	XM_006718845	ATM	TGGGCTGAGGGCAGGAGGCCTGT#GCGGGCACCTGTAATCCCAGCTA#..(((((.(((((((..((((((#)))))).)))))...))))))).	5584	5607	1.0	-26.4	0	3.676261e-05	0.426	0.0	0.0	-7.503684728856533	18	23	7	3UTR		0	0
hsa-miR-219b-5p	XM_006718845	ATM	AGATGTCCAGCCACAATTCTCG#CGAGCATGGTGGCGGGCACCTG#((.(((((.(((((.((.((((#)))).)).)))))))))).)).	5573	5595	1.0	-21.6	0	1.865455e-05	0.485	0.0	0.0	-7.286953139004511	18	22	10	3UTR		0	0
hsa-miR-4681	XM_006718845	ATM	AACGGGAATGCAGGCTGTATCT#GGGCGCAGCGGCTCACGCCTGTAATCCCA#...((((.(((((((.((....#.))))))))).)))).	5424	5453	1.0	-20.0	0	2.096652e-06	0.338	0.0	0.0	-9.061224203162984	13	16	9	3UTR		0	0
hsa-miR-4683	XM_006718845	ATM	TGGAGATCCAGTGCTCGCCCGAT#ATGGTGGCGGGCACCTGTAATCCCAG#(((.(((.((((((((((((.((#)).).))))))))).))..)))))).	5578	5604	1.0	-23.9	0	8.402891e-05	0.441	0.0	0.0	-9.283231650341488	20	26	9	3UTR		0	1
hsa-miR-4685-5p	XM_006718845	ATM	CCCAGGGCTTGGAGTGGGGCAAGGTT#GGCCAAAATCATGCCATTGCACTCCAGCCTGGGT#((((.(((.(((((((.((((.((((#.)))).))))....)))))))))))))).	5662	5696	1.0	-30.1	0	1.60858e-05	0.515	0.0	0.0	-9.113001279259901	22	29	14	3UTR		0	0
hsa-miR-4685-3p	XM_006718845	ATM	TCTCCCTTCCTGCCCTGGCTAG#CTCGAGAGGCTGAGGCAGGAGAATCTCTTGAACCTGGGAGGT#((((((((((((((.(((((..#.))))).))))))))..............)))))).	5607	5649	1.0	-26.6	1	0.000145477	0.456	0.0	0.0	-4.6730240064523	19	36	8	3UTR		0	1
hsa-miR-1343-5p	XM_006718845	ATM	TGGGGAGCGGCCCCCGGGTGGG#TCATTCGGGCTGGGCGCAGCGGCTCACGCCTGTAATCCCA#..(((((((.(((((((((((.#)))))))))..)).)))..................)))).	5413	5453	1.0	-25.2	1	2.096652e-06	0.338	0.0	0.0	-6.199507187700468	18	40	9	3UTR		0	1
hsa-miR-4707-3p	XM_006718845	ATM	AGCCCGCCCCAGCCGAGGTTCT#AACCCTGTCTCTACTAAAAATACAAAAATTAGCCGAGCATGGTGGCGGGCA#.((((((((((((...((((..#.))))..)).))).))))))).	5540	5591	1.0	-28.0	1	3.881901e-05	0.515	0.0	0.0	-5.618663395431772	16	22	7	3UTR		0	0
hsa-miR-4708-5p	XM_006718845	ATM	AGAGATGCCGCCTTGCTCCTT#GAGCATGGTGGCGG#.....(((((((.(((((...#))))).))))))).	5574	5588	1.0	-21.3	0	4.876403e-05	0.515	0.0	0.0	-14.954730256116644	12	14	7	3UTR		0	0
hsa-miR-4714-3p	XM_006718845	ATM	CCAACCTAGGTGGTCAGAGTTG#CAGCCTGGCCAGTATGGTG#...(((..(.(((((((.((((#))))))))))).)..))).	5520	5539	1.0	-19.6	0	0.0001851226	0.515	0.0	0.0	-11.614368126058867	15	19	11	3UTR		0	0
hsa-miR-4717-5p	XM_006718845	ATM	TAGGCCACAGCCACCCATGTGT#GCATGGTGGCGGGCA#...(((.(.((((.((((((..#)))))))))))))).	5576	5591	1.0	-20.6	0	3.881901e-05	0.515	0.0	0.0	-9.971456304316227	14	15	14	3UTR		0	0
hsa-miR-4722-5p	XM_006718845	ATM	GGCAGGAGGGCTGTGCCAGGTTG#CAGCCTGGCCAGTATGGTGAAACCCTGTCT#((((((...((((.(((((((((#)))))))))))))..........)))))).	5520	5550	1.0	-28.5	0	0.001327072	0.544	0.0	0.0	-9.708125486019785	19	30	13	3UTR	MIRT771530	0	0
hsa-miR-3064-5p	XM_006718845	ATM	TCTGGCTGTTGTGGTGTGCAA#GCGGATCACAAGGTCAGGA#(((((((.(((((((.(((..#))).)))))))))))))).	5475	5494	1.0	-22.2	1	0.001823541	0.397	0.0	0.0	-6.484258455685908	17	19	14	3UTR		0	0
hsa-miR-371b-3p	XM_006718845	ATM	AAGTGCCCCCACAGTTTGAGTGC#CATTCGGGCTGGGCGCA#..((((((....((((((((((.#)))))))))))))))).	5414	5431	1.0	-21.1	1	0.0002219505	0.485	0.0	0.0	-13.427474630952936	16	17	16	3UTR		0	0
hsa-miR-4763-3p	XM_006718845	ATM	AGGCAGGGGCTGGTGCTGGGCGGG#CCTGGCCAGTATGGTGAAACCCTGTCTC#((((((((..(.(((((((.((((#)))).))))))).).....)))))))).	5523	5551	1.0	-31.0	1	0.001237436	0.559	0.0	0.0	-9.583273882371962	20	28	8	3UTR		0	0
hsa-miR-4783-5p	XM_006718845	ATM	GGCGCGCCCAGCTCCCGGGCT#GCTTTCACTCTTTAGAAATAATGGTCATTCGGGCTGGGCGCAGCG#.(((((((((((((...((((#.))))....))))))))))).)).	5389	5434	1.0	-30.4	1	2.651882e-06	0.456	0.0	0.0	-4.761823477911366	17	24	11	3UTR		0	0
hsa-miR-5001-5p	XM_006718845	ATM	AGGGCTGGACTCAGCGGCGGAGCT#AGCCTGGCCAAGAGACCAGCCTG#.(((((((.(((...(((.(.(((#))).).)))..))).))))))).	5504	5527	1.0	-25.2	1	7.565684e-07	0.441	0.0	0.0	-7.731134586040165	17	23	7	3UTR		0	0
hsa-miR-5004-3p	XM_006718845	ATM	CTTGGATTTTCCTGGGCCTCAG#CTGAGGCAGGAGAATCTC#...((((((((((..(((((((#))))))))))))))))).	5616	5634	1.0	-24.2	0	3.14307e-06	0.456	0.0	0.0	-8.10682967144978	17	18	17	3UTR		0	0
hsa-miR-5087	XM_006718845	ATM	GGGTTTGTAGCTTTGCTGGCATG#GCCGAGCATGGTGGCGGGCACCT#((((((((.(((.(((((((...#))).)))).))).)))))).)).	5571	5594	1.0	-22.7	1	8.187238e-06	0.485	0.0	0.0	-6.283094717113671	18	23	6	3UTR		0	0
hsa-miR-4524b-5p	XM_006718845	ATM	ATAGCAGCATAAGCCTGTCTC#GGGAGGTGAAGGTTGCTGTG#((((((((....((((.((..#)).))))....)))))))).	5642	5662	1.0	-19.3	1	0.000230329	0.471	0.0	0.0	-12.408048357782313	14	20	8	3UTR		0	0
hsa-miR-664b-3p	XM_006718845	ATM	TTCATTTGCCTCCCAGCCTACA#AGGCTGAGGCAGGAGAAT#(((.((((((((..(((((...#))))))))))))).))).	5613	5631	1.0	-20.9	0	0.002089956	0.456	0.0	0.0	-9.115567251347505	16	18	13	3UTR		0	0
hsa-miR-5581-5p	XM_006718845	ATM	AGCCTTCCAGGAGAAATGGAGA#CCTGGGAGGTG#.((((((((((...........#)))))))))).	5639	5650	1.0	-18.5	1	0.0003048181	0.471	0.0	0.0	-10.254597317694373	10	11	10	3UTR		0	0
hsa-miR-5589-3p	XM_006718845	ATM	TGCACATGGCAACCTAGCTCCCA#TGGGAGGTGAAGGTTGCTGTGGGCC#.((.((((((((((((.((((((#)))))).)..))))))))))).)).	5641	5666	1.0	-29.2	0	0.0007464063	0.456	0.0	0.0	-6.825347112316308	20	25	11	3UTR		0	0
hsa-miR-5698	XM_006718845	ATM	TGGGGGAGTGCAGTGATTGTGG#TCATGCCATTGCACTCCAGCCT#.((.(((((((((((.......#.)))))))))))..)).	5670	5692	1.0	-22.5	0	2.342009e-05	0.485	0.0	0.0	-7.058396192619921	13	17	11	3UTR		0	0
hsa-miR-5787	XM_006718845	ATM	GGGCTGGGGCGCGGGGAGGT#ACCAGCCTGGCCAAGAGACCAGCCTG#((((((((((.((((..(((#)))..)))))))......))))))).	5501	5527	1.0	-26.3	1	7.565684e-07	0.441	0.0	0.0	-6.995398001915627	17	26	7	3UTR		0	0
hsa-miR-5787	XM_006718845	ATM	GGGCTGGGGCGCGGGGAGGT#GCCAAAATCATGCCATTGCACTCCAGCCTG#(((((((((.((((...(((#.))).)))).))))))))).	5663	5693	1.0	-24.2	1	2.342445e-05	0.5	0.0	0.0	-6.148579555084091	16	20	9	3UTR		0	0
hsa-miR-6505-3p	XM_006718845	ATM	TGACTTCTACCTCTTCCAAAG#CTTTGGGAGGCCGAGGTGAGCGGATCACAAGGTCAGGAGTTC#.((((((((((((((((((((#)))))))))....................)))).))))))).	5456	5498	1.0	-19.5	1	0.001986182	0.368	0.0	0.0	-3.793324837357118	20	42	9	3UTR		0	0
hsa-miR-6720-3p	XM_006718845	ATM	CGCGCCTGCAGGAACTGGTAGA#GGTTGCTGTGGGCC#...((((((((.((((......#)))).)))))))).	5652	5666	1.0	-19.0	0	0.0007464063	0.456	0.0	0.0	-9.861343503275094	12	14	8	3UTR		0	0
hsa-miR-6722-5p	XM_006718845	ATM	AGGCGCACCCGACCACATGC#GCATGGTGGCGGGCACCTG#(((.((..(((.((((((((#))))).)))))))).))).	5576	5595	1.0	-20.3	0	1.865455e-05	0.485	0.0	0.0	-14.17372149480916	16	19	8	3UTR		0	0
hsa-miR-6722-3p	XM_006718845	ATM	TGCAGGGGTCGGGTGGGCCAGG#CCTGGCCAAGAGACCAGCCTGGCCAGTATGGTGAAACCCTGTC#.(((((((((((((.(((((((#))))))).........)))))))).............))))).	5506	5549	1.0	-28.6	1	0.001808645	0.529	0.0	0.0	-4.528774397607753	20	43	8	3UTR		0	0
hsa-miR-6726-5p	XM_006718845	ATM	CGGGAGCTGGGGTCTGCAGGT#GCCTGTAATCCCAGCACTTTGGGAGGCCGA#(((..((((((((.(((((((#)))))))))))))))...........))).	5440	5470	1.0	-25.1	0	1.768566e-06	0.382	0.0	0.0	-11.945473813493734	18	30	15	3UTR		0	0
hsa-miR-6737-5p	XM_006718845	ATM	TTGGGGTGGTCGGCCCTGGAG#CTCCAGCCTGGGTGACAAGAGCGAAACTCCATCTCAAA#((((((((((((.((((((((#))))))...)).))).............))))))))).	5683	5721	1.0	-22.7	1	0.2954529	0.647	0.0	0.0	-5.226705058867908	20	38	9	3UTR		0	0
hsa-miR-6743-5p	XM_006718845	ATM	AAGGGGCAGGGACGGGTGGCCC#GGCCAGTATGGTGAAACCCTGTCTCTA#.((((((((((((...(((((.#))))).....))....)))))))))).	5526	5553	1.0	-25.7	1	0.007484578	0.544	0.0	0.0	-5.618663395431772	17	27	10	3UTR		0	0
hsa-miR-6743-5p	XM_006718845	ATM	AAGGGGCAGGGACGGGTGGCCC#GGGCACCTGTAATCCCAGCTACTC#.((.(((.(((((((((.((((#)))))))))...)))).))).)).	5586	5610	1.0	-24.2	0	0.0001305672	0.412	0.0	0.0	-9.138982041496941	18	24	9	3UTR		0	0
hsa-miR-6750-5p	XM_006718845	ATM	CAGGGAACAGCTGGGTGAGCTGCT#AGCGGCTCACGCCTGTAATCCCA#..((((((((..(.((((((((((#)))))))))).)))))..)))).	5430	5453	1.0	-29.1	1	2.096652e-06	0.338	0.0	0.0	-11.985418421899402	19	23	10	3UTR		0	0
hsa-miR-6764-5p	XM_006718845	ATM	TCCCAGGGTCTGGTCAGAGTTG#CAGCCTGGCCAGTATGGTGAAACCCTGT#...((((((((((((((.((((#)))))))))))).........)))))).	5520	5548	1.0	-25.0	0	0.002797492	0.529	0.0	0.0	-6.514540193678739	18	28	12	3UTR		0	0
hsa-miR-6779-5p	XM_006718845	ATM	CTGGGAGGGGCTGGGTTTGGC#GCCAAGAGACCAGCCTGGCCAGT#((((...(((((((.((((((#))))))...)))))))..)))).	5510	5533	1.0	-25.7	0	2.780851e-05	0.485	0.0	0.0	-12.236706477329138	17	23	7	3UTR		0	0
hsa-miR-6786-5p	XM_006718845	ATM	GCGGTGGGGCCGGAGGGGCGT#GCGCAGCGGCTCACGCCT#..((((((((((.....((((#))))..)))))).)))).	5426	5444	1.0	-22.4	1	1.724237e-05	0.397	0.0	0.0	-8.071469890113187	14	18	6	3UTR		0	0
hsa-miR-6787-5p	XM_006718845	ATM	TGGCGGGGGTAGAGCTGGCTGC#GCAGCGGCTCACGCCTGTA#..(((((.((.(((((.(((((#)))))))))))).))))).	5428	5447	1.0	-27.1	0	4.885861e-06	0.368	0.0	0.0	-10.095410123963271	17	19	12	3UTR		0	0
hsa-miR-6789-5p	XM_006718845	ATM	GTAGGGGCGTCCCGGGCGCGCGGG#CCCAGCACTTTGGGAGGCCG#.....(((.(((((((.(.(((((#))).)).)))))))).))).	5449	5469	1.0	-24.3	0	2.900783e-06	0.397	0.0	0.0	-14.721989301696164	16	20	8	3UTR		0	0
hsa-miR-6793-5p	XM_006718845	ATM	TGTGGGTTCTGGGTTGGGGTGA#CACTCCAGCCTGGGTGACAAGAGCGAAACTCCATC#.((((((((((((((((((((.#)))))))))))))).............)).)))).	5681	5716	1.0	-24.4	1	0.01440063	0.618	0.0	0.0	-3.793324837357118	20	35	14	3UTR		0	0
hsa-miR-6804-3p	XM_006718845	ATM	CGCACCTGCCTCTCACCCACAG#CTGGGCGCAGCGGCTCACGCCTGTAATCCCAGCACTTTGGGAGGCCGAGGTGAGCGG#(((((((((((((((.......#.))))))))..))))..))).	5422	5479	1.0	-21.1	1	2.970334e-07	0.397	0.0	0.0	-4.1706235265052785	15	21	8	3UTR		0	0
hsa-miR-6810-5p	XM_006718845	ATM	ATGGGGACAGGGATCAGCATGGC#GCCAAGAGACCAGCCTGGCCAGTATGGTGAAACCCTGTCTCTAC#.(((((((((((.(((.((((((#.))))...)).)))..))))))))))).	5510	5554	1.0	-27.7	1	0.09471194	0.544	0.0	0.0	-5.08245545002336	20	28	11	3UTR		0	0
hsa-miR-6824-3p	XM_006718845	ATM	TCTCTGGTCTTGCCACCCCAG#GGTGGCGGGCACCTGTAATCCCAGCTACTCGAGAGGC#(((((((((((((((((....#))))))))).)))..................))))).	5580	5617	1.0	-21.2	1	2.531269e-05	0.426	0.0	0.0	-3.937574446201665	17	37	9	3UTR		0	0
hsa-miR-6825-5p	XM_006718845	ATM	TGGGGAGGTGTGGAGTCAGCAT#GCGGCTCACGCCTGTAATCCCAG#(((((((((((.(((((.((..#)))))))))))))....))))).	5431	5454	1.0	-23.8	1	3.046458e-06	0.353	0.0	0.0	-7.284377755798021	18	23	13	3UTR		0	1
hsa-miR-6828-3p	XM_006718845	ATM	ATCTGCTCTCTTGTTCCCAG#CTGGGTGACAAGAGCGA#.....(.(((((((((((((#))))).)))))))).).	5690	5707	1.0	-18.8	0	0.0005342535	0.618	0.0	0.0	-15.20928617832172	14	17	8	3UTR		0	0
hsa-miR-6836-5p	XM_006718845	ATM	CGCAGGGCCCTGGCGCAGGCAT#GCCTGGCCAGTATGGTGAAACCCTGTC#.(((((((((((((.(((((..#))))))))))...)).....)))))).	5522	5549	1.0	-28.4	1	0.001808645	0.529	0.0	0.0	-4.528774397607753	18	27	10	3UTR		0	0
hsa-miR-6842-5p	XM_006718845	ATM	TGGGGGTGGTCTCTAGCCAAGG#CCTGGCCAAGAGACCAGCCTGGC#(.(((.((((((((.(((.(((#))))))..)))))))).))).).	5506	5529	1.0	-27.4	0	0.000190575	0.456	0.0	0.0	-7.737658649660518	18	23	8	3UTR		0	0
hsa-miR-6842-3p	XM_006718845	ATM	TTGGCTGGTCTCTGCTCCGCAG#GCGGATCACAAGGTCAGGAGTTCGAGACCAGCCTGGCCAAGAGACCAGCCT#..((((((((((.(((((....#.)))))..)))))))))).	5475	5526	1.0	-29.9	1	1.850069e-06	0.426	0.0	0.0	-6.246131332038532	15	19	10	3UTR		0	0
hsa-miR-6848-3p	XM_006718845	ATM	GTGGTCTCTTGGCCCCCAG#GGATCACAAGGTCAGGAGTTCGAGACCAGCCTGGCCAAGAGACCAG#.(((((((((((((.....#.))))))))))))).	5477	5523	1.0	-26.6	1	2.508124e-06	0.426	0.0	0.0	-4.761823477911366	13	15	13	3UTR		0	0
hsa-miR-6848-3p	XM_006718845	ATM	GTGGTCTCTTGGCCCCCAG#GGAGTTCGAGACCAGCCTGGCCAAGAGACCAG#.(((((((((((((.....#.))))))))))))).	5491	5523	1.0	-26.6	1	2.508124e-06	0.426	0.0	0.0	-4.761823477911366	13	15	13	3UTR		0	0
hsa-miR-6856-3p	XM_006718845	ATM	TACAGCCCTGTGATCTTTCCAG#GGAACATCTCTGCTTTCACTCTTTAGAAATAATGGTCATTCGGGCTGG#..((((((.((((((((((...#.))))....))))))..)))))).	5378	5426	1.0	-19.4	1	0.001079256	0.456	0.0	0.0	-6.013390377618052	16	24	6	3UTR		0	0
hsa-miR-6861-5p	XM_006718845	ATM	ACTGGGTAGGTGGGGCTCCAGG#CCTGTAATCCCAGCTACTCGA#..(((((((.(((((...((((#))))...))))).))))))).	5591	5612	1.0	-23.4	1	0.0001833249	0.412	0.0	0.0	-6.432556268004081	16	21	7	3UTR		0	0
hsa-miR-6866-5p	XM_006718845	ATM	TTAGAGGCTGGAATAGAGATTCT#GAATTACCCTTTCATTCAGCCTTTAGA#((((((((((((..((((.....#.))))..)))))))))))).	5209	5236	1.0	-18.8	1	0.08054264	0.735	0.0	0.0	-6.083544976388314	16	20	12	3UTR		0	0
hsa-miR-6869-3p	XM_006718845	ATM	CGCCGCGCGCATCGGCTCAGC#GCTTTCACTCTTTAGAAATAATGGTCATTCGGGCTGGGCGCAGCGGCT#.(((((((((.(((((((...#.))))))))))).))))).	5389	5437	1.0	-29.4	1	5.482896e-07	0.441	0.0	0.0	-6.618099312767468	16	19	11	3UTR		0	0
hsa-miR-6869-3p	XM_006718845	ATM	CGCCGCGCGCATCGGCTCAGC#GCCGAGCATGGTGGCGGGCA#.(((.(((.(((((((((.((#)).)))).))))))))))).	5571	5591	1.0	-24.4	0	3.881901e-05	0.515	0.0	0.0	-8.968751670415353	17	20	11	3UTR		0	0
hsa-miR-6877-3p	XM_006718845	ATM	CAGCCTCTGCCCTTGGCCTCC#GGAGGCCGAGGTGAGCGGATCACAAGGTCAGGAGTTCGAGACCAGCCTGGCC#..(((((((((((((((((((#)))))))))))...))))).............................))).	5461	5513	1.0	-29.1	1	3.373698e-06	0.426	0.0	0.0	-4.95700071937229	19	52	11	3UTR		0	0
hsa-miR-6891-3p	XM_006718845	ATM	CCCTCATCTTCCCCTCCTTTC#GGGAGGCCGAGGTGAGCGGA#((((((((((..((((((...#))))))..)))))))).)).	5460	5480	1.0	-23.6	1	7.040325e-07	0.412	0.0	0.0	-10.10915223120837	16	20	8	3UTR		0	0
hsa-miR-6893-3p	XM_006718845	ATM	CCCTGCTGCCTTCACCTGCCAG#CTGGGAGGTGAAGGTTGCTGTGGGC#(((.((.((((((((((.((((#)))).)))))))))).))...))).	5640	5665	1.0	-32.7	0	0.002315319	0.471	0.0	0.0	-8.513283256032173	19	25	10	3UTR		0	0
hsa-miR-6895-3p	XM_006718845	ATM	TGTCTCTCGCCCTTGGCCTTAG#CTTTGGGAGGCCGAGGTGAGCGGATC#.((((((((.((((((((((..#.)))))))))))))).)))).	5456	5482	1.0	-26.2	1	1.488855e-06	0.412	0.0	0.0	-5.035831305685297	18	21	14	3UTR		0	0
hsa-miR-7107-3p	XM_006718845	ATM	TGGTCTGTTCATTCTCTCTTTTTGGCC#GGCTCACGCCTGTAATCCCAGCACTTTGGGAGGCCGAGGTGAGCGGATCAC#((((((((((((........(((((((#.))))))))))))))))))).	5433	5484	1.0	-23.6	1	3.200324e-05	0.397	0.0	0.0	-7.052043616942562	19	21	19	3UTR		0	0
hsa-miR-7153-3p	XM_006718845	ATM	CACCATGGACGGTTTACC#GGTGAAACCCTGTCTCTACTAAAAATACAAAAATTAGCCGAGCATGGTGG#(((((((..(((((....#.)))))..))))))).	5535	5585	1.0	-19.1	1	5.310324e-05	0.529	0.0	0.0	-8.276097674182306	12	16	7	3UTR		0	0
hsa-miR-7158-5p	XM_006718845	ATM	GGCTCAATCTCTGGTCCTGCAGCC#GGCTGAGGCAGGAGAATCTCTTGAACCTGGGAGGTGAAGGTTGCTGTGGGCCA#((((((((((((..((((((((((#))))...))))))................))))))...........)))))).	5614	5667	1.0	-26.4	1	0.0007370558	0.471	0.0	0.0	-6.083544976388314	22	53	6	3UTR		0	0
hsa-miR-7703	XM_006718845	ATM	TTGCACTCTGGCCTTCTCCCAGG#CCTGGGAGGTGAAGGTTGCTGTGGGCCAAAATCATGCCATTGCACTCCAGCCTGGGTGACAAG#(((((((((((((((((((((((#))))))))).............)))))).........................))))).))).	5639	5702	1.0	-28.4	1	0.0001629878	0.574	0.0	0.0	-3.937574446201665	23	63	9	3UTR		0	0
hsa-miR-8053	XM_006718845	ATM	TGGCGATTTTGGAACTCAATGGCA#TGCTGTGGGCCAAAATCATGCCAT#((((((((((((..(((.((((((#)))))))))))))))))..)))).	5655	5679	1.0	-20.9	1	0.002866049	0.441	0.0	0.0	-6.083544976388314	21	24	17	3UTR		0	0
hsa-miR-9901	XM_006718845	ATM	CGGTCGCCGCGGTTCGCCGCC#GCACTTTGGGAGGCCGAGGTGAGCGG#((.(((((.(((((..(((..#.)))..))))).))))).)).	5453	5479	1.0	-23.8	0	2.970334e-07	0.397	0.0	0.0	-7.5200022193081235	15	21	5	3UTR		0	0
hsa-miR-10226	XM_006718845	ATM	CCATGTGTCTGGGCTGGGAAAC#CCAGCCTGGCCAGTATGGT#(((((((.(((((((((.....#))))))))).)).))))).	5519	5538	1.0	-22.6	1	0.000129524	0.515	0.0	0.0	-6.251209375382295	16	19	9	3UTR		0	0
hsa-miR-10396a-3p	XM_006718845	ATM	GGCCCCGGGCCCTCGACCGGG#CCTGGGAGGTGAAGGTTGCTGTGGGCCA#(((((..(((((((..(((((#)))))))))........)))..))))).	5639	5667	1.0	-26.0	0	0.0007370558	0.471	0.0	0.0	-8.35071838282028	17	28	9	3UTR		0	0
hsa-miR-10398-3p	XM_006718845	ATM	GCCCGGAGAGCTGGGAGCCAG#TGGCGGGCACCTGTAATCCCAGCTACTCGAGAGGCT#((((.(((((((((((((((.#))))............)))))))).)))..).))).	5582	5618	1.0	-27.5	0	6.30371e-05	0.412	0.0	0.0	-8.056611621014136	19	36	8	3UTR		0	0
hsa-miR-12121	XM_006718845	ATM	CTGCCACGAGCGTGCGGGCCT#GCCGAGCATGGTGGCGGG#(((((((...(((((.(((..#)))..)))))))))))).	5571	5589	1.0	-23.2	1	4.833152e-05	0.515	0.0	0.0	-8.78315458225985	15	18	12	3UTR		0	0
hsa-miR-19b-1-5p	XM_017017792	ATM	AGTTTTGCAGGTTTGCATCCAGC#CTGGATGATATAAATCTGTGGAT#...(((((((((((((((((((.#)))))))...)))))))))))).	6106	6129	1.0	-19.9	0	0.1225485	0.6	0.0	0.0	-6.514540193678739	19	23	12	3UTR		0	0
hsa-miR-376c-3p	XM_017017792	ATM	AACATAGAGGAAATTCCACGT#GCCTGGATGATATAAATCTGTGGATTCCTCTAAGTG#.((.((((((((..((((((.#.)))))))))))))).)).	6104	6140	1.0	-19.9	0	0.09870738	0.59	0.0	0.0	-8.971317642502958	16	19	14	3UTR	MIRT441156	0	0
hsa-miR-376a-3p	XM_017017792	ATM	ATCATAGAGGAAAATCCACGT#TGTGGATTCCTCTAA#....(((((((..(((((((.#)))))))))))))).	6122	6137	1.0	-18.6	0	0.06585722	0.595	0.0	0.0	-14.182496390900527	14	15	14	3UTR		0	0
hsa-miR-3155b	XM_017017792	ATM	CCAGGCTCTGCAGTGGGA#CCCTTTTGAAGGCCTGGA#((((((.((.(((.(((.#)))..))).)))))))).	6093	6111	1.0	-19.8	0	9.2542e-05	0.603	0.0	0.0	-7.580607366921569	14	18	8	3UTR		0	0
hsa-miR-4693-3p	XM_017017792	ATM	TGAGAGTGGAATTCACAGTATTT#AAATCTGTGGATTCCTCTA#....((.(((((((((((.((((#))))))))))))))).)).	6117	6136	1.0	-18.7	0	0.06845416	0.605	0.0	0.0	-11.090249003509248	17	19	15	3UTR		0	0
hsa-miR-6500-5p	XM_017017792	ATM	AGGAGCTATCCACTCCAGGTGTCC#AGGCCTGGATGATATAAATCTGTGGATTCCTCTA#.((((..(((((((((((((.(..#).)))))))............))))))..)))).	6102	6136	1.0	-23.5	0	0.06845416	0.605	0.0	0.0	-7.2379701334214825	18	34	7	3UTR		0	0
hsa-let-7b-5p	NM_001351834	ATM	TGAGGTAGTAGGTTGTGTGGTT#AGCTCACTGAAACCTCTGCCTCC#.(((((((.(((((..((((((#))).)))...)))))))))))).	10957	10980	1.0	-21.7	1	0.002481136	0.441	0.0	0.0	-5.818213136157129	18	23	12	3UTR		0	0
hsa-let-7c-3p	NM_001351834	ATM	CTGTACAACCTTCTAGCTTTCC#GGGAGGTGAAGGTTGCTGTGGG#(((((((((((((..(((((((#))))))))))))))).))))).	9854	9876	1.0	-19.0	1	0.0004109241	0.471	0.0	0.0	-5.529863923972706	20	22	15	3UTR		0	0
hsa-let-7e-5p	NM_001351834	ATM	TGAGGTAGGAGGTTGTATAGTT#ACTGAAACCTCTGCCTCCTGGGTTCAAGCAATTCTCCTGCCTCAG#((((((((((((((((......#.))))).))))))))))).	10962	11007	1.0	-24.6	1	0.004091942	0.397	0.0	0.0	-3.937574446201665	16	19	11	3UTR		0	0
hsa-let-7f-5p	NM_001351834	ATM	TGAGGTAGTAGATTGTATAGTT#GCAATTCTCCTGCCTCAG#((((((((.(((((((......#))))).)).)))))))).	10989	11007	1.0	-18.0	1	0.004091942	0.397	0.0	0.0	-4.993964104447428	15	18	8	3UTR		0	0
hsa-miR-18a-3p	NM_001351834	ATM	ACTGCCCTAAGTGCTCCTTCTGG#CCAGGCTGGAGTGCAGTGGCAT#..((((((..(((((((.(((((#)))))..))))))))).)))).	10929	10951	1.0	-22.6	1	2.848495e-05	0.426	0.0	0.0	-7.255896845946231	18	22	9	3UTR	MIRT734980	0	0
hsa-miR-92a-1-5p	NM_001351834	ATM	AGGTTGGGATCGGTTGCAATGCT#GGTGTGAGCCACCGCGCCCGGCCTC#((((((((..((((.((.(((((#)))))..)).))))..)))))))).	11164	11189	1.0	-24.8	1	0.000814697	0.441	0.0	0.0	-6.971920133026242	19	25	8	3UTR		0	0
hsa-miR-92a-3p	NM_001351834	ATM	TATTGCACTTGTCCCGGCCTGT#AGTGCTGGGATTACAGGTGTGAG#..((((((((((((((((((..#)).)))))))...))))))))).	11149	11172	1.0	-22.8	1	2.832047e-05	0.368	0.0	0.0	-4.95700071937229	18	23	9	3UTR	MIRT049505	0	0
hsa-miR-93-3p	NM_001351834	ATM	ACTGCTGAGCTAGCACTTCCCG#GTGCTAGTGGGCAGA#.(((((..((((((((......#)))))))).))))).	10644	10659	1.0	-21.0	0	6.394194e-05	0.574	0.0	0.0	-7.650646301409068	13	15	8	3UTR		0	0
hsa-miR-196a-5p	NM_001351834	ATM	TAGGTAGTTTCATGTTGTTGGG#CCAAATAGTGAAGCTATCA#..(((((((((((....((((.#))))...))))))))))).	12551	12570	1.0	-18.9	1	0.0127716	0.662	0.0	0.0	-6.782339277446944	15	19	11	3UTR		0	0
hsa-miR-198	NM_001351834	ATM	GGTCCAGAGGGGAGATAGGTTC#GAGCTTTCTCCTCGTATTTGGACCT#(((((((((((((((.((((((#)))))))))))))...)))))))).	11501	11526	1.0	-27.7	1	0.002676483	0.676	0.0	0.0	-4.1706235265052785	21	25	13	3UTR		0	0
hsa-miR-208a-5p	NM_001351834	ATM	GAGCTTTTGGCCCGGGTTATAC#AGCCTGGGTGACAAGAGCG#..((((((((((((((((....#)))))))))..))))))).	9899	9918	1.0	-23.6	1	0.0001804542	0.618	0.0	0.0	-4.95700071937229	16	19	9	3UTR		0	0
hsa-miR-129-1-3p	NM_001351834	ATM	AAGCCCTTACCCCAAAAAGTAT#GTTCTGTTGGAAGGGAAGGGCTTA#(((((((..((((((.......#.))))..))..))))))).	11287	11311	1.0	-18.6	1	0.0005694444	0.574	0.0	0.0	-7.540648113931671	13	19	7	3UTR		0	0
hsa-miR-30c-2-3p	NM_001351834	ATM	CTGGGAGAAGGCTGTTTACTCT#GGGTGATTGAGCTTTCTCCTC#..(((((((((((..((((((.#))))))...))))))))))).	11493	11514	1.0	-23.6	1	0.0006090988	0.618	0.0	0.0	-6.549290197143331	17	21	11	3UTR		0	0
hsa-miR-30c-2-3p	NM_001351834	ATM	CTGGGAGAAGGCTGTTTACTCT#GGAGATAATAGCTTTCCCACCCT#..(((.((((((((((..((((#))))..))))))))))...))).	12619	12642	1.0	-20.4	0	0.07264418	0.544	0.0	0.0	-6.857959480565336	17	23	10	3UTR		0	0
hsa-miR-139-3p	NM_001351834	ATM	TGGAGACGCGGCCCTGTTGGAGT#ATTCCCAGGGCTGTTGCTGCAC#((.((..(((((((((..(((((#))))))))))))))..)).)).	10505	10527	1.0	-24.8	0	0.0002475238	0.588	0.0	0.0	-8.93975921657248	18	22	14	3UTR		0	0
hsa-miR-34a-5p	NM_001351834	ATM	TGGCAGTGTCTTAGCTGGTTGT#CAGCCTTGGCGACAGAGCAAGACTCTGCCT#.(((((.(((((.(((.(((((#.)))))..)))))))).))))).	12158	12188	1.0	-24.9	0	0.000844469	0.618	0.0	0.0	-6.626141984894679	18	23	8	3UTR		0	0
hsa-miR-34a-5p	NM_001351834	ATM	TGGCAGTGTCTTAGCTGGTTGT#CGAGTAGCTGGGACTACAGGCGTGTGCCAA#(((((((((((((((((.(((.#))).)))))))))).)).......))))).	11012	11042	1.0	-23.3	1	3.836022e-05	0.5	0.0	0.0	-3.937574446201665	20	30	10	3UTR		0	0
hsa-miR-34a-3p	NM_001351834	ATM	CAATCAGCAAGTATACTGCCCT#GGGCAGAATATTTGATTGATG#..((((((((((((.((((((.#)))))).))))))).))))).	10652	10673	1.0	-23.0	1	0.003055229	0.603	0.0	0.0	-5.692450279622925	18	21	7	3UTR		0	0
hsa-miR-181c-3p	NM_001351834	ATM	AACCATCGACCGTTGAGTGGAC#CCACTCAAAAATGTTTTGATGGTC#.((((((((.((((((((((..#)))))))...)))..)))))))).	9562	9586	1.0	-20.8	1	0.0006376743	0.676	0.0	0.0	-5.035831305685297	18	24	8	3UTR		0	0
hsa-miR-182-3p	NM_001351834	ATM	TGGTTCTAGACTTGCCAACTA#TTGGCAAGCTGGAACTC#.((((((((.((((((((...#)))))))))))))))).	12210	12227	1.0	-23.1	1	0.0002459964	0.691	0.0	0.0	-5.035831305685297	16	17	16	3UTR		0	0
hsa-miR-210-5p	NM_001351834	ATM	AGCCCCTGCCCACCGCACACTG#TGTGCTAGTGGGCAGA#.....((((((((.(((((...#)))))..)))))))).	10643	10659	1.0	-23.4	0	6.394194e-05	0.574	0.0	0.0	-14.522439560970808	13	16	8	3UTR		0	0
hsa-miR-210-3p	NM_001351834	ATM	CTGTGCGTGTGACAGCGGCTGA#CAGGGCTGTTGCTGCACAC#.((((((.((((((((..(((.#))).)))))))))))))).	10510	10529	1.0	-23.1	1	0.0008813921	0.588	0.0	0.0	-6.106959766537749	17	19	14	3UTR		0	0
hsa-miR-211-5p	NM_001351834	ATM	TTCCCTTTGTCATCCTTCGCCT#AGGTGAAGGTTGCTGTGGGC#..(((...(.((.(((((((((#))))))))).)))...))).	9857	9877	1.0	-20.6	0	0.002315319	0.471	0.0	0.0	-13.246918025611711	15	20	9	3UTR		0	0
hsa-miR-211-3p	NM_001351834	ATM	GCAGGGACAGCAAAGGGGTGC#TCCCAGGGCTGTTGCTGCA#((((.((((((...((((...#))))...)))))).)))).	10507	10526	1.0	-24.7	0	1.565286e-05	0.603	0.0	0.0	-13.549385460797142	14	19	6	3UTR		0	0
hsa-miR-216a-3p	NM_001351834	ATM	TCACAGTGGTCTCTGGGATTAT#GTAATCCCAGCACTTTGGGAGGCCGAGGTGAG#((((..((((((((((((((((#))))))))).........)))))))..)))).	9656	9688	1.0	-25.2	0	1.657081e-06	0.412	0.0	0.0	-9.957570382207184	20	32	9	3UTR		0	0
hsa-let-7i-5p	NM_001351834	ATM	TGAGGTAGTAGTTTGTGCTGTT#GACAGAGCAAGACTCTGCCTCAA#((((((((.(((((((.(((((#))))).))).)))))))))))).	12168	12191	1.0	-23.5	1	0.007399607	0.588	0.0	0.0	-4.993964104447428	20	23	12	3UTR		0	0
hsa-miR-27b-5p	NM_001351834	ATM	AGAGCTTAGCTGATTGGTGAAC#GTTTACCTAATCAGTAGGTTCA#.((((((.((((((((((((((#))))))).))))))))))))).	12671	12693	1.0	-23.1	1	0.0007202708	0.618	0.0	0.0	-6.106959766537749	20	22	13	3UTR		0	0
hsa-miR-30b-3p	NM_001351834	ATM	CTGGGAGGTGGATGTTTACTTC#GGAGTGCAGTGGCATGATCTCAGCTCACTGAAACCTCTGCCTCCTGGG#((((((((((((.((((.....#.)))).)))))))))))).	10936	10984	1.0	-22.3	1	0.0008096147	0.441	0.0	0.0	-5.226705058867908	16	19	12	3UTR		0	0
hsa-miR-124-5p	NM_001351834	ATM	CGTGTTCACAGCGGACCTTGAT#GTGAAGGTTGCTGTGGGCCA#.(.(((((((((.((((((.((#)).)))))))))))))))).	9859	9879	1.0	-22.3	0	0.0007370558	0.471	0.0	0.0	-6.639994924329809	18	20	16	3UTR		0	0
hsa-miR-124-3p	NM_001351834	ATM	TAAGGCACGCGGTGAATGCCAA#GGAGTTTCACCGTGTTAGCCA#...(((((((((((((..((..#))...))))))))))..))).	11078	11099	1.0	-22.2	0	0.01451778	0.544	0.0	0.0	-6.514540193678739	15	21	10	3UTR		0	0
hsa-miR-125b-1-3p	NM_001351834	ATM	ACGGGTTAGGCTCTTGGGAGCT#AGCCTCCCGAGTAGCTGGGACTACAGGCGTGTGCCAACACGCCCGG#.(((((..((((((((((((((#))).))))))).))))........................))))).	11005	11051	1.0	-25.4	0	0.0002485502	0.515	0.0	0.0	-7.650646301409068	19	46	7	3UTR		0	0
hsa-miR-128-1-5p	NM_001351834	ATM	CGGGGCCGTAGCACTGTCTGAGA#CTCGGCCTCCCAAAGTGCTGGGATTACAGGTGTGAGCCACCGCGCCCGGCCTCA#.((((((((((((((....(((.#.)))....)))))))..........................))))))).	11136	11190	1.0	-23.9	1	0.001075135	0.441	0.0	0.0	-4.026373917660731	17	49	7	3UTR		0	0
hsa-miR-135a-3p	NM_001351834	ATM	TATAGGGATTGGAGCCGTGGCG#CGCCCGGCCTCATTCCCC#....((((.(((.((((.((((#)))))))).))).)))).	11178	11196	1.0	-24.8	0	0.004557359	0.456	0.0	0.0	-11.892082739549934	15	18	8	3UTR		0	0
hsa-miR-137-5p	NM_001351834	ATM	ACGGGTATTCTTGGGTGGATAAT#TATGCACTTAGGAATGCTA#...((((((((((((((.(((..#))).)))))))))))))).	12728	12747	1.0	-21.2	0	0.00568862	0.75	0.0	0.0	-6.514540193678739	17	19	14	3UTR		0	0
hsa-miR-125a-5p	NM_001351834	ATM	TCCCTGAGACCCTTTAACCTGTGA#AGGGAAGGGCTTAGGT#..((((((.((((((..(((....#))))))))))))))).	11298	11314	1.0	-19.5	1	0.003637216	0.574	0.0	0.0	-6.246439457921665	15	16	15	3UTR		0	0
hsa-miR-127-3p	NM_001351834	ATM	TCGGATCCGTCTGAGCTTGGCT#GGCCGAGGTGAGCGGATCA#...((((((.((.(.(((((((#))))))).).)))))))).	9676	9695	1.0	-25.8	0	4.160819e-06	0.397	0.0	0.0	-9.781626834923797	16	19	8	3UTR		0	0
hsa-miR-129-2-3p	NM_001351834	ATM	AAGCCCTTACCCCAAAAAGCAT#TTGGAAGGGAAGGGCTTA#(((((((..((((((.......#))))..))..))))))).	11293	11311	1.0	-18.6	1	0.0005694444	0.574	0.0	0.0	-7.540648113931671	13	18	7	3UTR		0	0
hsa-miR-134-5p	NM_001351834	ATM	TGTGACTGGTTGACCAGAGGGG#TCTGGGGTTTGCCAGTCAG#..((((((((.((((..(((..#)))..)))).)))))))).	12510	12529	1.0	-20.9	1	0.0001013509	0.603	0.0	0.0	-8.014824275086253	15	19	8	3UTR		0	0
hsa-miR-150-3p	NM_001351834	ATM	CTGGTACAGGCCTGGGGGACAG#CTGCCTCAGCCTCCCGAGTAGCTGGGACTACAGGCGTGTGCCAA#.(((((((.(((((.((..(((#.)))...)).))))).))))))).	10998	11042	1.0	-27.0	1	3.836022e-05	0.5	0.0	0.0	-5.585164055853516	17	24	7	3UTR		0	0
hsa-miR-188-5p	NM_001351834	ATM	CATCCCTTGCATGGTGGAGGG#CCCACCTTTATGGCAGGGGTGG#(((((((..(((((.((.(((#))).)).)))))..))))))).	10706	10728	1.0	-23.0	1	1.007913e-06	0.515	0.0	0.0	-8.043048593878694	17	22	7	3UTR		0	0
hsa-miR-193a-5p	NM_001351834	ATM	TGGGTCTTTGCGGGCGAGATGA#TGGTCTCGATCGCTTGACCTC#.(((((...(((..((((((.(#).))))))..)))..))))).	11102	11123	1.0	-20.8	0	0.0006666061	0.412	0.0	0.0	-10.853006489841482	15	21	6	3UTR		0	0
hsa-miR-195-3p	NM_001351834	ATM	CCAATATTGGCTGTGCTGCTCC#GAGACCAGCCTGGCCAGTATGGT#((.((((((((((.(((((((.#)))..)))).)))))))))))).	9727	9750	1.0	-22.0	0	0.000129524	0.515	0.0	0.0	-6.3519538380285185	19	23	12	3UTR		0	0
hsa-miR-206	NM_001351834	ATM	TGGAATGTAAGGAAGTGTGTGG#CCAAGGCAAACACACTTCCTCCTCATCTCCT#.((((((..(((((((((((..#.)))))))))))...))).))).	10612	10643	1.0	-22.3	1	0.1396078	0.529	0.0	0.0	-7.163349424783512	17	23	11	3UTR		0	0
hsa-miR-200c-3p	NM_001351834	ATM	TAATACTGCCGGGTAATGATGGA#CCAACACGCCCGGCT#.......(((((((..((.(((.#))).)).))))))).	11038	11053	1.0	-19.0	0	0.0003081601	0.529	0.0	0.0	-18.078743580069013	12	15	7	3UTR		0	0
hsa-miR-106b-5p	NM_001351834	ATM	TAAAGTGCTGACAGTGCAGAT#TCTGTACTGTCCATGTATGTTAT#(((.((((.(((((((((((.#)))))))))))...)))).))).	10108	10131	1.0	-20.1	0	0.03847124	0.662	0.0	0.0	-8.025986379406618	18	23	11	3UTR		0	0
hsa-miR-200a-5p	NM_001351834	ATM	CATCTTACCGGACAGTGCTGGA#CCAGCCTGGCCAGTATGGTGA#((((.(((.((.(((.(((((.#)))))))).)).))).)))).	9731	9752	1.0	-22.7	0	0.0002267401	0.529	0.0	0.0	-12.692853669159868	17	21	8	3UTR		0	1
hsa-miR-219a-2-3p	NM_001351834	ATM	AGAATTGTGGCTGGACATCTGT#ATAGATGTCTAAGCTAA#.......(((((((((((((((#))))))))))).)))).	10790	10807	1.0	-18.3	0	0.06458529	0.544	0.0	0.0	-17.110244939514768	15	17	11	3UTR		0	0
hsa-miR-34b-5p	NM_001351834	ATM	TAGGCAGTGTCATTAGCTGATTG#GTGGGTTAATGAGACTGGCA#..(.((((.(((((((((.((..#)).))))))))).)))).).	10812	10832	1.0	-21.5	0	0.000448913	0.529	0.0	0.0	-9.045412652577244	16	20	9	3UTR		0	0
hsa-miR-34c-3p	NM_001351834	ATM	AATCACTAACCACACGGCCAGG#GCCGTGGGTTAATGAG#..(((.(((((.((((((....#))))))))))).))).	10809	10825	1.0	-20.2	0	0.0009128986	0.559	0.0	0.0	-10.204762790161691	14	16	11	3UTR		0	1
hsa-miR-99b-5p	NM_001351834	ATM	CACCCGTAGAACCGACCTTGCG#GCAAGGCTTTATCTATGGGA#..((((((((.....((((((.#)))))).....)))))))).	10461	10481	1.0	-22.5	1	0.0007842353	0.662	0.0	0.0	-14.00999859481628	14	20	8	3UTR		0	0
hsa-miR-130b-3p	NM_001351834	ATM	CAGTGCAATGATGAAAGGGCAT#GCCAAAATCATGCCATTGCACTC#.(((((((((((((...(((..#)))....))))..))))))))).	9875	9898	1.0	-20.1	1	5.453902e-05	0.471	0.0	0.0	-4.761823477911366	16	23	9	3UTR		0	0
hsa-miR-363-5p	NM_001351834	ATM	CGGGTGGATCACGATGCAATTT#GTTAGCCAGGATGGTCTCGATCGCTTGACCTCGTGATCCACCCT#.(((((((((((((.((((...#.))).).))))))))))))).	11091	11135	1.0	-28.2	1	0.001463208	0.412	0.0	0.0	-4.528774397607753	17	21	13	3UTR		0	0
hsa-miR-365a-5p	NM_001351834	ATM	AGGGACTTTTGGGGGCAGATGTG#ACCTCTGCCTCCTGGGTTCA#..((((((..(((((((((.((.#)).))))))))).)))))).	10968	10988	1.0	-24.1	1	0.001275469	0.456	0.0	0.0	-7.255896845946231	17	20	9	3UTR		0	0
hsa-miR-367-3p	NM_001351834	ATM	AATTGCACTTTAGCAATGGTGA#TCACCCAGGCTGGAGTGCAGTG#.(((((((((((((...(((((#)))))...))))))))))))).	10925	10947	1.0	-27.0	1	1.044351e-05	0.441	0.0	0.0	-4.761823477911366	18	22	13	3UTR		0	0
hsa-miR-375-3p	NM_001351834	ATM	TTTGTTCGTTCGGCTCGCGTGA#TCATTCGGGCTGGGCGCAGCGGC#.((((((((((((((((.((((#)))).))))))))))).))))).	9625	9648	1.0	-23.7	1	1.191952e-06	0.456	0.0	0.0	-3.793324837357118	20	23	11	3UTR		0	0
hsa-miR-382-5p	NM_001351834	ATM	GAAGTTGTTCGTGGTGGATTCG#TGAGCCACCGCGCCCGGCCTCA#((.((((..((((((((.((((#))))))))))))..)))).)).	11168	11190	1.0	-22.0	0	0.001075135	0.441	0.0	0.0	-8.865138507934507	18	22	12	3UTR		0	0
hsa-miR-383-5p	NM_001351834	ATM	AGATCAGAAGGTGATTGTGGCT#AGCTACAGCATCAGCTCACATATTCACCTCTCTGGTTTT#((((((((((((((.(((((((#.))).))))...)))))).)))))))).	10846	10885	1.0	-23.6	1	0.02695976	0.588	0.0	0.0	-4.6730240064523	21	28	8	3UTR		0	0
hsa-miR-340-3p	NM_001351834	ATM	TCCGTCTCAGTTACTTTATAGC#GCCTCCCGAGTAGCTGGGACT#...(((((((((((((......#.))))))))))))).	11006	11027	1.0	-19.8	0	2.164101e-05	0.397	0.0	0.0	-6.514540193678739	13	15	13	3UTR		0	0
hsa-miR-328-5p	NM_001351834	ATM	GGGGGGGCAGGAGGGGCTCAGGG#CCTCTGCCTCCTGGGTTCAAGCAATTCTCCTGCCTCAGCCTCCCG#(((((((((((((((((((((((#.))))))))))........)))))))))).....))).	10969	11014	1.0	-34.5	1	0.0004247576	0.397	0.0	0.0	-3.937574446201665	23	38	10	3UTR		0	0
hsa-miR-326	NM_001351834	ATM	CCTCTGGGCCCTTCCTCCAG#TTGGAAGGGAAGGGCTTAGGT#..((((((((((((((((((#)))))..))))))))))))).	11293	11314	1.0	-26.7	1	0.003637216	0.574	0.0	0.0	-4.95700071937229	18	21	13	3UTR		0	0
hsa-miR-345-3p	NM_001351834	ATM	GCCCTGAACGAGGGGTCTGGAG#TCCAGCATTTCTCTGTGTTCTGTTGGAAGGGAAGGGCT#(((((((((((((((((((((.#))))).)))))))...))))............))))).	11271	11309	1.0	-23.1	1	0.0004510634	0.588	0.0	0.0	-3.937574446201665	21	38	7	3UTR		0	0
hsa-miR-346	NM_001351834	ATM	TGTCTGCCCGCATGCCTGCCTCT#GCCGAGCATGGTGGCGGGCAC#((((((((..((((((.((....#)).).)))))..)))))))).	9783	9804	1.0	-23.9	1	3.139688e-06	0.5	0.0	0.0	-6.236470572775607	16	21	8	3UTR		0	0
hsa-miR-422a	NM_001351834	ATM	ACTGGACTTAGGGTCAGAAGGC#GCCTTTGGCAAGCCCTGGGTTCT#...(((((((((((..((((((#)))))).....))))))))))).	10756	10779	1.0	-23.6	0	6.042183e-05	0.529	0.0	0.0	-7.483038834232987	17	23	11	3UTR		0	0
hsa-miR-433-5p	NM_001351834	ATM	TACGGTGAGCCTGTCATTATTC#AGTAGAGACAGGGTTGCCA#...(((((.((((((.(((((.#))))).)))))).))))).	12131	12150	1.0	-20.6	0	0.006104723	0.603	0.0	0.0	-7.803978932228115	16	19	6	3UTR		0	0
hsa-miR-485-5p	NM_001351834	ATM	AGAGGCTGGCCGTGATGAATTC#GGATTACAGGTGTGAGCCACCGCGCCCGGCCTCA#.((((((((.((((.((..((.#.))..)).)))).)))))))).	11156	11190	1.0	-22.8	1	0.001075135	0.441	0.0	0.0	-5.771280865935932	16	22	8	3UTR	MIRT772591	0	0
hsa-miR-488-3p	NM_001351834	ATM	TTGAAAGGCTATTTCTTGGTC#GGCCAAGAGACCAGCCTGGCC#..(..(((((.((((((((((#))))))))))..)))))..).	9721	9742	1.0	-20.9	0	7.700014e-05	0.456	0.0	0.0	-14.932834644554303	16	21	10	3UTR		0	0
hsa-miR-491-3p	NM_001351834	ATM	CTTATGCAAGATTCCCTTCTAC#TGGAAGGGAAGGGCTTAGGT#((((.((....((((((((((.#))))))))))..)).)))).	11294	11314	1.0	-19.4	0	0.003637216	0.574	0.0	0.0	-15.493917152179062	16	20	10	3UTR		0	0
hsa-miR-515-3p	NM_001351834	ATM	GAGTGCCTTCTTTTGGAGCGTT#CCAATGGCAGGCACTCA#((((((((.((.((((......#)))).)).)))))))).	11578	11595	1.0	-21.9	1	5.460718e-05	0.559	0.0	0.0	-8.340767414043784	14	17	8	3UTR		0	0
hsa-miR-520a-3p	NM_001351834	ATM	AAAGTGCTTCCCTTTGGACTGT#ACATTTTATCCAGCATTTCTCTGTGTTCTGTTGGAAGGGAAGGGCTTA#.((((.(((((((((.(((...#.))).))))))))).)))).	11263	11311	1.0	-25.0	0	0.0005694444	0.574	0.0	0.0	-5.927332678853777	16	20	9	3UTR		0	0
hsa-miR-520c-3p	NM_001351834	ATM	AAAGTGCTTCCTTTTAGAGGGT#TTCTCTGTGTTCTGTTGGAAGGGAAGGGCTTA#.((((.(((((((((.((.((.#.)).)).))))))))).)))).	11279	11311	1.0	-19.8	0	0.0005694444	0.574	0.0	0.0	-5.927332678853777	17	22	9	3UTR		0	0
hsa-miR-518c-3p	NM_001351834	ATM	CAAAGCGCTTCTCTTTAGAGTGT#GAAGGGAAGGGCTTA#..((((.(((((((((.......#))))))))).)))).	11296	11311	1.0	-18.5	0	0.0005694444	0.574	0.0	0.0	-6.5006872542436085	13	15	9	3UTR		0	0
hsa-miR-524-3p	NM_001351834	ATM	GAAGGCGCTTCCCTTTGGAGT#TCCAGCATTTCTCTGTGTTCTGTTGGAAGGGAAGGGCTTA#..((((.(((((((((.((..#.)).))))))))).)))).	11271	11311	1.0	-23.3	0	0.0005694444	0.574	0.0	0.0	-6.5006872542436085	15	19	9	3UTR		0	0
hsa-miR-516b-5p	NM_001351834	ATM	ATCTGGAGGTAAGAAGCACTTT#GGGCTTCTTCTTTCAGAA#.((((((((.(((((((.((..#))))))))))))))))).	10214	10232	1.0	-19.9	1	0.001499589	0.691	0.0	0.0	-5.035831305685297	17	18	17	3UTR		0	1
hsa-miR-518e-3p	NM_001351834	ATM	AAAGCGCTTCCCTTCAGAGTG#CATTTTATCCAGCATTTCTCTGTGTTCTGTTGGAAGGGAAGGGCTTA#.((((.(((((((((((((..#.))))...........))))))))).)))).	11264	11311	1.0	-24.2	0	0.0005694444	0.574	0.0	0.0	-5.694283598550164	17	31	9	3UTR		0	0
hsa-miR-518d-3p	NM_001351834	ATM	CAAAGCGCTTCCCTTTGGAGC#CTCTGTGTTCTGTTGGAAGGGAAGGGCTTA#..((((.((((((((((((((#.)))))....))))))))).)))).	11281	11311	1.0	-24.3	0	0.0005694444	0.574	0.0	0.0	-6.5006872542436085	18	25	9	3UTR		0	0
hsa-miR-500a-5p	NM_001351834	ATM	TAATCCTTGCTACCTGGGTGAGA#TCCCACCTTTATGGCAGGGGTG#..((((((((((...(((((.((#)).)))))...)))))))))).	10705	10727	1.0	-22.5	1	5.822687e-07	0.515	0.0	0.0	-7.838420809809573	17	22	10	3UTR		0	0
hsa-miR-501-3p	NM_001351834	ATM	AATGCACCCGGGCAAGGATTCT#TCCAGCCTGGGTGACAA#..(((((((((((..(((....#))).))))))))).)).	9896	9913	1.0	-22.5	1	0.0004804506	0.559	0.0	0.0	-6.549290197143331	14	17	9	3UTR		0	0
hsa-miR-502-5p	NM_001351834	ATM	ATCCTTGCTATCTGGGTGCTA#CACCTTTATGGCAGGGGTG#(((((((((((..(((((...#)))))..))))))))))).	10708	10727	1.0	-22.3	1	5.822687e-07	0.515	0.0	0.0	-8.573508368464264	16	19	11	3UTR		0	0
hsa-miR-503-5p	NM_001351834	ATM	TAGCAGCGGGAACAGTTCTGCAG#CAGGGCTGTTGCTGCA#.....((((.((((((((((...#)))))))))).)))).	10510	10526	1.0	-22.1	0	1.565286e-05	0.603	0.0	0.0	-14.90810611177858	14	16	10	3UTR		0	0
hsa-miR-507	NM_001351834	ATM	TTTTGCACCTTTTGGAGTGAA#CACTCCAGCCTGGGTGACAAGAG#((((((((((.((((((((..#))))))))...))))).))))).	9893	9916	1.0	-22.6	1	0.0003972804	0.603	0.0	0.0	-6.7623489216120145	18	23	8	3UTR		0	0
hsa-miR-509-5p	NM_001351834	ATM	TACTGCAGACAGTGGCAATCA#GGTTGCCATTGTATTCCAGC#..(((...((((((((((((.#))))))))))))....))).	12142	12162	1.0	-21.3	0	4.42471e-05	0.529	0.0	0.0	-10.715280944617287	15	20	12	3UTR		0	0
hsa-miR-514a-5p	NM_001351834	ATM	TACTCTGGAGAGTGACAATCATG#GTTGTTGCATCCAGAGA#..(((((((..((((((((....#)))))))).))))))).	11922	11939	1.0	-19.2	1	0.0008665473	0.676	0.0	0.0	-9.02428166311082	15	17	8	3UTR		0	0
hsa-miR-552-3p	NM_001351834	ATM	AACAGGTGACTGGTTAGACAA#GTTTGCCAGTCAGTTGC#..(((.(((((((.(((((..#)))))))))))).))).	12516	12533	1.0	-20.1	0	0.0007228681	0.588	0.0	0.0	-7.714799398085742	15	17	12	3UTR		0	0
hsa-miR-572	NM_001351834	ATM	GTCCGCTCGGCGGTGGCCCA#TGGGAGGCCGAGGTGAGCGGATC#(((((((((.((((..((((#))))..))))...))))))))).	9671	9694	1.0	-27.0	1	1.488855e-06	0.412	0.0	0.0	-6.148579555084091	17	23	9	3UTR	MIRT661749	0	0
hsa-miR-574-5p	NM_001351834	ATM	TGAGTGTGTGTGTGTGAGTGTGT#GCTCACATATTCACCTCT#.(((.(((.((((((((((....#)))))))))).)))))).	10859	10877	1.0	-22.1	0	0.03747313	0.574	0.0	0.0	-8.968751670415353	16	18	10	3UTR		0	0
hsa-miR-587	NM_001351834	ATM	TTTCCATAGGTGATGAGTCAC#GGCTTTATCTATGGGAAT#((((((((((((..(((((..#))))))))))))))))).	10465	10483	1.0	-18.8	1	0.002169929	0.647	0.0	0.0	-6.083544976388314	17	18	17	3UTR		0	0
hsa-miR-548b-5p	NM_001351834	ATM	AAAAGTAATTGTGGTTTTGGCC#GGCCAAAATCATGCCATTGCA#....(((((.((((((((((((#))))))))))))...))))).	9874	9895	1.0	-20.4	0	0.0007166341	0.456	0.0	0.0	-10.789068936966107	17	21	12	3UTR		0	1
hsa-miR-595	NM_001351834	ATM	GAAGTGTGCCGTGGTGTGTCT#ACACGCCCGGCTAATTTTT#(((((..((((.(((((((..#)))))))))))..))))).	11041	11060	1.0	-21.5	0	0.01521879	0.529	0.0	0.0	-10.729023051862386	16	19	11	3UTR		0	0
hsa-miR-605-3p	NM_001351834	ATM	AGAAGGCACTATGAGATTTAGA#TCTGTGATAACTTCATAGATTGCCTTCTA#(((((((((((((((.......#.)))))))..)))))))).	10134	10163	1.0	-19.2	1	0.001895775	0.691	0.0	0.0	-4.1706235265052785	15	19	8	3UTR		0	1
hsa-miR-613	NM_001351834	ATM	AGGAATGTTCCTTCTTTGCC#GGTAGAAGTGGAACATTTCTC#(((((((((((...((((((#))))))...))))))))))).	11331	11352	1.0	-19.9	1	0.0004025259	0.632	0.0	0.0	-9.430348285984671	17	21	11	3UTR		0	0
hsa-miR-615-5p	NM_001351834	ATM	GGGGGTCCCCGGTGCTCGGATC#CCGAGCATGGTGGCGGGCACCTG#.((((((((((((((((((...#))))))))..))).)))).))).	9784	9807	1.0	-27.0	1	1.865455e-05	0.485	0.0	0.0	-3.793324837357118	18	23	8	3UTR		0	0
hsa-miR-621	NM_001351834	ATM	GGCTAGCAACAGCGCTTACCT#AGGGCTGTTGCTGCACACAAGCCC#(((((((((((((.((.....#)).))))))))).......)))).	10511	10535	1.0	-22.1	1	0.002380841	0.588	0.0	0.0	-4.794414363722071	15	24	9	3UTR		0	0
hsa-miR-622	NM_001351834	ATM	ACAGTCTGCTGAGGTTGGAGC#CTCCAGCCTGGGTGACA#...(((.(((.(((((((((.#))))))))).)))))).	9895	9912	1.0	-23.7	0	0.0003897947	0.544	0.0	0.0	-10.883001203960408	15	17	9	3UTR		0	0
hsa-miR-625-5p	NM_001351834	ATM	AGGGGGAAAGTTCTATAGTCC#GGGTGATTGAGCTTTCTCCTC#.((((((((((((.((..(((#)))..)).)))))))))))).	11493	11514	1.0	-19.5	1	0.0006090988	0.618	0.0	0.0	-4.650164754877524	17	21	12	3UTR		0	0
hsa-miR-632	NM_001351834	ATM	GTGTCTGCTTCCTGTGGGA#CCGAGCATGGTGGCGGGCACC#(((((((((.(((((.((.#))..))).)).))))))))).	9784	9805	1.0	-22.0	1	4.175497e-06	0.5	0.0	0.0	-5.413129994833456	16	21	9	3UTR		0	0
hsa-miR-642a-3p	NM_001351834	ATM	AGACACATTTGGAGAGGGAACC#CCTCCCCAAAGTGTTTA#((((((.(((((.((((.....#)))).))))))))))).	12659	12676	1.0	-18.8	0	4.586137e-06	0.559	0.0	0.0	-6.770391593739227	15	17	11	3UTR		0	0
hsa-miR-647	NM_001351834	ATM	GTGGCTGCACTCACTTCCTTC#AGGCTGGAGTGCAGTGGCA#((.(((((((((.(..(((..#)))..)))))))))).)).	10931	10950	1.0	-23.9	0	5.061171e-05	0.441	0.0	0.0	-7.752743173728604	15	19	10	3UTR		0	0
hsa-miR-648	NM_001351834	ATM	AAGTGTGCAGGGCACTGGT#CCAGGGCTGTTGCTGCACACA#..(((((((((((.((((.#)))).)))....)))))))).	10509	10530	1.0	-22.6	1	0.0008187721	0.603	0.0	0.0	-5.813840636892696	15	21	8	3UTR		0	0
hsa-miR-661	NM_001351834	ATM	TGCCTGGGTCTCTGGCCTGCGCGT#TGGCGGGCACCTGTAATCCCAGCTACTCGAGAGGCTGAGGCAG#(((((.((((((((((((((.((.#)))))))).)...................))))))).))))).	9794	9837	1.0	-28.5	0	4.520842e-05	0.426	0.0	0.0	-5.838533207394711	21	43	8	3UTR		0	0
hsa-miR-411-5p	NM_001351834	ATM	TAGTAGACCGTATAGCGTACG#GTATGCTATGAGGCTCCTGT#(((.((.((.((((((((((.#)))))))))).)))).))).	11980	12000	1.0	-20.0	0	0.0008892311	0.603	0.0	0.0	-9.755789724360351	17	20	10	3UTR		0	0
hsa-miR-671-5p	NM_001351834	ATM	AGGAAGCCCTGGAGGGGCTGGAG#CTCTTTTACCCTATCCATTGGGCTTCTTC#(((((((((((((((((..((((#))))....)))).))))..))))))))).	10195	10224	1.0	-26.9	1	0.01839227	0.721	0.0	0.0	-3.937574446201665	21	29	9	3UTR		0	0
hsa-miR-668-3p	NM_001351834	ATM	TGTCACTCGGCTCGGCCCACTAC#GTGAAGGTTGCTGTGGGCCAAAATCATGCCATTGCACTCCAGCCTGGGTGACAA#((((((((((((.(((((((...#.))))))).....................)))).)))))))).	9859	9913	1.0	-29.9	1	0.0004804506	0.559	0.0	0.0	-5.226705058867908	19	43	8	3UTR		0	0
hsa-miR-767-3p	NM_001351834	ATM	TCTGCTCATACCCCATGGTTTCT#AAGCCGTGGGTTAATGAGA#....(((((..((((((((((..#))))))))))...))))).	10807	10826	1.0	-20.0	0	0.001034231	0.559	0.0	0.0	-13.613843412376458	15	19	10	3UTR		0	0
hsa-miR-1271-3p	NM_001351834	ATM	AGTGCCTGCTATGTGCCAGGCA#GCCTGGCCAGTATGGTGAAACCCTGTCTCTACTAAAAATACAAAAATTAGCCGAGCATGGTGGCGGGCACC#.(((((((((((.(((..(((.#.)))..)))..))))))))))).	9734	9805	1.0	-30.2	1	4.175497e-06	0.5	0.0	0.0	-5.08245545002336	17	23	11	3UTR		0	0
hsa-miR-766-5p	NM_001351834	ATM	AGGAGGAATTGGTGCTGGTCTT#GAGATTTCCCAGGCCAAGGCAAACACACTTCCTCCTC#((((((((.((.(((((((((.#.))))))..)))..))...)))))))).	10599	10636	1.0	-22.3	1	0.4212643	0.515	0.0	0.0	-8.340767414043784	19	28	8	3UTR		0	0
hsa-miR-670-3p	NM_001351834	ATM	TTTCCTCATATTCATTCAGGA#CCTGGGTGACAAGAGCGAAAC#(((((((....(((((((((.#)))))))))...))).)))).	9901	9922	1.0	-17.2	1	0.002028126	0.603	0.0	0.0	-11.374879977366588	16	21	9	3UTR		0	0
hsa-miR-1298-5p	NM_001351834	ATM	TTCATTCGGCTGTCCAGATGTA#GCACTTTGGGAGGCCGAGGTGAGC#(((((((((((.(((((((((.#))).)))))).))))))).)))).	9665	9689	1.0	-21.8	1	5.574925e-07	0.412	0.0	0.0	-7.284377755798021	20	24	7	3UTR		0	0
hsa-miR-1298-3p	NM_001351834	ATM	CATCTGGGCAACTGACTGAAC#GTTTGCCAGTCAGTTGCTCAA#....((((((((((((((...#.)))))))))))))).	12516	12537	1.0	-25.2	0	0.004447135	0.574	0.0	0.0	-9.546562468637928	14	16	14	3UTR		0	0
hsa-miR-2113	NM_001351834	ATM	ATTTGTGCTTGGCTCTGTCAC#GATAGAAAACTGCCAAGGACAAATG#((((((.((((((((((((..#)))))).....)))))).)))))).	12244	12269	1.0	-23.0	0	0.02559695	0.691	0.0	0.0	-5.4812609810729835	18	25	6	3UTR		0	0
hsa-miR-891a-3p	NM_001351834	ATM	AGTGGCACATGTTTGTTGTGAG#CTCCTGCCTCAGCCTCCCGAGTAGCTGGGACTACAGGCGTGTGCCAA#..((((((((((((((.((...#.)).)))))))))))))).	10995	11042	1.0	-23.8	1	3.836022e-05	0.5	0.0	0.0	-4.95700071937229	16	19	14	3UTR		0	0
hsa-miR-890	NM_001351834	ATM	TACTTGGAAAGGCATCAGTTG#GATTGATGCCTTTTTCACTGAGAGTAT#((((((((((((((((((((.#)))))))))))))))......))))).	10665	10692	1.0	-21.1	1	0.01059863	0.588	0.0	0.0	-3.937574446201665	20	27	15	3UTR		0	0
hsa-miR-888-3p	NM_001351834	ATM	GACTGACACCTCTTTGGGTGAA#TCACCCAGGCTGGAGTGCAGTG#.((((.((.((((((((((((.#))))))))...)))))))))).	10925	10947	1.0	-21.8	0	1.044351e-05	0.441	0.0	0.0	-6.750673256795928	18	22	10	3UTR		0	0
hsa-miR-876-3p	NM_001351834	ATM	TGGTGGTTTACAAAGTAATTCA#GGATTACAGGTGTGAGCCACCG#.(((((((((((..(((((((.#)))))))...))))))))))).	11156	11178	1.0	-24.7	1	2.656414e-05	0.397	0.0	0.0	-5.9392953675437665	18	22	11	3UTR		0	0
hsa-miR-887-5p	NM_001351834	ATM	CTTGGGAGCCCTGTTAGACTC#CTGATAGGAGATTTCCCAGGC#(((((((((((((((((....#)))))))).)..)))))))).	10592	10613	1.0	-20.2	1	0.0006481329	0.544	0.0	0.0	-3.937574446201665	17	21	8	3UTR		0	0
hsa-miR-665	NM_001351834	ATM	ACCAGGAGGCTGAGGCCCCT#GCCTCAGCCTCCCGAGTAGCTGGG#.(((((((((((((((....#))))))))))))........))).	11000	11024	1.0	-28.4	1	6.387462e-06	0.382	0.0	0.0	-3.793324837357118	15	24	12	3UTR	MIRT777528	0	0
hsa-miR-665	NM_001351834	ATM	ACCAGGAGGCTGAGGCCCCT#AGTGGCATGATCTCAGCTCACTGAAACCTCTGCCTCCTGGG#.(((((((((.((((.....#.)))).))))))))).	10943	10984	1.0	-28.0	1	0.0008096147	0.441	0.0	0.0	-6.851148393071081	13	16	9	3UTR	MIRT777528	0	0
hsa-miR-760	NM_001351834	ATM	CGGCTCTGGGTCTGTGGGGA#TGTCATATTCCCAGGGCTGT#((((((((((..(((((.(.#).)))))..)))))))))).	10499	10519	1.0	-23.9	1	3.319335e-05	0.603	0.0	0.0	-10.10915223120837	16	20	10	3UTR		0	0
hsa-miR-924	NM_001351834	ATM	AGAGTCTTGTGATGTCTTGC#CAGGGTTGCCATTGTATTCCAGCCTTGGCGACAGAGCAAGACTCTG#((((((((((..((((..((#.))))))..)))))))))).	12139	12185	1.0	-22.0	1	2.836443e-05	0.588	0.0	0.0	-10.10915223120837	16	20	10	3UTR		0	0
hsa-miR-936	NM_001351834	ATM	ACAGTAGAGGGAGGAATCGCAG#GTGAAACCCTGTCTCTACTA#..((((((((.(((..((((..#))))...))).)))))))).	9748	9768	1.0	-20.7	1	0.09767964	0.529	0.0	0.0	-8.750273835336888	15	20	8	3UTR		0	0
hsa-miR-939-5p	NM_001351834	ATM	TGGGGAGCTGAGGCTCTGGGGGTG#CGCGCCCGGCCTCATTCCCCT#.((((((.(((((((..(((.(((#))).)))))))))))))))).	11176	11197	1.0	-32.4	1	0.00274495	0.456	0.0	0.0	-6.340008846841362	19	21	16	3UTR		0	1
hsa-miR-939-5p	NM_001351834	ATM	TGGGGAGCTGAGGCTCTGGGGGTG#ATTCCCACTGCCTGCCTTTGGCAAGCCCTGGGTTCTTTGCTCCCCAT#((((((((.((((..((.(((((.#.))))).)).)))).)))))))).	10743	10790	1.0	-31.5	1	0.002377745	0.485	0.0	0.0	-6.586253582218469	19	24	8	3UTR		0	1
hsa-miR-941	NM_001351834	ATM	CACCCGGCTGTGTGCACATGTGC#GGAGGTGAAGGTTGCTGTGGGCCAAAATCATGCCATTGCACTCCAGCCTGGGTGA#((((((((((.(((((.(((.((#.))))))))))..))))).))))).	9855	9910	1.0	-28.9	1	0.0001401332	0.529	0.0	0.0	-6.7623489216120145	20	25	10	3UTR		0	0
hsa-miR-1184	NM_001351834	ATM	CCTGCAGCGACTTGATGGCTTCC#GGAGGTGAAGGTTGCTGTGGGC#(((((((((((((....((((((#))))))..))))))))))))).	9855	9877	1.0	-27.4	1	0.002315319	0.471	0.0	0.0	-5.762913004276319	19	22	13	3UTR		0	0
hsa-miR-1226-5p	NM_001351834	ATM	GTGAGGGCATGCAGGCCTGGATGGGG#CCGCGCCCGGCCTCATTCCCCTCATT#(((((((.(((.(((((.((.((.((#)).)))).))))))))..))))))).	11175	11201	1.0	-29.4	1	0.03313895	0.441	0.0	0.0	-9.59801268497865	21	26	8	3UTR		0	0
hsa-miR-1227-5p	NM_001351834	ATM	GTGGGGCCAGGCGGTGG#CCACCGCGCCCGGCCTCATT#((((((((..(((((((#)))))))....)))))))).	11172	11192	1.0	-27.1	1	0.001821396	0.426	0.0	0.0	-6.236470572775607	15	20	8	3UTR		0	0
hsa-miR-1227-5p	NM_001351834	ATM	GTGGGGCCAGGCGGTGG#CCACTGCCTGCCTTTGGCAAGCCCTG#..(((((((((((((((#))))))))))..........))))).	10747	10773	1.0	-25.4	1	0.002439511	0.529	0.0	0.0	-4.95700071937229	15	26	10	3UTR		0	0
hsa-miR-1228-5p	NM_001351834	ATM	GTGGGCGGGGGCAGGTGTGTG#CGGGCACCTGTAATCCCAGCTACT#((((..((((((((((((.((#)).))))))))..))))..)))).	9797	9821	1.0	-25.9	0	8.172866e-05	0.412	0.0	0.0	-9.957570382207184	18	24	8	3UTR		0	0
hsa-miR-1228-5p	NM_001351834	ATM	GTGGGCGGGGGCAGGTGTGTG#GCCACCGCGCCCGGCCTCA#(.((.((((.((.((((.((.#)))))))).)))).)).).	11171	11190	1.0	-26.3	0	0.001075135	0.441	0.0	0.0	-11.75192458402373	15	19	8	3UTR		0	0
hsa-miR-1228-5p	NM_001351834	ATM	GTGGGCGGGGGCAGGTGTGTG#CACTGCCTGCCTTTGGCAAGCCCT#..(((((((((((((((.(((#)))))))))))))).....)))).	10748	10772	1.0	-24.7	1	0.0003239172	0.515	0.0	0.0	-4.95700071937229	18	24	14	3UTR		0	0
hsa-miR-1229-5p	NM_001351834	ATM	GTGGGTAGGGTTTGGGGGAGAGCG#GCTTTCCCACCCTACTTTGTGCA#(((((((((((....((((((((.#)))))))))))))))))...)).	12629	12652	1.0	-26.9	1	0.002736757	0.574	0.0	0.0	-10.165797846235305	19	23	17	3UTR		0	0
hsa-miR-1233-5p	NM_001351834	ATM	AGTGGGAGGCCAGGGCACGGCA#CCGCGCCCGGCCTCATTCCCCTC#((.((((((((.((((.(((..#))).))))))))....)))))).	11175	11198	1.0	-27.1	0	0.006465644	0.456	0.0	0.0	-8.84191723010447	17	23	8	3UTR		0	0
hsa-miR-1233-3p	NM_001351834	ATM	TGAGCCCTGTCCTCCCGCAG#CTGTTGGAAGGGAAGGGCTTAG#((((((((.((((((.((((#)))).))).))).)))))))).	11290	11312	1.0	-25.1	1	0.0006723892	0.574	0.0	0.0	-5.227013184751041	18	22	8	3UTR		0	0
hsa-miR-1237-3p	NM_001351834	ATM	TCCTTCTGCTCCGTCCCCCAG#GGCAGGGGTGGAAGGAG#(((((((((((((((......#))).)))))))))))).	10717	10734	1.0	-21.9	1	1.02065e-07	0.485	0.0	0.0	-4.1706235265052785	15	17	12	3UTR		0	0
hsa-miR-1202	NM_001351834	ATM	GTGCCAGCTGCAGTGGGGGAG#CTCCTGGGTTCAAGCAATTCTCCTGCCTCAGCCTCCCGAGTAGCTGGGACT#((.((((((((..((((((..#.)))))).)))))))).)).	10976	11027	1.0	-28.2	0	2.164101e-05	0.397	0.0	0.0	-10.131047842770712	16	20	8	3UTR		0	0
hsa-miR-1202	NM_001351834	ATM	GTGCCAGCTGCAGTGGGGGAG#TTCCCACTGCCTGCCTTTGGCAA#.(((((((.((((((((((..#))))))))))..))...))))).	10744	10767	1.0	-26.1	1	5.016314e-06	0.515	0.0	0.0	-4.849714495602881	17	23	10	3UTR		0	0
hsa-miR-1203	NM_001351834	ATM	CCCGGAGCCAGGATGCAGCTC#GTTGCATCCAGAGAGCTTTGA#..(((((((.(((((((((..#)))))))))...).)))))).	11925	11946	1.0	-22.0	1	0.002154085	0.647	0.0	0.0	-6.199507187700468	16	21	9	3UTR		0	0
hsa-miR-1285-5p	NM_001351834	ATM	GATCTCACTTTGTTGCCCAGG#CCTTGGCGACAGAGCAAGACTCT#(((((..((((((((((.(((#))).))))))))))..))).)).	12161	12184	1.0	-21.8	0	0.0001010573	0.603	0.0	0.0	-7.382219742266031	18	23	10	3UTR		0	0
hsa-miR-1285-5p	NM_001351834	ATM	GATCTCACTTTGTTGCCCAGG#CCTGGGTGACAAGAGCGAA#....((.((((((((((((((#))))))))))).))).)).	9901	9920	1.0	-21.3	0	0.0005405284	0.618	0.0	0.0	-11.090249003509248	16	19	11	3UTR		0	0
hsa-miR-1299	NM_001351834	ATM	TTCTGGAATTCTGTGTGAGGGA#TCCCCATATAGATGTCTAA#...((((..((((((((.((((#))))))))))))..)))).	10783	10802	1.0	-20.2	0	0.03153836	0.5	0.0	0.0	-9.884564781105134	16	19	12	3UTR		0	0
hsa-miR-1303	NM_001351834	ATM	TTTAGAGACGGGGTCTTGCTCT#AGAGCAAGACTCTGCCTCA#....(((.((((((((((((((#)))))))))))))).))).	12171	12190	1.0	-27.7	0	0.002330969	0.588	0.0	0.0	-11.86019739781856	17	19	14	3UTR		0	0
hsa-miR-1303	NM_001351834	ATM	TTTAGAGACGGGGTCTTGCTCT#GGTGAAACCCTGTCTCTAC#..((((((((((((.(((((..#))))).)))))))))))).	9747	9766	1.0	-24.2	1	0.09471194	0.544	0.0	0.0	-5.692450279622925	17	19	12	3UTR		0	0
hsa-miR-1251-5p	NM_001351834	ATM	ACTCTAGCTGCCAAAGGCGCT#GGTTTTGGCAAGCTGGAA#..((((((((((((((.(...#).)))))))).)))))).	12206	12224	1.0	-22.1	1	0.001588308	0.691	0.0	0.0	-4.95700071937229	15	18	8	3UTR		0	0
hsa-miR-1268a	NM_001351834	ATM	CGGGCGTGGTGGTGGGGG#GCCACCGCGCCCGG#(((((((((((((.....#))))))))))))).	11171	11185	1.0	-29.5	1	1.51061e-05	0.426	0.0	0.0	-5.762913004276319	13	14	13	3UTR		0	0
hsa-miR-1270	NM_001351834	ATM	CTGGAGATATGGAAGAGCTGTGT#ACACACTTCCTCCTCATCTCCT#..((((((..(((.(((.(((((#))))).))).)))..)))))).	10621	10643	1.0	-20.9	1	0.1396078	0.529	0.0	0.0	-8.112736763466637	17	22	6	3UTR		0	0
hsa-miR-1322	NM_001351834	ATM	GATGATGCTGCTGATGCTG#CAGCATCAGCTCACATATTCA#((..(((..((((((((((#))))))))))...)))..)).	10851	10872	1.0	-21.0	0	0.02323489	0.574	0.0	0.0	-11.897160782893698	15	21	10	3UTR		0	1
hsa-miR-1470	NM_001351834	ATM	GCCCTCCGCCCGTGCACCCCG#GCATGGTGGCGGGCA#((((.(((.((((((......#))))))))).)))).	9788	9803	1.0	-24.3	0	3.881901e-05	0.515	0.0	0.0	-9.346050359563515	13	15	9	3UTR		0	0
hsa-miR-320d	NM_001351834	ATM	AAAAGCTGGGTTGAGAGGA#TTCTCTGTCCCCCAGCTG#...(((((((...((((((#))))))....))))))).	11347	11365	1.0	-19.3	0	0.005463035	0.632	0.0	0.0	-13.975248591351688	13	18	7	3UTR		0	0
hsa-miR-1909-5p	NM_001351834	ATM	TGAGTGCCGGTGCCTGCCCTG#GGCAGGCACTCATTCAT#((((((..((((((((((...#)))))))))))))))).	11583	11600	1.0	-26.1	0	0.04985359	0.544	0.0	0.0	-7.794895910253615	16	17	16	3UTR		0	0
hsa-miR-1910-5p	NM_001351834	ATM	CCAGTCCTGTGCCTGCCGCCT#GGTGGCGGGCACCTGTAATCCCAGCTACTCGAGAGGCTGA#.(((((((((((((((((((.#))))))))))))...................)).))))).	9792	9832	1.0	-30.7	1	0.0001165596	0.412	0.0	0.0	-3.793324837357118	19	40	12	3UTR		0	0
hsa-miR-1912-3p	NM_001351834	ATM	TACCCAGAGCATGCAGTGTGAA#TCATGCCATTGCACTCCAGCCTGGGTGA#(((((((.((.((.(((((((.#.))))))).))))))))))).	9882	9910	1.0	-22.5	1	0.0001401332	0.529	0.0	0.0	-9.932823768313053	18	21	11	3UTR		0	0
hsa-miR-1914-5p	NM_001351834	ATM	CCCTGTGCCCGGCCCACTTCTG#GGAACATCTCTGCTTTCACTCTTTAGAAATAATGGTCATTCGGGCTGGGCGCAGCGGC#(((((((((((((((.......#.))))))))))))).)).	9590	9648	1.0	-32.2	1	1.191952e-06	0.456	0.0	0.0	-4.1706235265052785	15	18	13	3UTR		0	0
hsa-miR-1915-5p	NM_001351834	ATM	ACCTTGCCTTGCTGCCCGGGCC#GCCTGGGTGACAAGAGCGAA#...((((((((.(((((((((.#))))))))).)))).)))).	9900	9920	1.0	-25.7	0	0.0005405284	0.618	0.0	0.0	-9.861343503275094	17	20	9	3UTR		0	0
hsa-miR-1976	NM_001351834	ATM	CCTCCTGCCCTCCTTGCTGT#ATGGCAGGGGTGGAAGGAGGT#((((((.((.((((((((((#)))))))))).)).)))))).	10715	10736	1.0	-26.3	0	1.399809e-05	0.471	0.0	0.0	-6.723767449401163	18	21	10	3UTR		0	0
hsa-miR-2114-5p	NM_001351834	ATM	TAGTCCCTTCCTTGAAGCGGTC#CTGTTGGAAGGGAAGGGCTT#.((.(((((((((..(((((..#)))))...))))))))))).	11290	11310	1.0	-21.0	0	0.0004726287	0.574	0.0	0.0	-8.41763659008735	16	20	11	3UTR		0	0
hsa-miR-2115-3p	NM_001351834	ATM	CATCAGAATTCATGGAGGCTAG#CTGCCTCCTGGGTTCA#.....(((((((.((((((.((#))))))))))))))).	10972	10988	1.0	-19.4	0	0.001275469	0.456	0.0	0.0	-14.954730256116644	15	16	15	3UTR		0	0
hsa-miR-711	NM_001351834	ATM	GGGACCCAGGGAGAGACGTAAG#ACCTCTGCCTCCTGGGTTCA#.((((((((((..(((.((...#)).)))..).))))))))).	10968	10988	1.0	-21.3	1	0.001275469	0.456	0.0	0.0	-8.429258759619717	15	20	9	3UTR		0	0
hsa-miR-711	NM_001351834	ATM	GGGACCCAGGGAGAGACGTAAG#CTTTGGCAAGCCCTGGGTTCTT#(((((((((((...........#.))))))))))).	10758	10780	1.0	-21.3	1	0.0001652109	0.529	0.0	0.0	-10.39884692653892	11	13	11	3UTR		0	0
hsa-miR-2861	NM_001351834	ATM	GGGGCCTGGCGGTGGGCGG#CTGCCTGCCTTTGGCAAGCCCTG#(((((.((.((((((((((#)))))))))...).)).))))).	10750	10773	1.0	-26.0	0	0.002439511	0.529	0.0	0.0	-6.894922865640474	17	23	9	3UTR		0	0
hsa-miR-3125	NM_001351834	ATM	TAGAGGAAGCTGTGGAGAGA#TCTCTTTTACCCTATCCATTGGGCTTCTTCTT#.(((((((((((((((.((.#.)).)))))..)))))))))).	10194	10226	1.0	-21.1	1	0.03087998	0.721	0.0	0.0	-3.793324837357118	17	22	10	3UTR		0	0
hsa-miR-3127-5p	NM_001351834	ATM	ATCAGGGCTTGTGGAATGGGAAG#TGCCTTTGGCAAGCCCTGGG#.(((((((((((.(((.((.(..#).))))).))))))))))).	10755	10775	1.0	-25.5	1	1.999723e-05	0.515	0.0	0.0	-5.08245545002336	17	20	11	3UTR		0	0
hsa-miR-3135a	NM_001351834	ATM	TGCCTAGGCTGAGACTGCAGTG#GCTGTGGGCCAAAATCATGCCATTGCACTCCAGCCTGGGTG#.((((((((((.((.(((((((#.))))))).)))))))))))).	9868	9909	1.0	-30.1	1	1.660473e-05	0.529	0.0	0.0	-7.875577707204108	19	22	12	3UTR		0	0
hsa-miR-3138	NM_001351834	ATM	TGTGGACAGTGAGGTAGAGGGAGT#ATTCTCTTTATCTTTTAAGCCCTTCTGTACTGTCCATG#.(((((((((((((((((((((((#))))))))))))))..............))))))))).	10085	10123	1.0	-26.8	1	0.09355806	0.676	0.0	0.0	-3.793324837357118	23	38	14	3UTR		0	0
hsa-miR-3138	NM_001351834	ATM	TGTGGACAGTGAGGTAGAGGGAGT#GCTCACTGAAACCTCTGCCTCCTGGGTTCAA#..(((((((.((((((((((((((#)))).......))))))))))))..))))).	10958	10989	1.0	-24.7	1	0.00132108	0.456	0.0	0.0	-6.199507187700468	21	31	12	3UTR		0	0
hsa-miR-3140-3p	NM_001351834	ATM	AGCTTTTGGGAATTCAGGTAGT#ACTCCAGCCTGGGTGACAAGAGCG#.(((((((...((((((((...#.))))))))..))))))).	9894	9918	1.0	-20.6	1	0.0001804542	0.618	0.0	0.0	-8.91699543934141	15	19	8	3UTR		0	0
hsa-miR-3144-5p	NM_001351834	ATM	AGGGGACCAAAGAGATATATAG#TATATAATCTCTTTTACCCTA#((((....(((((((((((((.#)))))).)))))))..)))).	10187	10208	1.0	-16.4	0	0.06006959	0.662	0.0	0.0	-13.814891846259133	17	21	7	3UTR		0	0
hsa-miR-3150a-3p	NM_001351834	ATM	CTGGGGAGATCCTCGAGGTTGG#CCGGCCTCATTCCCCTCATTTTTGACCGTAAGGATTTCCCCT#..(((((((((((.((((((((#))))))))......................))))))))))).	11181	11223	1.0	-28.6	1	0.004051981	0.618	0.0	0.0	-5.813840636892696	19	42	11	3UTR		0	0
hsa-miR-3151-5p	NM_001351834	ATM	GGTGGGGCAATGGGATCAGGT#TTCCATGTGTCCCACCT#(((((((((((((((......#)))))).))))))))).	10696	10713	1.0	-23.9	1	0.00277802	0.544	0.0	0.0	-4.1706235265052785	15	17	9	3UTR		0	0
hsa-miR-3152-3p	NM_001351834	ATM	TGTGTTAGAATAGGGGCAATAA#GCTCCTGTTCTGTTCAA#..((.((((((((((((.....#))))))))))))..)).	11992	12009	1.0	-19.0	0	0.01641675	0.603	0.0	0.0	-9.076037894184761	14	17	12	3UTR		0	0
hsa-miR-3074-5p	NM_001351834	ATM	GTTCCTGCTGAACTGAGCCAG#GGCTGAGGCAGGAGA#.(((((((....((.((((..#)))).))))))))).	9826	9841	1.0	-19.8	1	3.967262e-05	0.456	0.0	0.0	-12.999248309188399	13	15	9	3UTR		0	0
hsa-miR-3154	NM_001351834	ATM	CAGAAGGGGAGTTGGGAGCAGA#TGCTATGAGGCTCCTGTTCTGT#(((((.(((((((...((((..#))))....))))))).))))).	11983	12005	1.0	-23.2	0	0.003923874	0.618	0.0	0.0	-7.6638717654693655	16	22	7	3UTR		0	0
hsa-miR-3157-5p	NM_001351834	ATM	TTCAGCCAGGCTAGTGCAGTCT#AGGTTGCTGTGGGCCAAAATCATGCCATTGCACTCCAGCCTGGGTGAC#.(((.(((((((((((((((..#.))))))))..))))))).))).	9863	9911	1.0	-28.5	0	0.0002948849	0.544	0.0	0.0	-7.91236201216959	18	23	8	3UTR		0	0
hsa-miR-3158-5p	NM_001351834	ATM	CCTGCAGAGAGGAAGCCCTTC#GGGCTTCTTCTTTCAGA#.(((.(((((((((((((...#)))))))))))))))).	10214	10231	1.0	-25.9	0	0.0008671629	0.691	0.0	0.0	-7.91236201216959	16	17	16	3UTR		0	0
hsa-miR-3159	NM_001351834	ATM	TAGGATTACAAGTGTCGGCCAC#GTGGCGGGCACCTGTAATCCC#..((((((((.(((((.(((((#))))).))))).)))))))).	9793	9814	1.0	-29.7	1	0.0005077338	0.456	0.0	0.0	-7.7817751947826395	18	21	8	3UTR		0	0
hsa-miR-3161	NM_001351834	ATM	CTGATAAGAACAGAGGCCCAGAT#TTGGGCTTCTTCTTTCAGA#((((.((((..((((((((((..#)))))))))))))))))).	10212	10231	1.0	-22.5	0	0.0008671629	0.691	0.0	0.0	-12.123892564752666	18	19	18	3UTR		0	0
hsa-miR-3162-5p	NM_001351834	ATM	TTAGGGAGTAGAAGGGTGGGGAG#TTTCCCACCCTACTTTGTGCAGGTCATACCTCCCC#...((((((((((((((((((((#)))))))))))............)).))).)))).	12631	12666	1.0	-24.8	0	0.0006546429	0.544	0.0	0.0	-6.514540193678739	20	35	11	3UTR		0	0
hsa-miR-3175	NM_001351834	ATM	CGGGGAGAGAACGCAGTGACGT#GGGTGATTGAGCTTTCTCCTCGT#((((((((((.(.((((.((.(#).)).)))).).)))))))))).	11493	11516	1.0	-21.4	1	0.0008555357	0.632	0.0	0.0	-8.051479534278258	18	23	10	3UTR		0	0
hsa-miR-3176	NM_001351834	ATM	ACTGGCCTGGGACTACCGG#TCCCAGGCCAA#..((((((((((.......#)))))))))).	10605	10616	1.0	-21.7	1	0.0006605105	0.544	0.0	0.0	-8.071469890113187	10	11	10	3UTR		0	0
hsa-miR-3177-3p	NM_001351834	ATM	TGCACGGCACTGGGGACACGT#TGTCACCCAGGCTGGAGTGCAG#((((((((.(((((((((...#)))).))))))))...))))).	10923	10945	1.0	-24.3	1	5.860015e-05	0.456	0.0	0.0	-4.993964104447428	17	22	8	3UTR		0	0
hsa-miR-3178	NM_001351834	ATM	GGGGCGCGGCCGGATCG#TGATCCACCCTCCTCGGCCTCCCAAAGTGCTGGGATTACAGGTGTGAGCCACCGCGCCCG#.((((((((..((.(((#.))).)).)))))))).	11124	11184	1.0	-22.9	1	2.841883e-05	0.426	0.0	0.0	-8.717445698616054	13	17	8	3UTR		0	0
hsa-miR-3186-5p	NM_001351834	ATM	CAGGCGTCTGTCTACGTGGCTT#GCTAGTGGGCAGAATATTTGATTGATGCCTT#.((((((((((((((.((((..#)))))))))))))............))))).	10646	10677	1.0	-22.0	1	0.007058386	0.588	0.0	0.0	-4.026373917660731	18	31	13	3UTR		0	0
hsa-miR-3192-5p	NM_001351834	ATM	TCTGGGAGGTTGTAGCAGTGGAA#TCCTGGGTTCAAGCAATTCTCCTGCCTCAGCCTCCCGA#..((((((((((..((((.((((#.)))).))))..)))))))))).	10977	11015	1.0	-29.2	1	0.0004494555	0.412	0.0	0.0	-7.102971249558938	18	23	10	3UTR		0	0
hsa-miR-3197	NM_001351834	ATM	GGAGGCGCAGGCTCGGAAAGGCG#GCCACCGCGCCCGGCCTCA#.(((((.(.(((.(((...(((.#))).))).))).)))))).	11171	11190	1.0	-26.0	0	0.001075135	0.441	0.0	0.0	-7.682531643140443	15	19	6	3UTR		0	0
hsa-miR-3200-3p	NM_001351834	ATM	CACCTTGCGCTACTCAGGTCTG#ACCTGGGAGGTGAAGGTT#.(((((.((((.(((((((...#))))))).))))))))).	9850	9868	1.0	-20.4	0	0.0001857625	0.485	0.0	0.0	-8.683814681824792	16	18	9	3UTR		0	0
hsa-miR-3202	NM_001351834	ATM	TGGAAGGGAGAAGAGCTTTAAT#TAATCTCTTCTCCATCCT#.(((..(((((((((.......#.))))))))).))).	11437	11455	1.0	-19.1	0	0.05377967	0.574	0.0	0.0	-10.04636985366625	12	15	9	3UTR		0	0
hsa-miR-4314	NM_001351834	ATM	CTCTGGGAAATGGGACAG#CTGTTTATGTCATATTCCCAGGGC#((((((((((((((((((#)))))....)))).))))))))).	10492	10516	1.0	-18.9	1	5.176416e-05	0.559	0.0	0.0	-3.937574446201665	18	24	9	3UTR		0	0
hsa-miR-4320	NM_001351834	ATM	GGGATTCTGTAGCTTCCT#AGGACAGCTACAGCATCA#..(((.((((((((((((#)))).)))))))).))).	10841	10859	1.0	-19.3	0	0.00346089	0.559	0.0	0.0	-6.857959480565336	15	18	8	3UTR		0	0
hsa-miR-4324	NM_001351834	ATM	CCCTGAGACCCTAACCTTAA#AAGGGAAGGGCTTAGGT#.((((((.((((..((((..#))))..)))))))))).	11297	11314	1.0	-21.4	1	0.003637216	0.574	0.0	0.0	-8.252930296724397	14	17	10	3UTR		0	0
hsa-miR-4327	NM_001351834	ATM	GGCTTGCATGGGGGACTGG#AGTTTCACCGTGTTAGCCA#((((.((((((((((((..#)))))).)))))).)))).	11080	11099	1.0	-22.5	0	0.01451778	0.544	0.0	0.0	-8.056611621014136	16	19	6	3UTR		0	0
hsa-miR-4268	NM_001351834	ATM	GGCTCCTCCTCTCAGGATGTG#CCTGGGAGGTGAAGGTTGCTGTGGGCCA#((((((.(((((((((.....#))))))))).)...........))))).	9851	9879	1.0	-23.0	0	0.0007370558	0.471	0.0	0.0	-5.4812609810729835	15	28	9	3UTR		0	0
hsa-miR-4263	NM_001351834	ATM	ATTCTAAGTGCCTTGGCC#GGCCAAGGCAA#........((((((((((#)))))))))).	10610	10621	1.0	-20.1	0	0.004223261	0.544	0.0	0.0	-19.423879868695398	10	11	10	3UTR		0	0
hsa-miR-4270	NM_001351834	ATM	TCAGGGAGTCAGGGGAGGGC#CCCTCCTCGGCCTCCCA#...(((((.(.((((((((.#)))))))).).))))).	11131	11148	1.0	-25.9	0	0.003560148	0.397	0.0	0.0	-10.395704327334853	14	17	8	3UTR		0	0
hsa-miR-4270	NM_001351834	ATM	TCAGGGAGTCAGGGGAGGGC#CCCTCCCCTAAAACCAATCTCCAGAACTTTTTGGA#(((((((((((((((((((.#)))))))))..............)).)))))))).	11619	11654	1.0	-23.3	1	0.0002810267	0.588	0.0	0.0	-3.937574446201665	19	35	9	3UTR		0	0
hsa-miR-4281	NM_001351834	ATM	GGGTCCCGGGGAGGGGGG#CCTCGTGATCCACCCTCCTCGGCCTCCCA#(((..(((((((((((((#.))).))))))))))...))).	11119	11148	1.0	-29.7	0	0.003560148	0.397	0.0	0.0	-11.088633895973327	16	22	10	3UTR		0	0
hsa-miR-4284	NM_001351834	ATM	GGGCTCACATCACCCCAT#GGAGGTGAAGGTTGCTGTGGGCCA#.(((((((((((((((..#)).))))).......)))))))).	9855	9879	1.0	-22.9	1	0.0007370558	0.471	0.0	0.0	-3.793324837357118	15	24	8	3UTR		0	0
hsa-miR-4287	NM_001351834	ATM	TCTCCCTTGAGGGCACTTT#GTGTCCAGATTAAGGGAGAT#((((((((((((((((...#))))))...)))))))))).	12605	12625	1.0	-23.9	1	0.0001447593	0.559	0.0	0.0	-3.937574446201665	16	20	10	3UTR		0	1
hsa-miR-4329	NM_001351834	ATM	CCTGAGACCCTAGTTCCAC#TGGAAGGGAAGGGCTTAGGT#((((((.((((..(((((.#)))))....)))))))))).	11294	11314	1.0	-19.7	0	0.003637216	0.574	0.0	0.0	-10.117194903335584	15	20	10	3UTR		0	0
hsa-miR-4330	NM_001351834	ATM	CCTCAGATCAGAGCCTTGC#GCAAGGCTTTATCTATGGG#((..((((.((((((((((#))))))))))))))..)).	10461	10480	1.0	-21.6	0	0.0006997081	0.662	0.0	0.0	-9.583525853713066	16	19	14	3UTR		0	0
hsa-miR-500b-3p	NM_001351834	ATM	GCACCCAGGCAAGGATTCTG#TCCAGCCTGGGTGACA#((((((((((..(((.....#))).))))))))).).	9896	9912	1.0	-22.5	1	0.0003897947	0.544	0.0	0.0	-10.342201311511984	13	16	9	3UTR		0	1
hsa-miR-3609	NM_001351834	ATM	CAAAGTGATGAGTAATACTGGCTG#GCCAGTCAGTTGCTCAA#........((((((((((((((..#))))))..)))))))).	12520	12537	1.0	-19.1	0	0.004447135	0.574	0.0	0.0	-19.423879868695398	14	17	8	3UTR		0	0
hsa-miR-3613-3p	NM_001351834	ATM	ACAAAAAAAAAAGCCCAACCCTTC#GAAGGGAAGGGCTTA#..........((((((..((((((#))))))..)))))).	11296	11311	1.0	-20.1	0	0.0005694444	0.574	0.0	0.0	-21.72277599526934	12	15	6	3UTR		0	1
hsa-miR-3620-5p	NM_001351834	ATM	GTGGGCTGGGCTGGGCTGGGCC#GGACAGCTACAGCATCAGCTCACA#((((((((((((((((((..((#)).))))).)))).))))))))).	10842	10866	1.0	-30.1	1	0.01604564	0.544	0.0	0.0	-3.937574446201665	20	24	9	3UTR		0	0
hsa-miR-3622a-5p	NM_001351834	ATM	CAGGCACGGGAGCTCAGGTGAG#CACCGCGCCCGGCCTC#.((((.((((.((...((((..#)))))).)))))))).	11173	11189	1.0	-22.3	0	0.000814697	0.441	0.0	0.0	-10.344396632035169	14	16	8	3UTR		0	0
hsa-miR-3648	NM_001351834	ATM	AGCCGCGGGGATCGCCGAGGG#CCTCGTGATCCACCCTCCTCGGCC#.((((.((((((((.(((((.#))))))))))).....)).)))).	11119	11143	1.0	-26.1	0	0.002374004	0.412	0.0	0.0	-6.429733158800799	17	24	11	3UTR		0	0
hsa-miR-3652	NM_001351834	ATM	CGGCTGGAGGTGTGAGGA#CCTCAGCCTCCCGAGTAGCTGG#(((((((((((.(((((.#))))))))))).....))))).	11001	11023	1.0	-23.1	1	3.885491e-05	0.382	0.0	0.0	-7.284377755798021	16	22	11	3UTR		0	1
hsa-miR-3652	NM_001351834	ATM	CGGCTGGAGGTGTGAGGA#CCATTGCACTCCAGCCT#.(((((((.((((((((.#)).))))))))))))).	9887	9904	1.0	-22.7	1	2.342009e-05	0.485	0.0	0.0	-4.849714495602881	15	17	13	3UTR		0	1
hsa-miR-3663-5p	NM_001351834	ATM	GCTGGTCTGCGTGGTGCTCGG#CGGGCACCTGTAATCCCAGCT#(((((..((((.((((((((.#))))))))))))...))))).	9797	9818	1.0	-26.2	0	5.127541e-05	0.426	0.0	0.0	-10.729023051862386	17	21	12	3UTR		0	0
hsa-miR-3663-5p	NM_001351834	ATM	GCTGGTCTGCGTGGTGCTCGG#TGAGCCACCGCGCCCGGCC#(((((...((((((((((((.#))))).)))))))))))).	11168	11187	1.0	-26.8	0	0.0002001192	0.441	0.0	0.0	-9.695854671446662	17	19	12	3UTR		0	0
hsa-miR-3670	NM_001351834	ATM	AGAGCTCACAGCTGTCCTTCTCTA#GGTGAAGGTTGCTGTGGGCCA#.(.(((((((((...(((((.((.#)).)))))..)))))))))).	9858	9879	1.0	-24.9	0	0.0007370558	0.471	0.0	0.0	-8.23228440210085	17	21	10	3UTR		0	0
hsa-miR-3677-3p	NM_001351834	ATM	CTCGTGGGCTCTGGCCACGGCC#GGCTGGGCGCAGCGGCTCACGC#..((((((((((((((.(((((#)))))))).))).)))))))).	9632	9654	1.0	-30.0	1	7.367801e-06	0.397	0.0	0.0	-4.95700071937229	19	22	8	3UTR		0	0
hsa-miR-3679-5p	NM_001351834	ATM	TGAGGATATGGCAGGGAAGGGGA#TCCCCTTTCTTGTAAGTTCTG#..(((((...(((((((((((((#)))))))))))))..))))).	11217	11238	1.0	-24.3	0	0.01145311	0.691	0.0	0.0	-9.569531775126862	18	21	13	3UTR		0	0
hsa-miR-3679-3p	NM_001351834	ATM	CTTCCCCCCAGTAATCTTCATC#GGTGAAGGTTGCTGTGGGC#.....(((((((((((((((((#)))))))))))))).))).	9858	9877	1.0	-24.6	0	0.002315319	0.471	0.0	0.0	-13.6655996434504	17	19	14	3UTR		0	0
hsa-miR-3682-5p	NM_001351834	ATM	CTACTTCTACCTGTGTTATCAT#GGTATCTAGTTTGATACATAGGTAGAAGTGGA#(((((((((((((((.(((((.#.)))))))))))))))))))).	11311	11343	1.0	-28.8	1	2.749405e-05	0.559	0.0	0.0	-4.1706235265052785	20	22	20	3UTR		0	0
hsa-miR-3690	NM_001351834	ATM	ACCTGGACCCAGCGTAGACAAAG#TCTGCCTCCTGGGTTCAA#...(((((((((.(((((.....#)))))...))))))))).	10971	10989	1.0	-20.0	0	0.00132108	0.456	0.0	0.0	-7.803670806344982	14	18	9	3UTR		0	0
hsa-miR-3692-5p	NM_001351834	ATM	CCTGCTGGTCAGGAGTGGATACTG#AGAGACCAGCCTGGCCAGTATGGT#(((((((((((((..(((...((.#))...))).))))))))))).)).	9726	9750	1.0	-24.4	1	0.000129524	0.515	0.0	0.0	-5.529863923972706	18	24	11	3UTR		0	0
hsa-miR-3713	NM_001351834	ATM	GGTATCCGTTTGGGGATGGT#ACCTCCCCAAAGTGTTTACCT#((((..((((((((((.(((#))))))))))).))..)))).	12658	12679	1.0	-21.6	0	4.516131e-06	0.574	0.0	0.0	-9.957570382207184	17	21	11	3UTR		0	0
hsa-miR-3907	NM_001351834	ATM	AGGTGCTCCAGGCTGGCTCACA#TGTGGGCCAAAATCATGCCATTGCACTCCAGCCTGGGTGACA#..((..((((((((((((((((#))))))))).....................)))))))..)).	9870	9912	1.0	-25.8	0	0.0003897947	0.544	0.0	0.0	-10.976996655377809	18	42	9	3UTR		0	0
hsa-miR-3689b-3p	NM_001351834	ATM	CTGGGAGGTGTGATATTGTGGT#ACCCTACTTTGTGCAGGTCATACCTCCCC#..((((((((((((..(((...#.))).)))))))))))).	12637	12666	1.0	-23.9	1	0.0006546429	0.544	0.0	0.0	-5.925499359926538	15	18	12	3UTR		0	0
hsa-miR-3911	NM_001351834	ATM	TGTGTGGATCCTGGAGGAGGCA#GCCTCCCAAAGTGCTGGGATTACAGGTGTGAGCCACCGCGCC#.(((((((((((((.((((((.#)))))).......)))))))...............)))))).	11140	11182	1.0	-23.5	1	2.366238e-06	0.426	0.0	0.0	-4.528774397607753	19	42	7	3UTR		0	0
hsa-miR-3912-5p	NM_001351834	ATM	ATGTCCATATTATGGGTTAGT#ACTGACCCATATTATGTACAG#.(((.((((.(((((((((((#))))))))))).)))).))).	12325	12346	1.0	-22.0	0	0.02525142	0.647	0.0	0.0	-9.154868480497768	18	21	11	3UTR		0	0
hsa-miR-3913-3p	NM_001351834	ATM	AGACATCAAGATCAGTCCCAAA#TGGGAATCTTGAGTGTCTG#((((((((((((...(((((..#)))))))))))).))))).	10476	10495	1.0	-20.4	1	0.03669336	0.574	0.0	0.0	-6.818994536638949	17	19	12	3UTR		0	1
hsa-miR-3919	NM_001351834	ATM	GCAGAGAACAAAGGACTCAGT#ACTGCCTGCCTTTGGCAAGCCCTGGGTTCTTTGCT#(((((((((..(((.((....#.)).)))..))))))))).	10749	10784	1.0	-19.3	1	0.0007006927	0.471	0.0	0.0	-8.74030495019083	14	19	9	3UTR		0	1
hsa-miR-3150b-3p	NM_001351834	ATM	TGAGGAGATCGTCGAGGTTGG#CCAGCCTTGGCGACAGAGCAAGACTCTGCCTCAA#(((((((((((((((((((((#)))))))))))))...........))).))))).	12157	12191	1.0	-28.6	1	0.007399607	0.588	0.0	0.0	-3.937574446201665	21	34	13	3UTR		0	1
hsa-miR-3926	NM_001351834	ATM	TGGCCAAAAAGCAGGCAGAGA#TCCCACTGCCTGCCTTTGGCA#..((((((..((((((((.((#))...)))))))).)))))).	10745	10766	1.0	-23.0	1	5.507168e-06	0.5	0.0	0.0	-7.255896845946231	16	21	8	3UTR		0	0
hsa-miR-676-3p	NM_001351834	ATM	CTGTCCTAAGGTTGTTGAGTT#ATTCCAGCCTTGGCGACAGA#((((((((((((((..((((.#))))))))))))).))))).	12154	12174	1.0	-21.1	1	8.418097e-06	0.559	0.0	0.0	-4.906073086755913	18	20	13	3UTR		0	0
hsa-miR-3928-5p	NM_001351834	ATM	TGAAGCTCTAAGGTTCCGCCTGC#CAGGCGAAAAGAATCTGGGGTTTG#..(((((((.((((((((((((.#))))))....))))))))))))).	12497	12521	1.0	-21.9	1	0.000117781	0.603	0.0	0.0	-6.199507187700468	19	24	13	3UTR		0	0
hsa-miR-3934-3p	NM_001351834	ATM	TGCTCAGGTTGCACAGCTGGGA#TCCAGCCTGGGTGACAAGAGCGA#(((((..(((((.((((((((.#)))))).)).)))))..))))).	9896	9919	1.0	-23.6	0	0.0005610609	0.618	0.0	0.0	-8.671350354932274	18	23	6	3UTR		0	0
hsa-miR-3936	NM_001351834	ATM	TAAGGGGTGTATGGCAGATGCA#GCGTGTGCCAACACGCCCG#...(((((((.(((((.((((.#)))).))))))))).))).	11031	11050	1.0	-26.5	0	0.000121891	0.515	0.0	0.0	-9.33931466908909	16	19	9	3UTR		0	0
hsa-miR-3937	NM_001351834	ATM	ACAGGCGGCTGTAGCAATGGGGG#TGCCATTGCACTCCAGCCTGG#.(((((((..((.(((((((.(.#).))))))))).)).))))).	9885	9906	1.0	-23.9	1	1.747747e-05	0.5	0.0	0.0	-7.381351576597303	17	21	9	3UTR		0	0
hsa-miR-3943	NM_001351834	ATM	TAGCCCCCAGGCTTCACTTGGCG#GCCAAGAGACCAGCCTGGC#......(((((((((.((((((.#)))))).))..))))))).	9722	9741	1.0	-24.1	0	0.000190575	0.456	0.0	0.0	-15.799607484947062	15	19	7	3UTR		0	0
hsa-miR-3944-5p	NM_001351834	ATM	TGTGCAGCAGGCCAACCGAGA#TCTTGAGTGTCTGTTTATGTCATATTCCCAGGGCTGTTGCTGCACAC#(((((((((((((........#.))))..))))))))).	10482	10529	1.0	-21.8	1	0.0008813921	0.588	0.0	0.0	-5.762913004276319	13	17	9	3UTR		0	0
hsa-miR-4420	NM_001351834	ATM	GTCACTGATGTCTGTAGCTGAG#CTGGCAAATTGTTCCAGGACAGCTACAGCATCAGC#....((((((.(((((((((..#.))))))))))))))).	10826	10861	1.0	-24.9	0	0.005770502	0.559	0.0	0.0	-12.371336944048279	15	17	15	3UTR		0	0
hsa-miR-378g	NM_001351834	ATM	ACTGGGCTTGGAGTCAGAAG#TTGCACTCCAGCCTGGG#.((((((.(((((((((...#))).)))))))))))).	9890	9907	1.0	-20.1	1	1.739511e-05	0.5	0.0	0.0	-6.106959766537749	15	17	12	3UTR		0	0
hsa-miR-4425	NM_001351834	ATM	TGTTGGGATTCAGCAGGACCAT#GGCACCTGTAATCCCAGCT#.(((((((((..(((((.((..#))..)))))))))))))).	9799	9818	1.0	-22.2	1	5.127541e-05	0.426	0.0	0.0	-9.964902622363823	16	19	14	3UTR		0	0
hsa-miR-4425	NM_001351834	ATM	TGTTGGGATTCAGCAGGACCAT#CCTGTAATCCCAGCAC#((((((((((..(((((.....#))))))))))))))).	9653	9669	1.0	-21.5	1	2.890202e-08	0.338	0.0	0.0	-10.10915223120837	15	16	15	3UTR		0	0
hsa-miR-4429	NM_001351834	ATM	AAAAGCTGGGCTGAGAGGCG#TGCCAACACGCCCGGCTA#...((((((((((...((((#))))..)).)))))))).	11036	11054	1.0	-20.8	0	0.002171771	0.529	0.0	0.0	-8.339878751753394	14	18	8	3UTR		0	0
hsa-miR-4433a-5p	NM_001351834	ATM	CGTCCCACCCCCCACTCCTGT#GCAGGGGTGGAAGGAGGTACA#.((.((.((..((((((((((#))))))))))..)).)).)).	10718	10739	1.0	-23.7	0	0.0001057426	0.485	0.0	0.0	-12.436314590926155	16	21	10	3UTR		0	0
hsa-miR-4433a-5p	NM_001351834	ATM	CGTCCCACCCCCCACTCCTGT#GCAGGAGAATCTCTTGAACCTGGGAGGTGAAGGTTGCTGTGGGCC#.((((((((.(((((((((((#))))))).............)))).))))...........)))).	9833	9878	1.0	-23.6	1	0.0007464063	0.456	0.0	0.0	-5.035831305685297	19	45	7	3UTR		0	0
hsa-miR-4433a-3p	NM_001351834	ATM	ACAGGAGTGGGGGTGGGACAT#GTGTCCCACCTTTATGGCA#...(..(((((((((((((((#)))))))))))))))..).	10702	10721	1.0	-24.3	0	0.0009861645	0.529	0.0	0.0	-12.534536129684257	16	19	15	3UTR		0	0
hsa-miR-4437	NM_001351834	ATM	TGGGCTCAGGGTACAAAGGTT#AACCTCTGCCTCCTGGGTTCAA#(((((((((((..((.(((((#))))).))..))))))))))).	10967	10989	1.0	-21.4	1	0.00132108	0.456	0.0	0.0	-8.806557448767878	18	22	11	3UTR		0	0
hsa-miR-4446-3p	NM_001351834	ATM	CAGGGCTGGCAGTGACATGGGT#GCCATTGCACTCCAGCCTGGG#(.(((((((.((((.((..(((#)))..))))))))))))).).	9886	9907	1.0	-24.3	1	1.739511e-05	0.5	0.0	0.0	-7.07920635679565	17	21	13	3UTR		0	0
hsa-miR-4449	NM_001351834	ATM	CGTCCCGGGGCTGCGCGAGGCA#GCCTCCCGAGTAGCTGGGACT#.(((((((.(((.((.(((((.#))))).)))))..))))))).	11006	11027	1.0	-28.1	1	2.164101e-05	0.397	0.0	0.0	-6.371894188572736	17	21	7	3UTR		0	0
hsa-miR-4450	NM_001351834	ATM	TGGGGATTTGGAGAAGTGGTGA#CATTTCTCTGTCCCCC#.((((((..(((((((((....#))))))))))))))).	11344	11360	1.0	-21.9	1	0.01754741	0.618	0.0	0.0	-7.163349424783512	15	16	15	3UTR		0	0
hsa-miR-4452	NM_001351834	ATM	TTGAATTCTTGGCCTTAAGTGAT#CACTTTGGGAGGCCGAGGTGAGCGGATCACAAGGTCAGGAGTTCGAG#((((((((((((((((..(((((#.))))))))))))))))))))).	9666	9713	1.0	-26.1	1	0.003526781	0.353	0.0	0.0	-3.937574446201665	21	23	21	3UTR		0	0
hsa-miR-4453	NM_001351834	ATM	GAGCTTGGTCTGTAGCGGTT#GACAGCTACAGCATCAGCTCA#((((.(((((((((((.(((#))).))))))).)))))))).	10843	10864	1.0	-23.1	0	0.01231373	0.544	0.0	0.0	-8.056611621014136	18	21	8	3UTR		0	0
hsa-miR-4455	NM_001351834	ATM	AGGGTGTGTGTGTTTTT#GCACACAAGCCCA#.((((.(((((((....#))))))).)))).	10523	10536	1.0	-17.4	0	0.002832082	0.588	0.0	0.0	-7.519622156624818	11	13	7	3UTR		0	0
hsa-miR-3135b	NM_001351834	ATM	GGCTGGAGCGAGTGCAGTGGTG#GCCATTGTATTCCAGCCT#(((((((....((((((((((.#))))))))))))))))).	12146	12164	1.0	-26.2	1	0.004057683	0.544	0.0	0.0	-11.374879977366588	17	18	17	3UTR		0	0
hsa-miR-4470	NM_001351834	ATM	TGGCAAACGTGGAAGCCGAGA#GCTTCCATGTGTCCCAC#(((...((((((((((.....#))))))))))...))).	10694	10711	1.0	-19.6	0	0.002336774	0.515	0.0	0.0	-12.989592657166373	13	17	10	3UTR		0	0
hsa-miR-4478	NM_001351834	ATM	GAGGCTGAGCTGAGGAG#CCTCCTCGGCCTCC#(((((((((..((((..#))))))))))))).	11132	11146	1.0	-22.0	1	0.003374143	0.412	0.0	0.0	-8.237904470243807	13	14	13	3UTR	MIRT769503	0	1
hsa-miR-3689c	NM_001351834	ATM	CTGGGAGGTGTGATATTGTGGT#ACCCTACTTTGTGCAGGTCATACCTCCCC#..((((((((((((..(((...#.))).)))))))))))).	12637	12666	1.0	-23.9	1	0.0006546429	0.544	0.0	0.0	-5.925499359926538	15	18	12	3UTR		0	0
hsa-miR-4479	NM_001351834	ATM	CGCGCGGCCGTGCTCGGAGCAG#CTGTCTCTACTAAAAATACAAAAATTAGCCGAGCATGGTGGCGGGC#(.(((.(((((((((((.....#.))))))))))).))).).	9756	9802	1.0	-31.3	0	3.524561e-05	0.515	0.0	0.0	-7.002209089409883	15	19	11	3UTR		0	0
hsa-miR-4481	NM_001351834	ATM	GGAGTGGGCTGGTGGTT#GCACACAAGCCCATTCTT#((((((((((.(((((.#)).))).)))))))))).	10523	10541	1.0	-20.9	1	0.01406592	0.574	0.0	0.0	-6.7623489216120145	15	18	10	3UTR		0	0
hsa-miR-4484	NM_001351834	ATM	AAAAGGCGGGAGAAGCCCCA#TGGGTTCAAGCAATTCTCCTGCCTC#...(((((((((((((((((#)))).....))..))))))))))).	10980	11005	1.0	-23.8	0	0.00647204	0.412	0.0	0.0	-6.514540193678739	17	25	11	3UTR		0	0
hsa-miR-4487	NM_001351834	ATM	AGAGCTGGCTGAAGGGCAG#TTGCCAGTCAGTTGCTCA#.((((.((((((..(((((#)))))..)))))))))).	12518	12536	1.0	-20.9	0	0.003645478	0.559	0.0	0.0	-7.840254128736813	15	18	10	3UTR		0	0
hsa-miR-4489	NM_001351834	ATM	TGGGGCTAGTGATGCAGGACG#TGTCATATTCCCAGGGCTGTTGCTGCACACAAGCCCA#..(((((.(((.(((((((((#.)))).)))))))).))))).	10499	10536	1.0	-22.8	0	0.002832082	0.588	0.0	0.0	-10.617438958149275	17	21	8	3UTR		0	0
hsa-miR-4492	NM_001351834	ATM	GGGGCTGGGCGCGCGCC#GCCACCGCGCCCGGCCTCA#(((((((((((((.((.#))...))))))))))))).	11171	11190	1.0	-31.5	1	0.001075135	0.441	0.0	0.0	-4.794414363722071	15	19	13	3UTR		0	0
hsa-miR-4492	NM_001351834	ATM	GGGGCTGGGCGCGCGCC#GGCGTGTGCCAACACGCCCG#.((((((((((((((((#))))))))))..)).)))).	11030	11050	1.0	-28.7	1	0.000121891	0.515	0.0	0.0	-3.793324837357118	16	20	10	3UTR		0	0
hsa-miR-4493	NM_001351834	ATM	AGAAGGCCTTTCCATCTCTGT#GCAGGGGTGGAAGGAGGTACATTTAATTCCCACTGCCTGCCTTTG#.((((((((((((((((((((#))))))))))))))........................)))))).	10718	10763	1.0	-25.2	1	1.08645e-05	0.485	0.0	0.0	-3.793324837357118	20	45	14	3UTR		0	0
hsa-miR-4496	NM_001351834	ATM	GAGGAAACTGAAGCTGAGAGGG#CCCATTCTTATTTTAATTTCTTGGCTTTAGGGTTTCCA#..(((((((((((((((((((.#.))))))))))))..))))))).	10532	10570	1.0	-21.9	1	0.003569922	0.647	0.0	0.0	-4.95700071937229	19	23	12	3UTR		0	0
hsa-miR-4497	NM_001351834	ATM	CTCCGGGACGGCTGGGC#CCCAGCTGCGGAGA#(((((...((((((((.#))))))))))))).	11470	11484	1.0	-22.1	0	0.0001602044	0.559	0.0	0.0	-9.695854671446662	13	14	13	3UTR		0	0
hsa-miR-4498	NM_001351834	ATM	TGGGCTGGCAGGGCAAGTGCTG#AGTCTTGCTCTGTCACCCAG#((((.((((((((((((.(((.#))))))))))))))))))).	10913	10933	1.0	-28.2	0	3.560992e-06	0.5	0.0	0.0	-8.056611621014136	19	20	19	3UTR		0	0
hsa-miR-4502	NM_001351834	ATM	GCTGATGATGATGGTGCTGAAG#CAGTGGCATGATCTCAGCT#(((((.(((.(((.(((((...#))))).))).)))))))).	10942	10961	1.0	-21.7	0	2.724353e-05	0.426	0.0	0.0	-7.937879593243296	16	19	8	3UTR		0	0
hsa-miR-4505	NM_001351834	ATM	AGGCTGGGCTGGGACGGA#CCAAGAGACCAGCCTGGCCA#.(((((((((((......#.))))))))))).	9723	9743	1.0	-23.8	1	1.609721e-05	0.471	0.0	0.0	-6.907794008098015	11	13	11	3UTR		0	0
hsa-miR-4505	NM_001351834	ATM	AGGCTGGGCTGGGACGGA#CCACCGCGCCCGGCCTC#(((((((((..((..((.#)).))..))))))))).	11172	11189	1.0	-23.4	1	0.000814697	0.441	0.0	0.0	-9.597144867711236	13	17	9	3UTR		0	0
hsa-miR-4506	NM_001351834	ATM	AAATGGGTGGTCTGAGGCAA#GCCTCATTCCCCTCATTTT#(((((((.((..((((((..#))))))..)).))))))).	11184	11203	1.0	-20.9	1	0.08769693	0.456	0.0	0.0	-12.422787160389001	15	19	7	3UTR		0	0
hsa-miR-4507	NM_001351834	ATM	CTGGGTTGGGCTGGGCTGGG#CCAGCCTGGCCAGTATGGTGAAACCCT#..(((((.(((((((((((.#)))))))))))..........))))).	9731	9758	1.0	-26.6	0	0.001587939	0.529	0.0	0.0	-7.27063564855292	16	27	11	3UTR		0	0
hsa-miR-4508	NM_001351834	ATM	GCGGGGCTGGGCGCGCG#TGCTGGGATTACAGGTGTGAGCCACCGCGCCCGGCCTCA#..(((((((((((((..#.))))))))))))).	11151	11190	1.0	-30.1	1	0.001075135	0.441	0.0	0.0	-5.1900497996759025	13	15	13	3UTR		0	0
hsa-miR-4512	NM_001351834	ATM	CAGGGCCTCACTGTATCGCCCA#GGTATGCTATGAGGCTCCTGT#((((((((((..((((.(((..#)))))))..)))))).)))).	11979	12000	1.0	-24.3	1	0.0008892311	0.603	0.0	0.0	-10.10915223120837	17	21	7	3UTR		0	0
hsa-miR-4514	NM_001351834	ATM	ACAGGCAGGATTGGGGAA#TTCCCACTGCCTGCCTT#..(((((((....(((((#)))))....))))))).	10744	10761	1.0	-21.0	1	1.389885e-05	0.456	0.0	0.0	-13.660215585373416	12	17	7	3UTR		0	0
hsa-miR-4525	NM_001351834	ATM	GGGGGGATGTGCATGCTGGTT#CCGGCCTCATTCCCCTCA#(((((((.(((.(.(((((..#))))).))))))))))).	11181	11199	1.0	-22.0	1	0.007430791	0.456	0.0	0.0	-10.454852602499058	16	18	11	3UTR		0	0
hsa-miR-4530	NM_001351834	ATM	CCCAGCAGGACGGGAGCG#GCTCCTGTTCTGTTC#...((((((((((((((.#)))))))))))))).	11992	12007	1.0	-24.7	0	0.007117339	0.603	0.0	0.0	-6.514540193678739	14	15	14	3UTR		0	0
hsa-miR-4533	NM_001351834	ATM	TGGAAGGAGGTTGCCGGACGCT#GCGCCCGGCCTCATTCCC#.((((.(((...(((((.(((.#))).)))))))).)))).	11177	11195	1.0	-22.3	0	0.003833442	0.441	0.0	0.0	-13.108367851885049	15	18	8	3UTR		0	0
hsa-miR-4534	NM_001351834	ATM	GGATGGAGGAGGGGTCT#AGGCTCCTGTTCTGTTCA#((((((((.((((((((#)))))))).)))))))).	11990	12008	1.0	-21.9	1	0.010938	0.603	0.0	0.0	-4.993964104447428	16	18	8	3UTR		0	0
hsa-miR-1587	NM_001351834	ATM	TTGGGCTGGGCTGGGTTGGG#CCAGCCTGGCCAAGAGACCAGCCTG#..(((((((((((((((((.#))))))))))).......)))))).	9714	9739	1.0	-28.3	1	7.565684e-07	0.441	0.0	0.0	-4.95700071937229	17	25	11	3UTR		0	0
hsa-miR-1587	NM_001351834	ATM	TTGGGCTGGGCTGGGTTGGG#CCCAAAGTGCTGGGATTACAGGTGTGAGCCACCGCGCCCGGCCTC#..(((((((((..((.(((.#.)))))..))))))))).	11144	11189	1.0	-26.9	1	0.000814697	0.441	0.0	0.0	-9.825983721938503	14	18	9	3UTR		0	0
hsa-miR-4537	NM_001351834	ATM	TGAGCCGAGCTGAGCTTAGCTG#GGCTGGGCGCAGCGGCTCAC#((((((..((((.((((((((.#)))))))).)))))))))).	9632	9652	1.0	-28.9	0	1.265597e-06	0.412	0.0	0.0	-9.08402652291986	18	20	10	3UTR	MIRT524821	0	0
hsa-miR-4537	NM_001351834	ATM	TGAGCCGAGCTGAGCTTAGCTG#CAGCTACAGCATCAGCTCACATATTCACCTCTCTGGTTTT#.(((((((((((((((((((((#)))))).))).)))))))................))))).	10845	10885	1.0	-24.6	1	0.02695976	0.588	0.0	0.0	-3.793324837357118	21	40	7	3UTR	MIRT524821	0	0
hsa-miR-3960	NM_001351834	ATM	GGCGGCGGCGGAGGCGGGGG#CTCCTGCCTCAGCCTCCCGAGTAGCTGGGACTACAGGCGTGTGCCA#(((((.(((.((((((((((#)))))))))).))).)).........................))).	10995	11041	1.0	-29.5	0	4.673091e-05	0.485	0.0	0.0	-7.08103967572289	18	46	10	3UTR		0	0
hsa-miR-3976	NM_001351834	ATM	TATAGAGAGCAGGAAGATTAATGT#TATTAAATTTAGTTCCTGCTGTTTATAT#((((((.((((((((.........#.)))))))).)))))).	10365	10393	1.0	-18.9	0	0.04411483	0.735	0.0	0.0	-5.7143100613765965	14	17	8	3UTR		0	0
hsa-miR-4632-5p	NM_001351834	ATM	GAGGGCAGCGTGGGTGTGGCGGA#CCACCGCGCCCGGCCTCATTCCCCTCA#(((((..((.(((((((((.((.#)).))))))))))).......))))).	11172	11199	1.0	-28.9	0	0.007430791	0.456	0.0	0.0	-8.624726210594211	18	27	11	3UTR		0	0
hsa-miR-4641	NM_001351834	ATM	TGCCCATGCCATACTTTTGCCTCA#GAGGTGAAGGTTGCTGTGGGCC#.((((((((...(((((((((((.#))))))))))).)).)))))).	9856	9878	1.0	-27.0	1	0.0007464063	0.456	0.0	0.0	-11.207409090692002	19	22	11	3UTR		0	0
hsa-miR-4648	NM_001351834	ATM	TGTGGGACTGCAAATGGGAG#CTTCCATGTGTCCCACC#.(((((((.(((..((((((#)))))))))))))))).	10695	10712	1.0	-20.9	1	0.002219786	0.529	0.0	0.0	-6.9956850257895296	16	17	16	3UTR		0	0
hsa-miR-4650-5p	NM_001351834	ATM	TCAGGCCTCTTTCTACCTT#GGGGTGGAAGGAGGTA#....(((((((((((((((#))))))))))))))).	10721	10737	1.0	-23.5	0	2.769488e-05	0.471	0.0	0.0	-9.546562468637928	15	16	15	3UTR		0	0
hsa-miR-4651	NM_001351834	ATM	CGGGGTGGGTGAGGTCGGGC#GCCCGGCCTCATTCCCCTC#.((((.((((((((((((((#)))))))))))))))))).	11179	11198	1.0	-33.9	0	0.006465644	0.456	0.0	0.0	-5.694283598550164	18	19	18	3UTR		0	0
hsa-miR-4652-5p	NM_001351834	ATM	AGGGGACTGGTTAATAGAACTA#TAGTTCTATTAAATTTAGTTCCTG#.(((((((((((((((((((((#))))))))))))..))))))))).	10359	10383	1.0	-22.1	1	0.02199144	0.735	0.0	0.0	-3.793324837357118	21	24	12	3UTR		0	0
hsa-miR-4654	NM_001351834	ATM	TGTGGGATCTGGAGGCATCTGG#CAGTTGTGTCCAGATTAAGGGAGATAATAGCTTTCCCACC#.((((((((((((.(((.(((.#))).))).))))))...................)))))).	12600	12640	1.0	-25.7	1	0.06265525	0.544	0.0	0.0	-4.650164754877524	18	40	6	3UTR		0	0
hsa-miR-4654	NM_001351834	ATM	TGTGGGATCTGGAGGCATCTGG#GCTTCCATGTGTCCCACC#.(((((((.(((((((......#)))))))...))))))).	10694	10712	1.0	-23.3	1	0.002219786	0.529	0.0	0.0	-4.849714495602881	14	18	7	3UTR		0	0
hsa-miR-4656	NM_001351834	ATM	TGGGCTGAGGGCAGGAGGCCTGT#GCAGTGGCATGATCTCAGCTCACTGAAACCTCTGCCTCCTGGGTTCAAGCAATTCTCCTGCCTCAGCCTC#.(((((((.(((((((((..(((#.)))..)))))))))))))))).	10941	11011	1.0	-31.3	1	0.0006717399	0.382	0.0	0.0	-4.849714495602881	19	23	16	3UTR		0	0
hsa-miR-4658	NM_001351834	ATM	GTGAGTGTGGATCCTGGAGGAAT#ATTGTTCCAGGACAGCTACAGCATCAGCTCACA#((((((((((.((((((((.(((#))).))))))))...)))).......)))))).	10833	10866	1.0	-24.5	1	0.01604564	0.544	0.0	0.0	-6.7623489216120145	21	33	8	3UTR		0	0
hsa-miR-4667-5p	NM_001351834	ATM	ACTGGGGAGCAGAAGGAGAACC#GGTTCTTTGCTCCCCAT#..(((((((((....(((((((#)))))))))))))))).	10773	10790	1.0	-25.8	1	0.002377745	0.485	0.0	0.0	-11.18522411940593	16	17	16	3UTR		0	0
hsa-miR-4667-3p	NM_001351834	ATM	TCCCTCCTTCTGTCCCCACAG#TGTGTCCCACCTTTATGGCAGGGGTGGAAGGAGGT#..((((((((((.((((....#.)))))))))))))).	10701	10736	1.0	-25.3	1	1.399809e-05	0.471	0.0	0.0	-6.246131332038532	14	16	14	3UTR		0	0
hsa-miR-219b-5p	NM_001351834	ATM	AGATGTCCAGCCACAATTCTCG#CGAGCATGGTGGCGGGCACCTG#((.(((((.(((((.((.((((#)))).)).)))))))))).)).	9785	9807	1.0	-21.6	0	1.865455e-05	0.485	0.0	0.0	-7.286953139004511	18	22	10	3UTR		0	0
hsa-miR-4674	NM_001351834	ATM	CTGGGCTCGGGACGCGCGGCT#AGCCACCGCGCCCGGCCTC#..((((.((((.((((.((((#))))..)))))))))))).	11170	11189	1.0	-27.0	0	0.000814697	0.441	0.0	0.0	-9.847490563839964	16	19	12	3UTR		0	0
hsa-miR-4681	NM_001351834	ATM	AACGGGAATGCAGGCTGTATCT#AGGTGTGAGCCACCGCGCCCGGCCTCATTCCCC#...(((((((.((((((.....#.))))))))))))).	11163	11196	1.0	-22.0	0	0.004557359	0.456	0.0	0.0	-9.33931466908909	13	15	13	3UTR		0	0
hsa-miR-4683	NM_001351834	ATM	TGGAGATCCAGTGCTCGCCCGAT#ATGGTGGCGGGCACCTGTAATCCCAG#(((.(((.((((((((((((.((#)).).))))))))).))..)))))).	9790	9816	1.0	-23.9	0	8.402891e-05	0.441	0.0	0.0	-9.283231650341488	20	26	9	3UTR		0	1
hsa-miR-4685-5p	NM_001351834	ATM	CCCAGGGCTTGGAGTGGGGCAAGGTT#ACCTTTATGGCAGGGGTGGAAGGAGGTACATTTAATTCCCACTGCCTGCCTTTGGCAAGCCCTGGGT#(((((((((((....(((((.((((.#.)))))))))...))))))))))).	10709	10776	1.0	-36.1	1	2.582324e-05	0.515	0.0	0.0	-10.165797846235305	20	25	11	3UTR		0	0
hsa-miR-4685-3p	NM_001351834	ATM	TCTCCCTTCCTGCCCTGGCTAG#GGCTGAGGCAGGAGAATCTCTTGAACCTGGGAGGT#((((((((((((((.(((((..#))))).))))))))..............)))))).	9826	9861	1.0	-26.3	1	0.000145477	0.456	0.0	0.0	-4.6730240064523	19	35	8	3UTR		0	1
hsa-miR-4687-3p	NM_001351834	ATM	TGGCTGTTGGAGGGGGCAGGC#CTGCCTGCCTTTGGCAAGCCC#.((((((((((((((((((..#)))))).))))))))).))).	10750	10771	1.0	-25.7	1	0.0002510263	0.515	0.0	0.0	-3.793324837357118	18	21	9	3UTR		0	0
hsa-miR-1343-5p	NM_001351834	ATM	TGGGGAGCGGCCCCCGGGTGGG#CAAGCCCTGGGTTCTTTGCTCCCCAT#(((((((((((((..((((..(#)..)))).))))....))))))))).	10764	10790	1.0	-28.9	1	0.002377745	0.485	0.0	0.0	-5.529863923972706	18	26	9	3UTR		0	1
hsa-miR-4695-5p	NM_001351834	ATM	CAGGAGGCAGTGGGCGAGCAGG#CTGGAGTGCAGTGGCATGATCTCAGCTCACTGAAACCTCTGCCTCCTGG#((((((((((.(((.((((.((#.)).)))).).....)).)))))))))).	10934	10983	1.0	-28.0	1	0.0007316641	0.441	0.0	0.0	-7.49779848186265	19	29	10	3UTR	MIRT771169	0	0
hsa-miR-4700-5p	NM_001351834	ATM	TCTGGGGATGAGGACAGTGTGT#ACACACTTCCTCCTCATCTCCT#...(((((((((((.(((((((#)))))))...))))))))))).	10621	10643	1.0	-28.5	0	0.1396078	0.529	0.0	0.0	-7.249989753929374	18	22	11	3UTR		0	0
hsa-miR-4700-5p	NM_001351834	ATM	TCTGGGGATGAGGACAGTGTGT#CGCGCCCGGCCTCATTCCCC#...((((((((((...(((((.#)))))....)))))))))).	11176	11196	1.0	-23.6	0	0.004557359	0.456	0.0	0.0	-8.339878751753394	15	20	10	3UTR		0	0
hsa-miR-4707-5p	NM_001351834	ATM	GCCCCGGCGCGGGCGGGTTCTGG#CCACTGCCTGCCTTTGGCAAGCCCTGGGTT#((((.(((((((((((((..(((#)))..))))))))...))..)))..)))).	10747	10777	1.0	-26.8	0	3.43544e-05	0.529	0.0	0.0	-8.056611621014136	20	30	8	3UTR		0	0
hsa-miR-4707-3p	NM_001351834	ATM	AGCCCGCCCCAGCCGAGGTTCT#AGCCGAGCATGGTGGCGGGCA#.((((((((((((...((((..#))))..)).))).))))))).	9782	9803	1.0	-27.6	1	3.881901e-05	0.515	0.0	0.0	-5.618663395431772	16	21	7	3UTR		0	0
hsa-miR-4708-5p	NM_001351834	ATM	AGAGATGCCGCCTTGCTCCTT#GAGCATGGTGGCGG#.....(((((((.(((((...#))))).))))))).	9786	9800	1.0	-21.3	0	4.876403e-05	0.515	0.0	0.0	-14.954730256116644	12	14	7	3UTR		0	0
hsa-miR-4710	NM_001351834	ATM	GGGTGAGGGCAGGTGGTT#ACTGCCTGCCTTTGGCAAGCCCT#(((((((((((((((((.#))))))))))))).....)))).	10749	10772	1.0	-25.5	1	0.0003239172	0.515	0.0	0.0	-3.937574446201665	17	23	13	3UTR		0	0
hsa-miR-4714-3p	NM_001351834	ATM	CCAACCTAGGTGGTCAGAGTTG#CAGCTCACTGAAACCTCTGCCTCCTGGGTTC#..((((((((.((.(((((...#.))))))).)))))))).	10956	10987	1.0	-23.6	1	0.001157718	0.441	0.0	0.0	-8.638615112303047	15	18	8	3UTR		0	0
hsa-miR-4716-3p	NM_001351834	ATM	AAGGGGGAAGGAAACATGGAGA#TCTCCTCACCTTCCCCTC#..(((((((((......(((((#)))))...))))))))).	11606	11624	1.0	-22.9	1	0.3497855	0.544	0.0	0.0	-11.418273199709544	14	18	9	3UTR		0	0
hsa-miR-4717-5p	NM_001351834	ATM	TAGGCCACAGCCACCCATGTGT#GCATGGTGGCGGGCA#...(((.(.((((.((((((..#)))))))))))))).	9788	9803	1.0	-20.6	0	3.881901e-05	0.515	0.0	0.0	-9.971456304316227	14	15	14	3UTR		0	0
hsa-miR-4721	NM_001351834	ATM	TGAGGGCTCCAGGTGACGGTGG#CCACCGCGCCCGGCCTCATTCCCCTCAT#((((((..((.((((.((((((#)))))))))).))........)))))).	11172	11200	1.0	-26.6	0	0.01335987	0.441	0.0	0.0	-10.85271946596758	18	28	10	3UTR		0	0
hsa-miR-4722-5p	NM_001351834	ATM	GGCAGGAGGGCTGTGCCAGGTTG#CAGCCTGGCCAGTATGGTGAAACCCTGTCT#((((((...((((.(((((((((#)))))))))))))..........)))))).	9732	9762	1.0	-28.5	0	0.001327072	0.544	0.0	0.0	-9.708125486019785	19	30	13	3UTR	MIRT771530	0	0
hsa-miR-4722-5p	NM_001351834	ATM	GGCAGGAGGGCTGTGCCAGGTTG#CCTGGGTTCAAGCAATTCTCCTGCCT#((((((((((((...(((((...#))))).....)))...))))))))).	10978	11004	1.0	-28.3	1	0.009423493	0.412	0.0	0.0	-6.818994536638949	17	26	9	3UTR	MIRT771530	0	0
hsa-miR-4728-5p	NM_001351834	ATM	TGGGAGGGGAGAGGCAGCAAGCA#CTGCCTCAGCCTCCCGA#(((((((...(((((((......#)))))))..))))))).	10998	11015	1.0	-25.9	1	0.0004494555	0.412	0.0	0.0	-8.550105501956237	14	17	7	3UTR		0	0
hsa-miR-4731-5p	NM_001351834	ATM	TGCTGGGGGCCACATGAGTGTG#TACATAGGTAGAAGTGGAACATTTCTCTGTCCCCCAGCT#.((((((((.((...((((((.#.))))))...)).)))))))).	11325	11364	1.0	-24.3	1	0.006949802	0.632	0.0	0.0	-7.917251396122581	16	22	8	3UTR		0	0
hsa-miR-4732-5p	NM_001351834	ATM	TGTAGAGCAGGGAGCAGGAAGCT#AGCTTCCATGTGTCCCACCTTTATG#.((((((..((((((((((((((#))))))).))).))))..)))))).	10693	10718	1.0	-24.2	1	0.005840579	0.544	0.0	0.0	-7.163349424783512	20	25	7	3UTR		0	0
hsa-miR-3064-5p	NM_001351834	ATM	TCTGGCTGTTGTGGTGTGCAA#GCGGATCACAAGGTCAGGA#(((((((.(((((((.(((..#))).)))))))))))))).	9687	9706	1.0	-22.2	1	0.001823541	0.397	0.0	0.0	-6.484258455685908	17	19	14	3UTR		0	0
hsa-miR-4739	NM_001351834	ATM	AAGGGAGGAGGAGCGGAGGGGCCCT#CTCCTCACCTTCCCCTCCCC#..((((((.((((..((((((....#))))))..)))).)))))).	11607	11627	1.0	-28.3	1	0.4695927	0.559	0.0	0.0	-7.605679855389093	16	20	6	3UTR		0	0
hsa-miR-4743-5p	NM_001351834	ATM	TGGCCGGATGGGACAGGAGGCAT#GGCTCCTGTTCTGTTCAAGTATTCTAATCAATGGCTT#.((((((((((((((((((.(..#).))))))))))))))................)))).	11991	12028	1.0	-26.3	1	0.01356516	0.676	0.0	0.0	-3.793324837357118	19	37	14	3UTR		0	0
hsa-miR-4747-5p	NM_001351834	ATM	AGGGAAGGAGGCTTGGTCTTAG#CTGGGATTACAGGTGTGAGCCACCGCGCCCGGCCTCATTCCCC#.(((((.((((((.(((.....#.))).)))))).))))).	11153	11196	1.0	-23.6	0	0.004557359	0.456	0.0	0.0	-6.193851289748842	14	18	6	3UTR		0	0
hsa-miR-4758-5p	NM_001351834	ATM	GTGAGTGGGAGCCGGTGGGGCTG#GCCCGGCCTCATTCCCCTCATT#(((((.(((((..(((.((((..#)))).)))...)))))))))).	11179	11201	1.0	-27.7	0	0.03313895	0.441	0.0	0.0	-10.47446712965731	17	22	10	3UTR		0	1
hsa-miR-4763-3p	NM_001351834	ATM	AGGCAGGGGCTGGTGCTGGGCGGG#CCTGGCCAGTATGGTGAAACCCTGTCTC#((((((((..(.(((((((.((((#)))).))))))).).....)))))))).	9735	9763	1.0	-31.0	1	0.001237436	0.559	0.0	0.0	-9.583273882371962	20	28	8	3UTR		0	0
hsa-miR-4768-3p	NM_001351834	ATM	CCAGGAGATCCAGAGAGAAT#CTCTGCCTCCTGGG#(((((((...(((((.....#))))).))))))).	10970	10984	1.0	-20.0	1	0.0008096147	0.441	0.0	0.0	-8.78315458225985	12	14	7	3UTR	MIRT772057	0	0
hsa-miR-4769-3p	NM_001351834	ATM	TCTGCCATCCTCCCTCCCCTAC#AGGGGTGGAAGGAGGTAC#..((((.((((.((.(((((..#))))).)).)))))))).	10720	10738	1.0	-23.4	0	5.100605e-05	0.485	0.0	0.0	-10.582940124090598	15	18	8	3UTR		0	0
hsa-miR-4773	NM_001351834	ATM	CAGAACAGGAGCATAGAAAGGC#GCTCCTGTTCTGT#((((((((((((..........#)))))))))))).	11992	12005	1.0	-23.3	1	0.003923874	0.618	0.0	0.0	-7.052043616942562	12	13	12	3UTR		0	0
hsa-miR-4776-3p	NM_001351834	ATM	CTTGCCATCCTGGTCCACTGCAT#GTGTTAGCCAGGATGGTC#...(((((((((((.(((.....#)))...))))))))))).	11089	11107	1.0	-23.1	0	0.0002351559	0.471	0.0	0.0	-7.249989753929374	14	18	11	3UTR		0	0
hsa-miR-4780	NM_001351834	ATM	ACCCTTGAGCCTGATCCCTAGC#AGGGAAGGGCTTAGGT#...(((((((((..(((((...#))))).))))))))).	11298	11314	1.0	-21.5	0	0.003637216	0.574	0.0	0.0	-8.66051072386539	14	16	9	3UTR		0	0
hsa-miR-4436b-5p	NM_001351834	ATM	GTCCACTTCTGCCTGCCCTGCC#GCATTTCTCTGTGTTCTGTTGGAAGGGAAGGGCTTAGGTATCTAGTTTGATACATAGGTAGAAGTGGAA#.((((((((((((((((((.((#.)).)))))......................))))))))))))).	11275	11344	1.0	-30.5	1	0.0005716153	0.574	0.0	0.0	-3.793324837357118	20	45	13	3UTR		0	0
hsa-miR-4436b-3p	NM_001351834	ATM	CAGGGCAGGAAGAAGTGGACAA#TTGCCATTGTATTCCAGCCTTGG#((((((.((((..(((((.(((#))))))))...)))).)))))).	12144	12167	1.0	-22.1	0	0.001235065	0.544	0.0	0.0	-10.117194903335584	18	23	8	3UTR		0	0
hsa-miR-4783-5p	NM_001351834	ATM	GGCGCGCCCAGCTCCCGGGCT#GGTCATTCGGGCTGGGCGCAGCG#.(((((((((((((...((((#))))....))))))))))).)).	9623	9646	1.0	-30.2	1	2.651882e-06	0.456	0.0	0.0	-4.761823477911366	17	23	11	3UTR		0	0
hsa-miR-4800-5p	NM_001351834	ATM	AGTGGACCGAGGAAGGAAGGA#TCCACCCTCCTCGGCCT#...((.((((((.(((..(((#)))..))))))))))).	11127	11144	1.0	-21.7	0	0.00148999	0.412	0.0	0.0	-9.704629567538028	14	17	11	3UTR		0	0
hsa-miR-4802-3p	NM_001351834	ATM	TACATGGATGGAAACCTTCAAGC#GCTTTAGGGTTTCCATACCTGAAGTGTAG#((((((((((((((((((.((((#)))).))))))))))).))....))))).	10555	10584	1.0	-24.4	1	0.0005063776	0.603	0.0	0.0	-3.937574446201665	22	29	11	3UTR		0	0
hsa-miR-5004-3p	NM_001351834	ATM	CTTGGATTTTCCTGGGCCTCAG#CTGAGGCAGGAGAATCTC#...((((((((((..(((((((#))))))))))))))))).	9828	9846	1.0	-24.2	0	3.14307e-06	0.456	0.0	0.0	-8.10682967144978	17	18	17	3UTR		0	0
hsa-miR-548ao-5p	NM_001351834	ATM	AGAAGTAACTACGGTTTTTGCA#GCTAAAAGCCGTGGG#........(((((((((((((.#)).))))))))))).	10802	10817	1.0	-17.7	0	0.000769543	0.559	0.0	0.0	-19.423879868695398	13	15	11	3UTR		0	0
hsa-miR-5007-5p	NM_001351834	ATM	TAGAGTCTGGCTGATATGGTTT#GAGTTTCACCGTGTTAGCCAGGATGGTCTCG#..((((((((((((((((((..#.))))))))))))))).....))).	11079	11110	1.0	-24.9	1	0.0002544383	0.441	0.0	0.0	-4.95700071937229	18	25	15	3UTR		0	0
hsa-miR-5008-5p	NM_001351834	ATM	TGAGGCCCTTGGGGCACAGTGG#CCACCGCGCCCGGCCTCAT#(((((((....((((.(.((((#)))).).))))))))))).	11172	11191	1.0	-26.5	1	0.00132745	0.426	0.0	0.0	-11.607929057670201	16	19	11	3UTR		0	0
hsa-miR-5010-5p	NM_001351834	ATM	AGGGGGATGGCAGAGCAAAATT#AGTCTTGCTCTGTCACCCA#...(((.(((((((((((.(((#))).)))))))))))))).	10913	10932	1.0	-23.1	0	1.029813e-05	0.5	0.0	0.0	-8.058226728550057	17	19	14	3UTR		0	0
hsa-miR-5010-5p	NM_001351834	ATM	AGGGGGATGGCAGAGCAAAATT#TTCTCTGTCCCCCA#.(((((((((.((((.......#))))))))))))).	11347	11361	1.0	-19.9	1	0.02156651	0.618	0.0	0.0	-6.851148393071081	13	14	13	3UTR		0	0
hsa-miR-5047	NM_001351834	ATM	TTGCAGCTGCGGTTGTAAGGT#CCTTAGGAAAATGTTCATCCCAGCTGCGGA#(((((((((.((((.(((((.#))))).))..........))))))))))).	11452	11482	1.0	-20.9	1	0.0003887114	0.559	0.0	0.0	-5.915530474780478	18	30	11	3UTR		0	0
hsa-miR-5087	NM_001351834	ATM	GGGTTTGTAGCTTTGCTGGCATG#GCCGAGCATGGTGGCGGGCACCT#((((((((.(((.(((((((...#))).)))).))).)))))).)).	9783	9806	1.0	-22.7	1	8.187238e-06	0.485	0.0	0.0	-6.283094717113671	18	23	6	3UTR		0	0
hsa-miR-5088-5p	NM_001351834	ATM	CAGGGCTCAGGGATTGGATGGAGG#CCTGCCTTTGGCAAGCCCTGGGTTCTT#.(((((((((((.(((...(((((#))).)).....))).))))))))))).	10753	10780	1.0	-24.2	1	0.0001652109	0.529	0.0	0.0	-5.08245545002336	19	27	11	3UTR		0	0
hsa-miR-5092	NM_001351834	ATM	AATCCACGCTGAGCTTGGCATC#GATGTCTAAGCTAAAAGCCGTGGGTTA#((((((((((.(((((((((((#)))).)))))))...))).))))))).	10793	10820	1.0	-24.7	1	0.001312512	0.529	0.0	0.0	-6.7623489216120145	21	27	7	3UTR		0	0
hsa-miR-5093	NM_001351834	ATM	AGGAAATGAGGCTGGCTAGGAGC#CTCCCAAAGTGCTGGGATTACAGGTGTGAGCCACCGCGCCCGGCCTCATTCCCC#.((.((((((((((((..((.((#.))..))..))).))))))))).)).	11142	11196	1.0	-24.4	0	0.004557359	0.456	0.0	0.0	-6.825347112316308	18	26	9	3UTR		0	0
hsa-miR-5187-5p	NM_001351834	ATM	TGGGATGAGGGATTGAAGTGGA#CACTTCCTCCTCATCTCC#.((((((((((...((((((..#)))))).)))))))))).	10624	10642	1.0	-23.2	1	0.1221559	0.529	0.0	0.0	-9.286098677140124	16	18	10	3UTR		0	0
hsa-miR-4524b-5p	NM_001351834	ATM	ATAGCAGCATAAGCCTGTCTC#GGGAGGTGAAGGTTGCTGTG#((((((((....((((.((..#)).))))....)))))))).	9854	9874	1.0	-19.3	1	0.000230329	0.471	0.0	0.0	-12.408048357782313	14	20	8	3UTR		0	0
hsa-miR-664b-5p	NM_001351834	ATM	TGGGCTAAGGGAGATGATTGGGTA#CCCAGGCCAAGGCAAACACACTTCCTCCTCATCTCCTTGTGCTA#..(((..((((((((((..(((..#.)))..))))))))))..))).	10606	10650	1.0	-23.9	0	0.033782	0.544	0.0	0.0	-8.401646015436656	16	22	10	3UTR		0	0
hsa-miR-5581-5p	NM_001351834	ATM	AGCCTTCCAGGAGAAATGGAGA#TCTCTGTGTTCTGTTGGAAGGG#..((((((((.(((((((((((#))))))).)))).)))))))).	11280	11302	1.0	-24.8	1	0.0007893633	0.618	0.0	0.0	-7.7817751947826395	19	22	8	3UTR		0	0
hsa-miR-5581-5p	NM_001351834	ATM	AGCCTTCCAGGAGAAATGGAGA#TCTCTTGAACCTGGGAGGTG#.((((((((((......(((((#)))))....)))))))))).	9842	9862	1.0	-22.1	1	0.0003048181	0.471	0.0	0.0	-10.254597317694373	15	20	10	3UTR		0	0
hsa-miR-5584-3p	NM_001351834	ATM	TAGTTCTTCCCTTTGCCCAATT#GTTGGAAGGGAAGGGCTT#.((((((((((((...(((((.#))))))))))))))))).	11292	11310	1.0	-21.1	1	0.0004726287	0.574	0.0	0.0	-5.618663395431772	17	18	17	3UTR		0	0
hsa-miR-5588-5p	NM_001351834	ATM	ACTGGCATTAGTGGGACTTTT#GTCCCACCTTTATGGCAGG#.(((.(((..(((((((....#)))))))....))).))).	10704	10723	1.0	-20.6	0	4.355512e-05	0.529	0.0	0.0	-10.211258138743531	13	19	7	3UTR		0	0
hsa-miR-5589-5p	NM_001351834	ATM	GGCTGGGTGCTCTTGTGCAGT#GCTGGGATTACAGGTGTGAGCCACCGCGCCCGGCCT#((((((((((.((((((((((#))))....))))))...........)))))))))).	11152	11188	1.0	-25.6	1	0.0005417574	0.441	0.0	0.0	-6.7623489216120145	20	36	10	3UTR		0	0
hsa-miR-5589-3p	NM_001351834	ATM	TGCACATGGCAACCTAGCTCCCA#TGGGAGGTGAAGGTTGCTGTGGGCC#.((.((((((((((((.((((((#)))))).)..))))))))))).)).	9853	9878	1.0	-29.2	0	0.0007464063	0.456	0.0	0.0	-6.825347112316308	20	25	11	3UTR		0	0
hsa-miR-5680	NM_001351834	ATM	GAGAAATGCTGGACTAATCTGC#TCCAGCATTTCTCT#(((((((((((((.........#))))))))))))).	11271	11285	1.0	-22.3	1	0.00897715	0.632	0.0	0.0	-5.762913004276319	13	14	13	3UTR		0	1
hsa-miR-5684	NM_001351834	ATM	AACTCTAGCCTGAGCAACAG#CAGGCTGGAGTG#.(((((((((((........#))))))))))).	10930	10942	1.0	-20.4	1	0.0001559927	0.456	0.0	0.0	-6.907794008098015	11	12	11	3UTR		0	0
hsa-miR-5689	NM_001351834	ATM	AGCATACACCTGTAGTCCTAGA#CTGGGACTACAGGCGTGTGCC#.((((((.(((((((((((((.#))))))))))))).)))))).	11019	11040	1.0	-34.7	1	5.535188e-05	0.471	0.0	0.0	-6.106959766537749	19	21	13	3UTR		0	1
hsa-miR-5689	NM_001351834	ATM	AGCATACACCTGTAGTCCTAGA#CTGGGATTACAGGTGTGAGCC#.((.(((((((((((((((((.#))))))))))))))))).)).	11153	11174	1.0	-32.2	0	3.405204e-05	0.382	0.0	0.0	-6.825347112316308	19	21	17	3UTR		0	1
hsa-miR-5698	NM_001351834	ATM	TGGGGGAGTGCAGTGATTGTGG#TCATGCCATTGCACTCCAGCCT#.((.(((((((((((.......#.)))))))))))..)).	9882	9904	1.0	-22.5	0	2.342009e-05	0.485	0.0	0.0	-7.058396192619921	13	17	11	3UTR		0	0
hsa-miR-5708	NM_001351834	ATM	ATGAGCGACTGTGCCTGACC#GGACAGTATCTAACTTGAAAAGATTTCAGGCGAAAAGAATCTGGGGTTTGCCAGTCAGTTGCTCAA#.(((((((((((((((((..#.))))))).......................)))))))))).	12471	12537	1.0	-23.9	1	0.004447135	0.574	0.0	0.0	-3.793324837357118	17	42	10	3UTR		0	0
hsa-miR-5787	NM_001351834	ATM	GGGCTGGGGCGCGGGGAGGT#ATTTCTCTGTCCCCCAGCTG#.((((((((.((((((((((#)))))))))).)))))))).	11345	11365	1.0	-28.6	1	0.005463035	0.632	0.0	0.0	-5.035831305685297	18	20	10	3UTR		0	0
hsa-miR-6068	NM_001351834	ATM	CCTGCGAGTCTCCGGCGGTGG#CACTGCTGGAGAAATCAGA#.(((....((((((((((((.#))))))))))))...))).	12391	12410	1.0	-25.2	0	0.01327453	0.618	0.0	0.0	-13.670642237414587	15	19	12	3UTR		0	0
hsa-miR-6071	NM_001351834	ATM	TTCTGCTGCCGGCCAAGGC#GCCTTGGCGACAGAGCAAGAC#.((((((....((((((((#)))))))).....)))).)).	12160	12181	1.0	-21.2	1	7.773909e-06	0.588	0.0	0.0	-11.230630368522041	14	21	8	3UTR		0	0
hsa-miR-6085	NM_001351834	ATM	AAGGGGCTGGGGGAGCACA#TGTCCCCCAGCTGTC#..(.((((((((((.((..#)))))))))))).).	11352	11367	1.0	-22.6	0	0.06617142	0.632	0.0	0.0	-8.724472554582114	13	15	12	3UTR		0	0
hsa-miR-6085	NM_001351834	ATM	AAGGGGCTGGGGGAGCACA#CTGCCTCAGCCTCC#..((((((((((.((....#)).)))))))))).	10998	11012	1.0	-22.2	1	0.001371386	0.397	0.0	0.0	-6.479180412342145	12	14	10	3UTR		0	0
hsa-miR-6086	NM_001351834	ATM	GGAGGTTGGGAAGGGCAGAG#TTCTCCTGCCTCAGCCTCCC#((((((((((..(((.((((#)))))))..)))))))))).	10993	11013	1.0	-24.7	1	0.001266937	0.397	0.0	0.0	-10.342201311511984	17	20	10	3UTR		0	0
hsa-miR-6086	NM_001351834	ATM	GGAGGTTGGGAAGGGCAGAG#CTCGTGATCCACCCTCCTCGGCCTCCC#((((((((((.((((..((.#.))..)))).)))))))))).	11120	11147	1.0	-25.0	1	0.003421033	0.397	0.0	0.0	-6.995398001915627	16	21	10	3UTR		0	0
hsa-miR-6089	NM_001351834	ATM	GGAGGCCGGGGTGGGGCGGGGCGG#CCGTGTTAGCCAGGATGGTCTCGATCGCTTGACCTCGTGATCCACCCTCCTCGGCCTCCC#(((((((((((.((((((((((((#.))).))))))......))).))))))))))).	11087	11147	1.0	-38.5	1	0.003421033	0.397	0.0	0.0	-7.284377755798021	23	33	11	3UTR		0	0
hsa-miR-6089	NM_001351834	ATM	GGAGGCCGGGGTGGGGCGGGGCGG#CGCCCGGCCTCATTCCCCTCA#.((((..((((((((((.(((((.#))))).)))))))))))))).	11178	11199	1.0	-36.5	0	0.007430791	0.456	0.0	0.0	-7.2379701334214825	19	21	14	3UTR		0	0
hsa-miR-6090	NM_001351834	ATM	GGGGAGCGAGGGGCGGGGC#GCCTTTGGCAAGCCCTGGGTTCTTTGCTCCCCA#(((((((((((((((((((#.)))))..)))))))))))))).	10756	10789	1.0	-34.3	1	0.0005057787	0.471	0.0	0.0	-3.937574446201665	19	23	14	3UTR		0	0
hsa-miR-6125	NM_001351834	ATM	GCGGAAGGCGGAGCGGCGGA#CCACTGCCTGCCTTTGGCA#((.((((((((.((((.((.#)).)))))))))))).)).	10747	10766	1.0	-28.1	0	5.507168e-06	0.5	0.0	0.0	-8.84191723010447	16	19	12	3UTR		0	0
hsa-miR-6127	NM_001351834	ATM	TGAGGGAGTGGGTGGGAGG#TTTCCCACCCTACTTTGTGCAGGTCATACCTCC#.((((((((((((((((((#)))))))))).)))).............)))).	12631	12664	1.0	-23.2	1	0.001619296	0.559	0.0	0.0	-3.793324837357118	18	33	10	3UTR		0	0
hsa-miR-6129	NM_001351834	ATM	TGAGGGAGTTGGGTGTATA#GTACATTTAATTCCCA#...(((((((((((((((.#))))))))))))))).	10734	10750	1.0	-19.9	0	0.03539499	0.471	0.0	0.0	-6.514540193678739	15	16	15	3UTR		0	0
hsa-miR-6133	NM_001351834	ATM	TGAGGGAGGAGGTTGGGTA#ATCCACCCTCCTCGGCCTCC#.(((((((((((.(((((.#))))).)))))))..)))).	11126	11146	1.0	-24.6	1	0.003374143	0.412	0.0	0.0	-5.08245545002336	16	20	7	3UTR		0	0
hsa-miR-6499-3p	NM_001351834	ATM	AGCAGTGTTTGTTTTGCCCACA#GTGGGCAGAATATTTGATTGATGCCTTTTTCACTGA#..(((((..((((((((((((.#))))))))))))..................))))).	10650	10686	1.0	-23.2	0	0.001125439	0.588	0.0	0.0	-8.327025306798683	17	36	12	3UTR		0	1
hsa-miR-6505-5p	NM_001351834	ATM	TTGGAATAGGGGATATCTCAGC#GAGATGTGTCCCAATTTCAAG#(((((((.(((((((((((...#))))))).)))).))))))).	12858	12879	1.0	-20.5	1	0.003779636	0.735	0.0	0.0	-6.251209375382295	18	21	7	3UTR		0	0
hsa-miR-6505-3p	NM_001351834	ATM	TGACTTCTACCTCTTCCAAAG#TGGCAGGGGTGGAAGG#...(((((((((((.(((...#))).))))))))))).	10716	10732	1.0	-21.7	0	1.767658e-07	0.485	0.0	0.0	-7.249989753929374	14	16	11	3UTR		0	0
hsa-miR-6509-5p	NM_001351834	ATM	ATTAGGTAGTGGCAGTGGAAC#CCACTGCCTGCCTT#...(((((..((((((((...#))))))))))))).	10747	10761	1.0	-21.1	0	1.389885e-05	0.456	0.0	0.0	-8.81343632025268	13	14	13	3UTR		0	0
hsa-miR-6510-5p	NM_001351834	ATM	CAGCAGGGGAGAGAGAGGAGTC#CTCCTCATCTCCTTGTGCTA#.((((.(((.((((((((((..#)))))).))))))).)))).	10630	10650	1.0	-24.7	0	0.033782	0.544	0.0	0.0	-6.936790066878343	17	20	7	3UTR		0	0
hsa-miR-6513-3p	NM_001351834	ATM	TCAAGTGTCATCTGTCCCTAG#CTAGTGGGCAGAATATTTGAT#((((((((..(((((((((((#)))).))))))))))))))).	10647	10668	1.0	-20.9	1	0.0006495846	0.574	0.0	0.0	-6.236470572775607	19	21	15	3UTR		0	0
hsa-miR-6514-3p	NM_001351834	ATM	CTGCCTGTTCTTCCACTCCAG#GGGGTGGAAGGAGGTAC#.(((((..(((((((((((..#)))))))))))))))).	10721	10738	1.0	-24.3	0	5.100605e-05	0.485	0.0	0.0	-7.650646301409068	16	17	16	3UTR		0	0
hsa-miR-6515-3p	NM_001351834	ATM	TCTCTTCATCTACCCCCCAG#TGGCAGGGGTGGAAGGAGGT#..(((((.(((((((((((.#)))..)))))))).))))).	10716	10736	1.0	-21.9	0	1.399809e-05	0.471	0.0	0.0	-7.27063564855292	16	20	8	3UTR		0	0
hsa-miR-6716-5p	NM_001351834	ATM	TGGGAATGGGGGTAAGGGCC#GGCTGTTGCTGCACACAAGCCCATTCTTAT#(((((((((((((((.((((#)))).))))).........)))))))))).	10513	10543	1.0	-23.4	1	0.02170075	0.588	0.0	0.0	-4.1706235265052785	19	30	10	3UTR		0	1
hsa-miR-6722-5p	NM_001351834	ATM	AGGCGCACCCGACCACATGC#GCATGGTGGCGGGCACCTG#(((.((..(((.((((((((#))))).)))))))).))).	9788	9807	1.0	-20.3	0	1.865455e-05	0.485	0.0	0.0	-14.17372149480916	16	19	8	3UTR		0	0
hsa-miR-6722-3p	NM_001351834	ATM	TGCAGGGGTCGGGTGGGCCAGG#CCTGGCCAAGAGACCAGCCTGGCCAGTATGGTGAAACCCTGTC#.(((((((((((((.(((((((#))))))).........)))))))).............))))).	9718	9761	1.0	-28.6	1	0.001808645	0.529	0.0	0.0	-4.528774397607753	20	43	8	3UTR		0	0
hsa-miR-6726-5p	NM_001351834	ATM	CGGGAGCTGGGGTCTGCAGGT#GCATGATCTCAGCTCACTGA#(((((((((((((((((....#))).))))))))))).))).	10947	10967	1.0	-26.5	1	0.000251809	0.441	0.0	0.0	-3.937574446201665	17	20	11	3UTR		0	0
hsa-miR-6727-5p	NM_001351834	ATM	CTCGGGGCAGGCGGCTGGGAGCG#GCAGGGGTGGAAGGAGGTACATTTAATTCCCACTGCCTGCCTTTGGCAAGCCCTGGGT#(((((((((((((((((((((..#.))))))..))).)))).......)))))))).	10718	10776	1.0	-31.1	1	2.582324e-05	0.515	0.0	0.0	-3.937574446201665	21	33	8	3UTR		0	0
hsa-miR-6727-5p	NM_001351834	ATM	CTCGGGGCAGGCGGCTGGGAGCG#CGCGCCCGGCCTCATTCCCCT#...((((...(.(((((((.(((#))).))))))).)...)))).	11176	11197	1.0	-28.7	0	0.00274495	0.456	0.0	0.0	-14.473874559029667	15	21	7	3UTR		0	0
hsa-miR-6728-5p	NM_001351834	ATM	TTGGGATGGTAGGACCAGAGGGG#CCTCTCTGGTTTTTCATTCCC#..(((((((.(((((((((((((#)))))))))))))))))))).	10872	10893	1.0	-28.5	1	0.03551955	0.588	0.0	0.0	-6.199507187700468	20	21	20	3UTR		0	0
hsa-miR-6728-5p	NM_001351834	ATM	TTGGGATGGTAGGACCAGAGGGG#CCTCCTGGGTTCAAGCAATTCTCCTGCCTCAGCCTCCCGAG#((((((.(((((((((((.((((#)))))))).............)))))))......)))))).	10975	11016	1.0	-24.9	0	0.0004694211	0.412	0.0	0.0	-5.4812609810729835	21	41	8	3UTR		0	0
hsa-miR-6730-3p	NM_001351834	ATM	CCTGACACCCCATCTGCCCTCA#TGAGAGTATAAGCTTCCATGTGTCCCACCTTTATGGCAGGGGTGGAAGGA#(((..((((((...((((....#.))))))))))..))).	10683	10733	1.0	-23.4	0	9.37696e-08	0.485	0.0	0.0	-16.581407735756333	13	17	10	3UTR		0	0
hsa-miR-6734-5p	NM_001351834	ATM	TTGAGGGGAGAATGAGGTGGAGA#CGGCCTCATTCCCCTCAT#.((((((((..(((((((.(...#).))))))))))))))).	11182	11200	1.0	-27.3	1	0.01335987	0.441	0.0	0.0	-7.8606057810956464	16	18	15	3UTR		0	1
hsa-miR-6736-5p	NM_001351834	ATM	CTGGGTGAGGGCATCTGTGGT#ACTACAGGCGTGTGCCAACACGCCCGGC#(((((((..((((((((((((#)))))))....)))))....))))))).	11024	11052	1.0	-25.2	1	0.0002170713	0.529	0.0	0.0	-7.307599033628058	19	28	7	3UTR		0	0
hsa-miR-6740-5p	NM_001351834	ATM	AGTTTGGGATGGAGAGAGGAGA#CTCCTCGGCCTCCCAAAGTG#(.(((((((.((...((((((.#))))))..))))))))).).	11133	11153	1.0	-23.2	1	0.001483517	0.368	0.0	0.0	-9.2251768869823	16	20	9	3UTR		0	0
hsa-miR-6741-5p	NM_001351834	ATM	GTGGGTGCTGGTGGGAGCCGTG#TACAGGTGTGAGCCACCGCGCCCGG#.(((((((.(((((..((((((#))).))).....)))))))))))).	11160	11185	1.0	-25.5	1	1.51061e-05	0.426	0.0	0.0	-5.818213136157129	18	25	12	3UTR		0	0
hsa-miR-6742-5p	NM_001351834	ATM	AGTGGGGTGGGACCCAGCTGTT#AACAGTTGTGTCCAGATTAAGGGAGATAATAGCTTTCCCACCCTACTT#((((((((((((...(((((((#.))))))).)))))))))))).	12598	12646	1.0	-29.7	1	0.01531298	0.544	0.0	0.0	-6.818994536638949	19	22	12	3UTR		0	0
hsa-miR-6742-3p	NM_001351834	ATM	ACCTGGGTTGTCCCCTCTAG#TTGGAAGGGAAGGGCTTAGGTA#(((((((((.((((.(((((#))))).))))..))))))))).	11293	11315	1.0	-21.1	1	0.003012144	0.588	0.0	0.0	-5.915530474780478	18	22	9	3UTR		0	0
hsa-miR-6743-5p	NM_001351834	ATM	AAGGGGCAGGGACGGGTGGCCC#GGCCTCCCAAAGTGCTGGGATTACAGGTGTGAGCCACCGCGCCCGGCCTCA#..(((((.(((.((((((((..#.)))))).))))).))))).	11139	11190	1.0	-30.6	0	0.001075135	0.441	0.0	0.0	-10.617438958149275	16	20	6	3UTR		0	0
hsa-miR-6748-5p	NM_001351834	ATM	TGTGGGTGGGAAGGACTGGATT#TAGCTTTCCCACCCTACT#.(((((((((((((.(((....#)))))))))))))).)).	12627	12645	1.0	-24.1	1	0.01760966	0.544	0.0	0.0	-4.528774397607753	16	18	14	3UTR		0	0
hsa-miR-6750-5p	NM_001351834	ATM	CAGGGAACAGCTGGGTGAGCTGCT#AGCGGCTCACGCCTGTAATCCCA#..((((((((..(.((((((((((#)))))))))).)))))..)))).	9642	9665	1.0	-29.1	1	2.096652e-06	0.338	0.0	0.0	-11.985418421899402	19	23	10	3UTR		0	0
hsa-miR-6750-5p	NM_001351834	ATM	CAGGGAACAGCTGGGTGAGCTGCT#GGCTGTTCATCCAGTTTTGTCTTTTTGA#((((((((((((((((((((.(((#))).)))))))))))..))).)))))).	10415	10443	1.0	-24.7	1	0.001231915	0.676	0.0	0.0	-3.937574446201665	23	28	11	3UTR		0	0
hsa-miR-6751-5p	NM_001351834	ATM	TTGGGGGTGAGGTTGGTGTCTGG#CAGGTGTGAGCCACCGCGCCCGGCCTCATTCCCC#..((((((((((((((.((.(((#.))).)))))))))))))))).	11162	11196	1.0	-29.6	1	0.004557359	0.456	0.0	0.0	-4.95700071937229	19	22	16	3UTR		0	0
hsa-miR-6751-3p	NM_001351834	ATM	ACTGAGCCTCTCTCTCTCCAG#TTGGAAGGGAAGGGCTTAGG#.((((((((.(((((.(((((#)))))))))).)))))))).	11293	11313	1.0	-24.0	1	0.0005733372	0.574	0.0	0.0	-5.2688803859889095	18	20	10	3UTR		0	0
hsa-miR-6752-5p	NM_001351834	ATM	GGGGGGTGTGGAGCCAGGGGGC#CTCTCTGGTTTTTCATTCCCCT#((((((((.((((((((((((.#)))))))))))).)))))))).	10873	10895	1.0	-31.8	1	0.03253502	0.588	0.0	0.0	-4.993964104447428	20	22	12	3UTR		0	0
hsa-miR-6752-5p	NM_001351834	ATM	GGGGGGTGTGGAGCCAGGGGGC#GCGCCCGGCCTCATTCCCCTCA#((((((.((((.(((.(((.((#)).)))))).)))).)))))).	11177	11199	1.0	-31.7	0	0.007430791	0.456	0.0	0.0	-9.061113370972954	18	22	6	3UTR		0	0
hsa-miR-6756-5p	NM_001351834	ATM	AGGGTGGGGCTGGAGGTGGGGCT#AGCCACCGCGCCCGGCCTCATTCCCCTC#(((((((((((((..((((((((#)))).))))..)))))))))...)))).	11170	11198	1.0	-35.2	1	0.006465644	0.456	0.0	0.0	-5.529863923972706	21	28	9	3UTR		0	0
hsa-miR-6756-5p	NM_001351834	ATM	AGGGTGGGGCTGGAGGTGGGGCT#GCTTGACCTCGTGATCCACCCTC#((((((((....(((((.((((.#)))).)))))....)))))))).	11113	11136	1.0	-30.2	1	0.001292593	0.412	0.0	0.0	-12.408048357782313	17	23	8	3UTR		0	0
hsa-miR-6756-3p	NM_001351834	ATM	TCCCCTTCCTCCCTGCCCAG#GTATAAGCTTCCATGTGTCCCACCTTTATGGCAGGGGTGGAAGGAGGT#.((((((((((((((((...#.)))))))).)))))).)).	10688	10736	1.0	-29.5	1	1.399809e-05	0.471	0.0	0.0	-3.793324837357118	16	20	8	3UTR		0	0
hsa-miR-6758-5p	NM_001351834	ATM	TAGAGAGGGGAAGGATGTGATGT#GCTCACATATTCACCTCTCTGG#((((((((.(((..((((((.((#)))))))).))).)))))))).	10859	10881	1.0	-22.0	1	0.02929242	0.574	0.0	0.0	-7.139934634634077	19	22	8	3UTR		0	0
hsa-miR-6759-5p	NM_001351834	ATM	TTGTGGGTGGGCAGAAGTCTGT#ACAGGCGTGTGCCAACACGCCCGG#...((((((((((.(.((((((#)))))).).))))....)))))).	11027	11051	1.0	-22.7	0	0.0002485502	0.515	0.0	0.0	-7.604429191502758	17	24	6	3UTR		0	0
hsa-miR-6760-5p	NM_001351834	ATM	CAGGGAGAAGGTGGAAGTGCAGA#CTGATAGGAGATTTCCCAGGCCAAGGCAAACACACTTCCTCCTCATCTCCTTGT#(((((((((((.(((((((....#.))))))).)))..)))))))).	10592	10646	1.0	-27.3	1	0.03717062	0.5	0.0	0.0	-7.284377755798021	18	23	8	3UTR		0	0
hsa-miR-6760-3p	NM_001351834	ATM	ACACTGTCCCCTTCTCCCCAG#GGGGTGGAAGGAGGTACAT#....(((((((((((((((..#)))).)))))).)).))).	10721	10740	1.0	-22.0	0	0.0016988	0.471	0.0	0.0	-9.546562468637928	15	19	6	3UTR		0	0
hsa-miR-6761-5p	NM_001351834	ATM	TCTGAGAGAGCTCGATGGCAG#CCATTGGGCTTCTTCTTTCAGAA#((((((((((((((((((...#)))))))))....))))))))).	10209	10232	1.0	-24.1	1	0.001499589	0.691	0.0	0.0	-3.937574446201665	18	23	9	3UTR		0	0
hsa-miR-6763-5p	NM_001351834	ATM	CTGGGGAGTGGCTGGGGAG#CTCCCCTAAAACCAATCTCCAGA#(((((((.(((..((((((#)))))).....))).))))))).	11621	11644	1.0	-25.1	1	0.114631	0.588	0.0	0.0	-10.887143297644894	16	23	7	3UTR		0	0
hsa-miR-6763-5p	NM_001351834	ATM	CTGGGGAGTGGCTGGGGAG#CTCCTCGGCCTCCCA#...((((..((((((((((#)))))))))))))).	11133	11148	1.0	-24.6	0	0.003560148	0.397	0.0	0.0	-9.884564781105134	14	15	14	3UTR		0	0
hsa-miR-6764-5p	NM_001351834	ATM	TCCCAGGGTCTGGTCAGAGTTG#CTTTGGCAAGCCCTGGGT#.(((((((.((.(((((((...#))))))).))))))))).	10758	10776	1.0	-25.2	1	2.582324e-05	0.515	0.0	0.0	-8.196517805199235	16	18	9	3UTR		0	0
hsa-miR-6764-5p	NM_001351834	ATM	TCCCAGGGTCTGGTCAGAGTTG#CAGCCTGGCCAGTATGGTGAAACCCTGT#...((((((((((((((.((((#)))))))))))).........)))))).	9732	9760	1.0	-25.0	0	0.002797492	0.529	0.0	0.0	-6.514540193678739	18	28	12	3UTR		0	0
hsa-miR-6765-3p	NM_001351834	ATM	TCACCTGGCTGGCCCGCCCAG#CTGGGGTTTGCCAGTCAGTTGC#.((.(((((((((...(((((#)))))....))))))))).)).	12511	12533	1.0	-25.5	0	0.0007228681	0.588	0.0	0.0	-8.650685670390963	16	22	9	3UTR		0	0
hsa-miR-6770-3p	NM_001351834	ATM	CTGGCGGCTGTGTCTTCACAG#GTAGAGACAGGGTTGCCAT#.((((((((.((((((.((..#)).)))))).)))))))).	12132	12151	1.0	-24.3	1	0.00477738	0.618	0.0	0.0	-5.035831305685297	16	19	8	3UTR		0	0
hsa-miR-6771-5p	NM_001351834	ATM	CTCGGGAGGGCATGGGCCAGGC#CCTGCCTCAGCCTCCCGAGT#(((((((.(((.((((.((((.#)))).)))))))))))))).	10997	11017	1.0	-28.8	1	7.906894e-05	0.397	0.0	0.0	-9.59801268497865	18	20	14	3UTR	MIRT778670	0	0
hsa-miR-6773-5p	NM_001351834	ATM	TTGGGCCCAGGAGTAAACAGGAT#CTCCTGGGTTCAAG#(((((((((((((..........#))))))))))))).	10976	10990	1.0	-22.9	1	0.0006098445	0.441	0.0	0.0	-5.762913004276319	13	14	13	3UTR		0	0
hsa-miR-6776-5p	NM_001351834	ATM	TCTGGGTGCAGTGGGGGTT#AATTCCCACTGCCTGCCTTTGGCAAGCCCTGGG#((.((((((((((((((((#)))))))))))).............)))).)).	10742	10775	1.0	-23.0	0	1.999723e-05	0.515	0.0	0.0	-5.495113920508112	18	33	12	3UTR		0	0
hsa-miR-6778-5p	NM_001351834	ATM	AGTGGGAGGACAGGAGGCAGGT#CCTGCCTCAGCCTCCCGA#..(((((((.(..((((((((.#)))))))).)))))))).	10997	11015	1.0	-29.8	1	0.0004494555	0.412	0.0	0.0	-10.835441109963067	16	18	8	3UTR		0	0
hsa-miR-6779-5p	NM_001351834	ATM	CTGGGAGGGGCTGGGTTTGGC#GCCACCGCGCCCGGCCTCATTCCCC#..((((((((((((((.((((#))))....))))))))))..)))).	11171	11196	1.0	-28.9	1	0.004557359	0.456	0.0	0.0	-4.95700071937229	18	25	10	3UTR		0	0
hsa-miR-6781-5p	NM_001351834	ATM	CGGGCCGGAGGTCAAGGGCGT#GCGCCCGGCCTCATTCCCC#.(((...((((((..((((((#))))))))))))...))).	11177	11196	1.0	-25.8	0	0.004557359	0.456	0.0	0.0	-12.949296786004998	15	19	12	3UTR		0	0
hsa-miR-6782-5p	NM_001351834	ATM	TAGGGGTGGGGGAATTCAGGGGTGT#GCAAGCCCTGGGTTCTTTGCTCCCCA#..((((.((((((((((((((.(((#)))..))))))))))))).).)))).	10763	10789	1.0	-27.9	0	0.0005057787	0.471	0.0	0.0	-6.5006872542436085	21	26	13	3UTR		0	0
hsa-miR-6783-5p	NM_001351834	ATM	TAGGGGAAAAGTCCTGATCCGG#CCGTAAGGATTTCCCCTT#.(((((((..(((((....(((#)))..)))))))))))).	11206	11224	1.0	-19.4	1	0.002594175	0.618	0.0	0.0	-6.3252700442346725	15	18	12	3UTR		0	1
hsa-miR-6787-5p	NM_001351834	ATM	TGGCGGGGGTAGAGCTGGCTGC#GCAGCGGCTCACGCCTGTA#..(((((.((.(((((.(((((#)))))))))))).))))).	9640	9659	1.0	-27.1	0	4.885861e-06	0.368	0.0	0.0	-10.095410123963271	17	19	12	3UTR		0	0
hsa-miR-6787-3p	NM_001351834	ATM	TCTCAGCTGCTGCCCTCTCCAG#CTGGAGTGCAGTGGCATGAT#..(((((((((((...((((((#)))))).)))))))).))).	10934	10954	1.0	-24.0	1	2.223304e-05	0.426	0.0	0.0	-6.782339277446944	17	20	8	3UTR		0	0
hsa-miR-6790-5p	NM_001351834	ATM	GTGAGTGTGGATTTGGCGGGGTT#GACCTCGTGATCCACCCTCC#..(((.(((((((..((((((((#))))))))))))))).))).	11117	11137	1.0	-24.0	0	0.0004508846	0.412	0.0	0.0	-8.450248958336378	18	20	15	3UTR		0	0
hsa-miR-6792-5p	NM_001351834	ATM	GTAAGCAGGGGCTCTGGGTGA#TCACCCAGGCTGGAGTGCA#....(((..(((.((((((((#)))))))))))....))).	10925	10944	1.0	-22.3	0	0.0001184441	0.456	0.0	0.0	-14.205717668730566	14	19	11	3UTR		0	0
hsa-miR-6793-5p	NM_001351834	ATM	TGTGGGTTCTGGGTTGGGGTGA#CACTCCAGCCTGGGTGACAAGAGCGAAACTCCATC#.((((((((((((((((((((.#)))))))))))))).............)).)))).	9893	9928	1.0	-24.4	1	0.01949802	0.618	0.0	0.0	-3.793324837357118	20	35	14	3UTR		0	0
hsa-miR-6793-3p	NM_001351834	ATM	TCCCCAACCCCTGCCCGCAG#CTTTATGGCAGGGGTGGAAGGAG#(((((.(((((((((.....#.)))))))))))..))).	10711	10734	1.0	-24.5	0	1.02065e-07	0.485	0.0	0.0	-6.071582287698324	14	18	11	3UTR		0	0
hsa-miR-6795-5p	NM_001351834	ATM	TGGGGGGACAGGATGAGAGGCTGT#AGCTTCCATGTGTCCCACCTT#.(((((((((..(((.((((((..#))))))))).)))))).))).	10693	10714	1.0	-25.0	1	0.006527723	0.559	0.0	0.0	-10.197951702667437	18	21	9	3UTR		0	0
hsa-miR-6795-5p	NM_001351834	ATM	TGGGGGGACAGGATGAGAGGCTGT#GCAGGCACTCATTCATATTTGATCTCCTCAC#(((((((((((((((((.(.((((#)))).).))))))).....)).)))))))).	11584	11615	1.0	-25.0	1	0.06931038	0.515	0.0	0.0	-3.937574446201665	22	31	8	3UTR		0	0
hsa-miR-6796-5p	NM_001351834	ATM	TTGTGGGGTTGGAGAGCTGGCTG#ATTAATCTACTCTTTAGCCTTGCAT#.(((((((((((((((.(((...#.)))))))))))))))))).	11954	11979	1.0	-20.9	1	0.001892124	0.618	0.0	0.0	-3.793324837357118	18	20	18	3UTR		0	0
hsa-miR-6796-5p	NM_001351834	ATM	TTGTGGGGTTGGAGAGCTGGCTG#CAGTTGTGTCCAGATTAAGGGAGATAATAGCTTTCCCACCCTACT#..(((((((.(((((((((....#.))))))))).))))))).	12600	12645	1.0	-26.3	1	0.01760966	0.544	0.0	0.0	-6.199507187700468	16	19	9	3UTR		0	0
hsa-miR-6796-5p	NM_001351834	ATM	TTGTGGGGTTGGAGAGCTGGCTG#AGCCCTGGGTTCTTTGCTCCCCATAT#.(((((((.(((((((((((((.#))))...)))))))))..))))))).	10766	10792	1.0	-24.9	1	0.0141469	0.5	0.0	0.0	-4.849714495602881	20	26	9	3UTR		0	0
hsa-miR-6797-5p	NM_001351834	ATM	AGGAGGGAAGGGGCTGAGAACAGGA#TCCTGCCTCAGCCTCCCG#....((((...(((((((..(((((#))))).))))))))))).	10996	11014	1.0	-25.1	0	0.0004247576	0.397	0.0	0.0	-14.67023307062222	16	18	11	3UTR		0	0
hsa-miR-6798-5p	NM_001351834	ATM	CCAGGGGGATGGGCGAGCTTGGG#CCGCGCCCGGCCTCATTCCCCTC#..(((((((((((((.((.(((.#))).)).)).)).))))))))).	11175	11198	1.0	-26.9	1	0.006465644	0.456	0.0	0.0	-5.1900497996759025	18	23	9	3UTR		0	0
hsa-miR-6799-5p	NM_001351834	ATM	GGGGAGGTGTGCAGGGCTGG#CCAGATTAAGGGAGATAATAGCTTTCCCACCCTACTTTGTGCAGGTCATACCTCCCCA#((((((((((((((((.(((#.)))))))...........).))))))))))).	12609	12667	1.0	-28.9	1	0.0005002574	0.544	0.0	0.0	-3.937574446201665	19	33	11	3UTR		0	0
hsa-miR-6800-5p	NM_001351834	ATM	GTAGGTGACAGTCAGGGGCGG#GCCCTTCTGTACTGTCCATGTATG#(((.(((((((((((((((..#))))..))).)))))).)).))).	10103	10127	1.0	-21.9	0	0.0332024	0.662	0.0	0.0	-6.969596721160855	18	24	6	3UTR		0	0
hsa-miR-6801-5p	NM_001351834	ATM	TGGTCAGAGGCAGCAGGAAATGA#CTGCCTGCCTTTGGCA#..((((((((((((((.......#)))).)))))))))).	10750	10766	1.0	-23.4	1	5.507168e-06	0.5	0.0	0.0	-4.95700071937229	14	16	10	3UTR		0	0
hsa-miR-6802-5p	NM_001351834	ATM	CTAGGTGGGGGGCTTGAAGC#GCTTCCATGTGTCCCACCTT#..((((((((.((..(((((#)))))...)).)))))))).	10694	10714	1.0	-23.4	1	0.006527723	0.559	0.0	0.0	-9.374064672553681	15	20	8	3UTR		0	0
hsa-miR-6805-5p	NM_001351834	ATM	TAGGGGGCGGCTTGTGGAGTGT#CACTGCCTGCCTTTGGCAAGCCCTGGGTTCTTTGCTCCCC#..(((((((((((((((((((.#)))).))........)))))))...........)))))).	10748	10788	1.0	-23.5	1	0.0004604722	0.471	0.0	0.0	-4.95700071937229	19	40	7	3UTR		0	0
hsa-miR-6806-5p	NM_001351834	ATM	TGTAGGCATGAGGCAGGGCCCAGG#CCTGGGTTCAAGCAATTCTCCTGCCTCAGCCTC#...((((.((((((((((((((((#)))))))............))))))))))))).	10978	11011	1.0	-34.8	0	0.0006717399	0.382	0.0	0.0	-8.82817512285937	20	33	13	3UTR		0	0
hsa-miR-6807-3p	NM_001351834	ATM	CACTGCATTCCTGCTTGGCCCAG#CCAGGCTGGAGTGCAGTGG#(((((((((((.((((((.....#)))))).))))))))))).	10929	10948	1.0	-30.4	1	6.622933e-06	0.441	0.0	0.0	-7.284377755798021	17	19	11	3UTR		0	0
hsa-miR-6810-5p	NM_001351834	ATM	ATGGGGACAGGGATCAGCATGGC#GCCAAGAGACCAGCCTGGCCAGTATGGTGAAACCCTGTCTCTAC#.(((((((((((.(((.((((((#.))))...)).)))..))))))))))).	9722	9766	1.0	-27.7	1	0.09471194	0.544	0.0	0.0	-5.08245545002336	20	28	11	3UTR		0	0
hsa-miR-6817-5p	NM_001351834	ATM	TCTGCCATAGGAAGCTTGGAGTGG#TAAGCTTCCATGTGTCCCACCTTTATGGCAGGG#((((((((((((((((((......#)))))))))..............))))))))).	10691	10724	1.0	-23.7	1	6.77238e-06	0.529	0.0	0.0	-3.937574446201665	18	33	9	3UTR		0	0
hsa-miR-6817-3p	NM_001351834	ATM	TCTCTCTGACTCCATGGCA#GCCGTGGGTTAATGAGAC#((((..((((.(((((((.#)))))))))))..)))).	10809	10827	1.0	-22.4	0	0.0004998751	0.574	0.0	0.0	-12.782344857617534	15	18	11	3UTR		0	0
hsa-miR-6819-5p	NM_001351834	ATM	TTGGGGTGGAGGGCCAAGGAGC#GCCCTGGGTTCTTTGCTCCC#..(((((((((((((.(((.((#))))).))))))))))))).	10767	10787	1.0	-24.6	1	0.0005083854	0.471	0.0	0.0	-5.1900497996759025	18	20	13	3UTR		0	0
hsa-miR-6821-3p	NM_001351834	ATM	TGACCTCTCCGCTCCGCACAG#TGTGTCCCACCTTTATGGCAGGGGTGGAAGGAGGTACAT#(((((((((((((((((.((.#.)))).))))))))..))))).)).	10701	10740	1.0	-23.8	1	0.0016988	0.471	0.0	0.0	-3.937574446201665	19	25	8	3UTR		0	0
hsa-miR-6822-5p	NM_001351834	ATM	CAGGGAACCAGTTGGGGCTT#AAGCCCTGGGTTCTTTGC#(((((((((...((((((((#))))))))))))))))).	10765	10783	1.0	-21.0	1	0.0006613945	0.485	0.0	0.0	-11.35165869953655	17	18	17	3UTR		0	0
hsa-miR-6823-5p	NM_001351834	ATM	TCAGGGTTGGTAGGGGTTGCT#AACCTCTGCCTCCTGGG#((((((..((((((((((...#)))))))))))))))).	10967	10984	1.0	-22.5	0	0.0008096147	0.441	0.0	0.0	-7.794895910253615	16	17	16	3UTR		0	0
hsa-miR-6823-3p	NM_001351834	ATM	TGAGCCTCTCCTTCCCTCCAG#TGGCAGGGGTGGAAGGAGGTACAT#((.((((((((.((((((((.#))).))))).)))..))))).)).	10716	10740	1.0	-22.6	0	0.0016988	0.471	0.0	0.0	-8.84191723010447	18	24	5	3UTR		0	0
hsa-miR-6824-5p	NM_001351834	ATM	GTAGGGGAGGTTGGGCCAGGGA#TCCTGGGTTCAAGCAATTCTCCTGCCTCAGCCTCCCGAGTAGCTGGGACTACA#(((((((((((((((.((((((#.)).)))).)))))))))))............)))).	10977	11030	1.0	-29.9	1	2.570861e-05	0.426	0.0	0.0	-4.1706235265052785	21	37	11	3UTR		0	0
hsa-miR-6824-5p	NM_001351834	ATM	GTAGGGGAGGTTGGGCCAGGGA#CCCTACTTTGTGCAGGTCATACCTCCCCA#...((((((((..((((((((.#))))..........))))..)))))))).	12638	12667	1.0	-28.8	0	0.0005002574	0.544	0.0	0.0	-11.150474115941337	16	29	8	3UTR		0	0
hsa-miR-6824-3p	NM_001351834	ATM	TCTCTGGTCTTGCCACCCCAG#GGTGGCGGGCACCTGTAATCCCAGCTACTCGAGAGGC#(((((((((((((((((....#))))))))).)))..................))))).	9792	9829	1.0	-21.2	1	2.531269e-05	0.426	0.0	0.0	-3.937574446201665	17	37	9	3UTR		0	0
hsa-miR-6825-5p	NM_001351834	ATM	TGGGGAGGTGTGGAGTCAGCAT#GTGCAGGTCATACCTCCCCAA#(((((((((((((..((.((((#)))).))))))))))))))).	12647	12668	1.0	-27.4	1	0.0004140204	0.544	0.0	0.0	-5.529863923972706	19	21	15	3UTR		0	1
hsa-miR-6825-5p	NM_001351834	ATM	TGGGGAGGTGTGGAGTCAGCAT#TGCCAATGGCAGGCACTCATTCATATTTGATCTCCTCACCTTCCCC#.(((((((((.((((((((...#.)))).)))).))))))))).	11576	11622	1.0	-27.4	1	0.3169147	0.544	0.0	0.0	-6.618099312767468	17	21	9	3UTR		0	1
hsa-miR-6828-5p	NM_001351834	ATM	AGGAAGCAAGAGAACCCTGTGG#CCACTGCCTGCCTTTGGCAAGCCCTGGGTTCTTTGCTCCCC#.((.(((.(((((((((.(.((#.))).)))))))))))).)).	10747	10788	1.0	-21.5	0	0.0004604722	0.471	0.0	0.0	-9.138982041496941	17	21	12	3UTR		0	0
hsa-miR-6828-3p	NM_001351834	ATM	ATCTGCTCTCTTGTTCCCAG#CTGGGTGACAAGAGCGA#.....(.(((((((((((((#))))).)))))))).).	9902	9919	1.0	-18.8	0	0.0005610609	0.618	0.0	0.0	-15.20928617832172	14	17	8	3UTR		0	0
hsa-miR-6830-3p	NM_001351834	ATM	TGTCTTTCTTCTCTCCCTTGCAG#GCAGGGGTGGAAGGAGGTACAT#((((((((((((..(((((((..#))))))).))))))))).))).	10718	10740	1.0	-26.2	1	0.0016988	0.471	0.0	0.0	-6.083544976388314	19	22	9	3UTR		0	0
hsa-miR-6831-5p	NM_001351834	ATM	TAGGTAGAGTGTGAGGAGGAGGTC#GCTTTCTCCTCGTATTTGGACCTT#.((((.(((((((((((((((((.#)))))))))))))))))..)))).	11503	11527	1.0	-25.2	0	0.002865721	0.676	0.0	0.0	-5.694283598550164	21	24	17	3UTR		0	0
hsa-miR-6834-5p	NM_001351834	ATM	GTGAGGGACTGGGATTTGTGG#CCATTGTATTCCAGCCTTGGCG#((.((((.(((((((..((((#))))...))))))))))).)).	12147	12169	1.0	-21.2	0	0.0007287438	0.544	0.0	0.0	-8.041797929992358	17	22	11	3UTR		0	0
hsa-miR-6835-5p	NM_001351834	ATM	AGGGGGTAGAAAGTGGCTGAAG#CTGGAGTGCAGTGGCATGATCTCAGCTCACTGAAACCTCTGCCTCCTG#((((((((((.(((((((((..#.))))).))))......)))))))))).	10934	10982	1.0	-26.3	1	0.001944918	0.456	0.0	0.0	-6.7623489216120145	19	28	10	3UTR		0	0
hsa-miR-6836-5p	NM_001351834	ATM	CGCAGGGCCCTGGCGCAGGCAT#GCCTGGCCAGTATGGTGAAACCCTGTC#.(((((((((((((.(((((..#))))))))))...)).....)))))).	9734	9761	1.0	-28.4	1	0.001808645	0.529	0.0	0.0	-4.528774397607753	18	27	10	3UTR		0	0
hsa-miR-6836-5p	NM_001351834	ATM	CGCAGGGCCCTGGCGCAGGCAT#GCGTGTGCCAACACGCCCGGCT#.((.((((..(((((((.((..#)).)))))))....)))).)).	11031	11053	1.0	-27.6	0	0.0003081601	0.529	0.0	0.0	-9.124243238890251	15	22	7	3UTR		0	0
hsa-miR-6838-5p	NM_001351834	ATM	AAGCAGCAGTGGCAAGACTCCT#GGGGTTTGCCAGTCAGTTGCTC#.(((((((.((((.(((((((.#))))))))))).)..)))))).	12513	12535	1.0	-23.5	1	0.001896466	0.574	0.0	0.0	-5.706554413123287	18	22	11	3UTR		0	0
hsa-miR-6840-3p	NM_001351834	ATM	GCCCAGGACTTTGTGCGGGGTG#ACCTCGTGATCCACCCTCCTCGGCCTCCCAAAGTGCTGGGA#.(((((.((((((.(.(((((.#.)))))))))))).))))).	11118	11159	1.0	-26.3	0	4.670128e-06	0.338	0.0	0.0	-6.426900370052455	17	20	12	3UTR	MIRT780111	0	0
hsa-miR-6842-5p	NM_001351834	ATM	TGGGGGTGGTCTCTAGCCAAGG#CCTGGCCAAGAGACCAGCCTGGC#(.(((.((((((((.(((.(((#))))))..)))))))).))).).	9718	9741	1.0	-27.4	0	0.000190575	0.456	0.0	0.0	-7.737658649660518	18	23	8	3UTR		0	0
hsa-miR-6842-3p	NM_001351834	ATM	TTGGCTGGTCTCTGCTCCGCAG#GCGGATCACAAGGTCAGGAGTTCGAGACCAGCCTGGCCAAGAGACCAGCCT#..((((((((((.(((((....#.)))))..)))))))))).	9687	9738	1.0	-29.9	1	1.850069e-06	0.426	0.0	0.0	-6.246131332038532	15	19	10	3UTR		0	0
hsa-miR-6843-3p	NM_001351834	ATM	ATGGTCTCCTGTTCTCTGCAG#GTAGAGACAGGGTTGCCATT#(((((.(((((.(((((((..#))))))))))))..))))).	12132	12152	1.0	-22.4	0	0.00346357	0.603	0.0	0.0	-9.185336516991068	17	20	12	3UTR		0	0
hsa-miR-6845-5p	NM_001351834	ATM	CGGGGCCAGAGCAGAGAGC#GCTCCTGTTCTGTTCAAGTATTCTAATCAATGGCTTTGA#((((((((((((((.((((#)))))))))))....................))))))).	11992	12031	1.0	-21.2	1	0.00369143	0.676	0.0	0.0	-4.6730240064523	18	39	11	3UTR		0	0
hsa-miR-6846-5p	NM_001351834	ATM	TGGGGGCTGGATGGGGTAGAGT#TTTTACCCTATCCATTGGGCTTCTT#.((((((((((((((((((((.#))))))))))))))....)))))).	10198	10223	1.0	-26.1	1	0.01355216	0.721	0.0	0.0	-3.793324837357118	20	25	14	3UTR		0	0
hsa-miR-6848-3p	NM_001351834	ATM	GTGGTCTCTTGGCCCCCAG#GGATCACAAGGTCAGGAGTTCGAGACCAGCCTGGCCAAGAGACCAG#.(((((((((((((.....#.))))))))))))).	9689	9735	1.0	-26.6	1	2.508124e-06	0.426	0.0	0.0	-4.761823477911366	13	15	13	3UTR		0	0
hsa-miR-6848-3p	NM_001351834	ATM	GTGGTCTCTTGGCCCCCAG#GGAGTTCGAGACCAGCCTGGCCAAGAGACCAG#.(((((((((((((.....#.))))))))))))).	9703	9735	1.0	-26.6	1	2.508124e-06	0.426	0.0	0.0	-4.761823477911366	13	15	13	3UTR		0	0
hsa-miR-6858-5p	NM_001351834	ATM	GTGAGGAGGGGCTGGCAGGGAC#TCCCAGGCCAAGGCAAACACACTTCCTCCTCATC#((((((((((((((((.((((.#))))..))))..)).........)))))))))).	10605	10639	1.0	-27.6	1	0.4489954	0.529	0.0	0.0	-3.937574446201665	20	34	10	3UTR		0	0
hsa-miR-6769b-5p	NM_001351834	ATM	TGGTGGGTGGGGAGGAGAAGTGC#CACCTTCCCCTCCCCTAAAACCAA#((((....(((((((.((((((.#))).))).)))))))....)))).	11612	11636	1.0	-26.1	0	0.7047226	0.603	0.0	0.0	-14.047940926562747	17	24	7	3UTR		0	0
hsa-miR-6863	NM_001351834	ATM	TAGACGTGGTGAAGGATTGAGTG#CTCGATCGCTTGACCTCGTG#...(((.(((.((((((((((..#))))))).))).))).))).	11106	11126	1.0	-21.3	0	4.981824e-05	0.397	0.0	0.0	-10.883001203960408	16	20	7	3UTR		0	0
hsa-miR-6865-5p	NM_001351834	ATM	TAGGTGGCAGAGGAGGGACTTCA#GAGTCTTGCTCTGTCACCC#..((((((((((..(((((((..#))))))).)))))))))).	10912	10931	1.0	-25.5	1	3.677286e-06	0.485	0.0	0.0	-7.102971249558938	17	19	10	3UTR		0	0
hsa-miR-6869-3p	NM_001351834	ATM	CGCCGCGCGCATCGGCTCAGC#GCTTTCACTCTTTAGAAATAATGGTCATTCGGGCTGGGCGCAGCGGCT#.(((((((((.(((((((...#.))))))))))).))))).	9601	9649	1.0	-29.4	1	5.482896e-07	0.441	0.0	0.0	-6.618099312767468	16	19	11	3UTR		0	0
hsa-miR-6870-5p	NM_001351834	ATM	TGGGGGAGATGGGGGTTGA#AGCTTCCATGTGTCCCAC#(((((.(.(((((((((..#))))))))).).))))).	10693	10711	1.0	-21.4	0	0.002336774	0.515	0.0	0.0	-8.152168136575343	15	18	9	3UTR		0	0
hsa-miR-6871-5p	NM_001351834	ATM	CATGGGAGTTCGGGGTGGTTGC#GCCACCGCGCCCGGCCTCATTCCCC#...((((((((((((((((.((#)).))))).)))))....)))))).	11171	11196	1.0	-24.7	0	0.004557359	0.456	0.0	0.0	-6.514540193678739	18	25	6	3UTR		0	0
hsa-miR-6871-3p	NM_001351834	ATM	CAGCACCCTGTGGCTCCCACAG#TGGGACTACAGGCGTGTG#..(((((((((((.(((((...#)))))))))))).)))).	11020	11038	1.0	-24.5	1	3.943975e-07	0.456	0.0	0.0	-5.813840636892696	16	18	12	3UTR		0	0
hsa-miR-6872-5p	NM_001351834	ATM	TCTCGCATCAGGAGGCAAGG#CCTCTGCCTCCTGGGTT#....((.(((((((((((((#))).)))))))))))).	10969	10986	1.0	-21.6	0	0.001015855	0.441	0.0	0.0	-11.090249003509248	15	17	12	3UTR		0	0
hsa-miR-6877-3p	NM_001351834	ATM	CAGCCTCTGCCCTTGGCCTCC#GGAGGCCGAGGTGAGCGGATCACAAGGTCAGGAGTTCGAGACCAGCCTGGCC#..(((((((((((((((((((#)))))))))))...))))).............................))).	9673	9725	1.0	-29.1	1	3.373698e-06	0.426	0.0	0.0	-4.95700071937229	19	52	11	3UTR		0	0
hsa-miR-6881-5p	NM_001351834	ATM	TGGGGTAAGGATAGGAGGGTCA#TGATCTCCTCACCTTCCCCT#.((((.((((..((((.(((((#)))))))))..)))))))).	11603	11623	1.0	-23.1	0	0.3338315	0.544	0.0	0.0	-11.865861383556869	17	20	9	3UTR		0	0
hsa-miR-6882-5p	NM_001351834	ATM	TACAAGTCAGGAGCTGAAGCAG#TGCTATGAGGCTCCTGTTCTGTT#.(((...((((((((..((((.#))))....))))))))...))).	11983	12006	1.0	-19.9	0	0.005428264	0.603	0.0	0.0	-11.59005638853757	15	23	8	3UTR		0	0
hsa-miR-6883-5p	NM_001351834	ATM	AGGGAGGGTGTGGTATGGATGT#CATTCATATTTGATCTCCTCACCTTCCCC#.(((((((((.((((((((((.#))))))))........)).))))))))).	11593	11622	1.0	-25.5	1	0.3169147	0.544	0.0	0.0	-6.618099312767468	19	29	9	3UTR		0	0
hsa-miR-6884-5p	NM_001351834	ATM	AGAGGCTGAGAAGGTGATGTTG#AGCAATTCTCCTGCCTCAGCCTCC#.(((((((((.(((.((((((.#))))..)).)))..))))))))).	10988	11012	1.0	-24.4	1	0.001371386	0.397	0.0	0.0	-7.353548873018103	18	24	9	3UTR	MIRT780979	0	0
hsa-miR-6884-5p	NM_001351834	ATM	AGAGGCTGAGAAGGTGATGTTG#ATCCACCCTCCTCGGCCTCC#.(((((((((.(((.(((....#)))...))).))))))))).	11126	11146	1.0	-21.7	1	0.003374143	0.412	0.0	0.0	-7.353548873018103	15	20	9	3UTR	MIRT780979	0	0
hsa-miR-6886-5p	NM_001351834	ATM	CCCGCAGGTGAGATGAGGGCT#TCCTCATCTCCTTGTGC#..((((((.((((((((((..#)))))))))))))))).	10631	10648	1.0	-24.2	1	0.04291226	0.529	0.0	0.0	-6.013390377618052	16	17	16	3UTR		0	0
hsa-miR-6887-5p	NM_001351834	ATM	TGGGGGGACAGATGGAGAGGACA#TCTTCTCCATCCTTAGGAAAATGTTCATCCCAG#(((((((((((((((((((((..#)))))))))))..........))))).))))).	11442	11475	1.0	-27.3	1	0.01384854	0.588	0.0	0.0	-3.937574446201665	21	33	11	3UTR		0	0
hsa-miR-6887-5p	NM_001351834	ATM	TGGGGGGACAGATGGAGAGGACA#TTCCATGTGTCCCACCTT#.(((((((((.((((((......#)))))).)))))).))).	10696	10714	1.0	-24.6	1	0.006527723	0.559	0.0	0.0	-6.618099312767468	15	18	6	3UTR		0	0
hsa-miR-6890-5p	NM_001351834	ATM	CATGGGGTAGGGCAGAGTAGG#CCTACTTTGTGCAGGTCATACCTCCCCAA#..(((((.(((((((((((((#))))))))))..........)))))))).	12639	12668	1.0	-24.3	0	0.0004140204	0.544	0.0	0.0	-7.27063564855292	18	29	10	3UTR		0	0
hsa-miR-6891-5p	NM_001351834	ATM	TAAGGAGGGGGATGAGGGG#CCGGCCTCATTCCCCTCA#....(((((((((((((((#))..))))))))))))).	11181	11199	1.0	-26.0	0	0.007430791	0.456	0.0	0.0	-9.546562468637928	15	18	13	3UTR		0	0
hsa-miR-6891-5p	NM_001351834	ATM	TAAGGAGGGGGATGAGGGG#CCTCGTGATCCACCCTCCTC#..(((((((((((.(((((#)))).).)))).))))))).	11119	11139	1.0	-24.8	1	0.0003548439	0.412	0.0	0.0	-5.813840636892696	16	20	7	3UTR		0	0
hsa-miR-6891-3p	NM_001351834	ATM	CCCTCATCTTCCCCTCCTTTC#GGGAGGCCGAGGTGAGCGGA#((((((((((..((((((...#))))))..)))))))).)).	9672	9692	1.0	-23.6	1	7.040325e-07	0.412	0.0	0.0	-10.10915223120837	16	20	8	3UTR		0	0
hsa-miR-6892-5p	NM_001351834	ATM	GTAAGGGACCGGAGAGTAGGA#TCTACTCTTTAGCCTTGCA#((((((....((((((((((.#))))))))))..)))))).	11959	11978	1.0	-20.3	0	0.002991525	0.603	0.0	0.0	-10.093792036827557	16	19	10	3UTR		0	0
hsa-miR-6892-3p	NM_001351834	ATM	TCCCTCTCCCACCCCTTGCAG#GCAGGGGTGGAAGGAGGT#..(((((.(((((((.(((..#))))))))))..))))).	10718	10736	1.0	-26.8	0	1.399809e-05	0.471	0.0	0.0	-7.503684728856533	15	18	10	3UTR		0	0
hsa-miR-6893-3p	NM_001351834	ATM	CCCTGCTGCCTTCACCTGCCAG#CTGGGAGGTGAAGGTTGCTGTGGGC#(((.((.((((((((((.((((#)))).)))))))))).))...))).	9852	9877	1.0	-32.7	0	0.002315319	0.471	0.0	0.0	-8.513283256032173	19	25	10	3UTR		0	0
hsa-miR-6894-3p	NM_001351834	ATM	TTGCCTGCCCTCTTCCTCCAG#TTGGAAGGGAAGGGCTTAGGTAT#.((((((((((.(((((((((#))))).)))))))))..))))).	11293	11316	1.0	-23.3	1	0.002580696	0.588	0.0	0.0	-7.140128146953473	19	23	9	3UTR		0	0
hsa-miR-6895-3p	NM_001351834	ATM	TGTCTCTCGCCCTTGGCCTTAG#CTTTGGGAGGCCGAGGTGAGCGGATC#.((((((((.((((((((((..#.)))))))))))))).)))).	9668	9694	1.0	-26.2	1	1.488855e-06	0.412	0.0	0.0	-5.035831305685297	18	21	14	3UTR		0	0
hsa-miR-7106-3p	NM_001351834	ATM	AGCTCCCTGAATCCCTGTCCCAG#GGCAGGGGTGGAAGGAGGTA#.(((.(((..(((((((((....#)))))))))...))).))).	10717	10737	1.0	-21.9	0	2.769488e-05	0.471	0.0	0.0	-10.211258138743531	15	20	9	3UTR		0	0
hsa-miR-7107-5p	NM_001351834	ATM	TCGGCCTGGGGAGGAGGAAGGG#CCCTCATTTTTTTCTGAGACAGAGTCTTGCTCTGTCACCCAGGCTGGA#((((((((((((((((.((((.#.)))).)))).)).)))))))))).	10891	10939	1.0	-30.2	1	1.847336e-05	0.485	0.0	0.0	-3.937574446201665	20	25	10	3UTR		0	0
hsa-miR-7107-3p	NM_001351834	ATM	TGGTCTGTTCATTCTCTCTTTTTGGCC#GGCTCACGCCTGTAATCCCAGCACTTTGGGAGGCCGAGGTGAGCGGATCAC#((((((((((((........(((((((#.))))))))))))))))))).	9645	9696	1.0	-23.6	1	3.200324e-05	0.397	0.0	0.0	-7.052043616942562	19	21	19	3UTR		0	0
hsa-miR-7108-5p	NM_001351834	ATM	GTGTGGCCGGCAGGCGGGTGG#CCACCCTACTTTGTGCAGGTCATACC#((((((((.((((..((((((#))))))..))....)).)))))))).	12635	12661	1.0	-25.8	1	0.001728319	0.559	0.0	0.0	-6.586253582218469	18	26	8	3UTR		0	0
hsa-miR-7109-5p	NM_001351834	ATM	CTGGGGGGAGGAGACCCTGCT#GGTAGAAGTGGAACATTTCTCTGTCCCCCAGC#((((((((.((((((((((((#)))))....))......))))).)))))))).	11331	11363	1.0	-24.3	1	0.01562094	0.632	0.0	0.0	-4.993964104447428	20	32	8	3UTR		0	0
hsa-miR-7110-3p	NM_001351834	ATM	TCTCTCTCCCACTTCCCTGCAG#GCAGGGGTGGAAGGAGGT#((((.((.((((..((((((..#)))))))))).)))))).	10718	10736	1.0	-23.1	0	1.399809e-05	0.471	0.0	0.0	-12.516217080381418	16	18	10	3UTR		0	0
hsa-miR-7152-3p	NM_001351834	ATM	TCTGGTCCTGGACAGGAGGC#GCCTCCTGGGTTCAAGCAATTCTCCTGCCTCAGCCTCCCGAGTAGCTGGGACTAC#..(((((((((((.((((((#.))))))...))..))))))))).	10974	11029	1.0	-22.3	1	1.778138e-05	0.412	0.0	0.0	-5.813840636892696	17	24	9	3UTR		0	0
hsa-miR-7153-3p	NM_001351834	ATM	CACCATGGACGGTTTACC#AGCCGAGCATGGTGG#(((((((..(((((....#)))))..))))))).	9782	9797	1.0	-18.7	1	5.310324e-05	0.529	0.0	0.0	-8.276097674182306	12	15	7	3UTR		0	0
hsa-miR-7158-5p	NM_001351834	ATM	GGCTCAATCTCTGGTCCTGCAGCC#GCTGCGGAGATTAACAAATGGGTGATTGAGCTT#(((((((((.(((((((((((((.#))))))).))))........)).))))))))).	11474	11507	1.0	-27.6	1	0.01094918	0.559	0.0	0.0	-5.180080914529843	22	33	9	3UTR		0	0
hsa-miR-7703	NM_001351834	ATM	TTGCACTCTGGCCTTCTCCCAGG#CCTGGGAGGTGAAGGTTGCTGTGGGCCAAAATCATGCCATTGCACTCCAGCCTGGGTGACAAG#(((((((((((((((((((((((#))))))))).............)))))).........................))))).))).	9851	9914	1.0	-28.4	1	0.0001629879	0.574	0.0	0.0	-3.937574446201665	23	63	9	3UTR		0	0
hsa-miR-7703	NM_001351834	ATM	TTGCACTCTGGCCTTCTCCCAGG#TCTGGTTTTTCATTCCCCTCATTTTTTTCTGAGACAGAGTCTTGCTCTGTCACCCAGGCTGGAGTGCAGT#(((((((((((((((((((((((#))))).........................)))).....................)))))))))))))).	10876	10946	1.0	-26.4	1	4.738184e-05	0.456	0.0	0.0	-3.937574446201665	23	70	14	3UTR		0	0
hsa-miR-7704	NM_001351834	ATM	CGGGGTCGGCGGCGACGTG#CACCGCGCCCGGCCTCA#.((((((((..(((..(((#))))))..)))))))).	11173	11190	1.0	-21.7	1	0.001075135	0.441	0.0	0.0	-8.829104421649896	14	17	8	3UTR		0	0
hsa-miR-4433b-3p	NM_001351834	ATM	CAGGAGTGGGGGGTGGGACGT#GCGCCCGGCCTCATTCCCCTCATTTTTGA#(((((((((((((((((.(((#)))))))........))))))))))))).	11177	11206	1.0	-25.9	1	0.1019593	0.471	0.0	0.0	-3.937574446201665	20	29	13	3UTR		0	0
hsa-miR-6516-5p	NM_001351834	ATM	TTTGCAGTAACAGGTGTGAGCA#CAGGGCTGTTGCTGCAC#..(((((((((((.(.((....#)).).))))))))))).	10510	10527	1.0	-21.9	1	0.0002475238	0.588	0.0	0.0	-6.046889717196309	14	17	11	3UTR		0	0
hsa-miR-7846-3p	NM_001351834	ATM	CAGCGGAGCCTGGAGAGAAGG#TTTCTCTGTGTTCTGTTGG#(((((((((.((((((((...#)))))))).))))))))).	11278	11297	1.0	-21.1	1	4.320649e-05	0.618	0.0	0.0	-5.180080914529843	17	19	9	3UTR		0	0
hsa-miR-7847-3p	NM_001351834	ATM	CGTGGAGGACGAGGAGGAGGC#GCCTCCTGGGTTCAAGCAATTCTCCTGCCTCAGCCTCCCGA#((.(((((..(((((((((((#)))))))....................))))..))))))).	10974	11015	1.0	-27.9	0	0.0004494555	0.412	0.0	0.0	-7.794010047082055	18	41	7	3UTR		0	0
hsa-miR-7847-3p	NM_001351834	ATM	CGTGGAGGACGAGGAGGAGGC#CCACCCTCCTCGGCCTCCCA#.(.(((((.((((((((..(.#.)..)))))))).)))))).	11128	11148	1.0	-27.2	0	0.003560148	0.397	0.0	0.0	-6.407253969909329	15	20	8	3UTR		0	0
hsa-miR-7854-3p	NM_001351834	ATM	TGAGGTGACCGCAGATGGGAA#TCCCAGCTGCGGAGATTAACAAATGGGTGATTGAGCTTTCTCCTCGT#(((((.((((((((.(((((.#))))).))))))..........................)).))))).	11469	11516	1.0	-24.8	0	0.0008555357	0.632	0.0	0.0	-6.573982767645346	18	47	6	3UTR		0	1
hsa-miR-8053	NM_001351834	ATM	TGGCGATTTTGGAACTCAATGGCA#TGCTGTGGGCCAAAATCATGCCAT#((((((((((((..(((.((((((#)))))))))))))))))..)))).	9867	9891	1.0	-20.9	1	0.002866049	0.441	0.0	0.0	-6.083544976388314	21	24	17	3UTR		0	0
hsa-miR-8055	NM_001351834	ATM	CTTTGAGCACATGAGCAGACGGA#TCTGGGGTTTGCCAGTCAGTTGCTCAAAA#.((((((((..(((((((((...#.))))))...)))..)))))))).	12510	12539	1.0	-20.4	1	0.01133554	0.588	0.0	0.0	-7.8606057810956464	17	24	8	3UTR		0	0
hsa-miR-8070	NM_001351834	ATM	ATGTGATTGACGGCTGACTCCA#TGGGGTTTGCCAGTCAGTTGCT#..((((((((((((.(((((((#))))))).))).))))))))).	12512	12534	1.0	-25.5	1	0.001091554	0.588	0.0	0.0	-5.692450279622925	19	22	9	3UTR	MIRT661747	0	0
hsa-miR-8075	NM_001351834	ATM	TGCTGATGGCAGATGTCGGGTCTG#CAGGCGAAAAGAATCTGGGGTTTGCCAGTCAGTT#.(((((((((((((.((((((((.#.))).))))).)))))))).))))).	12497	12531	1.0	-26.4	1	0.0001956672	0.588	0.0	0.0	-4.528774397607753	21	26	8	3UTR		0	0
hsa-miR-8085	NM_001351834	ATM	TGGGAGAGAGGACTGTGAGGC#CCTCACCTTCCCCTCCCCT#.(((.(((.(((..((((((.#))))))..))).)))))).	11609	11628	1.0	-23.7	0	0.5770754	0.574	0.0	0.0	-11.114722200602003	15	19	6	3UTR		0	0
hsa-miR-8085	NM_001351834	ATM	TGGGAGAGAGGACTGTGAGGC#GCCTTTGGCAAGCCCTGGGTTCTTTGCTCCCC#.(((((((((((((..(.(((#.))))..)))))))).))))).	10756	10788	1.0	-22.7	1	0.0004604722	0.471	0.0	0.0	-4.761823477911366	17	22	8	3UTR		0	0
hsa-miR-8089	NM_001351834	ATM	CCTGGGGACAGGGGATTGGGGCAG#GCCCTGGGTTCTTTGCTCCCCAT#..(((((((((((((((.((((..#))))..))))))))).)))))).	10767	10790	1.0	-28.8	1	0.002377745	0.485	0.0	0.0	-4.95700071937229	19	23	9	3UTR		0	0
hsa-miR-9903	NM_001351834	ATM	TTATCCTCCAGTAGACTAGGGA#TCCCAATACACTGCTGGAGA#.....(((((((((....((((#))))......))))))))).	12383	12403	1.0	-19.8	0	0.01494116	0.632	0.0	0.0	-14.634098284004649	13	20	9	3UTR		0	0
hsa-miR-9986	NM_001351834	ATM	TGTGAGGTTGTCATGCCTGC#GCAGGCACTCATTCATATTTGATCTCCTCACC#.((((((..(((((((((((#)))))))............))))..)))))).	11584	11616	1.0	-23.9	1	0.07923812	0.515	0.0	0.0	-7.163349424783512	17	32	7	3UTR		0	0
hsa-miR-10226	NM_001351834	ATM	CCATGTGTCTGGGCTGGGAAAC#CCAGCCTGGCCAGTATGGT#(((((((.(((((((((.....#))))))))).)).))))).	9731	9750	1.0	-22.6	1	0.000129524	0.515	0.0	0.0	-6.251209375382295	16	19	9	3UTR		0	0
hsa-miR-10396a-3p	NM_001351834	ATM	GGCCCCGGGCCCTCGACCGGG#CCTGGGAGGTGAAGGTTGCTGTGGGCCA#(((((..(((((((..(((((#)))))))))........)))..))))).	9851	9879	1.0	-26.0	0	0.0007370558	0.471	0.0	0.0	-8.35071838282028	17	28	9	3UTR		0	0
hsa-miR-10397-5p	NM_001351834	ATM	TCCTTGACCTGATGCTGTAGGG#CCAGGACAGCTACAGCATCAGCTCAC#....(((.((((((((((((..#.)))))))))))).))).	10839	10865	1.0	-23.8	0	0.01387834	0.529	0.0	0.0	-11.86019739781856	15	18	12	3UTR		0	0
hsa-miR-10397-5p	NM_001351834	ATM	TCCTTGACCTGATGCTGTAGGG#CCCTACTTTGTGCAGGTCAT#....(((((((.(((.((((((#))))))...)))))))))).	12638	12658	1.0	-21.2	0	0.003497286	0.559	0.0	0.0	-13.126414858537897	16	20	10	3UTR		0	0
hsa-miR-10398-3p	NM_001351834	ATM	GCCCGGAGAGCTGGGAGCCAG#TGGCGGGCACCTGTAATCCCAGCTACTCGAGAGGCT#((((.(((((((((((((((.#))))............)))))))).)))..).))).	9794	9830	1.0	-27.5	0	6.30371e-05	0.412	0.0	0.0	-8.056611621014136	19	36	8	3UTR		0	0
hsa-miR-10400-5p	NM_001351834	ATM	CGGCGGCGGCGGCTCTGGGCG#TGTTTATGTCATATTCCCAGGGCTGTTGCTGCA#..(((((((((((((((((..#.))))))))))))))))).	10493	10526	1.0	-33.8	1	1.565286e-05	0.603	0.0	0.0	-4.95700071937229	17	19	17	3UTR		0	0
hsa-miR-3059-5p	NM_001351834	ATM	TTTCCTCTCTGCCCCATAGGGTGT#CACCTTTATGGCAGGGGTGGAAGG#(((((((((((((....((((((.#))))))...)))))))).))))).	10708	10732	1.0	-25.8	1	1.767658e-07	0.485	0.0	0.0	-5.762913004276319	19	24	8	3UTR		0	0
hsa-miR-12114	NM_001351834	ATM	CAGGTGGAGGTGTGAGGTC#AGCTCACTGAAACCTCTGCCTC#.(((((((((((((((.(.#).)))))....)))))))))).	10957	10979	1.0	-21.4	1	0.006122478	0.456	0.0	0.0	-3.793324837357118	16	22	10	3UTR		0	0
hsa-miR-12118	NM_001351834	ATM	CAAGGAGGAGCGGGGATTAG#TAATCTCTTCTCCATCCTTA#.(((((((((.((((((((.#)))))))).)))).))))).	11437	11457	1.0	-21.5	1	0.03696824	0.588	0.0	0.0	-6.618099312767468	17	20	8	3UTR		0	0
hsa-miR-12118	NM_001351834	ATM	CAAGGAGGAGCGGGGATTAG#TCCTCCTCATCTCCTTGT#((((((((((.(((((....#))))))))..))))))).	10628	10646	1.0	-20.0	1	0.03717062	0.5	0.0	0.0	-6.7623489216120145	15	18	8	3UTR		0	0
hsa-miR-12119	NM_001351834	ATM	TTCTGAGGGGACGGTAGATTTGGGG#CATTTCTCTGTCCCCCAGC#..(((.((((((((.(((..((...#))..)))))))))))))).	11344	11363	1.0	-24.0	0	0.01562094	0.632	0.0	0.0	-7.593409040815971	16	19	14	3UTR		0	0
hsa-miR-12120	NM_001351834	ATM	TAAGGAACGCGGGGCCTTGGTAGAGC#GCCTGCCTTTGGCAAGCCCTGGGTTCTTTGC#((((((((.(((((.((((.(((((.#.))))).))))))))).)))))))).	10752	10783	1.0	-30.1	1	0.0006613945	0.485	0.0	0.0	-5.729413664698063	22	26	9	3UTR		0	0
hsa-miR-12121	NM_001351834	ATM	CTGCCACGAGCGTGCGGGCCT#AGGCTGGAGTGCAGTGGCAT#.((((((..(((..(.(((((#))))).)..))).)))))).	10931	10951	1.0	-23.8	1	2.848495e-05	0.426	0.0	0.0	-9.542369035273776	15	20	6	3UTR		0	0
hsa-miR-12121	NM_001351834	ATM	CTGCCACGAGCGTGCGGGCCT#GCCGAGCATGGTGGCGGG#(((((((...(((((.(((..#)))..)))))))))))).	9783	9801	1.0	-23.2	1	4.833152e-05	0.515	0.0	0.0	-8.78315458225985	15	18	12	3UTR		0	0
hsa-miR-12125	NM_001351834	ATM	TCTCTCACCTGGCATAAGCAAT#CTTGTGCTAGTGGGCAGAA#(((((((.((((((((((....#)))))))))))))).))).	10641	10660	1.0	-19.9	1	5.422427e-05	0.559	0.0	0.0	-6.251209375382295	17	19	14	3UTR		0	0
hsa-miR-12129	NM_001351834	ATM	GATGTACTGAACTGGGTCAGAC#CTGACCCATATTATGTACAGCA#(.((((((((..((((((((..#))))))))..))).))))).).	12326	12348	1.0	-20.8	1	0.01451134	0.647	0.0	0.0	-11.272828113223541	17	22	8	3UTR		0	0
hsa-let-7b-5p	NM_000051	ATM	TGAGGTAGTAGGTTGTGTGGTT#AGCTCACTGAAACCTCTGCCTCC#.(((((((.(((((..((((((#))).)))...)))))))))))).	10869	10892	1.0	-21.7	1	0.002481136	0.441	-0.27602605714285705	-0.13715339999999995	-5.818213136157129	18	23	12	3UTR		0	0
hsa-miR-17-5p	NM_000051	ATM	CAAAGTGCTTACAGTGCAGGTAG#GCCTGTAATCCCAGCACTTTGG#(((((((((.....(((((((..#))))))).....))))))))).	9564	9586	1.0	-23.6	1	1.855782e-05	0.368	-0.3313591111111111	-0.16225004687499994	-13.4976292297232	16	22	9	3UTR		0	0
hsa-miR-18a-3p	NM_000051	ATM	ACTGCCCTAAGTGCTCCTTCTGG#CCAGGCTGGAGTGCAGTGGCAT#..((((((..(((((((.(((((#)))))..))))))))).)))).	10841	10863	1.0	-22.6	1	2.848495e-05	0.426	0.2512185714285714	-0.10584828477499998	-7.255896845946231	18	22	9	3UTR	MIRT734980	0	0
hsa-miR-22-5p	NM_000051	ATM	AGTTCTTCAGTGGCAAGCTTTA#GGTTTGACTTCTGGAGAACTG#((((((((((.((((((((...#)))))).)).)))))))))).	11579	11600	1.0	-21.6	1	0.0003830507	0.706	0.28418315099999997	0.19923916899999997	-6.7623489216120145	18	21	10	3UTR		0	0
hsa-miR-92a-1-5p	NM_000051	ATM	AGGTTGGGATCGGTTGCAATGCT#GGTGTGAGCCACCGCGCCCGGCCTC#((((((((..((((.((.(((((#)))))..)).))))..)))))))).	11076	11101	1.0	-24.8	1	0.000814697	0.441	-0.6479213749999999	-0.007539289999999962	-6.971920133026242	19	25	8	3UTR		0	0
hsa-miR-92a-3p	NM_000051	ATM	TATTGCACTTGTCCCGGCCTGT#AGTGCTGGGATTACAGGTGTGAG#..((((((((((((((((((..#)).)))))))...))))))))).	11061	11084	1.0	-22.8	1	2.832047e-05	0.368	-0.08173263636363634	-0.10859444500000001	-4.95700071937229	18	23	9	3UTR	MIRT049505	0	0
hsa-miR-93-3p	NM_000051	ATM	ACTGCTGAGCTAGCACTTCCCG#GTGCTAGTGGGCAGA#.(((((..((((((((......#)))))))).))))).	10556	10571	1.0	-21.0	0	6.394194e-05	0.574	0.4010755	-0.050926964775000014	-7.650646301409068	13	15	8	3UTR		0	0
hsa-miR-196a-5p	NM_000051	ATM	TAGGTAGTTTCATGTTGTTGGG#CCAAATAGTGAAGCTATCA#..(((((((((((....((((.#))))...))))))))))).	12463	12482	1.0	-18.9	1	0.0127716	0.662	0.6234820909090909	0.015077500000000008	-6.782339277446944	15	19	11	3UTR		0	0
hsa-miR-129-1-3p	NM_000051	ATM	AAGCCCTTACCCCAAAAAGTAT#GTTCTGTTGGAAGGGAAGGGCTTA#(((((((..((((((.......#.))))..))..))))))).	11199	11223	1.0	-18.6	1	0.0005694444	0.574	-0.031233827714285702	0.18743098272500006	-7.540648113931671	13	19	7	3UTR		0	0
hsa-miR-139-3p	NM_000051	ATM	TGGAGACGCGGCCCTGTTGGAGT#ATTCCCAGGGCTGTTGCTGCAC#((.((..(((((((((..(((((#))))))))))))))..)).)).	10417	10439	1.0	-24.8	0	0.0002475238	0.588	-0.0974874215555555	0.03859469280000001	-8.93975921657248	18	22	14	3UTR		0	0
hsa-miR-34a-5p	NM_000051	ATM	TGGCAGTGTCTTAGCTGGTTGT#CAGCCTTGGCGACAGAGCAAGACTCTGCCT#.(((((.(((((.(((.(((((#.)))))..)))))))).))))).	12070	12100	1.0	-24.9	0	0.000844469	0.618	-0.0719684	0.117876862625	-6.626141984894679	18	23	8	3UTR		0	0
hsa-miR-34a-3p	NM_000051	ATM	CAATCAGCAAGTATACTGCCCT#GGGCAGAATATTTGATTGATG#..((((((((((((.((((((.#)))))).))))))).))))).	10564	10585	1.0	-23.0	1	0.003055229	0.603	-0.13842121492307694	-0.16186775734999995	-5.692450279622925	18	21	7	3UTR		0	0
hsa-miR-182-3p	NM_000051	ATM	TGGTTCTAGACTTGCCAACTA#TTGGCAAGCTGGAACTC#.((((((((.((((((((...#)))))))))))))))).	12122	12139	1.0	-23.1	1	0.0002459964	0.691	0.009905626249999997	0.009393806624999987	-5.035831305685297	16	17	16	3UTR		0	0
hsa-miR-210-5p	NM_000051	ATM	AGCCCCTGCCCACCGCACACTG#TGTGCTAGTGGGCAGA#.....((((((((.(((((...#)))))..)))))))).	10555	10571	1.0	-23.4	0	6.394194e-05	0.574	0.1813899	-0.089371714775	-14.522439560970808	13	16	8	3UTR		0	0
hsa-miR-210-3p	NM_000051	ATM	CTGTGCGTGTGACAGCGGCTGA#CAGGGCTGTTGCTGCACAC#.((((((.((((((((..(((.#))).)))))))))))))).	10422	10441	1.0	-23.1	1	0.0008813921	0.588	-0.005342174249999956	0.09681119272499998	-6.106959766537749	17	19	14	3UTR		0	0
hsa-miR-216a-3p	NM_000051	ATM	TCACAGTGGTCTCTGGGATTAT#GTAATCCCAGCACTTTGGGAGGCCGAGGTGAG#((((..((((((((((((((((#))))))))).........)))))))..)))).	9568	9600	1.0	-25.2	0	1.657081e-06	0.412	0.018161480000000035	-0.062302685624999965	-9.957570382207184	20	32	9	3UTR		0	0
hsa-let-7i-5p	NM_000051	ATM	TGAGGTAGTAGTTTGTGCTGTT#GACAGAGCAAGACTCTGCCTCAA#((((((((.(((((((.(((((#))))).))).)))))))))))).	12080	12103	1.0	-23.5	1	0.007399607	0.588	-0.2305995625	0.09740827512499996	-4.993964104447428	20	23	12	3UTR		0	0
hsa-miR-27b-5p	NM_000051	ATM	AGAGCTTAGCTGATTGGTGAAC#GTTTACCTAATCAGTAGGTTCA#.((((((.((((((((((((((#))))))).))))))))))))).	12583	12605	1.0	-23.1	1	0.0007202708	0.618	-0.39770024666666676	-0.09564023125000004	-6.106959766537749	20	22	13	3UTR		0	0
hsa-miR-30b-3p	NM_000051	ATM	CTGGGAGGTGGATGTTTACTTC#GGAGTGCAGTGGCATGATCTCAGCTCACTGAAACCTCTGCCTCCTGGG#((((((((((((.((((.....#.)))).)))))))))))).	10848	10896	1.0	-22.3	1	0.0008096147	0.441	-0.23051983333333334	-0.12726750977499995	-5.226705058867908	16	19	12	3UTR		0	0
hsa-miR-125b-5p	NM_000051	ATM	TCCCTGAGACCCTAACTTGTGA#AGGGAAGGGCTTAGGT#..((((((.((((..(((....#)))..)))))))))).	11210	11226	1.0	-17.8	1	0.003637216	0.574	0.4541653666666667	0.18586661784999997	-7.605679855389093	13	16	10	3UTR		0	0
hsa-miR-125b-1-3p	NM_000051	ATM	ACGGGTTAGGCTCTTGGGAGCT#AGCCTCCCGAGTAGCTGGGACTACAGGCGTGTGCCAACACGCCCGG#.(((((..((((((((((((((#))).))))))).))))........................))))).	10917	10963	1.0	-25.4	0	0.0002485502	0.515	-0.15912187499999997	-0.20305885999999995	-7.650646301409068	19	46	7	3UTR		0	0
hsa-miR-128-1-5p	NM_000051	ATM	CGGGGCCGTAGCACTGTCTGAGA#CTCGGCCTCCCAAAGTGCTGGGATTACAGGTGTGAGCCACCGCGCCCGGCCTCA#.((((((((((((((....(((.#.)))....)))))))..........................))))))).	11048	11102	1.0	-23.9	1	0.001075135	0.441	-0.240405225	0.03804529250000002	-4.026373917660731	17	49	7	3UTR		0	0
hsa-miR-137-5p	NM_000051	ATM	ACGGGTATTCTTGGGTGGATAAT#TATGCACTTAGGAATGCTA#...((((((((((((((.(((..#))).)))))))))))))).	12640	12659	1.0	-21.2	0	0.00568862	0.75	0.30050966428571435	0.07980459625	-6.514540193678739	17	19	14	3UTR		0	0
hsa-miR-125a-5p	NM_000051	ATM	TCCCTGAGACCCTTTAACCTGTGA#AGGGAAGGGCTTAGGT#..((((((.((((((..(((....#))))))))))))))).	11210	11226	1.0	-19.5	1	0.003637216	0.574	-0.10236989899999999	0.19731684772500005	-6.246439457921665	15	16	15	3UTR		0	0
hsa-miR-129-2-3p	NM_000051	ATM	AAGCCCTTACCCCAAAAAGCAT#TTGGAAGGGAAGGGCTTA#(((((((..((((((.......#))))..))..))))))).	11205	11223	1.0	-18.6	1	0.0005694444	0.574	0.08174708571428572	0.16697521159999995	-7.540648113931671	13	18	7	3UTR		0	0
hsa-miR-146a-3p	NM_000051	ATM	CCTCTGAAATTCAGTTCTTCAG#CTGGAGAACTGTTCAGAA#..((((((...(((((((((((#))))))))))))))))).	11589	11607	1.0	-21.4	1	0.0006119485	0.721	0.3411228645454545	0.22124274399999996	-10.080671321356581	17	18	17	3UTR		0	0
hsa-miR-195-3p	NM_000051	ATM	CCAATATTGGCTGTGCTGCTCC#GAGACCAGCCTGGCCAGTATGGT#((.((((((((((.(((((((.#)))..)))).)))))))))))).	9639	9662	1.0	-22.0	0	0.000129524	0.515	-0.1862882	0.011076447499999996	-6.3519538380285185	19	23	12	3UTR		0	0
hsa-miR-206	NM_000051	ATM	TGGAATGTAAGGAAGTGTGTGG#CCAAGGCAAACACACTTCCTCCTCATCTCCT#.((((((..(((((((((((..#.)))))))))))...))).))).	10524	10555	1.0	-22.3	1	0.1396078	0.529	0.2358120181818183	0.09241742264999998	-7.163349424783512	17	23	11	3UTR		0	0
hsa-miR-200a-5p	NM_000051	ATM	CATCTTACCGGACAGTGCTGGA#CCAGCCTGGCCAGTATGGTGA#((((.(((.((.(((.(((((.#)))))))).)).))).)))).	9643	9664	1.0	-22.7	0	0.0002267401	0.529	0.3703812	-0.02940855874999998	-12.692853669159868	17	21	8	3UTR		0	1
hsa-miR-219a-2-3p	NM_000051	ATM	AGAATTGTGGCTGGACATCTGT#ATAGATGTCTAAGCTAA#.......(((((((((((((((#))))))))))).)))).	10702	10719	1.0	-18.3	0	0.06458529	0.544	-0.05477153749999997	0.10724596522500002	-17.110244939514768	15	17	11	3UTR		0	0
hsa-miR-34b-5p	NM_000051	ATM	TAGGCAGTGTCATTAGCTGATTG#GTGGGTTAATGAGACTGGCA#..(.((((.(((((((((.((..#)).))))))))).)))).).	10724	10744	1.0	-21.5	0	0.000448913	0.529	0.0684965346666667	0.12482078765000001	-9.045412652577244	16	20	9	3UTR		0	0
hsa-miR-367-3p	NM_000051	ATM	AATTGCACTTTAGCAATGGTGA#TCACCCAGGCTGGAGTGCAGTG#.(((((((((((((...(((((#)))))...))))))))))))).	10837	10859	1.0	-27.0	1	1.044351e-05	0.441	0.15899876923076925	-0.010834447274999992	-4.761823477911366	18	22	13	3UTR		0	0
hsa-miR-370-5p	NM_000051	ATM	CAGGTCACGTCTCTGCAGTTAC#AGCTGCGGAGATTAACAAATGGGTGATTG#..((((((((((((((((((..#))))))))))))..........)))))).	11385	11414	1.0	-21.8	1	0.01178913	0.544	0.5011495539285713	-0.05405869349999996	-4.95700071937229	18	29	12	3UTR		0	0
hsa-miR-375-3p	NM_000051	ATM	TTTGTTCGTTCGGCTCGCGTGA#TCATTCGGGCTGGGCGCAGCGGC#.((((((((((((((((.((((#)))).))))))))))).))))).	9537	9560	1.0	-23.7	1	1.191952e-06	0.456	-0.8334531117647058	0.002220315000000011	-3.793324837357118	20	23	11	3UTR		0	0
hsa-miR-382-5p	NM_000051	ATM	GAAGTTGTTCGTGGTGGATTCG#TGAGCCACCGCGCCCGGCCTCA#((.((((..((((((((.((((#))))))))))))..)))).)).	11080	11102	1.0	-22.0	0	0.001075135	0.441	-0.32388537500000003	-0.002596320000000041	-8.865138507934507	18	22	12	3UTR		0	0
hsa-miR-383-5p	NM_000051	ATM	AGATCAGAAGGTGATTGTGGCT#AGCTACAGCATCAGCTCACATATTCACCTCTCTGGTTTT#((((((((((((((.(((((((#.))).))))...)))))).)))))))).	10758	10797	1.0	-23.6	1	0.02695976	0.588	0.23740961373333339	0.17754536037499996	-4.6730240064523	21	28	8	3UTR		0	0
hsa-miR-340-3p	NM_000051	ATM	TCCGTCTCAGTTACTTTATAGC#GAGTAGCTGGGACT#...(((((((((((((......#))))))))))))).	10925	10939	1.0	-19.3	0	2.164101e-05	0.397	-0.20263646153846152	-0.13330882249999998	-6.514540193678739	13	14	13	3UTR		0	0
hsa-miR-326	NM_000051	ATM	CCTCTGGGCCCTTCCTCCAG#TTGGAAGGGAAGGGCTTAGGT#..((((((((((((((((((#)))))..))))))))))))).	11205	11226	1.0	-26.7	1	0.003637216	0.574	0.29233087030000005	0.19026028534999995	-4.95700071937229	18	21	13	3UTR		0	0
hsa-miR-345-3p	NM_000051	ATM	GCCCTGAACGAGGGGTCTGGAG#TCCAGCATTTCTCTGTGTTCTGTTGGAAGGGAAGGGCT#(((((((((((((((((((((.#))))).)))))))...))))............))))).	11183	11221	1.0	-23.1	1	0.0004510634	0.588	0.1580851570810811	0.24610466765	-3.937574446201665	21	38	7	3UTR		0	0
hsa-miR-346	NM_000051	ATM	TGTCTGCCCGCATGCCTGCCTCT#GCCGAGCATGGTGGCGGGCAC#((((((((..((((((.((....#)).).)))))..)))))))).	9695	9716	1.0	-23.9	1	3.139688e-06	0.5	-0.06989440625000003	-0.13821228124999996	-6.236470572775607	16	21	8	3UTR		0	0
hsa-miR-422a	NM_000051	ATM	ACTGGACTTAGGGTCAGAAGGC#GCCTTTGGCAAGCCCTGGGTTCT#...(((((((((((..((((((#)))))).....))))))))))).	10668	10691	1.0	-23.6	0	6.042183e-05	0.529	0.4794618	-0.06520643212499999	-7.483038834232987	17	23	11	3UTR		0	0
hsa-miR-20b-5p	NM_000051	ATM	CAAAGTGCTCATAGTGCAGGTAG#GCCTGTAATCCCAGCACTTTGG#(((((((((.....(((((((..#))))))).....))))))))).	9564	9586	1.0	-23.6	1	1.855782e-05	0.368	-0.3313591111111111	-0.16225004687499994	-13.4976292297232	16	22	9	3UTR		0	0
hsa-miR-433-5p	NM_000051	ATM	TACGGTGAGCCTGTCATTATTC#AGTAGAGACAGGGTTGCCA#...(((((.((((((.(((((.#))))).)))))).))))).	12043	12062	1.0	-20.6	0	0.006104723	0.603	0.4056289166666667	0.05288935649999996	-7.803978932228115	16	19	6	3UTR		0	0
hsa-miR-485-5p	NM_000051	ATM	AGAGGCTGGCCGTGATGAATTC#GGATTACAGGTGTGAGCCACCGCGCCCGGCCTCA#.((((((((.((((.((..((.#.))..)).)))).)))))))).	11068	11102	1.0	-22.8	1	0.001075135	0.441	0.15942162499999998	-0.03390135749999998	-5.771280865935932	16	22	8	3UTR	MIRT772591	0	0
hsa-miR-488-3p	NM_000051	ATM	TTGAAAGGCTATTTCTTGGTC#GGCCAAGAGACCAGCCTGGCC#..(..(((((.((((((((((#))))))))))..)))))..).	9633	9654	1.0	-20.9	0	7.700014e-05	0.456	0.1072282	-0.08634060937500002	-14.932834644554303	16	21	10	3UTR		0	0
hsa-miR-512-5p	NM_000051	ATM	CACTCAGCCTTGAGGGCACTTTC#GCTACTCGAGAGGCTGAGG#..(((((((((((((((......#))).)))..))))))))).	9727	9746	1.0	-22.4	1	0.0001594287	0.412	-0.3201138888888888	-0.23815972062499996	-4.95700071937229	15	19	9	3UTR		0	0
hsa-miR-515-3p	NM_000051	ATM	GAGTGCCTTCTTTTGGAGCGTT#CCAATGGCAGGCACTCA#((((((((.((.((((......#)))).)).)))))))).	11490	11507	1.0	-21.9	1	5.460718e-05	0.559	-0.37899593750000005	-0.07606238099999996	-8.340767414043784	14	17	8	3UTR		0	0
hsa-miR-519e-3p	NM_000051	ATM	AAGTGCCTCCTTTTAGAGTGTT#TGGAAGGAGGTACA#..(((((((((((((.......#))))))))))))).	10637	10651	1.0	-20.3	1	0.0001057426	0.485	0.040707138923076897	-0.11518496984999999	-5.1900497996759025	13	14	13	3UTR		0	0
hsa-miR-520a-3p	NM_000051	ATM	AAAGTGCTTCCCTTTGGACTGT#ACATTTTATCCAGCATTTCTCTGTGTTCTGTTGGAAGGGAAGGGCTTA#.((((.(((((((((.(((...#.))).))))))))).)))).	11175	11223	1.0	-25.0	0	0.0005694444	0.574	-0.16583475555555552	0.287936982575	-5.927332678853777	16	20	9	3UTR		0	0
hsa-miR-520b-3p	NM_000051	ATM	AAAGTGCTTCCTTTTAGAGGG#TTCTCTGTGTTCTGTTGGAAGGGAAGGGCTTA#.((((.(((((((((.((.((#.)).)).))))))))).)))).	11191	11223	1.0	-19.2	0	0.0005694444	0.574	0.22959902222222223	0.19896452257500008	-5.927332678853777	17	22	9	3UTR		0	0
hsa-miR-520c-3p	NM_000051	ATM	AAAGTGCTTCCTTTTAGAGGGT#TTCTCTGTGTTCTGTTGGAAGGGAAGGGCTTA#.((((.(((((((((.((.((.#.)).)).))))))))).)))).	11191	11223	1.0	-19.8	0	0.0005694444	0.574	0.22959902222222223	0.19896452257500008	-5.927332678853777	17	22	9	3UTR		0	0
hsa-miR-518c-3p	NM_000051	ATM	CAAAGCGCTTCTCTTTAGAGTGT#GAAGGGAAGGGCTTA#..((((.(((((((((.......#))))))))).)))).	11208	11223	1.0	-18.5	0	0.0005694444	0.574	0.2198350228888889	0.22148211272500007	-6.5006872542436085	13	15	9	3UTR		0	0
hsa-miR-524-3p	NM_000051	ATM	GAAGGCGCTTCCCTTTGGAGT#TCCAGCATTTCTCTGTGTTCTGTTGGAAGGGAAGGGCTTA#..((((.(((((((((.((..#.)).))))))))).)))).	11183	11223	1.0	-23.3	0	0.0005694444	0.574	0.7617236006666668	0.2571810176500001	-6.5006872542436085	15	19	9	3UTR		0	0
hsa-miR-516b-5p	NM_000051	ATM	ATCTGGAGGTAAGAAGCACTTT#GGGCTTCTTCTTTCAGAA#.((((((((.(((((((.((..#))))))))))))))))).	10126	10144	1.0	-19.9	1	0.001499589	0.691	0.77776096875	0.030053711875000003	-5.035831305685297	17	18	17	3UTR		0	1
hsa-miR-518e-3p	NM_000051	ATM	AAAGCGCTTCCCTTCAGAGTG#CATTTTATCCAGCATTTCTCTGTGTTCTGTTGGAAGGGAAGGGCTTA#.((((.(((((((((((((..#.))))...........))))))))).)))).	11176	11223	1.0	-24.2	0	0.0005694444	0.574	-0.030972933083333338	0.26981290015000003	-5.694283598550164	17	31	9	3UTR		0	0
hsa-miR-518d-3p	NM_000051	ATM	CAAAGCGCTTCCCTTTGGAGC#CTCTGTGTTCTGTTGGAAGGGAAGGGCTTA#..((((.((((((((((((((#.)))))....))))))))).)))).	11193	11223	1.0	-24.3	0	0.0005694444	0.574	0.23448026700000005	0.2450983975750001	-6.5006872542436085	18	25	9	3UTR		0	0
hsa-miR-500a-5p	NM_000051	ATM	TAATCCTTGCTACCTGGGTGAGA#TCCCACCTTTATGGCAGGGGTG#..((((((((((...(((((.((#)).)))))...)))))))))).	10617	10639	1.0	-22.5	1	5.822687e-07	0.515	-0.23711001940000004	-0.133858004775	-7.838420809809573	17	22	10	3UTR		0	0
hsa-miR-502-5p	NM_000051	ATM	ATCCTTGCTATCTGGGTGCTA#CACCTTTATGGCAGGGGTG#(((((((((((..(((((...#)))))..))))))))))).	10620	10639	1.0	-22.3	1	5.822687e-07	0.515	-0.29942074490909093	-0.147039117275	-8.573508368464264	16	19	11	3UTR		0	0
hsa-miR-503-5p	NM_000051	ATM	TAGCAGCGGGAACAGTTCTGCAG#CAGGGCTGTTGCTGCA#.....((((.((((((((((...#)))))))))).)))).	10422	10438	1.0	-22.1	0	1.565286e-05	0.603	0.052874320600000066	0.032004147725	-14.90810611177858	14	16	10	3UTR		0	0
hsa-miR-509-5p	NM_000051	ATM	TACTGCAGACAGTGGCAATCA#GGTTGCCATTGTATTCCAGC#..(((...((((((((((((.#))))))))))))....))).	12054	12074	1.0	-21.3	0	4.42471e-05	0.529	0.2043561666666666	0.11071293774999998	-10.715280944617287	15	20	12	3UTR		0	0
hsa-miR-514a-5p	NM_000051	ATM	TACTCTGGAGAGTGACAATCATG#GTTGTTGCATCCAGAGA#..(((((((..((((((((....#)))))))).))))))).	11834	11851	1.0	-19.2	1	0.0008665473	0.676	0.17877087500000002	0.076428375375	-9.02428166311082	15	17	8	3UTR		0	0
hsa-miR-553	NM_000051	ATM	AAAACGGTGAGATTTTGTTTT#GAGACGGAGTTTCACCGTG#...((((((((((((((((((#)))))))))))))))))).	10985	11004	1.0	-23.1	0	0.000261782	0.588	-0.07307849999999999	-0.22722434249999998	-6.514540193678739	18	19	18	3UTR		0	0
hsa-miR-562	NM_000051	ATM	AAAGTAGCTGTACCATTTGC#GGACAGCTACA#...((((((((.((......#)))))))))).	10754	10765	1.0	-16.4	0	0.002691639	0.529	0.25827924999999996	0.10724632787500002	-10.829842143829342	10	11	10	3UTR		0	0
hsa-miR-567	NM_000051	ATM	AGTATGTTCTTCCAGGACAGAAC#GTTCTGTTGGAAGGGAAGGGCT#.....((((((((..((((((((#)))))))).....)))))))).	11199	11221	1.0	-20.7	0	0.0004510634	0.588	0.252788075	0.19292318007500006	-15.257889121221442	16	22	8	3UTR		0	0
hsa-miR-550a-5p	NM_000051	ATM	AGTGCCTGAGGGAGTAAGAGCCC#GGGTTCTTTGCTCCCCAT#......((.((((((((((((((#)))))))).)))))))).	10684	10702	1.0	-23.7	0	0.002377745	0.485	0.10559802706666671	0.01003570287500001	-16.62294806288921	16	18	8	3UTR		0	0
hsa-miR-595	NM_000051	ATM	GAAGTGTGCCGTGGTGTGTCT#ACACGCCCGGCTAATTTTT#(((((..((((.(((((((..#)))))))))))..))))).	10953	10972	1.0	-21.5	0	0.01521879	0.529	-0.12538457142857143	-0.04653319999999998	-10.729023051862386	16	19	11	3UTR		0	0
hsa-miR-605-3p	NM_000051	ATM	AGAAGGCACTATGAGATTTAGA#TCTGTGATAACTTCATAGATTGCCTTCTA#(((((((((((((((.......#.)))))))..)))))))).	10046	10075	1.0	-19.2	1	0.001895775	0.691	0.08936769117647056	0.009811327500000022	-4.1706235265052785	15	19	8	3UTR		0	1
hsa-miR-615-5p	NM_000051	ATM	GGGGGTCCCCGGTGCTCGGATC#CCGAGCATGGTGGCGGGCACCTG#.((((((((((((((((((...#))))))))..))).)))).))).	9696	9719	1.0	-27.0	1	1.865455e-05	0.485	-0.01238675681818182	-0.20906111812499997	-3.793324837357118	18	23	8	3UTR		0	0
hsa-miR-621	NM_000051	ATM	GGCTAGCAACAGCGCTTACCT#AGGGCTGTTGCTGCACACAAGCCC#(((((((((((((.((.....#)).))))))))).......)))).	10423	10447	1.0	-22.1	1	0.002380841	0.588	0.14953545090000003	0.13855134765	-4.794414363722071	15	24	9	3UTR		0	0
hsa-miR-642a-3p	NM_000051	ATM	AGACACATTTGGAGAGGGAACC#CCTCCCCAAAGTGTTTA#((((((.(((((.((((.....#)))).))))))))))).	12571	12588	1.0	-18.8	0	4.586137e-06	0.559	0.013373333333333329	-0.08116159625000002	-6.770391593739227	15	17	11	3UTR		0	0
hsa-miR-645	NM_000051	ATM	TCTAGGCTGGTACTGCTGA#CAGCCTGGCCAAGAGACCAGCCTGGC#.((((((((((.((((((.#)))).........)))))))))))).	9627	9653	1.0	-22.1	1	0.000190575	0.456	0.167956	-0.06356780874999998	-7.140128146953473	16	26	12	3UTR		0	0
hsa-miR-648	NM_000051	ATM	AAGTGTGCAGGGCACTGGT#CCAGGGCTGTTGCTGCACACA#..(((((((((((.((((.#)))).)))....)))))))).	10421	10442	1.0	-22.6	1	0.0008187721	0.603	0.21690540120000004	0.14404344772499997	-5.813840636892696	15	21	8	3UTR		0	0
hsa-miR-411-5p	NM_000051	ATM	TAGTAGACCGTATAGCGTACG#GTATGCTATGAGGCTCCTGT#(((.((.((.((((((((((.#)))))))))).)))).))).	11892	11912	1.0	-20.0	0	0.0008892311	0.603	0.022186601	0.065682025625	-9.755789724360351	17	20	10	3UTR		0	0
hsa-miR-659-5p	NM_000051	ATM	AGGACCTTCCCTGAACCAAGGA#TTCTTGGCTTTAGGGTTTCCA#.(((....((((((((((((((#))))))).)))))))..))).	10461	10482	1.0	-20.8	0	0.003569922	0.647	0.14660658706666668	0.22917119537500008	-13.670642237414587	17	21	7	3UTR		0	0
hsa-miR-659-5p	NM_000051	ATM	AGGACCTTCCCTGAACCAAGGA#TCTCTGTGTTCTGTTGGAAGGGAAGGGCTTA#(((.((((((((...(((((((#.))).)))).)))))))).))).	11192	11223	1.0	-20.0	0	0.0005694444	0.574	0.6372364500000002	0.22917120007500008	-9.85101681159814	18	23	8	3UTR		0	0
hsa-miR-671-5p	NM_000051	ATM	AGGAAGCCCTGGAGGGGCTGGAG#CTCTTTTACCCTATCCATTGGGCTTCTTC#(((((((((((((((((..((((#))))....)))).))))..))))))))).	10107	10136	1.0	-26.9	1	0.01839227	0.721	0.14771326750000002	0.019932475000000012	-3.937574446201665	21	29	9	3UTR		0	0
hsa-miR-668-3p	NM_000051	ATM	TGTCACTCGGCTCGGCCCACTAC#GTGAAGGTTGCTGTGGGCCAAAATCATGCCATTGCACTCCAGCCTGGGTGACAA#((((((((((((.(((((((...#.))))))).....................)))).)))))))).	9771	9825	1.0	-29.9	1	0.0004804506	0.559	-0.4221920153846153	-0.32672062625	-5.226705058867908	19	43	8	3UTR		0	0
hsa-miR-767-3p	NM_000051	ATM	TCTGCTCATACCCCATGGTTTCT#AAGCCGTGGGTTAATGAGA#....(((((..((((((((((..#))))))))))...))))).	10719	10738	1.0	-20.0	0	0.001034231	0.559	-0.08772373999999997	0.11877943765	-13.613843412376458	15	19	10	3UTR		0	0
hsa-miR-1271-3p	NM_000051	ATM	AGTGCCTGCTATGTGCCAGGCA#GCCTGGCCAGTATGGTGAAACCCTGTCTCTACTAAAAATACAAAAATTAGCCGAGCATGGTGGCGGGCACC#.(((((((((((.(((..(((.#.)))..)))..))))))))))).	9646	9717	1.0	-30.2	1	4.175497e-06	0.5	0.03361899999999999	0.05915236937500003	-5.08245545002336	17	23	11	3UTR		0	0
hsa-miR-766-5p	NM_000051	ATM	AGGAGGAATTGGTGCTGGTCTT#GAGATTTCCCAGGCCAAGGCAAACACACTTCCTCCTC#((((((((.((.(((((((((.#.))))))..)))..))...)))))))).	10511	10548	1.0	-22.3	1	0.4212643	0.515	0.31170320000000007	0.024864385150000022	-8.340767414043784	19	28	8	3UTR		0	0
hsa-miR-1298-3p	NM_000051	ATM	CATCTGGGCAACTGACTGAAC#GTTTGCCAGTCAGTTGCTCAA#....((((((((((((((...#.)))))))))))))).	12428	12449	1.0	-25.2	0	0.004447135	0.574	-0.03529348571428572	0.3642633612500001	-9.546562468637928	14	16	14	3UTR		0	0
hsa-miR-2113	NM_000051	ATM	ATTTGTGCTTGGCTCTGTCAC#GATAGAAAACTGCCAAGGACAAATG#((((((.((((((((((((..#)))))).....)))))).)))))).	12156	12181	1.0	-23.0	0	0.02559695	0.691	0.04602635411764705	0.037026412749999967	-5.4812609810729835	18	25	6	3UTR		0	0
hsa-miR-891a-3p	NM_000051	ATM	AGTGGCACATGTTTGTTGTGAG#CTCCTGCCTCAGCCTCCCGAGTAGCTGGGACTACAGGCGTGTGCCAA#..((((((((((((((.((...#.)).)))))))))))))).	10907	10954	1.0	-23.8	1	3.836022e-05	0.5	-0.07830899999999995	-0.273358085	-4.95700071937229	16	19	14	3UTR		0	0
hsa-miR-890	NM_000051	ATM	TACTTGGAAAGGCATCAGTTG#GATTGATGCCTTTTTCACTGAGAGTAT#((((((((((((((((((((.#)))))))))))))))......))))).	10577	10604	1.0	-21.1	1	0.01059863	0.588	-0.08265459953846153	-0.15802333235000002	-3.937574446201665	20	27	15	3UTR		0	0
hsa-miR-876-3p	NM_000051	ATM	TGGTGGTTTACAAAGTAATTCA#GGATTACAGGTGTGAGCCACCG#.(((((((((((..(((((((.#)))))))...))))))))))).	11068	11090	1.0	-24.7	1	2.656414e-05	0.397	0.020121363636363663	-0.044336407499999994	-5.9392953675437665	18	22	11	3UTR		0	0
hsa-miR-885-3p	NM_000051	ATM	AGGCAGCGGGGTGTAGTGGATA#CCATTGCACTCCAGCCTG#((((...((((((((((((...#)))))))))))).)))).	9799	9817	1.0	-25.8	0	2.342445e-05	0.5	-0.3060566833333333	-0.37226618875	-11.501256917078504	16	18	12	3UTR		0	0
hsa-miR-887-5p	NM_000051	ATM	CTTGGGAGCCCTGTTAGACTC#CTGATAGGAGATTTCCCAGGC#(((((((((((((((((....#)))))))).)..)))))))).	10504	10525	1.0	-20.2	1	0.0006481329	0.544	0.17370102000000004	0.07539196515	-3.937574446201665	17	21	8	3UTR		0	0
hsa-miR-665	NM_000051	ATM	ACCAGGAGGCTGAGGCCCCT#AGTGGCATGATCTCAGCTCACTGAAACCTCTGCCTCCTGGG#.(((((((((.((((.....#.)))).))))))))).	10855	10896	1.0	-28.0	1	0.0008096147	0.441	-0.37575622222222216	-0.11793089727499995	-6.851148393071081	13	16	9	3UTR	MIRT777528	0	0
hsa-miR-760	NM_000051	ATM	CGGCTCTGGGTCTGTGGGGA#TGTCATATTCCCAGGGCTGT#((((((((((..(((((.(.#).)))))..)))))))))).	10411	10431	1.0	-23.9	1	3.319335e-05	0.603	0.017724720600000014	0.04848052279999998	-10.10915223120837	16	20	10	3UTR		0	0
hsa-miR-924	NM_000051	ATM	AGAGTCTTGTGATGTCTTGC#CAGGGTTGCCATTGTATTCCAGCCTTGGCGACAGAGCAAGACTCTG#((((((((((..((((..((#.))))))..)))))))))).	12051	12097	1.0	-22.0	1	2.836443e-05	0.588	0.018093099999999994	0.10099042512499992	-10.10915223120837	16	20	10	3UTR		0	0
hsa-miR-936	NM_000051	ATM	ACAGTAGAGGGAGGAATCGCAG#GTGAAACCCTGTCTCTACTA#..((((((((.(((..((((..#))))...))).)))))))).	9660	9680	1.0	-20.7	1	0.09767964	0.529	-0.37353125	-0.004105558749999991	-8.750273835336888	15	20	8	3UTR		0	0
hsa-miR-939-5p	NM_000051	ATM	TGGGGAGCTGAGGCTCTGGGGGTG#CGCGCCCGGCCTCATTCCCCT#.((((((.(((((((..(((.(((#))).)))))))))))))))).	11088	11109	1.0	-32.4	1	0.00274495	0.456	-0.35762257142857135	0.012232417500000023	-6.340008846841362	19	21	16	3UTR		0	1
hsa-miR-939-5p	NM_000051	ATM	TGGGGAGCTGAGGCTCTGGGGGTG#ATTCCCACTGCCTGCCTTTGGCAAGCCCTGGGTTCTTTGCTCCCCAT#((((((((.((((..((.(((((.#.))))).)).)))).)))))))).	10655	10702	1.0	-31.5	1	0.002377745	0.485	-0.20305934999999997	-0.08058457220000001	-6.586253582218469	19	24	8	3UTR		0	1
hsa-miR-1226-5p	NM_000051	ATM	GTGAGGGCATGCAGGCCTGGATGGGG#CCGCGCCCGGCCTCATTCCCCTCATT#(((((((.(((.(((((.((.((.((#)).)))).))))))))..))))))).	11087	11113	1.0	-29.4	1	0.03313895	0.441	-0.087724	-0.002596419999999988	-9.59801268497865	21	26	8	3UTR		0	0
hsa-miR-1227-5p	NM_000051	ATM	GTGGGGCCAGGCGGTGG#CCACCGCGCCCGGCCTCATT#((((((((..(((((((#)))))))....)))))))).	11084	11104	1.0	-27.1	1	0.001821396	0.426	-0.20855062499999993	0.006191080000000029	-6.236470572775607	15	20	8	3UTR		0	0
hsa-miR-1228-5p	NM_000051	ATM	GTGGGCGGGGGCAGGTGTGTG#CGGGCACCTGTAATCCCAGCTACT#((((..((((((((((((.((#)).))))))))..))))..)))).	9709	9733	1.0	-25.9	0	8.172866e-05	0.412	-0.13134419642857142	-0.13062143625	-9.957570382207184	18	24	8	3UTR		0	0
hsa-miR-1228-5p	NM_000051	ATM	GTGGGCGGGGGCAGGTGTGTG#GCCACCGCGCCCGGCCTCA#(.((.((((.((.((((.((.#)))))))).)))).)).).	11083	11102	1.0	-26.3	0	0.001075135	0.441	0.09900825000000002	-0.053123807499999995	-11.75192458402373	15	19	8	3UTR		0	0
hsa-miR-1228-5p	NM_000051	ATM	GTGGGCGGGGGCAGGTGTGTG#CACTGCCTGCCTTTGGCAAGCCCT#..(((((((((((((((.(((#)))))))))))))).....)))).	10660	10684	1.0	-24.7	1	0.0003239172	0.515	-0.13825187999999997	-0.1497851547	-4.95700071937229	18	24	14	3UTR		0	0
hsa-miR-1229-5p	NM_000051	ATM	GTGGGTAGGGTTTGGGGGAGAGCG#GCTTTCCCACCCTACTTTGTGCA#(((((((((((....((((((((.#)))))))))))))))))...)).	12541	12564	1.0	-26.9	1	0.002736757	0.574	-0.1812941857142857	-0.047094725000000004	-10.165797846235305	19	23	17	3UTR		0	0
hsa-miR-1233-3p	NM_000051	ATM	TGAGCCCTGTCCTCCCGCAG#CTGTTGGAAGGGAAGGGCTTAG#((((((((.((((((.((((#)))).))).))).)))))))).	11202	11224	1.0	-25.1	1	0.0006723892	0.574	0.06605527500000001	0.14562944909999997	-5.227013184751041	18	22	8	3UTR		0	0
hsa-miR-1237-3p	NM_000051	ATM	TCCTTCTGCTCCGTCCCCCAG#GGCAGGGGTGGAAGGAG#(((((((((((((((......#))).)))))))))))).	10629	10646	1.0	-21.9	1	1.02065e-07	0.485	0.002895900374999996	-0.07728922969999998	-4.1706235265052785	15	17	12	3UTR		0	0
hsa-miR-1202	NM_000051	ATM	GTGCCAGCTGCAGTGGGGGAG#TTCCCACTGCCTGCCTTTGGCAA#.(((((((.((((((((((..#))))))))))..))...))))).	10656	10679	1.0	-26.1	1	5.016314e-06	0.515	-0.16241714	-0.05477155227499997	-4.849714495602881	17	23	10	3UTR		0	0
hsa-miR-1203	NM_000051	ATM	CCCGGAGCCAGGATGCAGCTC#GTTGCATCCAGAGAGCTTTGA#..(((((((.(((((((((..#)))))))))...).)))))).	11837	11858	1.0	-22.0	1	0.002154085	0.647	0.07358566666666667	0.08103360050000001	-6.199507187700468	16	21	9	3UTR		0	0
hsa-miR-1207-5p	NM_000051	ATM	TGGCAGGGAGGCTGGGAGGGG#CCCTCCTCGGCCTCCCAAAGTGCTG#.(((((((((((((((((((.#)))))).)))))))))....)))).	11043	11068	1.0	-36.2	1	0.0001152886	0.338	-0.2854408749999999	-0.07179704999999995	-3.793324837357118	19	25	9	3UTR		0	0
hsa-miR-1285-5p	NM_000051	ATM	GATCTCACTTTGTTGCCCAGG#CCTTGGCGACAGAGCAAGACTCT#(((((..((((((((((.(((#))).))))))))))..))).)).	12073	12096	1.0	-21.8	0	0.0001010573	0.603	-0.3257779	0.11634175637499994	-7.382219742266031	18	23	10	3UTR		0	0
hsa-miR-1286	NM_000051	ATM	TGCAGGACCAAGATGAGCCCT#GGTTCACAAACTCTTGGTCA#.....((((((((((((((..#)))))).....)))))))).	12599	12619	1.0	-19.4	0	0.09245371	0.662	-0.0601383052631579	0.02955556999999999	-13.6655996434504	14	20	8	3UTR		0	0
hsa-miR-1287-3p	NM_000051	ATM	CTCTAGCCACAGATGCAGTGAT#TCATTCCCCTCATTTTTTTCTGAGACAGAGTCTTGCTCTGTCACCCAGGCTGGAGT#(((((((((((((.((((.(((#.))))))))))))......)))))))).	10797	10853	1.0	-23.1	1	6.248251e-05	0.471	0.08571117989473682	-0.06355896484999995	-4.794414363722071	20	28	12	3UTR		0	0
hsa-miR-1299	NM_000051	ATM	TTCTGGAATTCTGTGTGAGGGA#TCCCCATATAGATGTCTAA#...((((..((((((((.((((#))))))))))))..)))).	10695	10714	1.0	-20.2	0	0.03153836	0.5	-0.40077585	0.04738195272500001	-9.884564781105134	16	19	12	3UTR		0	0
hsa-miR-1302	NM_000051	ATM	TTGGGACATACTTATGCTAAA#AGTATAAGCTTCCATGTGTCCCAC#.(((((((((((((((((...#))))))))......))))))))).	10599	10623	1.0	-20.2	1	0.002336774	0.515	-0.3188706608695652	-0.07014937970000001	-3.793324837357118	17	24	9	3UTR		0	1
hsa-miR-1302	NM_000051	ATM	TTGGGACATACTTATGCTAAA#AGTATATTGGTTTGAAATATAGAGATGTGTCCCAAT#(((((((((((((........#.))).)))))))))).	12749	12785	1.0	-17.0	1	0.004898337	0.691	0.33457735714285713	0.38896195750000007	-5.762913004276319	13	16	10	3UTR		0	1
hsa-miR-1303	NM_000051	ATM	TTTAGAGACGGGGTCTTGCTCT#AGAGCAAGACTCTGCCTCA#....(((.((((((((((((((#)))))))))))))).))).	12083	12102	1.0	-27.7	0	0.002330969	0.588	-0.2620334635714286	0.09996692512499997	-11.86019739781856	17	19	14	3UTR		0	0
hsa-miR-1303	NM_000051	ATM	TTTAGAGACGGGGTCTTGCTCT#GGTGAAACCCTGTCTCTAC#..((((((((((((.(((((..#))))).)))))))))))).	9659	9678	1.0	-24.2	1	0.09471194	0.544	-0.22171266666666667	0.037644669375000016	-5.692450279622925	17	19	12	3UTR		0	0
hsa-miR-1263	NM_000051	ATM	ATGGTACCCTGGCATACTGAGT#TTTAGTAGAGACAGGGTTGCCATT#(((((((((((...(((((((.#)))))))....)))))).))))).	12040	12064	1.0	-21.9	1	0.00346357	0.603	0.25211554166666666	0.07949843774999996	-9.430348285984671	18	24	7	3UTR		0	0
hsa-miR-1268a	NM_000051	ATM	CGGGCGTGGTGGTGGGGG#GCCACCGCGCCCGG#(((((((((((((.....#))))))))))))).	11083	11097	1.0	-29.5	1	1.51061e-05	0.426	-0.5913099230769231	-0.02840938249999997	-5.762913004276319	13	14	13	3UTR		0	0
hsa-miR-1270	NM_000051	ATM	CTGGAGATATGGAAGAGCTGTGT#ACACACTTCCTCCTCATCTCCT#..((((((..(((.(((.(((((#))))).))).)))..)))))).	10533	10555	1.0	-20.9	1	0.1396078	0.529	-0.31473213333333333	0.06770284272499999	-8.112736763466637	17	22	6	3UTR		0	0
hsa-miR-1322	NM_000051	ATM	GATGATGCTGCTGATGCTG#CAGCATCAGCTCACATATTCA#((..(((..((((((((((#))))))))))...)))..)).	10763	10784	1.0	-21.0	0	0.02323489	0.574	0.21104760000000003	0.09626198045000002	-11.897160782893698	15	21	10	3UTR		0	1
hsa-miR-1909-5p	NM_000051	ATM	TGAGTGCCGGTGCCTGCCCTG#GGCAGGCACTCATTCAT#((((((..((((((((((...#)))))))))))))))).	11495	11512	1.0	-26.1	0	0.04985359	0.544	-0.268466	-0.08834344974999998	-7.794895910253615	16	17	16	3UTR		0	0
hsa-miR-1912-3p	NM_000051	ATM	TACCCAGAGCATGCAGTGTGAA#TCATGCCATTGCACTCCAGCCTGGGTGA#(((((((.((.((.(((((((.#.))))))).))))))))))).	9794	9822	1.0	-22.5	1	0.0001401332	0.529	-0.47112927142857147	-0.3899784056250002	-9.932823768313053	18	21	11	3UTR		0	0
hsa-miR-1914-5p	NM_000051	ATM	CCCTGTGCCCGGCCCACTTCTG#GGAACATCTCTGCTTTCACTCTTTAGAAATAATGGTCATTCGGGCTGGGCGCAGCGGC#(((((((((((((((.......#.))))))))))))).)).	9502	9560	1.0	-32.2	1	1.191952e-06	0.456	-0.177432171875	-0.14833337624999995	-4.1706235265052785	15	18	13	3UTR		0	0
hsa-miR-2114-5p	NM_000051	ATM	TAGTCCCTTCCTTGAAGCGGTC#CTGTTGGAAGGGAAGGGCTT#.((.(((((((((..(((((..#)))))...))))))))))).	11202	11222	1.0	-21.0	0	0.0004726287	0.574	-0.12189742155555555	0.18248806022500005	-8.41763659008735	16	20	11	3UTR		0	0
hsa-miR-2278	NM_000051	ATM	GAGAGCAGTGTGTGTTGCCTGG#CCTTGGCGACAGAGCAAGACTCTGCCTCA#(((.(((((((.(((((((.((#))..)))))))..))).....))))))).	12073	12102	1.0	-22.2	0	0.002330969	0.588	-0.2825014285714286	0.07386964387499995	-10.31640003075721	19	29	7	3UTR		0	0
hsa-miR-711	NM_000051	ATM	GGGACCCAGGGAGAGACGTAAG#ACCTCTGCCTCCTGGGTTCA#.((((((((((..(((.((...#)).)))..).))))))))).	10880	10900	1.0	-21.3	1	0.001275469	0.456	-0.2634722545454546	-0.186582525	-8.429258759619717	15	20	9	3UTR		0	0
hsa-miR-711	NM_000051	ATM	GGGACCCAGGGAGAGACGTAAG#CTTTGGCAAGCCCTGGGTTCTT#(((((((((((...........#.))))))))))).	10670	10692	1.0	-21.3	1	0.0001652109	0.529	0.1239719818181818	-0.13385805962500005	-10.39884692653892	11	13	11	3UTR		0	0
hsa-miR-3125	NM_000051	ATM	TAGAGGAAGCTGTGGAGAGA#TCTCTTTTACCCTATCCATTGGGCTTCTTCTT#.(((((((((((((((.((.#.)).)))))..)))))))))).	10106	10138	1.0	-21.1	1	0.03087998	0.721	0.22034811470588234	0.05409171937499999	-3.793324837357118	17	22	10	3UTR		0	0
hsa-miR-3127-5p	NM_000051	ATM	ATCAGGGCTTGTGGAATGGGAAG#TGCCTTTGGCAAGCCCTGGG#.(((((((((((.(((.((.(..#).))))).))))))))))).	10667	10687	1.0	-25.5	1	1.999723e-05	0.515	0.32368603636363635	-0.08058437219999998	-5.08245545002336	17	20	11	3UTR		0	0
hsa-miR-3132	NM_000051	ATM	TGGGTAGAGAAGGAGCTCAGAGGA#CCCTGGGTTCTTTGCTCCCCAT#((((..((((((((((((((.((.#))))))))))))).))))))).	10680	10702	1.0	-25.8	0	0.002377745	0.485	0.12317282706666673	0.006191270374999988	-9.957570382207184	20	22	13	3UTR		0	0
hsa-miR-3135a	NM_000051	ATM	TGCCTAGGCTGAGACTGCAGTG#GCTGTGGGCCAAAATCATGCCATTGCACTCCAGCCTGGGTG#.((((((((((.((.(((((((#.))))))).)))))))))))).	9780	9821	1.0	-30.1	1	1.660473e-05	0.529	-0.7024728	-0.369736018125	-7.875577707204108	19	22	12	3UTR		0	0
hsa-miR-3138	NM_000051	ATM	TGTGGACAGTGAGGTAGAGGGAGT#GCTCACTGAAACCTCTGCCTCCTGGGTTCAA#..(((((((.((((((((((((((#)))).......))))))))))))..))))).	10870	10901	1.0	-24.7	1	0.00132108	0.456	-0.22790411428571422	-0.08387971749999998	-6.199507187700468	21	31	12	3UTR		0	0
hsa-miR-3142	NM_000051	ATM	AAGGCCTTTCTGAACCTTCAGA#TCTGTTGGAAGGGAAGGGCTTA#.((((((((((...((..((((#))))..))...)))))))))).	11201	11223	1.0	-22.2	1	0.0005694444	0.574	-0.013031419399999989	0.19004212909999996	-9.286098677140124	16	22	10	3UTR		0	0
hsa-miR-3144-5p	NM_000051	ATM	AGGGGACCAAAGAGATATATAG#TATATAATCTCTTTTACCCTA#((((....(((((((((((((.#)))))).)))))))..)))).	10099	10120	1.0	-16.4	0	0.06006959	0.662	0.0493929892857143	0.18946341562500008	-13.814891846259133	17	21	7	3UTR		0	0
hsa-miR-3150a-3p	NM_000051	ATM	CTGGGGAGATCCTCGAGGTTGG#CCGGCCTCATTCCCCTCATTTTTGACCGTAAGGATTTCCCCT#..(((((((((((.((((((((#))))))))......................))))))))))).	11093	11135	1.0	-28.6	1	0.004051981	0.618	0.21184592727272725	-0.01852358249999987	-5.813840636892696	19	42	11	3UTR		0	0
hsa-miR-3154	NM_000051	ATM	CAGAAGGGGAGTTGGGAGCAGA#TGCTATGAGGCTCCTGTTCTGT#(((((.(((((((...((((..#))))....))))))).))))).	11895	11917	1.0	-23.2	0	0.003923874	0.618	0.004057357142857154	0.08768567587499995	-7.6638717654693655	16	22	7	3UTR		0	0
hsa-miR-3158-5p	NM_000051	ATM	CCTGCAGAGAGGAAGCCCTTC#GGGCTTCTTCTTTCAGA#.(((.(((((((((((((...#)))))))))))))))).	10126	10143	1.0	-25.9	0	0.0008671629	0.691	0.3952948653846154	0.10343289812500002	-7.91236201216959	16	17	16	3UTR		0	0
hsa-miR-3159	NM_000051	ATM	TAGGATTACAAGTGTCGGCCAC#GTGGCGGGCACCTGTAATCCC#..((((((((.(((((.(((((#))))).))))).)))))))).	9705	9726	1.0	-29.7	1	0.0005077338	0.456	-0.18375790625	-0.16731089249999997	-7.7817751947826395	18	21	8	3UTR		0	0
hsa-miR-3161	NM_000051	ATM	CTGATAAGAACAGAGGCCCAGAT#TTGGGCTTCTTCTTTCAGA#((((.((((..((((((((((..#)))))))))))))))))).	10124	10143	1.0	-22.5	0	0.0008671629	0.691	0.28941075000000005	0.08825103312500003	-12.123892564752666	18	19	18	3UTR		0	0
hsa-miR-3170	NM_000051	ATM	CTGGGGTTCTGAGACAGACAGT#AGTGTCTGTTTATGTCATATTCCCAGG#((((((...(((((((((((.(#).))))))))....)))...)))))).	10399	10426	1.0	-21.2	0	0.0001336262	0.559	0.5889055333333334	0.11438590537499997	-8.851285568499378	18	27	8	3UTR		0	0
hsa-miR-3176	NM_000051	ATM	ACTGGCCTGGGACTACCGG#TCCCAGGCCAA#..((((((((((.......#)))))))))).	10517	10528	1.0	-21.7	1	0.0006605105	0.544	0.2505903806	0.02101975265000001	-8.071469890113187	10	11	10	3UTR		0	0
hsa-miR-3177-3p	NM_000051	ATM	TGCACGGCACTGGGGACACGT#TGTCACCCAGGCTGGAGTGCAG#((((((((.(((((((((...#)))).))))))))...))))).	10835	10857	1.0	-24.3	1	5.860015e-05	0.456	-0.7555667999999999	-0.04982859719999997	-4.993964104447428	17	22	8	3UTR		0	0
hsa-miR-3184-5p	NM_000051	ATM	TGAGGGGCCTCAGACCGAGCTTTT#GCATGGTATGCTATGAGGCTCCTG#..((((((((((.((((.((....#)).))))......)))))))))).	11887	11911	1.0	-23.3	1	0.000510177	0.588	-0.12109305	0.10866584462499995	-6.246131332038532	16	24	10	3UTR		0	0
hsa-miR-3186-5p	NM_000051	ATM	CAGGCGTCTGTCTACGTGGCTT#GCTAGTGGGCAGAATATTTGATTGATGCCTT#.((((((((((((((.((((..#)))))))))))))............))))).	10558	10589	1.0	-22.0	1	0.007058386	0.588	-0.03026821515384616	-0.16516309477499994	-4.026373917660731	18	31	13	3UTR		0	0
hsa-miR-3188	NM_000051	ATM	AGAGGCTTTGTGCGGATACGGGG#CTGTTGCTGCACACAAGCCCA#.(.((((((((((((..((((..#))))..))))))).)))))).	10427	10448	1.0	-24.1	0	0.002832082	0.588	0.27391080092307696	0.17370096265	-5.583913391967179	17	21	7	3UTR		0	0
hsa-miR-3192-5p	NM_000051	ATM	TCTGGGAGGTTGTAGCAGTGGAA#TCCTGGGTTCAAGCAATTCTCCTGCCTCAGCCTCCCGA#..((((((((((..((((.((((#.)))).))))..)))))))))).	10889	10927	1.0	-29.2	1	0.0004494555	0.412	0.16271680000000002	-0.1728521925	-7.102971249558938	18	23	10	3UTR		0	0
hsa-miR-3194-5p	NM_000051	ATM	GGCCAGCCACCAGGAGGGCTG#TAGCCGAGCATGGTGGCGGGCA#.(((.((((((((...(((((#)))))...).))))))).))).	9693	9715	1.0	-27.5	0	3.881901e-05	0.515	0.18594927777777778	-0.18628829374999997	-9.737700570244245	16	22	7	3UTR		0	0
hsa-miR-3196	NM_000051	ATM	CGGGGCGGCAGGGGCCTC#GGGCTGTTGCTGCACACAAGCCCA#.((((((((((.(((((.#))))).))))))).......))).	10424	10448	1.0	-23.6	1	0.002832082	0.588	0.2818630242352942	0.17260252765	-7.140128146953473	15	24	7	3UTR		0	0
hsa-miR-3200-3p	NM_000051	ATM	CACCTTGCGCTACTCAGGTCTG#ACCTGGGAGGTGAAGGTT#.(((((.((((.(((((((...#))))))).))))))))).	9762	9780	1.0	-20.4	0	0.0001857625	0.485	-0.3120809714285714	-0.3444330149999999	-8.683814681824792	16	18	9	3UTR		0	0
hsa-miR-3202	NM_000051	ATM	TGGAAGGGAGAAGAGCTTTAAT#TAATCTCTTCTCCATCCT#.(((..(((((((((.......#.))))))))).))).	11349	11367	1.0	-19.1	0	0.05377967	0.574	0.1281673344444444	0.29134741899999994	-10.04636985366625	12	15	9	3UTR		0	0
hsa-miR-4320	NM_000051	ATM	GGGATTCTGTAGCTTCCT#AGGACAGCTACAGCATCA#..(((.((((((((((((#)))).)))))))).))).	10753	10771	1.0	-19.3	0	0.00346089	0.559	0.29756896923076925	0.05507104787500002	-6.857959480565336	15	18	8	3UTR		0	0
hsa-miR-4324	NM_000051	ATM	CCCTGAGACCCTAACCTTAA#AAGGGAAGGGCTTAGGT#.((((((.((((..((((..#))))..)))))))))).	11209	11226	1.0	-21.4	1	0.003637216	0.574	0.4541653666666667	0.18586661784999997	-8.252930296724397	14	17	10	3UTR		0	0
hsa-miR-4263	NM_000051	ATM	ATTCTAAGTGCCTTGGCC#GGCCAAGGCAA#........((((((((((#)))))))))).	10522	10533	1.0	-20.1	0	0.004223261	0.544	0.4966379206	0.03255321015000001	-19.423879868695398	10	11	10	3UTR		0	0
hsa-miR-4270	NM_000051	ATM	TCAGGGAGTCAGGGGAGGGC#CCCTCCCCTAAAACCAATCTCCAGAACTTTTTGGA#(((((((((((((((((((.#)))))))))..............)).)))))))).	11531	11566	1.0	-23.3	1	0.0002810267	0.588	0.05445423558823529	0.14550925037499995	-3.937574446201665	19	35	9	3UTR		0	0
hsa-miR-4284	NM_000051	ATM	GGGCTCACATCACCCCAT#GGAGGTGAAGGTTGCTGTGGGCCA#.(((((((((((((((..#)).))))).......)))))))).	9767	9791	1.0	-22.9	1	0.0007370558	0.471	-0.48244493478260864	-0.33304644187499993	-3.793324837357118	15	24	8	3UTR		0	0
hsa-miR-4287	NM_000051	ATM	TCTCCCTTGAGGGCACTTT#GTGTCCAGATTAAGGGAGAT#((((((((((((((((...#))))))...)))))))))).	12517	12537	1.0	-23.9	1	0.0001447593	0.559	0.2626006894736842	0.11216802749999999	-3.937574446201665	16	20	10	3UTR		0	1
hsa-miR-4330	NM_000051	ATM	CCTCAGATCAGAGCCTTGC#GCAAGGCTTTATCTATGGG#((..((((.((((((((((#))))))))))))))..)).	10373	10392	1.0	-21.6	0	0.0006997081	0.662	-0.12287386	0.139100550225	-9.583525853713066	16	19	14	3UTR		0	0
hsa-miR-500b-3p	NM_000051	ATM	GCACCCAGGCAAGGATTCTG#TCCAGCCTGGGTGACA#((((((((((..(((.....#))).))))))))).).	9808	9824	1.0	-22.5	1	0.0003897947	0.544	-0.5460522045454546	-0.41401658999999985	-10.342201311511984	13	16	9	3UTR		0	1
hsa-miR-3609	NM_000051	ATM	CAAAGTGATGAGTAATACTGGCTG#GCCAGTCAGTTGCTCAA#........((((((((((((((..#))))))..)))))))).	12432	12449	1.0	-19.1	0	0.004447135	0.574	-0.06327692500000001	0.3506366000000001	-19.423879868695398	14	17	8	3UTR		0	0
hsa-miR-3613-3p	NM_000051	ATM	ACAAAAAAAAAAGCCCAACCCTTC#GAAGGGAAGGGCTTA#..........((((((..((((((#))))))..)))))).	11208	11223	1.0	-20.1	0	0.0005694444	0.574	0.17589810000000003	0.2258758252250001	-21.72277599526934	12	15	6	3UTR		0	1
hsa-miR-3620-5p	NM_000051	ATM	GTGGGCTGGGCTGGGCTGGGCC#GGACAGCTACAGCATCAGCTCACA#((((((((((((((((((..((#)).))))).)))).))))))))).	10754	10778	1.0	-30.1	1	0.01604564	0.544	0.25937816030000005	0.14019912294999998	-3.937574446201665	20	24	9	3UTR		0	0
hsa-miR-3663-5p	NM_000051	ATM	GCTGGTCTGCGTGGTGCTCGG#TGAGCCACCGCGCCCGGCC#(((((...((((((((((((.#))))).)))))))))))).	11080	11099	1.0	-26.8	0	0.0002001192	0.441	-0.26685215384615385	-0.01632664499999996	-9.695854671446662	17	19	12	3UTR		0	0
hsa-miR-3679-5p	NM_000051	ATM	TGAGGATATGGCAGGGAAGGGGA#TCCCCTTTCTTGTAAGTTCTG#..(((((...(((((((((((((#)))))))))))))..))))).	11129	11150	1.0	-24.3	0	0.01145311	0.691	0.42938027692307684	-0.03664764249999995	-9.569531775126862	18	21	13	3UTR		0	0
hsa-miR-3682-5p	NM_000051	ATM	CTACTTCTACCTGTGTTATCAT#GGTATCTAGTTTGATACATAGGTAGAAGTGGA#(((((((((((((((.(((((.#.)))))))))))))))))))).	11223	11255	1.0	-28.8	1	2.749405e-05	0.559	0.1993308404	0.04956189934999997	-4.1706235265052785	20	22	20	3UTR		0	0
hsa-miR-3690	NM_000051	ATM	ACCTGGACCCAGCGTAGACAAAG#TCTGCCTCCTGGGTTCAA#...(((((((((.(((((.....#)))))...))))))))).	10883	10901	1.0	-20.0	0	0.00132108	0.456	-0.28299971111111116	-0.16296633749999997	-7.803670806344982	14	18	9	3UTR		0	0
hsa-miR-3692-5p	NM_000051	ATM	CCTGCTGGTCAGGAGTGGATACTG#AGAGACCAGCCTGGCCAGTATGGT#(((((((((((((..(((...((.#))...))).))))))))))).)).	9638	9662	1.0	-24.4	1	0.000129524	0.515	-0.14580314285714285	-0.042060114999999974	-5.529863923972706	18	24	11	3UTR		0	0
hsa-miR-3713	NM_000051	ATM	GGTATCCGTTTGGGGATGGT#ACCTCCCCAAAGTGTTTACCT#((((..((((((((((.(((#))))))))))).))..)))).	12570	12591	1.0	-21.6	0	4.516131e-06	0.574	0.053634372727272714	-0.10160173500000003	-9.957570382207184	17	21	11	3UTR		0	0
hsa-miR-3689b-3p	NM_000051	ATM	CTGGGAGGTGTGATATTGTGGT#ACCCTACTTTGTGCAGGTCATACCTCCCC#..((((((((((((..(((...#.))).)))))))))))).	12549	12578	1.0	-23.9	1	0.0006546429	0.544	-0.219416725	-0.03346784875000002	-5.925499359926538	15	18	12	3UTR		0	0
hsa-miR-3912-5p	NM_000051	ATM	ATGTCCATATTATGGGTTAGT#ACTGACCCATATTATGTACAG#.(((.((((.(((((((((((#))))))))))).)))).))).	12237	12258	1.0	-22.0	0	0.02525142	0.647	0.009905456363636368	0.07743911924999997	-9.154868480497768	18	21	11	3UTR		0	0
hsa-miR-3913-3p	NM_000051	ATM	AGACATCAAGATCAGTCCCAAA#TGGGAATCTTGAGTGTCTG#((((((((((((...(((((..#)))))))))))).))))).	10388	10407	1.0	-20.4	1	0.03669336	0.574	0.1691382923076923	0.17919293794999996	-6.818994536638949	17	19	12	3UTR		0	1
hsa-miR-3919	NM_000051	ATM	GCAGAGAACAAAGGACTCAGT#ACTGCCTGCCTTTGGCAAGCCCTGGGTTCTTTGCT#(((((((((..(((.((....#.)).)))..))))))))).	10661	10696	1.0	-19.3	1	0.0007006927	0.471	-0.07796086666666664	-0.08607669720000001	-8.74030495019083	14	19	9	3UTR		0	1
hsa-miR-3926	NM_000051	ATM	TGGCCAAAAAGCAGGCAGAGA#TCCCACTGCCTGCCTTTGGCA#..((((((..((((((((.((#))...)))))))).)))))).	10657	10678	1.0	-23.0	1	5.507168e-06	0.5	-0.5655391750000001	-0.08223217227500002	-7.255896845946231	16	21	8	3UTR		0	0
hsa-miR-676-3p	NM_000051	ATM	CTGTCCTAAGGTTGTTGAGTT#ATTCCAGCCTTGGCGACAGA#((((((((((((((..((((.#))))))))))))).))))).	12066	12086	1.0	-21.1	1	8.418097e-06	0.559	-0.126551	0.12555256262499997	-4.906073086755913	18	20	13	3UTR		0	0
hsa-miR-3928-5p	NM_000051	ATM	TGAAGCTCTAAGGTTCCGCCTGC#CAGGCGAAAAGAATCTGGGGTTTG#..(((((((.((((((((((((.#))))))....))))))))))))).	12409	12433	1.0	-21.9	1	0.000117781	0.603	0.3370101875	0.16923007249999997	-6.199507187700468	19	24	13	3UTR		0	0
hsa-miR-3934-3p	NM_000051	ATM	TGCTCAGGTTGCACAGCTGGGA#TCCAGCCTGGGTGACAAGAGCGA#(((((..(((((.((((((((.#)))))).)).)))))..))))).	9808	9831	1.0	-23.6	0	0.0005610609	0.618	-0.5562772277777777	-0.4266681774999999	-8.671350354932274	18	23	6	3UTR		0	0
hsa-miR-3936	NM_000051	ATM	TAAGGGGTGTATGGCAGATGCA#GCGTGTGCCAACACGCCCG#...(((((((.(((((.((((.#)))).))))))))).))).	10943	10962	1.0	-26.5	0	0.000121891	0.515	-0.08772425	-0.05257453749999998	-9.33931466908909	16	19	9	3UTR		0	0
hsa-miR-3943	NM_000051	ATM	TAGCCCCCAGGCTTCACTTGGCG#GCCAAGAGACCAGCCTGGC#......(((((((((.((((((.#)))))).))..))))))).	9634	9653	1.0	-24.1	0	0.000190575	0.456	0.19003872727272728	-0.06356780874999998	-15.799607484947062	15	19	7	3UTR		0	0
hsa-miR-3944-5p	NM_000051	ATM	TGTGCAGCAGGCCAACCGAGA#TCTTGAGTGTCTGTTTATGTCATATTCCCAGGGCTGTTGCTGCACAC#(((((((((((((........#.))))..))))))))).	10394	10441	1.0	-21.8	1	0.0008813921	0.588	0.14367736000000003	0.12976386795	-5.762913004276319	13	17	9	3UTR		0	0
hsa-miR-4420	NM_000051	ATM	GTCACTGATGTCTGTAGCTGAG#CTGGCAAATTGTTCCAGGACAGCTACAGCATCAGC#....((((((.(((((((((..#.))))))))))))))).	10738	10773	1.0	-24.9	0	0.005770502	0.559	0.405346688888889	0.03914385772500005	-12.371336944048279	15	17	15	3UTR		0	0
hsa-miR-4420	NM_000051	ATM	GTCACTGATGTCTGTAGCTGAG#CAGCTGCGGAGATTAACAAATGGGTGATT#(((((((((.((((((((((..#)))))))))).)))........)))))).	11384	11413	1.0	-23.3	1	0.0126953	0.559	0.3292142	0.034467512749999984	-5.180080914529843	19	29	10	3UTR		0	0
hsa-miR-4425	NM_000051	ATM	TGTTGGGATTCAGCAGGACCAT#GGCACCTGTAATCCCAGCT#.(((((((((..(((((.((..#))..)))))))))))))).	9711	9730	1.0	-22.2	1	5.127541e-05	0.426	-0.20765541666666662	-0.1331517175	-9.964902622363823	16	19	14	3UTR		0	0
hsa-miR-4429	NM_000051	ATM	AAAAGCTGGGCTGAGAGGCG#TGCCAACACGCCCGGCTA#...((((((((((...((((#))))..)).)))))))).	10948	10966	1.0	-20.8	0	0.002171771	0.529	-0.2674667272727273	-0.004793037499999993	-8.339878751753394	14	18	8	3UTR		0	0
hsa-miR-4433a-3p	NM_000051	ATM	ACAGGAGTGGGGGTGGGACAT#GTGTCCCACCTTTATGGCA#...(..(((((((((((((((#)))))))))))))))..).	10614	10633	1.0	-24.3	0	0.0009861645	0.529	-0.25468502666666665	-0.07014952969999999	-12.534536129684257	16	19	15	3UTR		0	0
hsa-miR-4437	NM_000051	ATM	TGGGCTCAGGGTACAAAGGTT#AACCTCTGCCTCCTGGGTTCAA#(((((((((((..((.(((((#))))).))..))))))))))).	10879	10901	1.0	-21.4	1	0.00132108	0.456	-0.21154667272727276	-0.18768094999999996	-8.806557448767878	18	22	11	3UTR		0	0
hsa-miR-4446-3p	NM_000051	ATM	CAGGGCTGGCAGTGACATGGGT#CCCAGGGCTGTTGCTGCACACAAGCCCA#..(((((((((((((((((((.#))))....))))))))).))...)))).	10420	10448	1.0	-25.4	1	0.002832082	0.588	0.18403402288888893	0.09022068264999998	-4.95700071937229	19	28	9	3UTR		0	0
hsa-miR-4450	NM_000051	ATM	TGGGGATTTGGAGAAGTGGTGA#CATTTCTCTGTCCCCC#.((((((..(((((((((....#))))))))))))))).	11256	11272	1.0	-21.9	1	0.01754741	0.618	-0.014496021555555553	0.163150095525	-7.163349424783512	15	16	15	3UTR		0	0
hsa-miR-4455	NM_000051	ATM	AGGGTGTGTGTGTTTTT#GCACACAAGCCCA#.((((.(((((((....#))))))).)))).	10435	10448	1.0	-17.4	0	0.002832082	0.588	0.42696568657142864	0.177545407725	-7.519622156624818	11	13	7	3UTR		0	0
hsa-miR-4457	NM_000051	ATM	TCACAAGGTATTGACTGGCGTA#TGCCAGTCAGTTGCTC#......((((((((((((((..#))))))))))).))).	12431	12447	1.0	-19.0	0	0.001896466	0.574	0.020187020000000014	0.34722986375000015	-15.566558404643448	14	16	11	3UTR		0	0
hsa-miR-3135b	NM_000051	ATM	GGCTGGAGCGAGTGCAGTGGTG#GCCATTGTATTCCAGCCT#(((((((....((((((((((.#))))))))))))))))).	12058	12076	1.0	-26.2	1	0.004057683	0.544	0.022186799999999996	0.09689668762499996	-11.374879977366588	17	18	17	3UTR		0	0
hsa-miR-4470	NM_000051	ATM	TGGCAAACGTGGAAGCCGAGA#GCTTCCATGTGTCCCAC#(((...((((((((((.....#))))))))))...))).	10606	10623	1.0	-19.6	0	0.002336774	0.515	-0.33377107999999994	-0.007539194699999988	-12.989592657166373	13	17	10	3UTR		0	0
hsa-miR-4478	NM_000051	ATM	GAGGCTGAGCTGAGGAG#CCTCCTCGGCCTCC#(((((((((..((((..#))))))))))))).	11044	11058	1.0	-22.0	1	0.003374143	0.412	-0.3708733333333333	-0.12507064249999997	-8.237904470243807	13	14	13	3UTR	MIRT769503	0	1
hsa-miR-3689c	NM_000051	ATM	CTGGGAGGTGTGATATTGTGGT#ACCCTACTTTGTGCAGGTCATACCTCCCC#..((((((((((((..(((...#.))).)))))))))))).	12549	12578	1.0	-23.9	1	0.0006546429	0.544	-0.219416725	-0.03346784875000002	-5.925499359926538	15	18	12	3UTR		0	0
hsa-miR-4479	NM_000051	ATM	CGCGCGGCCGTGCTCGGAGCAG#CTGTCTCTACTAAAAATACAAAAATTAGCCGAGCATGGTGGCGGGC#(.(((.(((((((((((.....#.))))))))))).))).).	9668	9714	1.0	-31.3	0	3.524561e-05	0.515	-0.3620300818181818	-0.0066358712499999944	-7.002209089409883	15	19	11	3UTR		0	0
hsa-miR-4481	NM_000051	ATM	GGAGTGGGCTGGTGGTT#GCACACAAGCCCATTCTT#((((((((((.(((((.#)).))).)))))))))).	10435	10453	1.0	-20.9	1	0.01406592	0.574	0.1099916206	0.185234387725	-6.7623489216120145	15	18	10	3UTR		0	0
hsa-miR-4484	NM_000051	ATM	AAAAGGCGGGAGAAGCCCCA#TGGGTTCAAGCAATTCTCCTGCCTC#...(((((((((((((((((#)))).....))..))))))))))).	10892	10917	1.0	-23.8	0	0.00647204	0.412	-0.10969258333333338	-0.17559827500000003	-6.514540193678739	17	25	11	3UTR		0	0
hsa-miR-4489	NM_000051	ATM	TGGGGCTAGTGATGCAGGACG#TGTCATATTCCCAGGGCTGTTGCTGCACACAAGCCCA#..(((((.(((.(((((((((#.)))).)))))))).))))).	10411	10448	1.0	-22.8	0	0.002832082	0.588	0.5801182600000001	0.11383655279999999	-10.617438958149275	17	21	8	3UTR		0	0
hsa-miR-4489	NM_000051	ATM	TGGGGCTAGTGATGCAGGACG#TGCCTGCCTTTGGCAAGCCCTG#.((((((.((.(.(((((.((#)))))))...).)).)))))).	10663	10685	1.0	-20.8	1	0.002439511	0.529	0.4468428666666666	-0.09541310970000001	-10.220864854614343	16	22	7	3UTR		0	0
hsa-miR-4492	NM_000051	ATM	GGGGCTGGGCGCGCGCC#GCCACCGCGCCCGGCCTCA#(((((((((((((.((.#))...))))))))))))).	11083	11102	1.0	-31.5	1	0.001075135	0.441	-0.7298805384615383	-0.008088514999999963	-4.794414363722071	15	19	13	3UTR		0	0
hsa-miR-4492	NM_000051	ATM	GGGGCTGGGCGCGCGCC#GGCGTGTGCCAACACGCCCG#.((((((((((((((((#))))))))))..)).)))).	10942	10962	1.0	-28.7	1	0.000121891	0.515	-0.1894732105263158	-0.0564190375	-3.793324837357118	16	20	10	3UTR		0	0
hsa-miR-4496	NM_000051	ATM	GAGGAAACTGAAGCTGAGAGGG#CCCATTCTTATTTTAATTTCTTGGCTTTAGGGTTTCCA#..(((((((((((((((((((.#.))))))))))))..))))))).	10444	10482	1.0	-21.9	1	0.003569922	0.647	0.2323880196190476	0.194571000225	-4.95700071937229	19	23	12	3UTR		0	0
hsa-miR-4497	NM_000051	ATM	CTCCGGGACGGCTGGGC#CCCAGCTGCGGAGA#(((((...((((((((.#))))))))))))).	11382	11396	1.0	-22.1	0	0.0001602044	0.559	0.01502225124999998	0.06977571900000003	-9.695854671446662	13	14	13	3UTR		0	0
hsa-miR-4498	NM_000051	ATM	TGGGCTGGCAGGGCAAGTGCTG#AGTCTTGCTCTGTCACCCAG#((((.((((((((((((.(((.#))))))))))))))))))).	10825	10845	1.0	-28.2	0	3.560992e-06	0.5	-0.3183935	-0.04268887469999999	-8.056611621014136	19	20	19	3UTR		0	0
hsa-miR-4505	NM_000051	ATM	AGGCTGGGCTGGGACGGA#CCAAGAGACCAGCCTGGCCA#.(((((((((((......#.))))))))))).	9635	9655	1.0	-23.8	1	1.609721e-05	0.471	0.11642945454545454	-0.03952982249999997	-6.907794008098015	11	13	11	3UTR		0	0
hsa-miR-4507	NM_000051	ATM	CTGGGTTGGGCTGGGCTGGG#CCAGCCTGGCCAGTATGGTGAAACCCT#..(((((.(((((((((((.#)))))))))))..........))))).	9643	9670	1.0	-26.6	0	0.001587939	0.529	0.09802727272727273	-0.031938846249999965	-7.27063564855292	16	27	11	3UTR		0	0
hsa-miR-4508	NM_000051	ATM	GCGGGGCTGGGCGCGCG#TGCTGGGATTACAGGTGTGAGCCACCGCGCCCGGCCTCA#..(((((((((((((..#.))))))))))))).	11063	11102	1.0	-30.1	1	0.001075135	0.441	-0.0877240769230769	-0.22392902249999996	-5.1900497996759025	13	15	13	3UTR		0	0
hsa-miR-4510	NM_000051	ATM	TGAGGGAGTAGGATGTATGGTT#AACTTCTCATTCTATTCTCTTT#.((((((((((((((...((((#))))...)))))))))))))).	9984	10006	1.0	-19.9	1	0.6752065	0.691	0.26627653571428567	0.045235708125	-4.026373917660731	18	22	14	3UTR		0	0
hsa-miR-4512	NM_000051	ATM	CAGGGCCTCACTGTATCGCCCA#GGTATGCTATGAGGCTCCTGT#((((((((((..((((.(((..#)))))))..)))))).)))).	11891	11912	1.0	-24.3	1	0.0008892311	0.603	-0.12407031818181817	0.13220465074999999	-10.10915223120837	17	21	7	3UTR		0	0
hsa-miR-4514	NM_000051	ATM	ACAGGCAGGATTGGGGAA#TTCCCACTGCCTGCCTT#..(((((((....(((((#)))))....))))))).	10656	10673	1.0	-21.0	1	1.389885e-05	0.456	-0.37017648571428563	-0.043238117275	-13.660215585373416	12	17	7	3UTR		0	0
hsa-miR-4525	NM_000051	ATM	GGGGGGATGTGCATGCTGGTT#CCGGCCTCATTCCCCTCA#(((((((.(((.(.(((((..#))))).))))))))))).	11093	11111	1.0	-22.0	1	0.007430791	0.456	-0.2823022857142857	-0.0036948074999999803	-10.454852602499058	16	18	11	3UTR		0	0
hsa-miR-4530	NM_000051	ATM	CCCAGCAGGACGGGAGCG#GCTCCTGTTCTGTTC#...((((((((((((((.#)))))))))))))).	11904	11919	1.0	-24.7	0	0.007117339	0.603	-0.1655389642857143	0.11071276950000003	-6.514540193678739	14	15	14	3UTR		0	0
hsa-miR-4534	NM_000051	ATM	GGATGGAGGAGGGGTCT#AGGCTCCTGTTCTGTTCA#((((((((.((((((((#)))))))).)))))))).	11902	11920	1.0	-21.9	1	0.010938	0.603	-0.020797312500000012	0.09126766962499995	-4.993964104447428	16	18	8	3UTR		0	0
hsa-miR-1587	NM_000051	ATM	TTGGGCTGGGCTGGGTTGGG#CCCAAAGTGCTGGGATTACAGGTGTGAGCCACCGCGCCCGGCCTC#..(((((((((..((.(((.#.)))))..))))))))).	11056	11101	1.0	-26.9	1	0.000814697	0.441	-0.10725155555555552	-0.238208485	-9.825983721938503	14	18	9	3UTR		0	0
hsa-miR-4537	NM_000051	ATM	TGAGCCGAGCTGAGCTTAGCTG#GGCTGGGCGCAGCGGCTCAC#((((((..((((.((((((((.#)))))))).)))))))))).	9544	9564	1.0	-28.9	0	1.265597e-06	0.412	-0.6771688625	-0.0015752106249999967	-9.08402652291986	18	20	10	3UTR	MIRT524821	0	0
hsa-miR-4537	NM_000051	ATM	TGAGCCGAGCTGAGCTTAGCTG#CAGCTACAGCATCAGCTCACATATTCACCTCTCTGGTTTT#.(((((((((((((((((((((#)))))).))).)))))))................))))).	10757	10797	1.0	-24.6	1	0.02695976	0.588	0.1139354054358975	0.024315247874999994	-3.793324837357118	21	40	7	3UTR	MIRT524821	0	0
hsa-miR-4540	NM_000051	ATM	TTAGTCCTGCCTGTAGGTTTA#GAGGCTGAGGCAGGAG#....((((((((.(((.(((.#))).))))))))))).	9736	9752	1.0	-19.0	0	3.095839e-05	0.456	0.27169806250000006	-0.3128040112499999	-10.835693081304171	14	16	11	3UTR		0	0
hsa-miR-3960	NM_000051	ATM	GGCGGCGGCGGAGGCGGGGG#CTCCTGCCTCAGCCTCCCGAGTAGCTGGGACTACAGGCGTGTGCCA#(((((.(((.((((((((((#)))))))))).))).)).........................))).	10907	10953	1.0	-29.5	0	4.673091e-05	0.485	0.08363030000000002	-0.22942110999999998	-7.08103967572289	18	46	10	3UTR		0	0
hsa-miR-3976	NM_000051	ATM	TATAGAGAGCAGGAAGATTAATGT#TATTAAATTTAGTTCCTGCTGTTTATAT#((((((.((((((((.........#.)))))))).)))))).	10277	10305	1.0	-18.9	0	0.04411483	0.735	0.088023825	-0.08204919734999999	-5.7143100613765965	14	17	8	3UTR		0	0
hsa-miR-4632-5p	NM_000051	ATM	GAGGGCAGCGTGGGTGTGGCGGA#CCACCGCGCCCGGCCTCATTCCCCTCA#(((((..((.(((((((((.((.#)).))))))))))).......))))).	11084	11111	1.0	-28.9	0	0.007430791	0.456	-0.8688266666666666	-0.0388444275	-8.624726210594211	18	27	11	3UTR		0	0
hsa-miR-4633-3p	NM_000051	ATM	AGGAGCTAGCCAGGCATATGCA#GCGTGTGCCAACACGCCCGGCTAATTTTTTGTATTTTTATTAGAGACGGAGTTTCA#.((((((((((.(((((((((.#))))))))).........))))...........................)))))).	10943	10999	1.0	-20.8	1	0.0004010086	0.574	-0.16491086486486492	-0.1574743175	-7.140128146953473	19	56	9	3UTR		0	0
hsa-miR-4648	NM_000051	ATM	TGTGGGACTGCAAATGGGAG#CTTCCATGTGTCCCACC#.(((((((.(((..((((((#)))))))))))))))).	10607	10624	1.0	-20.9	1	0.002219786	0.529	-0.15676800000000002	-0.10969271962500002	-6.9956850257895296	16	17	16	3UTR		0	0
hsa-miR-4650-5p	NM_000051	ATM	TCAGGCCTCTTTCTACCTT#GGGGTGGAAGGAGGTA#....(((((((((((((((#))))))))))))))).	10633	10649	1.0	-23.5	0	2.769488e-05	0.471	0.03822858746666665	-0.09815929977499996	-9.546562468637928	15	16	15	3UTR		0	0
hsa-miR-4652-5p	NM_000051	ATM	AGGGGACTGGTTAATAGAACTA#TAGTTCTATTAAATTTAGTTCCTG#.(((((((((((((((((((((#))))))))))))..))))))))).	10271	10295	1.0	-22.1	1	0.02199144	0.735	-0.1144687040869565	-0.12279562242499997	-3.793324837357118	21	24	12	3UTR		0	0
hsa-miR-4654	NM_000051	ATM	TGTGGGATCTGGAGGCATCTGG#CAGTTGTGTCCAGATTAAGGGAGATAATAGCTTTCCCACC#.((((((((((((.(((.(((.#))).))).))))))...................)))))).	12512	12552	1.0	-25.7	1	0.06265525	0.544	0.1221685387096774	0.12579481250000005	-4.650164754877524	18	40	6	3UTR		0	0
hsa-miR-4654	NM_000051	ATM	TGTGGGATCTGGAGGCATCTGG#GCTTCCATGTGTCCCACC#.(((((((.(((((((......#)))))))...))))))).	10606	10624	1.0	-23.3	1	0.002219786	0.529	-0.2948559142857143	-0.008088457200000024	-4.849714495602881	14	18	7	3UTR		0	0
hsa-miR-4656	NM_000051	ATM	TGGGCTGAGGGCAGGAGGCCTGT#GCAGTGGCATGATCTCAGCTCACTGAAACCTCTGCCTCCTGGGTTCAAGCAATTCTCCTGCCTCAGCCTC#.(((((((.(((((((((..(((#.)))..)))))))))))))))).	10853	10923	1.0	-31.3	1	0.0006717399	0.382	-0.38552	-0.12561988477499997	-4.849714495602881	19	23	16	3UTR		0	0
hsa-miR-4667-5p	NM_000051	ATM	ACTGGGGAGCAGAAGGAGAACC#GGTTCTTTGCTCCCCAT#..(((((((((....(((((((#)))))))))))))))).	10685	10702	1.0	-25.8	1	0.002377745	0.485	-0.2634720882222222	0.04463601779999998	-11.18522411940593	16	17	16	3UTR		0	0
hsa-miR-4667-3p	NM_000051	ATM	TCCCTCCTTCTGTCCCCACAG#TGTGTCCCACCTTTATGGCAGGGGTGGAAGGAGGT#..((((((((((.((((....#.)))))))))))))).	10613	10648	1.0	-25.3	1	1.399809e-05	0.471	-0.4875513000000001	-0.1173817522	-6.246131332038532	14	16	14	3UTR		0	0
hsa-miR-219b-5p	NM_000051	ATM	AGATGTCCAGCCACAATTCTCG#CGAGCATGGTGGCGGGCACCTG#((.(((((.(((((.((.((((#)))).)).)))))))))).)).	9697	9719	1.0	-21.6	0	1.865455e-05	0.485	0.2691685	-0.18375797249999998	-7.286953139004511	18	22	10	3UTR		0	0
hsa-miR-4674	NM_000051	ATM	CTGGGCTCGGGACGCGCGGCT#AGCCACCGCGCCCGGCCTC#..((((.((((.((((.((((#))))..)))))))))))).	11082	11101	1.0	-27.0	0	0.000814697	0.441	0.03310275000000002	-0.10749584499999998	-9.847490563839964	16	19	12	3UTR		0	0
hsa-miR-4681	NM_000051	ATM	AACGGGAATGCAGGCTGTATCT#AGGTGTGAGCCACCGCGCCCGGCCTCATTCCCC#...(((((((.((((((.....#.))))))))))))).	11075	11108	1.0	-22.0	0	0.004557359	0.456	0.09430071428571431	-0.04598403249999998	-9.33931466908909	13	15	13	3UTR		0	0
hsa-miR-4685-5p	NM_000051	ATM	CCCAGGGCTTGGAGTGGGGCAAGGTT#ACCTTTATGGCAGGGGTGGAAGGAGGTACATTTAATTCCCACTGCCTGCCTTTGGCAAGCCCTGGGT#(((((((((((....(((((.((((.#.)))))))))...))))))))))).	10621	10688	1.0	-36.1	1	2.582324e-05	0.515	0.16790938236363637	-0.12012783727499997	-10.165797846235305	20	25	11	3UTR		0	0
hsa-miR-4686	NM_000051	ATM	TATCTGCTGGGCTTTCTGGTGTT#ACATACAGATCACAAGCCTAGGAGAA#..(((.((((((((((((((((.#)))).))))....)))))))).))).	11959	11985	1.0	-22.0	0	0.3664873	0.691	0.1522104052380952	0.23505878175000006	-6.857959480565336	19	26	8	3UTR		0	0
hsa-miR-4687-3p	NM_000051	ATM	TGGCTGTTGGAGGGGGCAGGC#CTGCCTGCCTTTGGCAAGCCC#.((((((((((((((((((..#)))))).))))))))).))).	10662	10683	1.0	-25.7	1	0.0002510263	0.515	-0.16461413000000003	-0.16571231220000002	-3.793324837357118	18	21	9	3UTR		0	0
hsa-miR-1343-5p	NM_000051	ATM	TGGGGAGCGGCCCCCGGGTGGG#CAAGCCCTGGGTTCTTTGCTCCCCAT#(((((((((((((..((((..(#)..)))).))))....))))))))).	10676	10702	1.0	-28.9	1	0.002377745	0.485	0.04925537682352945	0.016626177874999995	-5.529863923972706	18	26	9	3UTR		0	1
hsa-miR-4692	NM_000051	ATM	TCAGGCAGTGTGGGTATCAGAT#TCCCACTGCCTGC#.(((((((((.(((........#)))))))))))).	10657	10670	1.0	-20.2	1	1.939654e-05	0.441	-0.35622815555555554	-0.07014950227499998	-7.586597953321716	12	13	12	3UTR		0	0
hsa-miR-4695-5p	NM_000051	ATM	CAGGAGGCAGTGGGCGAGCAGG#CTGGAGTGCAGTGGCATGATCTCAGCTCACTGAAACCTCTGCCTCCTGG#((((((((((.(((.((((.((#.)).)))).).....)).)))))))))).	10846	10895	1.0	-28.0	1	0.0007316641	0.441	-0.07014950000000002	-0.12012779234999996	-7.49779848186265	19	29	10	3UTR	MIRT771169	0	0
hsa-miR-4700-5p	NM_000051	ATM	TCTGGGGATGAGGACAGTGTGT#ACACACTTCCTCCTCATCTCCT#...(((((((((((.(((((((#)))))))...))))))))))).	10533	10555	1.0	-28.5	0	0.1396078	0.529	-0.2195352909090909	0.096811087725	-7.249989753929374	18	22	11	3UTR		0	0
hsa-miR-4700-5p	NM_000051	ATM	TCTGGGGATGAGGACAGTGTGT#CGCGCCCGGCCTCATTCCCC#...((((((((((...(((((.#)))))....)))))))))).	11088	11108	1.0	-23.6	0	0.004557359	0.456	0.039693200000000026	-0.018523412500000017	-8.339878751753394	15	20	10	3UTR		0	0
hsa-miR-4707-3p	NM_000051	ATM	AGCCCGCCCCAGCCGAGGTTCT#AGCCGAGCATGGTGGCGGGCA#.((((((((((((...((((..#))))..)).))).))))))).	9694	9715	1.0	-27.6	1	3.881901e-05	0.515	-0.051820392857142863	-0.15465932999999998	-5.618663395431772	16	21	7	3UTR		0	0
hsa-miR-4714-3p	NM_000051	ATM	CCAACCTAGGTGGTCAGAGTTG#CAGCTCACTGAAACCTCTGCCTCCTGGGTTC#..((((((((.((.(((((...#.))))))).)))))))).	10868	10899	1.0	-23.6	1	0.001157718	0.441	-0.2689639999999999	-0.16626167999999994	-8.638615112303047	15	18	8	3UTR		0	0
hsa-miR-4716-3p	NM_000051	ATM	AAGGGGGAAGGAAACATGGAGA#TCTCCTCACCTTCCCCTC#..(((((((((......(((((#)))))...))))))))).	11518	11536	1.0	-22.9	1	0.3497855	0.544	-0.5359217222222222	0.19668028137499996	-11.418273199709544	14	18	9	3UTR		0	0
hsa-miR-4717-5p	NM_000051	ATM	TAGGCCACAGCCACCCATGTGT#GCATGGTGGCGGGCA#...(((.(.((((.((((((..#)))))))))))))).	9700	9715	1.0	-20.6	0	3.881901e-05	0.515	-0.027721708333333334	-0.13188648125000002	-9.971456304316227	14	15	14	3UTR		0	0
hsa-miR-4721	NM_000051	ATM	TGAGGGCTCCAGGTGACGGTGG#CCACCGCGCCCGGCCTCATTCCCCTCAT#((((((..((.((((.((((((#)))))))))).))........)))))).	11084	11112	1.0	-26.6	0	0.01335987	0.441	0.3003861666666667	-0.03829505750000002	-10.85271946596758	18	28	10	3UTR		0	0
hsa-miR-4722-5p	NM_000051	ATM	GGCAGGAGGGCTGTGCCAGGTTG#CAGCCTGGCCAGTATGGTGAAACCCTGTCT#((((((...((((.(((((((((#)))))))))))))..........)))))).	9644	9674	1.0	-28.5	0	0.001327072	0.544	0.14096599999999998	-0.015491808749999957	-9.708125486019785	19	30	13	3UTR	MIRT771530	0	0
hsa-miR-4722-5p	NM_000051	ATM	GGCAGGAGGGCTGTGCCAGGTTG#CCTGGGTTCAAGCAATTCTCCTGCCT#((((((((((((...(((((...#))))).....)))...))))))))).	10890	10916	1.0	-28.3	1	0.009423493	0.412	0.02065386666666667	-0.18823016750000002	-6.818994536638949	17	26	9	3UTR	MIRT771530	0	0
hsa-miR-4724-5p	NM_000051	ATM	AACTGAACCAGGAGTGAGCTTCG#TGATCTCAGCTCACTGAAACCTCTGCCTCCTGGGTTCAA#...(((((((((((((((((...#.))))))).............)))))).)))).	10862	10901	1.0	-22.1	0	0.00132108	0.456	-0.19118876774193547	-0.09101946984999998	-6.514540193678739	17	33	7	3UTR		0	0
hsa-miR-4728-5p	NM_000051	ATM	TGGGAGGGGAGAGGCAGCAAGCA#CTGCCTCAGCCTCCCGA#(((((((...(((((((......#)))))))..))))))).	10910	10927	1.0	-25.9	1	0.0004494555	0.412	-0.01868014285714283	-0.24205299749999998	-8.550105501956237	14	17	7	3UTR		0	0
hsa-miR-4728-5p	NM_000051	ATM	TGGGAGGGGAGAGGCAGCAAGCA#TGCCAATGGCAGGCACTCATTCATATTTGATCTCCTCACCTTCCCCTCCCC#.(((((((((((((...((((..#.))))....))))....))))))))).	11488	11539	1.0	-25.6	1	0.4695927	0.559	-0.15384241176470592	-0.01721552474999999	-4.761823477911366	17	27	9	3UTR		0	0
hsa-miR-4731-5p	NM_000051	ATM	TGCTGGGGGCCACATGAGTGTG#TACATAGGTAGAAGTGGAACATTTCTCTGTCCCCCAGCT#.((((((((.((...((((((.#.))))))...)).)))))))).	11237	11276	1.0	-24.3	1	0.006949802	0.632	0.25278770000000006	0.14626742315000002	-7.917251396122581	16	22	8	3UTR		0	0
hsa-miR-3064-5p	NM_000051	ATM	TCTGGCTGTTGTGGTGTGCAA#GCGGATCACAAGGTCAGGA#(((((((.(((((((.(((..#))).)))))))))))))).	9599	9618	1.0	-22.2	1	0.001823541	0.397	0.20844100000000004	-0.1040528868749999	-6.484258455685908	17	19	14	3UTR		0	0
hsa-miR-4739	NM_000051	ATM	AAGGGAGGAGGAGCGGAGGGGCCCT#CTCCTCACCTTCCCCTCCCC#..((((((.((((..((((((....#))))))..)))).)))))).	11519	11539	1.0	-28.3	1	0.4695927	0.559	-0.17431116666666668	0.11327118150000001	-7.605679855389093	16	20	6	3UTR		0	0
hsa-miR-4743-5p	NM_000051	ATM	TGGCCGGATGGGACAGGAGGCAT#GGCTCCTGTTCTGTTCAAGTATTCTAATCAATGGCTT#.((((((((((((((((((.(..#).))))))))))))))................)))).	11903	11940	1.0	-26.3	1	0.01356516	0.676	0.026761720882352926	0.079498413375	-3.793324837357118	19	37	14	3UTR		0	0
hsa-miR-4745-5p	NM_000051	ATM	TGAGTGGGGCTCCCGGGACGGCG#GCCTCCCGAGTAGCTGGGACTACAGGCGTGTGCCAACACGCCCGGCTA#..(((.((((((((((((.(((.#)))))))........))))....................)))).))).	10918	10966	1.0	-26.3	0	0.002171771	0.529	-0.16131870000000004	-0.08937179749999999	-6.857959480565336	18	48	7	3UTR		0	0
hsa-miR-4758-5p	NM_000051	ATM	GTGAGTGGGAGCCGGTGGGGCTG#GCCCGGCCTCATTCCCCTCATT#(((((.(((((..(((.((((..#)))).)))...)))))))))).	11091	11113	1.0	-27.7	0	0.03313895	0.441	-0.0965116	-0.03884426249999999	-10.47446712965731	17	22	10	3UTR		0	1
hsa-miR-4761-3p	NM_000051	ATM	GAGGGCATGCGCACTTTGTCC#GGACTACAGGCGTGTGCCAACA#(..(((((((((.....((((#)))).....)))))))))..).	10934	10956	1.0	-22.6	0	1.423744e-05	0.515	-0.3025276666666667	-0.12616906250000004	-9.773258973264184	14	22	9	3UTR		0	0
hsa-miR-4763-3p	NM_000051	ATM	AGGCAGGGGCTGGTGCTGGGCGGG#CCTGGCCAGTATGGTGAAACCCTGTCTC#((((((((..(.(((((((.((((#)))).))))))).).....)))))))).	9647	9675	1.0	-31.0	1	0.001237436	0.559	-0.0825455	0.02246280187500002	-9.583273882371962	20	28	8	3UTR		0	0
hsa-miR-4768-5p	NM_000051	ATM	ATTCTCTCTGGATCCCATGGAT#ATCTATGGGAATCTTGAGTGT#...(.(((.(((((((((((((#)))))))))).))).))).).	10383	10404	1.0	-20.2	0	0.05167668	0.603	-0.3984214142857142	0.20225993530000008	-11.689967026736973	17	21	10	3UTR		0	0
hsa-miR-4768-3p	NM_000051	ATM	CCAGGAGATCCAGAGAGAAT#CTCTGCCTCCTGGG#(((((((...(((((.....#))))).))))))).	10882	10896	1.0	-20.0	1	0.0008096147	0.441	-0.20698197142857142	-0.12561988749999997	-8.78315458225985	12	14	7	3UTR	MIRT772057	0	0
hsa-miR-4776-3p	NM_000051	ATM	CTTGCCATCCTGGTCCACTGCAT#GTGTTAGCCAGGATGGTC#...(((((((((((.(((.....#)))...))))))))))).	11001	11019	1.0	-23.1	0	0.0002351559	0.471	0.22382918181818184	-0.1734014175	-7.249989753929374	14	18	11	3UTR		0	0
hsa-miR-4780	NM_000051	ATM	ACCCTTGAGCCTGATCCCTAGC#AGGGAAGGGCTTAGGT#...(((((((((..(((((...#))))).))))))))).	11210	11226	1.0	-21.5	0	0.003637216	0.574	0.2832993555555556	0.12710090534999996	-8.66051072386539	14	16	9	3UTR		0	0
hsa-miR-4436b-5p	NM_000051	ATM	GTCCACTTCTGCCTGCCCTGCC#GCATTTCTCTGTGTTCTGTTGGAAGGGAAGGGCTTAGGTATCTAGTTTGATACATAGGTAGAAGTGGAA#.((((((((((((((((((.((#.)).)))))......................))))))))))))).	11187	11256	1.0	-30.5	1	0.0005716153	0.574	0.25059046030000004	0.07818077907500001	-3.793324837357118	20	45	13	3UTR		0	0
hsa-miR-4436b-3p	NM_000051	ATM	CAGGGCAGGAAGAAGTGGACAA#TTGCCATTGTATTCCAGCCTTGG#((((((.((((..(((((.(((#))))))))...)))).)))))).	12056	12079	1.0	-22.1	0	0.001235065	0.544	-0.1538421666666667	0.125040843875	-10.117194903335584	18	23	8	3UTR		0	0
hsa-miR-4783-3p	NM_000051	ATM	CCCCGGTGTTGGGGCGCGTCTGC#CAGGCGTGTGCCAACACGCCCGGC#..((((((((((.(((((((((.#))))))))).))))))...)))).	10940	10964	1.0	-31.3	1	0.0002170713	0.529	-0.09786369230769232	-0.019621799999999995	-6.246131332038532	19	24	9	3UTR		0	0
hsa-miR-4800-5p	NM_000051	ATM	AGTGGACCGAGGAAGGAAGGA#TCCACCCTCCTCGGCCT#...((.((((((.(((..(((#)))..))))))))))).	11039	11056	1.0	-21.7	0	0.00148999	0.412	-0.6881958333333333	-0.11188952999999996	-9.704629567538028	14	17	11	3UTR		0	0
hsa-miR-5002-5p	NM_000051	ATM	AATTTGGTTTCTGAGGCACTTAGT#TGCCTCAGCCTCCCGAGTA#.((((((...((((((((......#))))))))....)))))).	10911	10930	1.0	-19.2	1	0.0001089806	0.397	-0.19207437499999996	-0.2486435475	-8.40585589311169	14	19	8	3UTR		0	0
hsa-miR-548ao-5p	NM_000051	ATM	AGAAGTAACTACGGTTTTTGCA#GCTAAAAGCCGTGGG#........(((((((((((((.#)).))))))))))).	10714	10729	1.0	-17.7	0	0.000769543	0.559	0.10685437142857147	0.08582673265000001	-19.423879868695398	13	15	11	3UTR		0	0
hsa-miR-5007-5p	NM_000051	ATM	TAGAGTCTGGCTGATATGGTTT#GAGTTTCACCGTGTTAGCCAGGATGGTCTCG#..((((((((((((((((((..#.))))))))))))))).....))).	10991	11022	1.0	-24.9	1	0.0002544383	0.441	0.19691130434782614	-0.20910027999999997	-4.95700071937229	18	25	15	3UTR		0	0
hsa-miR-5008-5p	NM_000051	ATM	TGAGGCCCTTGGGGCACAGTGG#CCACCGCGCCCGGCCTCAT#(((((((....((((.(.((((#)))).).))))))))))).	11084	11103	1.0	-26.5	1	0.00132745	0.426	-0.35762257142857135	0.012232417500000023	-11.607929057670201	16	19	11	3UTR		0	0
hsa-miR-5010-5p	NM_000051	ATM	AGGGGGATGGCAGAGCAAAATT#AGTCTTGCTCTGTCACCCA#...(((.(((((((((((.(((#))).)))))))))))))).	10825	10844	1.0	-23.1	0	1.029813e-05	0.5	-0.36332909090909093	-0.02401563719999998	-8.058226728550057	17	19	14	3UTR		0	0
hsa-miR-5010-5p	NM_000051	ATM	AGGGGGATGGCAGAGCAAAATT#TTCTCTGTCCCCCA#.(((((((((.((((.......#))))))))))))).	11259	11273	1.0	-19.9	1	0.02156651	0.618	0.18511536777777782	0.18925838790000002	-6.851148393071081	13	14	13	3UTR		0	0
hsa-miR-5047	NM_000051	ATM	TTGCAGCTGCGGTTGTAAGGT#CCTTAGGAAAATGTTCATCCCAGCTGCGGA#(((((((((.((((.(((((.#))))).))..........))))))))))).	11364	11394	1.0	-20.9	1	0.0003887114	0.559	0.1554591111111111	0.06261175025000001	-5.915530474780478	18	30	11	3UTR		0	0
hsa-miR-5087	NM_000051	ATM	GGGTTTGTAGCTTTGCTGGCATG#GCCGAGCATGGTGGCGGGCACCT#((((((((.(((.(((((((...#))).)))).))).)))))).)).	9695	9718	1.0	-22.7	1	8.187238e-06	0.485	-0.08395158333333333	-0.13315166124999994	-6.283094717113671	18	23	6	3UTR		0	0
hsa-miR-5088-5p	NM_000051	ATM	CAGGGCTCAGGGATTGGATGGAGG#CCTGCCTTTGGCAAGCCCTGGGTTCTT#.(((((((((((.(((...(((((#))).)).....))).))))))))))).	10665	10692	1.0	-24.2	1	0.0001652109	0.529	0.29572512727272726	-0.071247769625	-5.08245545002336	19	27	11	3UTR		0	0
hsa-miR-5092	NM_000051	ATM	AATCCACGCTGAGCTTGGCATC#GATGTCTAAGCTAAAAGCCGTGGGTTA#((((((((((.(((((((((((#)))).)))))))...))).))))))).	10705	10732	1.0	-24.7	1	0.001312512	0.529	0.1868823166666667	0.08912195280000003	-6.7623489216120145	21	27	7	3UTR		0	0
hsa-miR-5187-5p	NM_000051	ATM	TGGGATGAGGGATTGAAGTGGA#CACTTCCTCCTCATCTCC#.((((((((((...((((((..#)))))).)))))))))).	10536	10554	1.0	-23.2	1	0.1221559	0.529	-0.16681081999999997	0.08967132522499999	-9.286098677140124	16	18	10	3UTR		0	0
hsa-miR-5195-5p	NM_000051	ATM	AACCCCTAAGGCAACTGGATGG#TCATCCAGTTTTGTCTTT#.......(((((((((((((((#)))))))))..)))))).	10333	10351	1.0	-17.5	0	0.003650794	0.676	-0.06446350552941178	-0.067952577425	-17.110244939514768	15	18	9	3UTR		0	0
hsa-miR-5197-5p	NM_000051	ATM	CAATGGCACAAACTCATTCTTGA#GAGACAGGGTTGCCATTGT#((((((((...((((..((((..#))))..)))))))))))).	12047	12066	1.0	-17.3	1	0.00113778	0.588	0.06107699999999999	0.106107518875	-9.294294128489573	16	19	12	3UTR		0	0
hsa-miR-4524b-5p	NM_000051	ATM	ATAGCAGCATAAGCCTGTCTC#GGGAGGTGAAGGTTGCTGTG#((((((((....((((.((..#)).))))....)))))))).	9766	9786	1.0	-19.3	1	0.000230329	0.471	-0.38618293750000005	-0.33304647874999993	-12.408048357782313	14	20	8	3UTR		0	0
hsa-miR-664b-5p	NM_000051	ATM	TGGGCTAAGGGAGATGATTGGGTA#CCCAGGCCAAGGCAAACACACTTCCTCCTCATCTCCTTGTGCTA#..(((..((((((((((..(((..#.)))..))))))))))..))).	10518	10562	1.0	-23.9	0	0.033782	0.544	0.4219449806000001	0.06935044765	-8.401646015436656	16	22	10	3UTR		0	0
hsa-miR-664b-5p	NM_000051	ATM	TGGGCTAAGGGAGATGATTGGGTA#TATCCAGCATTTCTCTGTGTTCT#.((((..(((((((((.(((((((#))))))))))))))))..)))).	11181	11204	1.0	-23.1	0	0.0009155449	0.618	0.2686524895555556	0.23191718015000004	-7.2379701334214825	20	23	16	3UTR		0	0
hsa-miR-5581-5p	NM_000051	ATM	AGCCTTCCAGGAGAAATGGAGA#TCTCTGTGTTCTGTTGGAAGGG#..((((((((.(((((((((((#))))))).)))).)))))))).	11192	11214	1.0	-24.8	1	0.0007893633	0.618	0.1612513171666667	0.19457079265000005	-7.7817751947826395	19	22	8	3UTR		0	0
hsa-miR-5581-5p	NM_000051	ATM	AGCCTTCCAGGAGAAATGGAGA#TCTCTTGAACCTGGGAGGTG#.((((((((((......(((((#)))))....)))))))))).	9754	9774	1.0	-22.1	1	0.0003048181	0.471	-0.28750077999999996	-0.354554211875	-10.254597317694373	15	20	10	3UTR		0	0
hsa-miR-5584-3p	NM_000051	ATM	TAGTTCTTCCCTTTGCCCAATT#GTTGGAAGGGAAGGGCTT#.((((((((((((...(((((.#))))))))))))))))).	11204	11222	1.0	-21.1	1	0.0004726287	0.574	-0.13532268283333332	0.1924036791	-5.618663395431772	17	18	17	3UTR		0	0
hsa-miR-5588-5p	NM_000051	ATM	ACTGGCATTAGTGGGACTTTT#GTCCCACCTTTATGGCAGG#.(((.(((..(((((((....#)))))))....))).))).	10616	10635	1.0	-20.6	0	4.355512e-05	0.529	-0.15676800000000002	-0.10969271962500002	-10.211258138743531	13	19	7	3UTR		0	0
hsa-miR-5680	NM_000051	ATM	GAGAAATGCTGGACTAATCTGC#TCCAGCATTTCTCT#(((((((((((((.........#))))))))))))).	11183	11197	1.0	-22.3	1	0.00897715	0.632	0.3279865696923077	0.2560826551500001	-5.762913004276319	13	14	13	3UTR		0	1
hsa-miR-5684	NM_000051	ATM	AACTCTAGCCTGAGCAACAG#CAGGCTGGAGTG#.(((((((((((........#))))))))))).	10842	10854	1.0	-20.4	1	0.0001559927	0.456	-0.04778172727272723	-0.02566320219999997	-6.907794008098015	11	12	11	3UTR		0	0
hsa-miR-5689	NM_000051	ATM	AGCATACACCTGTAGTCCTAGA#CTGGGACTACAGGCGTGTGCC#.((((((.(((((((((((((.#))))))))))))).)))))).	10931	10952	1.0	-34.7	1	5.535188e-05	0.471	-0.12490146153846153	-0.1613187225	-6.106959766537749	19	21	13	3UTR		0	1
hsa-miR-5689	NM_000051	ATM	AGCATACACCTGTAGTCCTAGA#CTGGGATTACAGGTGTGAGCC#.((.(((((((((((((((((.#))))))))))))))))).)).	11065	11086	1.0	-32.2	0	3.405204e-05	0.382	-0.08513952941176468	-0.22008455749999992	-6.825347112316308	19	21	17	3UTR		0	1
hsa-miR-5699-3p	NM_000051	ATM	TCCTGTCTTTCCTTGTTGGAGC#GCTACTCGAGAGGCTGAGGCAGGAG#(((((((((.((((...(((((#))).))...))))..))))))))).	9727	9752	1.0	-21.8	1	3.095839e-05	0.456	0.19719438888888893	-0.3128040112499999	-6.148579555084091	18	25	9	3UTR		0	0
hsa-miR-5787	NM_000051	ATM	GGGCTGGGGCGCGGGGAGGT#GCCTCCCGAGTAGCTGGGACTACAGGCGTGTGCCAACACGCCCG#(((((((.((((((((((((#)))))))...................))))).)))....)))).	10918	10962	1.0	-29.9	1	0.000121891	0.515	-0.23654312903225805	-0.15582653500000002	-6.251209375382295	19	44	7	3UTR		0	0
hsa-miR-5787	NM_000051	ATM	GGGCTGGGGCGCGGGGAGGT#ATTTCTCTGTCCCCCAGCTG#.((((((((.((((((((((#)))))))))).)))))))).	11257	11277	1.0	-28.6	1	0.005463035	0.632	0.02651188059999999	0.16420865802500004	-5.035831305685297	18	20	10	3UTR		0	0
hsa-miR-6068	NM_000051	ATM	CCTGCGAGTCTCCGGCGGTGG#CACTGCTGGAGAAATCAGA#.(((....((((((((((((.#))))))))))))...))).	12303	12322	1.0	-25.2	0	0.01327453	0.618	0.16667535	0.13089885762500003	-13.670642237414587	15	19	12	3UTR		0	0
hsa-miR-6071	NM_000051	ATM	TTCTGCTGCCGGCCAAGGC#GCCTTGGCGACAGAGCAAGAC#.((((((....((((((((#)))))))).....)))).)).	12072	12093	1.0	-21.2	1	7.773909e-06	0.588	-0.03103112500000002	0.11890029387499998	-11.230630368522041	14	21	8	3UTR		0	0
hsa-miR-6085	NM_000051	ATM	AAGGGGCTGGGGGAGCACA#TGTCCCCCAGCTGTC#..(.((((((((((.((..#)))))))))))).).	11264	11279	1.0	-22.6	0	0.06617142	0.632	-0.18155607899999998	0.27552839907500004	-8.724472554582114	13	15	12	3UTR		0	0
hsa-miR-6085	NM_000051	ATM	AAGGGGCTGGGGGAGCACA#CTGCCTCAGCCTCC#..((((((((((.((....#)).)))))))))).	10910	10924	1.0	-22.2	1	0.001371386	0.397	-0.19317289999999993	-0.2453482225	-6.479180412342145	12	14	10	3UTR		0	0
hsa-miR-6086	NM_000051	ATM	GGAGGTTGGGAAGGGCAGAG#TTCTCCTGCCTCAGCCTCCC#((((((((((..(((.((((#)))))))..)))))))))).	10905	10925	1.0	-24.7	1	0.001266937	0.397	-0.12287369999999997	-0.24589742250000002	-10.342201311511984	17	20	10	3UTR		0	0
hsa-miR-6089	NM_000051	ATM	GGAGGCCGGGGTGGGGCGGGGCGG#CCGTGTTAGCCAGGATGGTCTCGATCGCTTGACCTCGTGATCCACCCTCCTCGGCCTCCC#(((((((((((.((((((((((((#.))).))))))......))).))))))))))).	10999	11059	1.0	-38.5	1	0.003421033	0.397	0.1157735263157895	-0.1596710925	-7.284377755798021	23	33	11	3UTR		0	0
hsa-miR-6089	NM_000051	ATM	GGAGGCCGGGGTGGGGCGGGGCGG#CGCCCGGCCTCATTCCCCTCA#.((((..((((((((((.(((((.#))))).)))))))))))))).	11090	11111	1.0	-36.5	0	0.007430791	0.456	-0.0657557	-0.03829512	-7.2379701334214825	19	21	14	3UTR		0	0
hsa-miR-6129	NM_000051	ATM	TGAGGGAGTTGGGTGTATA#GTACATTTAATTCCCA#...(((((((((((((((.#))))))))))))))).	10646	10662	1.0	-19.9	0	0.03539499	0.471	-0.09358250626666666	-0.16681094234999996	-6.514540193678739	15	16	15	3UTR		0	0
hsa-miR-6499-3p	NM_000051	ATM	AGCAGTGTTTGTTTTGCCCACA#GTGGGCAGAATATTTGATTGATGCCTTTTTCACTGA#..(((((..((((((((((((.#))))))))))))..................))))).	10562	10598	1.0	-23.2	0	0.001125439	0.588	0.10266940000000001	-0.09321620227499998	-8.327025306798683	17	36	12	3UTR		0	1
hsa-miR-6505-5p	NM_000051	ATM	TTGGAATAGGGGATATCTCAGC#GAGATGTGTCCCAATTTCAAG#(((((((.(((((((((((...#))))))).)))).))))))).	12770	12791	1.0	-20.5	1	0.003779636	0.735	0.1780308583333333	0.383000285	-6.251209375382295	18	21	7	3UTR		0	0
hsa-miR-6505-3p	NM_000051	ATM	TGACTTCTACCTCTTCCAAAG#TGGCAGGGGTGGAAGG#...(((((((((((.(((...#))).))))))))))).	10628	10644	1.0	-21.7	0	1.767658e-07	0.485	-0.06775276309090915	-0.051476229774999965	-7.249989753929374	14	16	11	3UTR		0	0
hsa-miR-6509-5p	NM_000051	ATM	ATTAGGTAGTGGCAGTGGAAC#CCACTGCCTGCCTT#...(((((..((((((((...#))))))))))))).	10659	10673	1.0	-21.1	0	1.389885e-05	0.456	-0.554555	-0.05751761227499999	-8.81343632025268	13	14	13	3UTR		0	0
hsa-miR-6510-5p	NM_000051	ATM	CAGCAGGGGAGAGAGAGGAGTC#CTCCTCATCTCCTTGTGCTA#.((((.(((.((((((((((..#)))))).))))))).)))).	10542	10562	1.0	-24.7	0	0.033782	0.544	-0.17160392727272725	0.085277630225	-6.936790066878343	17	20	7	3UTR		0	0
hsa-miR-6513-3p	NM_000051	ATM	TCAAGTGTCATCTGTCCCTAG#CTAGTGGGCAGAATATTTGAT#((((((((..(((((((((((#)))).))))))))))))))).	10559	10580	1.0	-20.9	1	0.0006495846	0.574	0.16857493333333332	-0.069600052275	-6.236470572775607	19	21	15	3UTR		0	0
hsa-miR-6515-5p	NM_000051	ATM	TTGGAGGGTGTGGAAGACATC#ATGTTTTCTACATTTTATCCAGC#((((((((((((((((((((.#)))))))))))))))..))))).	11166	11189	1.0	-20.5	1	0.004957215	0.662	-0.029807490909090902	0.214342602575	-3.937574446201665	20	23	15	3UTR		0	0
hsa-miR-6716-5p	NM_000051	ATM	TGGGAATGGGGGTAAGGGCC#GGCTGTTGCTGCACACAAGCCCATTCTTAT#(((((((((((((((.((((#)))).))))).........)))))))))).	10425	10455	1.0	-23.4	1	0.02170075	0.588	0.16857450933333332	0.12317337765000003	-4.1706235265052785	19	30	10	3UTR		0	1
hsa-miR-6719-3p	NM_000051	ATM	TCTGACATCAGTGATTCTCCTG#GGAGTTTCACCGTGTTAGC#.(((((((..((((..((((..#))))..)))).))))))).	10990	11009	1.0	-19.2	1	0.0282523	0.544	0.00014985714285715396	-0.20690340499999998	-7.060719604485308	15	19	7	3UTR		0	0
hsa-miR-6727-5p	NM_000051	ATM	CTCGGGGCAGGCGGCTGGGAGCG#CGCGCCCGGCCTCATTCCCCT#...((((...(.(((((((.(((#))).))))))).)...)))).	11088	11109	1.0	-28.7	0	0.00274495	0.456	-0.765609857142857	-0.01577747749999997	-14.473874559029667	15	21	7	3UTR		0	0
hsa-miR-6728-5p	NM_000051	ATM	TTGGGATGGTAGGACCAGAGGGG#CCTCTCTGGTTTTTCATTCCC#..(((((((.(((((((((((((#)))))))))))))))))))).	10784	10805	1.0	-28.5	1	0.03551955	0.588	0.11844189276923081	0.0753917378	-6.199507187700468	20	21	20	3UTR		0	0
hsa-miR-6731-5p	NM_000051	ATM	TGGGAGAGCAGGGTATTGTGGA#CCTGGGTTCTTTGCTCCCCAT#((((.((((((((.(((..((.#))..))).)))))))))))).	10681	10702	1.0	-21.3	0	0.002377745	0.485	0.005641400750000004	0.021569165300000012	-8.913451538534543	17	21	12	3UTR		0	0
hsa-miR-6734-5p	NM_000051	ATM	TTGAGGGGAGAATGAGGTGGAGA#CGGCCTCATTCCCCTCAT#.((((((((..(((((((.(...#).))))))))))))))).	11094	11112	1.0	-27.3	1	0.01335987	0.441	-0.26347212499999995	0.01278154250000002	-7.8606057810956464	16	18	15	3UTR		0	1
hsa-miR-6737-5p	NM_000051	ATM	TTGGGGTGGTCGGCCCTGGAG#CCAGGGCTGTTGCTGCACACAAGCCCAT#.((((((((((((((((((..#)))))))))..))))).......)))).	10421	10449	1.0	-25.9	1	0.004472497	0.588	0.19054319348148155	0.06989980264999998	-3.793324837357118	18	28	9	3UTR		0	0
hsa-miR-6738-5p	NM_000051	ATM	CGAGGGGTAGAAGAGCACAGGGG#TCTCTGGTTTTTCATTCCCCTCA#.((((((..(((((((.((((((#)))))))))))))...)))))).	10786	10809	1.0	-26.1	1	0.1219449	0.588	0.533670658	0.07703939279999997	-7.163349424783512	19	23	13	3UTR		0	0
hsa-miR-6740-5p	NM_000051	ATM	AGTTTGGGATGGAGAGAGGAGA#CTCCTCGGCCTCCCAAAGTG#(.(((((((.((...((((((.#))))))..))))))))).).	11045	11065	1.0	-23.2	1	0.001483517	0.368	-0.18187499999999998	-0.16131872999999997	-9.2251768869823	16	20	9	3UTR		0	0
hsa-miR-6742-3p	NM_000051	ATM	ACCTGGGTTGTCCCCTCTAG#TTGGAAGGGAAGGGCTTAGGTA#(((((((((.((((.(((((#))))).))))..))))))))).	11205	11227	1.0	-21.1	1	0.003012144	0.588	0.19542531111111114	0.11691361784999996	-5.915530474780478	18	22	9	3UTR		0	0
hsa-miR-6743-5p	NM_000051	ATM	AAGGGGCAGGGACGGGTGGCCC#GGCCTCCCAAAGTGCTGGGATTACAGGTGTGAGCCACCGCGCCCGGCCTCA#..(((((.(((.((((((((..#.)))))).))))).))))).	11051	11102	1.0	-30.6	0	0.001075135	0.441	-0.25370799999999993	-0.11738166749999995	-10.617438958149275	16	20	6	3UTR		0	0
hsa-miR-6750-5p	NM_000051	ATM	CAGGGAACAGCTGGGTGAGCTGCT#GGCTGTTCATCCAGTTTTGTCTTTTTGA#((((((((((((((((((((.(((#))).)))))))))))..))).)))))).	10327	10355	1.0	-24.7	1	0.001231915	0.676	0.019252765478260863	-0.05532072492499999	-3.937574446201665	23	28	11	3UTR		0	0
hsa-miR-6751-3p	NM_000051	ATM	ACTGAGCCTCTCTCTCTCCAG#TTGGAAGGGAAGGGCTTAGG#.((((((((.(((((.(((((#)))))))))).)))))))).	11205	11225	1.0	-24.0	1	0.0005733372	0.574	0.099008025	0.12262276159999999	-5.2688803859889095	18	20	10	3UTR		0	0
hsa-miR-6752-5p	NM_000051	ATM	GGGGGGTGTGGAGCCAGGGGGC#GCGCCCGGCCTCATTCCCCTCA#((((((.((((.(((.(((.((#)).)))))).)))).)))))).	11089	11111	1.0	-31.7	0	0.007430791	0.456	-0.19024366666666662	-0.011932994999999974	-9.061113370972954	18	22	6	3UTR		0	0
hsa-miR-6756-5p	NM_000051	ATM	AGGGTGGGGCTGGAGGTGGGGCT#AGCCACCGCGCCCGGCCTCATTCCCCTC#(((((((((((((..((((((((#)))).))))..)))))))))...)))).	11082	11110	1.0	-35.2	1	0.006465644	0.456	-0.2881866249999999	-0.058066849999999955	-5.529863923972706	21	28	9	3UTR		0	0
hsa-miR-6756-3p	NM_000051	ATM	TCCCCTTCCTCCCTGCCCAG#GTATAAGCTTCCATGTGTCCCACCTTTATGGCAGGGGTGGAAGGAGGT#.((((((((((((((((...#.)))))))).)))))).)).	10600	10648	1.0	-29.5	1	1.399809e-05	0.471	-0.2952040111111111	-0.05092701719999998	-3.793324837357118	16	20	8	3UTR		0	0
hsa-miR-6758-5p	NM_000051	ATM	TAGAGAGGGGAAGGATGTGATGT#GCTCACATATTCACCTCTCTGG#((((((((.(((..((((((.((#)))))))).))).)))))))).	10771	10793	1.0	-22.0	1	0.02929242	0.574	-0.19756649999999992	0.11493506279999999	-7.139934634634077	19	22	8	3UTR		0	0
hsa-miR-6759-5p	NM_000051	ATM	TTGTGGGTGGGCAGAAGTCTGT#ACAGGCGTGTGCCAACACGCCCGG#...((((((((((.(.((((((#)))))).).))))....)))))).	10939	10963	1.0	-22.7	0	0.0002485502	0.515	-0.07830928571428572	-0.03335212499999998	-7.604429191502758	17	24	6	3UTR		0	0
hsa-miR-6760-5p	NM_000051	ATM	CAGGGAGAAGGTGGAAGTGCAGA#CTGATAGGAGATTTCCCAGGCCAAGGCAAACACACTTCCTCCTCATCTCCTTGT#(((((((((((.(((((((....#.))))))).)))..)))))))).	10504	10558	1.0	-27.3	1	0.03717062	0.5	0.3651649850769232	0.017724610150000014	-7.284377755798021	18	23	8	3UTR		0	0
hsa-miR-6761-5p	NM_000051	ATM	TCTGAGAGAGCTCGATGGCAG#CCATTGGGCTTCTTCTTTCAGAA#((((((((((((((((((...#)))))))))....))))))))).	10121	10144	1.0	-24.1	1	0.001499589	0.691	0.3740611477272728	0.06168265937499999	-3.937574446201665	18	23	9	3UTR		0	0
hsa-miR-6763-5p	NM_000051	ATM	CTGGGGAGTGGCTGGGGAG#CTCCCCTAAAACCAATCTCCAGA#(((((((.(((..((((((#)))))).....))).))))))).	11533	11556	1.0	-25.1	1	0.114631	0.588	0.29646485714285714	0.019116212874999955	-10.887143297644894	16	23	7	3UTR		0	0
hsa-miR-6763-5p	NM_000051	ATM	CTGGGGAGTGGCTGGGGAG#CTGCCTCAGCCTCCCGAGT#((.((((..((((((((((#)).)))))))))))).)).	10910	10929	1.0	-24.2	0	7.906894e-05	0.397	-0.12766681818181816	-0.26292306	-8.865138507934507	16	19	12	3UTR		0	0
hsa-miR-6764-5p	NM_000051	ATM	TCCCAGGGTCTGGTCAGAGTTG#CTTTGGCAAGCCCTGGGT#.(((((((.((.(((((((...#))))))).))))))))).	10670	10688	1.0	-25.2	1	2.582324e-05	0.515	-0.21953577142857142	-0.07948615220000002	-8.196517805199235	16	18	9	3UTR		0	0
hsa-miR-6765-3p	NM_000051	ATM	TCACCTGGCTGGCCCGCCCAG#CTGGGGTTTGCCAGTCAGTTGC#.((.(((((((((...(((((#)))))....))))))))).)).	12423	12445	1.0	-25.5	0	0.0007228681	0.588	-0.05854577777777778	0.3778901862500001	-8.650685670390963	16	22	9	3UTR		0	0
hsa-miR-6770-3p	NM_000051	ATM	CTGGCGGCTGTGTCTTCACAG#GTAGAGACAGGGTTGCCAT#.((((((((.((((((.((..#)).)))))).)))))))).	12044	12063	1.0	-24.3	1	0.00477738	0.618	0.27087862499999993	0.08768585024999997	-5.035831305685297	16	19	8	3UTR		0	0
hsa-miR-6771-5p	NM_000051	ATM	CTCGGGAGGGCATGGGCCAGGC#CCTGCCTCAGCCTCCCGAGT#(((((((.(((.((((.((((.#)))).)))))))))))))).	10909	10929	1.0	-28.8	1	7.906894e-05	0.397	-0.09400085714285714	-0.23491315999999995	-9.59801268497865	18	20	14	3UTR	MIRT778670	0	0
hsa-miR-6773-5p	NM_000051	ATM	TTGGGCCCAGGAGTAAACAGGAT#CTCCTGGGTTCAAG#(((((((((((((..........#))))))))))))).	10888	10902	1.0	-22.9	1	0.0006098445	0.441	-0.23305429230769234	-0.1860333125	-5.762913004276319	13	14	13	3UTR		0	0
hsa-miR-6776-5p	NM_000051	ATM	TCTGGGTGCAGTGGGGGTT#GGCCTCCCAAAGTGCTGGGATTACAGGTGTGAGCCACCGCGCCCGGC#.((((((((.((((.....#.)))).)))))))).	11051	11098	1.0	-22.3	1	0.000104284	0.441	-0.027310749999999984	-0.15912196749999996	-6.004329946239545	12	15	8	3UTR		0	0
hsa-miR-6778-5p	NM_000051	ATM	AGTGGGAGGACAGGAGGCAGGT#CCTGCCTCAGCCTCCCGA#..(((((((.(..((((((((.#)))))))).)))))))).	10909	10927	1.0	-29.8	1	0.0004494555	0.412	0.06056337500000005	-0.24644669750000003	-10.835441109963067	16	18	8	3UTR		0	0
hsa-miR-6782-5p	NM_000051	ATM	TAGGGGTGGGGGAATTCAGGGGTGT#GCAAGCCCTGGGTTCTTTGCTCCCCA#..((((.((((((((((((((.(((#)))..))))))))))))).).)))).	10675	10701	1.0	-27.9	0	0.0005057787	0.471	0.13196020040000003	-0.027859982125000002	-6.5006872542436085	21	26	13	3UTR		0	0
hsa-miR-6783-5p	NM_000051	ATM	TAGGGGAAAAGTCCTGATCCGG#CCGTAAGGATTTCCCCTT#.(((((((..(((((....(((#)))..)))))))))))).	11118	11136	1.0	-19.4	1	0.002594175	0.618	0.23866502857142852	0.0006988425000000326	-6.3252700442346725	15	18	12	3UTR		0	1
hsa-miR-6786-3p	NM_000051	ATM	TGACGCCCCTTCTGATTCTGCCT#GGCAGGGGTGGAAGGAGGTA#....((((((((((.(((((((.#))))))).))))))).))).	10629	10649	1.0	-24.2	0	2.769488e-05	0.471	0.06805256418181815	-0.10420071984999998	-10.282012028888563	17	20	7	3UTR		0	0
hsa-miR-6787-3p	NM_000051	ATM	TCTCAGCTGCTGCCCTCTCCAG#CTGGAGTGCAGTGGCATGAT#..(((((((((((...((((((#)))))).)))))))).))).	10846	10866	1.0	-24.0	1	2.223304e-05	0.426	-0.20855133333333334	-0.13440728477499997	-6.782339277446944	17	20	8	3UTR		0	0
hsa-miR-6790-5p	NM_000051	ATM	GTGAGTGTGGATTTGGCGGGGTT#GACCTCGTGATCCACCCTCC#..(((.(((((((..((((((((#))))))))))))))).))).	11029	11049	1.0	-24.0	0	0.0004508846	0.412	0.21434282500000001	-0.04213949999999999	-8.450248958336378	18	20	15	3UTR		0	0
hsa-miR-6793-3p	NM_000051	ATM	TCCCCAACCCCTGCCCGCAG#CTTTATGGCAGGGGTGGAAGGAG#(((((.(((((((((.....#.)))))))))))..))).	10623	10646	1.0	-24.5	0	1.02065e-07	0.485	-0.1853620888888889	-0.1338580747	-6.071582287698324	14	18	11	3UTR		0	0
hsa-miR-6795-5p	NM_000051	ATM	TGGGGGGACAGGATGAGAGGCTGT#GCAGGCACTCATTCATATTTGATCTCCTCAC#(((((((((((((((((.(.((((#)))).).))))))).....)).)))))))).	11496	11527	1.0	-25.0	1	0.06931038	0.515	-0.007893173913043483	0.149602700375	-3.937574446201665	22	31	8	3UTR		0	0
hsa-miR-6796-5p	NM_000051	ATM	TTGTGGGGTTGGAGAGCTGGCTG#CAGTTGTGTCCAGATTAAGGGAGATAATAGCTTTCCCACCCTACT#..(((((((.(((((((((....#.))))))))).))))))).	12512	12557	1.0	-26.3	1	0.01760966	0.544	-0.035833544444444455	0.18967030375000013	-6.199507187700468	16	19	9	3UTR		0	0
hsa-miR-6796-5p	NM_000051	ATM	TTGTGGGGTTGGAGAGCTGGCTG#AGCCCTGGGTTCTTTGCTCCCCATAT#.(((((((.(((((((((((((.#))))...)))))))))..))))))).	10678	10704	1.0	-24.9	1	0.0141469	0.5	0.34889925037499997	-0.04488555212499998	-4.849714495602881	20	26	9	3UTR		0	0
hsa-miR-6797-5p	NM_000051	ATM	AGGAGGGAAGGGGCTGAGAACAGGA#TCCTGCCTCAGCCTCCCG#....((((...(((((((..(((((#))))).))))))))))).	10908	10926	1.0	-25.1	0	0.0004247576	0.397	-0.2509187142857143	-0.23930687250000002	-14.67023307062222	16	18	11	3UTR		0	0
hsa-miR-6798-5p	NM_000051	ATM	CCAGGGGGATGGGCGAGCTTGGG#CCGCGCCCGGCCTCATTCCCCTC#..(((((((((((((.((.(((.#))).)).)).)).))))))))).	11087	11110	1.0	-26.9	1	0.006465644	0.456	-0.3191255999999999	-0.06795267499999996	-5.1900497996759025	18	23	9	3UTR		0	0
hsa-miR-6799-5p	NM_000051	ATM	GGGGAGGTGTGCAGGGCTGG#CCAGATTAAGGGAGATAATAGCTTTCCCACCCTACTTTGTGCAGGTCATACCTCCCCA#((((((((((((((((.(((#.)))))))...........).))))))))))).	12521	12579	1.0	-28.9	1	0.0005002574	0.544	0.08394134642857143	0.05851255249999998	-3.937574446201665	19	33	11	3UTR		0	0
hsa-miR-6800-5p	NM_000051	ATM	GTAGGTGACAGTCAGGGGCGG#GCCCTTCTGTACTGTCCATGTATG#(((.(((((((((((((((..#))))..))).)))))).)).))).	10015	10039	1.0	-21.9	0	0.0332024	0.662	-0.04725418157894735	0.11734959749999999	-6.969596721160855	18	24	6	3UTR		0	0
hsa-miR-6801-5p	NM_000051	ATM	TGGTCAGAGGCAGCAGGAAATGA#TTAATTCCCACTGCCTGCCTTTGGCA#..((((((((((((((.......#.)))).)))))))))).	10652	10678	1.0	-23.7	1	5.507168e-06	0.5	-0.2107478796	-0.10310219234999995	-4.95700071937229	14	17	10	3UTR		0	0
hsa-miR-6807-3p	NM_000051	ATM	CACTGCATTCCTGCTTGGCCCAG#CCAGGCTGGAGTGCAGTGG#(((((((((((.((((((.....#)))))).))))))))))).	10841	10860	1.0	-30.4	1	6.622933e-06	0.441	0.2877376363636363	-0.08387975977499998	-7.284377755798021	17	19	11	3UTR		0	0
hsa-miR-6810-5p	NM_000051	ATM	ATGGGGACAGGGATCAGCATGGC#GCCAAGAGACCAGCCTGGCCAGTATGGTGAAACCCTGTCTCTAC#.(((((((((((.(((.((((((#.))))...)).)))..))))))))))).	9634	9678	1.0	-27.7	1	0.09471194	0.544	-0.104398	0.01107644750000001	-5.08245545002336	20	28	11	3UTR		0	0
hsa-miR-6813-5p	NM_000051	ATM	CAGGGGCTGGGGTTTCAGGTTCT#AGCTCACTGAAACCTCTGCCTCCTGG#(((((((.((((((((((.....#.)))))))))).))).)))).	10869	10895	1.0	-29.6	1	0.0007316641	0.441	-0.2986214	-0.09321632249999998	-6.251209375382295	17	21	10	3UTR		0	0
hsa-miR-6817-5p	NM_000051	ATM	TCTGCCATAGGAAGCTTGGAGTGG#TAAGCTTCCATGTGTCCCACCTTTATGGCAGGG#((((((((((((((((((......#)))))))))..............))))))))).	10603	10636	1.0	-23.7	1	6.77238e-06	0.529	-0.3842988312499999	-0.004793187274999992	-3.937574446201665	18	33	9	3UTR		0	0
hsa-miR-6817-3p	NM_000051	ATM	TCTCTCTGACTCCATGGCA#GCCGTGGGTTAATGAGAC#((((..((((.(((((((.#)))))))))))..)))).	10721	10739	1.0	-22.4	0	0.0004998751	0.574	-0.3387924857142857	0.12317313264999999	-12.782344857617534	15	18	11	3UTR		0	0
hsa-miR-6819-5p	NM_000051	ATM	TTGGGGTGGAGGGCCAAGGAGC#GCCCTGGGTTCTTTGCTCCC#..(((((((((((((.(((.((#))))).))))))))))))).	10679	10699	1.0	-24.6	1	0.0005083854	0.471	0.07788383123076927	0.0050927953750000005	-5.1900497996759025	18	20	13	3UTR		0	0
hsa-miR-6823-5p	NM_000051	ATM	TCAGGGTTGGTAGGGGTTGCT#AACCTCTGCCTCCTGGG#((((((..((((((((((...#)))))))))))))))).	10879	10896	1.0	-22.5	0	0.0008096147	0.441	-0.37331464	-0.13825182499999997	-7.794895910253615	16	17	16	3UTR		0	0
hsa-miR-6824-5p	NM_000051	ATM	GTAGGGGAGGTTGGGCCAGGGA#TCCTGGGTTCAAGCAATTCTCCTGCCTCAGCCTCCCGAGTAGCTGGGACTACA#(((((((((((((((.((((((#.)).)))).)))))))))))............)))).	10889	10942	1.0	-29.9	1	2.570861e-05	0.426	0.0001499259259259443	-0.1926238125	-4.1706235265052785	21	37	11	3UTR		0	0
hsa-miR-6825-5p	NM_000051	ATM	TGGGGAGGTGTGGAGTCAGCAT#GTGCAGGTCATACCTCCCCAA#(((((((((((((..((.((((#)))).))))))))))))))).	12559	12580	1.0	-27.4	1	0.0004140204	0.544	0.1889497846153846	-0.11948680625000002	-5.529863923972706	19	21	15	3UTR		0	1
hsa-miR-6825-5p	NM_000051	ATM	TGGGGAGGTGTGGAGTCAGCAT#TGCCAATGGCAGGCACTCATTCATATTTGATCTCCTCACCTTCCCC#.(((((((((.((((((((...#.)))).)))).))))))))).	11488	11534	1.0	-27.4	1	0.3169147	0.544	-0.32213894444444446	-0.06633989349999997	-6.618099312767468	17	21	9	3UTR		0	1
hsa-miR-6828-5p	NM_000051	ATM	AGGAAGCAAGAGAACCCTGTGG#CCACTGCCTGCCTTTGGCAAGCCCTGGGTTCTTTGCTCCCC#.((.(((.(((((((((.(.((#.))).)))))))))))).)).	10659	10700	1.0	-21.5	0	0.0004604722	0.471	-0.5368583777777778	-0.04268891477499999	-9.138982041496941	17	21	12	3UTR		0	0
hsa-miR-6830-3p	NM_000051	ATM	TGTCTTTCTTCTCTCCCTTGCAG#GCAGGGGTGGAAGGAGGTACAT#((((((((((((..(((((((..#))))))).))))))))).))).	10630	10652	1.0	-26.2	1	0.0016988	0.471	-0.003229938000000009	-0.13056291984999996	-6.083544976388314	19	22	9	3UTR		0	0
hsa-miR-6831-5p	NM_000051	ATM	TAGGTAGAGTGTGAGGAGGAGGTC#GCTTTCTCCTCGTATTTGGACCTT#.((((.(((((((((((((((((.#)))))))))))))))))..)))).	11415	11439	1.0	-25.2	0	0.002865721	0.676	-0.24534891176470594	0.11787675037499994	-5.694283598550164	21	24	17	3UTR		0	0
hsa-miR-6834-5p	NM_000051	ATM	GTGAGGGACTGGGATTTGTGG#CCATTGTATTCCAGCCTTGGCG#((.((((.(((((((..((((#))))...))))))))))).)).	12059	12081	1.0	-21.2	0	0.0007287438	0.544	0.03329828571428571	0.11224798762499999	-8.041797929992358	17	22	11	3UTR		0	0
hsa-miR-6842-5p	NM_000051	ATM	TGGGGGTGGTCTCTAGCCAAGG#CCTGGCCAAGAGACCAGCCTGGC#(.(((.((((((((.(((.(((#))))))..)))))))).))).).	9630	9653	1.0	-27.4	0	0.000190575	0.456	0.13253149999999997	-0.0572420225	-7.737658649660518	18	23	8	3UTR		0	0
hsa-miR-6842-3p	NM_000051	ATM	TTGGCTGGTCTCTGCTCCGCAG#GCGGATCACAAGGTCAGGAGTTCGAGACCAGCCTGGCCAAGAGACCAGCCT#..((((((((((.(((((....#.)))))..)))))))))).	9599	9650	1.0	-29.9	1	1.850069e-06	0.426	0.13759220000000005	-0.03320407437500002	-6.246131332038532	15	19	10	3UTR		0	0
hsa-miR-6843-3p	NM_000051	ATM	ATGGTCTCCTGTTCTCTGCAG#GTAGAGACAGGGTTGCCATT#(((((.(((((.(((((((..#))))))))))))..))))).	12044	12064	1.0	-22.4	0	0.00346357	0.603	0.2672237142857143	0.07591636275000001	-9.185336516991068	17	20	12	3UTR		0	0
hsa-miR-6845-5p	NM_000051	ATM	CGGGGCCAGAGCAGAGAGC#GCTCCTGTTCTGTTCAAGTATTCTAATCAATGGCTTTGA#((((((((((((((.((((#)))))))))))....................))))))).	11904	11943	1.0	-21.2	1	0.00369143	0.676	0.07612695647058823	0.10252550699999997	-4.6730240064523	18	39	11	3UTR		0	0
hsa-miR-6846-5p	NM_000051	ATM	TGGGGGCTGGATGGGGTAGAGT#TTTTACCCTATCCATTGGGCTTCTT#.((((((((((((((((((((.#))))))))))))))....)))))).	10110	10135	1.0	-26.1	1	0.01355216	0.721	0.21265806041666666	-0.036999515000000024	-3.793324837357118	20	25	14	3UTR		0	0
hsa-miR-6847-5p	NM_000051	ATM	ACAGAGGACAGTGGAGTGTGAGC#GCTCACATATTCACCTCTCTGG#.((((((...(((((((((((((#)))))))).))))).)))))).	10771	10793	1.0	-24.3	1	0.02929242	0.574	0.15079101471428571	0.156126047875	-8.40585589311169	19	22	8	3UTR		0	0
hsa-miR-6848-3p	NM_000051	ATM	GTGGTCTCTTGGCCCCCAG#GGATCACAAGGTCAGGAGTTCGAGACCAGCCTGGCCAAGAGACCAG#.(((((((((((((.....#.))))))))))))).	9601	9647	1.0	-26.6	1	2.508124e-06	0.426	0.20844100000000007	-0.09519682437499988	-4.761823477911366	13	15	13	3UTR		0	0
hsa-miR-6855-5p	NM_000051	ATM	TTGGGGTTTGGGGTGCAGACATTGC#GCTGTTGCTGCACACAAGCCCA#...(((((((..((((((..((.((#)).))..)))))).))))))).	10426	10448	1.0	-23.2	0	0.002832082	0.588	0.18217394371428575	0.22972060772499997	-12.686117978685445	17	22	7	3UTR		0	0
hsa-miR-6869-3p	NM_000051	ATM	CGCCGCGCGCATCGGCTCAGC#GCTTTCACTCTTTAGAAATAATGGTCATTCGGGCTGGGCGCAGCGGCT#.(((((((((.(((((((...#.))))))))))).))))).	9513	9561	1.0	-29.4	1	5.482896e-07	0.441	0.14771341	-0.2280383287499999	-6.618099312767468	16	19	11	3UTR		0	0
hsa-miR-6870-5p	NM_000051	ATM	TGGGGGAGATGGGGGTTGA#AGCTTCCATGTGTCCCAC#(((((.(.(((((((((..#))))))))).).))))).	10605	10623	1.0	-21.4	0	0.002336774	0.515	-0.5515032666666666	-0.009186887200000007	-8.152168136575343	15	18	9	3UTR		0	0
hsa-miR-6877-3p	NM_000051	ATM	CAGCCTCTGCCCTTGGCCTCC#GGAGGCCGAGGTGAGCGGATCACAAGGTCAGGAGTTCGAGACCAGCCTGGCC#..(((((((((((((((((((#)))))))))))...))))).............................))).	9585	9637	1.0	-29.1	1	3.373698e-06	0.426	0.025861529411764728	-0.23689447687500004	-4.95700071937229	19	52	11	3UTR		0	0
hsa-miR-6881-5p	NM_000051	ATM	TGGGGTAAGGATAGGAGGGTCA#TGATCTCCTCACCTTCCCCT#.((((.((((..((((.(((((#)))))))))..)))))))).	11515	11535	1.0	-23.1	0	0.3338315	0.544	-0.055593800000000006	0.06414671275000002	-11.865861383556869	17	20	9	3UTR		0	0
hsa-miR-6882-5p	NM_000051	ATM	TACAAGTCAGGAGCTGAAGCAG#TGCTATGAGGCTCCTGTTCTGTT#.(((...((((((((..((((.#))))....))))))))...))).	11895	11918	1.0	-19.9	0	0.005428264	0.603	-0.01568018749999999	0.11122448199999996	-11.59005638853757	15	23	8	3UTR		0	0
hsa-miR-6883-5p	NM_000051	ATM	AGGGAGGGTGTGGTATGGATGT#CATTCATATTTGATCTCCTCACCTTCCCC#.(((((((((.((((((((((.#))))))))........)).))))))))).	11505	11534	1.0	-25.5	1	0.3169147	0.544	0.02355125	0.069775550375	-6.618099312767468	19	29	9	3UTR		0	0
hsa-miR-6884-5p	NM_000051	ATM	AGAGGCTGAGAAGGTGATGTTG#ATCCACCCTCCTCGGCCTCC#.(((((((((.(((.(((....#)))...))).))))))))).	11038	11058	1.0	-21.7	1	0.003374143	0.412	-0.3708733333333333	-0.12507064249999997	-7.353548873018103	15	20	9	3UTR	MIRT780979	0	0
hsa-miR-6886-5p	NM_000051	ATM	CCCGCAGGTGAGATGAGGGCT#TCCTCATCTCCTTGTGC#..((((((.((((((((((..#)))))))))))))))).	10543	10560	1.0	-24.2	1	0.04291226	0.529	-0.16681081999999997	0.08967132522499999	-6.013390377618052	16	17	16	3UTR		0	0
hsa-miR-6887-5p	NM_000051	ATM	TGGGGGGACAGATGGAGAGGACA#TTCCATGTGTCCCACCTT#.(((((((((.((((((......#)))))).)))))).))).	10608	10626	1.0	-24.6	1	0.006527723	0.559	-0.14923619999999999	-0.09980694962499999	-6.618099312767468	15	18	6	3UTR		0	0
hsa-miR-6889-5p	NM_000051	ATM	TCGGGGAGTCTGGGGTCCGGAAT#CTTTGGCAAGCCCTGGGTTCTTTGC#.((((((((((((((((((((..#.)))))...))))))))))))))).	10670	10695	1.0	-20.4	1	0.0006613945	0.485	0.177807574173913	-0.05367300212500002	-3.793324837357118	20	25	15	3UTR		0	0
hsa-miR-6890-5p	NM_000051	ATM	CATGGGGTAGGGCAGAGTAGG#CCTACTTTGTGCAGGTCATACCTCCCCAA#..(((((.(((((((((((((#))))))))))..........)))))))).	12551	12580	1.0	-24.3	0	0.0004140204	0.544	4.3365217391281824e-05	-0.12800347500000006	-7.27063564855292	18	29	10	3UTR		0	0
hsa-miR-6892-5p	NM_000051	ATM	GTAAGGGACCGGAGAGTAGGA#TCTACTCTTTAGCCTTGCA#((((((....((((((((((.#))))))))))..)))))).	11871	11890	1.0	-20.3	0	0.002991525	0.603	-0.30531005000000006	0.13322843824999997	-10.093792036827557	16	19	10	3UTR		0	0
hsa-miR-6893-5p	NM_000051	ATM	CAGGCAGGTGTAGGGTGGAGC#GCTTTCCCACCCTACTTTGTGCA#...(((.(.((((((((((((#)))...)))))))))..).))).	12541	12564	1.0	-22.9	0	0.002736757	0.574	-0.22509437333333335	-0.08286496125000001	-9.11461638679582	16	23	9	3UTR	MIRT781176	0	0
hsa-miR-6894-3p	NM_000051	ATM	TTGCCTGCCCTCTTCCTCCAG#TTGGAAGGGAAGGGCTTAGGTAT#.((((((((((.(((((((((#))))).)))))))))..))))).	11205	11228	1.0	-23.3	1	0.002580696	0.588	0.2564489833333334	0.10485364285000001	-7.140128146953473	19	23	9	3UTR		0	0
hsa-miR-6895-3p	NM_000051	ATM	TGTCTCTCGCCCTTGGCCTTAG#CTTTGGGAGGCCGAGGTGAGCGGATC#.((((((((.((((((((((..#.)))))))))))))).)))).	9580	9606	1.0	-26.2	1	1.488855e-06	0.412	-0.0445901	-0.12303022062499999	-5.035831305685297	18	21	14	3UTR		0	0
hsa-miR-7106-5p	NM_000051	ATM	TGGGAGGAGGGGATCTTGGG#CTCACCTTCCCCTCCCCTAA#((((.((((((((...((((#))))...)))))))))))).	11522	11542	1.0	-25.1	0	0.6634666	0.588	-0.5990330625	0.21049653762500004	-9.881950179088792	16	20	12	3UTR		0	0
hsa-miR-7107-5p	NM_000051	ATM	TCGGCCTGGGGAGGAGGAAGGG#CCCTCATTTTTTTCTGAGACAGAGTCTTGCTCTGTCACCCAGGCTGGA#((((((((((((((((.((((.#.)))).)))).)).)))))))))).	10803	10851	1.0	-30.2	1	1.847336e-05	0.485	0.2515671343333333	-0.02291715234999997	-3.937574446201665	20	25	10	3UTR		0	0
hsa-miR-7107-3p	NM_000051	ATM	TGGTCTGTTCATTCTCTCTTTTTGGCC#GGCTCACGCCTGTAATCCCAGCACTTTGGGAGGCCGAGGTGAGCGGATCAC#((((((((((((........(((((((#.))))))))))))))))))).	9557	9608	1.0	-23.6	1	3.200324e-05	0.397	0.10722843333333332	-0.10658316062499998	-7.052043616942562	19	21	19	3UTR		0	0
hsa-miR-7108-5p	NM_000051	ATM	GTGTGGCCGGCAGGCGGGTGG#CCACCCTACTTTGTGCAGGTCATACC#((((((((.((((..((((((#))))))..))....)).)))))))).	12547	12573	1.0	-25.8	1	0.001728319	0.559	0.13260864999999997	-0.10075002	-6.586253582218469	18	26	8	3UTR		0	0
hsa-miR-7109-5p	NM_000051	ATM	CTGGGGGGAGGAGACCCTGCT#GGTAGAAGTGGAACATTTCTCTGTCCCCCAGC#((((((((.((((((((((((#)))))....))......))))).)))))))).	11243	11275	1.0	-24.3	1	0.01562094	0.632	0.2897344911818182	0.14667362302500003	-4.993964104447428	20	32	8	3UTR		0	0
hsa-miR-7113-3p	NM_000051	ATM	CCTCCCTGCCCGCCTCTCTGCAG#CTACTCGAGAGGCTGAGGCAGGAGAATCTCTTGAACCTGGGAGGT#((((((((((((((((((.....#.))))))).).))))..................)))))).	9728	9773	1.0	-28.9	1	0.000145477	0.456	-0.2736507881578946	-0.230568814375	-3.937574446201665	18	40	7	3UTR		0	0
hsa-miR-7152-3p	NM_000051	ATM	TCTGGTCCTGGACAGGAGGC#GCCTCCTGGGTTCAAGCAATTCTCCTGCCTCAGCCTCCCGAGTAGCTGGGACTAC#..(((((((((((.((((((#.))))))...))..))))))))).	10886	10941	1.0	-22.3	1	1.778138e-05	0.412	-0.06744546153846151	-0.1355057	-5.813840636892696	17	24	9	3UTR		0	0
hsa-miR-7153-3p	NM_000051	ATM	CACCATGGACGGTTTACC#AGCCGAGCATGGTGG#(((((((..(((((....#)))))..))))))).	9694	9709	1.0	-18.7	1	5.310324e-05	0.529	0.1506052142857143	-0.14327291874999998	-8.276097674182306	12	15	7	3UTR		0	0
hsa-miR-7158-5p	NM_000051	ATM	GGCTCAATCTCTGGTCCTGCAGCC#GCTGCGGAGATTAACAAATGGGTGATTGAGCTT#(((((((((.(((((((((((((.#))))))).))))........)).))))))))).	11386	11419	1.0	-27.6	1	0.01094918	0.559	0.6500112499999999	-0.07913269987499995	-5.180080914529843	22	33	9	3UTR		0	0
hsa-miR-7158-3p	NM_000051	ATM	CTGAACTAGAGATTGGGCCCA#GGGCTTAGGTATCTAGTTTG#..((((((((..((((((((.#))))))))...)))))))).	11216	11236	1.0	-22.6	1	0.0017931	0.588	0.099008025	0.12262276159999999	-11.128578504378995	16	20	8	3UTR		0	0
hsa-miR-7703	NM_000051	ATM	TTGCACTCTGGCCTTCTCCCAGG#CCTGGGAGGTGAAGGTTGCTGTGGGCCAAAATCATGCCATTGCACTCCAGCCTGGGTGACAAG#(((((((((((((((((((((((#))))))))).............)))))).........................))))).))).	9763	9826	1.0	-28.4	1	0.0001629879	0.574	-0.49188496209677407	-0.20147024062499996	-3.937574446201665	23	63	9	3UTR		0	0
hsa-miR-7703	NM_000051	ATM	TTGCACTCTGGCCTTCTCCCAGG#TCTGGTTTTTCATTCCCCTCATTTTTTTCTGAGACAGAGTCTTGCTCTGTCACCCAGGCTGGAGTGCAGT#(((((((((((((((((((((((#))))).........................)))).....................)))))))))))))).	10788	10858	1.0	-26.4	1	4.738184e-05	0.456	0.0262572554202898	0.035848565075000005	-3.937574446201665	23	70	14	3UTR		0	0
hsa-miR-4433b-3p	NM_000051	ATM	CAGGAGTGGGGGGTGGGACGT#GCGCCCGGCCTCATTCCCCTCATTTTTGA#(((((((((((((((((.(((#)))))))........))))))))))))).	11089	11118	1.0	-25.9	1	0.1019593	0.471	-0.11232908	0.013330680000000025	-3.937574446201665	20	29	13	3UTR		0	0
hsa-miR-6516-5p	NM_000051	ATM	TTTGCAGTAACAGGTGTGAGCA#CAGGGCTGTTGCTGCAC#..(((((((((((.(.((....#)).).))))))))))).	10422	10439	1.0	-21.9	1	0.0002475238	0.588	0.10400098290909092	0.10010648779999996	-6.046889717196309	14	17	11	3UTR		0	0
hsa-miR-8070	NM_000051	ATM	ATGTGATTGACGGCTGACTCCA#TGGGGTTTGCCAGTCAGTTGCT#..((((((((((((.(((((((#))))))).))).))))))))).	12424	12446	1.0	-25.5	1	0.001091554	0.588	-0.05738082307692308	0.36000500125000007	-5.692450279622925	19	22	9	3UTR	MIRT661747	0	0
hsa-miR-8075	NM_000051	ATM	TGCTGATGGCAGATGTCGGGTCTG#CAGGCGAAAAGAATCTGGGGTTTGCCAGTCAGTT#.(((((((((((((.((((((((.#.))).))))).)))))))).))))).	12409	12443	1.0	-26.4	1	0.0001956672	0.588	0.06690815000000001	0.2603591987499999	-4.528774397607753	21	26	8	3UTR		0	0
hsa-miR-8081	NM_000051	ATM	CTTGAGTCGTGCCTTTCTGAATG#GTTCTGTTGGAAGGGAAGGGCTTAGGT#((((((((.(.(((((((((...#.))))))))).).)))))))).	11199	11226	1.0	-20.5	1	0.003637216	0.574	0.5664490666666667	0.18633262007500007	-7.8187385798577775	18	22	9	3UTR		0	0
hsa-miR-8085	NM_000051	ATM	TGGGAGAGAGGACTGTGAGGC#CCTCACCTTCCCCTCCCCT#.(((.(((.(((..((((((.#))))))..))).)))))).	11521	11540	1.0	-23.7	0	0.5770754	0.574	-0.05149999999999999	0.16188386275000005	-11.114722200602003	15	19	6	3UTR		0	0
hsa-miR-8085	NM_000051	ATM	TGGGAGAGAGGACTGTGAGGC#GCCTTTGGCAAGCCCTGGGTTCTTTGCTCCCC#.(((((((((((((..(.(((#.))))..)))))))).))))).	10668	10700	1.0	-22.7	1	0.0004604722	0.471	0.3767524285714286	-0.06465721962499998	-4.761823477911366	17	22	8	3UTR		0	0
hsa-miR-9986	NM_000051	ATM	TGTGAGGTTGTCATGCCTGC#GCAGGCACTCATTCATATTTGATCTCCTCACC#.((((((..(((((((((((#)))))))............))))..)))))).	11496	11528	1.0	-23.9	1	0.07923812	0.515	-0.08620734782608702	-0.005957818374999955	-7.163349424783512	17	32	7	3UTR		0	0
hsa-miR-10226	NM_000051	ATM	CCATGTGTCTGGGCTGGGAAAC#TTTCCCAGGCCAAGGCAA#.....(((((((.((((((((.#)))))))).))).)))).	10515	10533	1.0	-23.3	0	0.004223261	0.544	0.10449977499999999	0.020470627650000024	-14.954730256116644	15	18	8	3UTR		0	0
hsa-miR-10397-5p	NM_000051	ATM	TCCTTGACCTGATGCTGTAGGG#CCAGGACAGCTACAGCATCAGCTCAC#....(((.((((((((((((..#.)))))))))))).))).	10751	10777	1.0	-23.8	0	0.01387834	0.529	0.27109405000000003	0.04353761787500003	-11.86019739781856	15	18	12	3UTR		0	0
hsa-miR-10397-5p	NM_000051	ATM	TCCTTGACCTGATGCTGTAGGG#CCCTACTTTGTGCAGGTCAT#....(((((((.(((.((((((#))))))...)))))))))).	12550	12570	1.0	-21.2	0	0.003497286	0.559	-0.10829425714285716	-0.04794630750000002	-13.126414858537897	16	20	10	3UTR		0	0
hsa-miR-10400-5p	NM_000051	ATM	CGGCGGCGGCGGCTCTGGGCG#TGTTTATGTCATATTCCCAGGGCTGTTGCTGCA#..(((((((((((((((((..#.))))))))))))))))).	10405	10438	1.0	-33.8	1	1.565286e-05	0.603	0.3826602	0.12701778529999996	-4.95700071937229	17	19	17	3UTR		0	0
hsa-miR-12118	NM_000051	ATM	CAAGGAGGAGCGGGGATTAG#TCCTCCTCATCTCCTTGT#((((((((((.(((((....#))))))))..))))))).	10540	10558	1.0	-20.0	1	0.03717062	0.5	-0.04378704999999997	0.05726786022500003	-6.7623489216120145	15	18	8	3UTR		0	0
hsa-miR-12119	NM_000051	ATM	TTCTGAGGGGACGGTAGATTTGGGG#CATTTCTCTGTCCCCCAGC#..(((.((((((((.(((..((...#))..)))))))))))))).	11256	11275	1.0	-24.0	0	0.01562094	0.632	0.35029603875000004	0.18362954427500003	-7.593409040815971	16	19	14	3UTR		0	0
hsa-miR-12120	NM_000051	ATM	TAAGGAACGCGGGGCCTTGGTAGAGC#GCCTGCCTTTGGCAAGCCCTGGGTTCTTTGC#((((((((.(((((.((((.(((((.#.))))).))))))))).)))))))).	10664	10695	1.0	-30.1	1	0.0006613945	0.485	0.19786577500000002	-0.07234619462500001	-5.729413664698063	22	26	9	3UTR		0	0
hsa-miR-12121	NM_000051	ATM	CTGCCACGAGCGTGCGGGCCT#GCCGAGCATGGTGGCGGG#(((((((...(((((.(((..#)))..)))))))))))).	9695	9713	1.0	-23.2	1	4.833152e-05	0.515	0.049391785714285694	-0.16984122249999997	-8.78315458225985	15	18	12	3UTR		0	0
hsa-miR-12125	NM_000051	ATM	TCTCTCACCTGGCATAAGCAAT#CTTGTGCTAGTGGGCAGAA#(((((((.((((((((((....#)))))))))))))).))).	10553	10572	1.0	-19.9	1	5.422427e-05	0.559	0.15392976	-0.07893686477500002	-6.251209375382295	17	19	14	3UTR		0	0
hsa-miR-12129	NM_000051	ATM	GATGTACTGAACTGGGTCAGAC#CTGACCCATATTATGTACAGCA#(.((((((((..((((((((..#))))))))..))).))))).).	12238	12260	1.0	-20.8	1	0.01451134	0.647	0.050842565	0.06641697549999999	-11.272828113223541	17	22	8	3UTR		0	0
hsa-miR-3620-3p	NM_001276695	TP53	TCACCCTGCATCCCGCACCCAG#GGGGGGAGCAGGGC#...((((((.((((...(((..#))))))))))))).	1279	1293	0.9538461538461539	-23.6	0	5.978857e-08	0.353	0.0	0.0	-8.725545302561166	13	14	13	3UTR		0	0
hsa-miR-4507	NM_001276695	TP53	CTGGGTTGGGCTGGGCTGGG#CTGGCCCAGCCAAACCCT#..(((((.(((((((((((.#))))))))))).))))).	1981	1999	0.9538461538461539	-31.7	0	0.0007503613	0.471	0.0	0.0	-7.27063564855292	16	18	11	3UTR		0	0
hsa-miR-3620-3p	NM_001276696	TP53	TCACCCTGCATCCCGCACCCAG#GGGGGGAGCAGGGC#...((((((.((((...(((..#))))))))))))).	1352	1366	0.9538461538461539	-23.6	0	5.978857e-08	0.353	0.0	0.0	-8.725545302561166	13	14	13	3UTR		0	0
hsa-miR-4507	NM_001276696	TP53	CTGGGTTGGGCTGGGCTGGG#CTGGCCCAGCCAAACCCT#..(((((.(((((((((((.#))))))))))).))))).	2054	2072	0.9538461538461539	-31.7	0	0.0007503613	0.471	0.0	0.0	-7.27063564855292	16	18	11	3UTR		0	0
hsa-miR-4507	NM_001276697	TP53	CTGGGTTGGGCTGGGCTGGG#CTGGCCCAGCCAAACCCT#..(((((.(((((((((((.#))))))))))).))))).	1412	1430	0.9538461538461539	-31.7	0	0.0007503613	0.471	0.0	0.0	-7.27063564855292	16	18	11	3UTR		0	0
hsa-miR-937-5p	NM_001276698	TP53	GTGAGTCAGGGTGGGGCTGG#CCAGCCAAACCCTGTCTGACA#((.((.((((((..((((((#))))))..)))))).)).)).	1550	1571	0.9538461538461539	-30.4	0	0.05641285	0.5	1.8355206666666666	0.8433931575	-9.54204321188781	16	21	6	3UTR	MIRT465434	0	0
hsa-miR-3620-3p	NM_001276698	TP53	TCACCCTGCATCCCGCACCCAG#GGGGGGAGCAGGGC#...((((((.((((...(((..#))))))))))))).	843	857	0.9538461538461539	-23.6	0	5.978857e-08	0.353	0.25131886666666675	0.01255156125000001	-8.725545302561166	13	14	13	3UTR		0	0
hsa-miR-3620-3p	NM_001276699	TP53	TCACCCTGCATCCCGCACCCAG#GGGGGGAGCAGGGC#...((((((.((((...(((..#))))))))))))).	770	784	0.9538461538461539	-23.6	0	5.978857e-08	0.353	0.9043576666666667	0.09622221625000012	-8.725545302561166	13	14	13	3UTR		0	0
hsa-miR-4701-3p	NM_001276699	TP53	ATGGGTGATGGGTGTGGTGT#CACCCCATCCCACACCCT#..(((((.((((((.((((.#)))).)).))))))))).	1534	1552	0.9538461538461539	-23.2	0	0.08690379	0.588	1.4600688	0.5446941650000002	-8.006085208803555	15	18	9	3UTR		0	0
hsa-miR-664b-3p	NM_001276699	TP53	TTCATTTGCCTCCCAGCCTACA#AGGCTGGAGTGGAGTGGC#.((((((..((.(((((((...#)))))))))..)))))).	1682	1700	0.9538461538461539	-19.6	1	0.00098348	0.412	4.284607857142857	2.3368891124999998	-10.510152734379867	15	18	9	3UTR		0	0
hsa-miR-4507	NM_001276760	TP53	CTGGGTTGGGCTGGGCTGGG#CTGGCCCAGCCAAACCCT#..(((((.(((((((((((.#))))))))))).))))).	1921	1939	0.9538461538461539	-31.7	0	0.0007503613	0.471	0.0	0.0	-7.27063564855292	16	18	11	3UTR		0	0
hsa-miR-4507	NM_000546	TP53	CTGGGTTGGGCTGGGCTGGG#CTGGCCCAGCCAAACCCT#..(((((.(((((((((((.#))))))))))).))))).	1921	1939	0.9538461538461539	-31.7	0	0.0007503613	0.471	0.0	0.0	-7.27063564855292	16	18	11	3UTR		0	0
hsa-miR-4701-3p	NM_001126113	TP53	ATGGGTGATGGGTGTGGTGT#CACCCCATCCCACACCCT#..(((((.((((((.((((.#)))).)).))))))))).	2043	2061	0.9538461538461539	-23.2	0	0.08690379	0.588	3.8742708571428572	2.941660652499999	-8.006085208803555	15	18	9	3UTR		0	0
hsa-miR-4701-3p	NM_001126114	TP53	ATGGGTGATGGGTGTGGTGT#CACCCCATCCCACACCCT#..(((((.((((((.((((.#)))).)).))))))))).	2116	2134	0.9538461538461539	-23.2	0	0.08690379	0.588	3.8742708571428572	2.941660652499999	-8.006085208803555	15	18	9	3UTR		0	0
hsa-miR-937-5p	NM_001126116	TP53	GTGAGTCAGGGTGGGGCTGG#CCAGCCAAACCCTGTCTGACA#((.((.((((((..((((((#))))))..)))))).)).)).	1550	1571	0.9538461538461539	-30.4	0	0.05641285	0.5	1.8355206666666666	0.8433931575	-9.54204321188781	16	21	6	3UTR	MIRT465434	0	0
hsa-miR-3620-3p	NM_001126116	TP53	TCACCCTGCATCCCGCACCCAG#GGGGGGAGCAGGGC#...((((((.((((...(((..#))))))))))))).	843	857	0.9538461538461539	-23.6	0	5.978857e-08	0.353	0.25131886666666675	0.01255156125000001	-8.725545302561166	13	14	13	3UTR		0	0
hsa-miR-937-5p	NM_001126117	TP53	GTGAGTCAGGGTGGGGCTGG#CCAGCCAAACCCTGTCTGACA#((.((.((((((..((((((#))))))..)))))).)).)).	1477	1498	0.9538461538461539	-30.4	0	0.05641285	0.5	1.8355206666666666	0.7478700275000001	-9.54204321188781	16	21	6	3UTR	MIRT465434	0	0
hsa-miR-3620-3p	NM_001126117	TP53	TCACCCTGCATCCCGCACCCAG#GGGGGGAGCAGGGC#...((((((.((((...(((..#))))))))))))).	770	784	0.9538461538461539	-23.6	0	5.978857e-08	0.353	0.9043576666666667	0.09622221625000012	-8.725545302561166	13	14	13	3UTR		0	0
hsa-miR-937-5p	NM_001126118	TP53	GTGAGTCAGGGTGGGGCTGG#CCAGCCAAACCCTGTCTGACA#((.((.((((((..((((((#))))))..)))))).)).)).	2043	2064	0.9538461538461539	-30.4	0	0.05641285	0.5	2.362661833333333	2.7430018225	-9.54204321188781	16	21	6	3UTR	MIRT465434	0	0
hsa-miR-4701-3p	NM_001126118	TP53	ATGGGTGATGGGTGTGGTGT#CACCCCATCCCACACCCT#..(((((.((((((.((((.#)))).)).))))))))).	2100	2118	0.9538461538461539	-23.2	0	0.08690379	0.588	1.8057599999999998	0.9840304224999998	-8.006085208803555	15	18	9	3UTR		0	0
hsa-miR-6763-3p	NM_001126118	TP53	CTCCCCGGCCTCTGCCCCCAG#CTGGTGTTTTGTTGTGGGGAGGAGGATGGGGAGT#(((((((.(((((.(((((((#.))).)))).))))).))))))).	1610	1644	0.9538461538461539	-31.5	1	0.1170483	0.529	2.84634695	4.324679145000001	-7.1080492929027015	19	24	7	3UTR		0	0
hsa-miR-6793-3p	NM_001126118	TP53	TCCCCAACCCCTGCCCGCAG#CTGCACTGGTGTTTTGTTGTGGGGAGGAGGATGGGGAG#((((((.(((((.(((((((#.))))))).))).)).)))))).	1605	1643	0.9538461538461539	-31.9	0	0.1308584	0.515	2.881003371428572	4.282224852500001	-6.770391593739227	18	23	7	3UTR		0	0
hsa-miR-4486	NM_001276699	TP53	GCTGGGCGAGGCTGGCA#TGTGAGCCACCACGTCCAGCT#((((((((.((((.(((#))).))))....)))))))).	1915	1936	0.9551282051282051	-24.2	1	0.0009412604	0.515	6.1010824999999995	2.1811532975	-5.850804021967834	15	21	8	3UTR		0	0
hsa-miR-6133	NM_001276698	TP53	TGAGGGAGGAGGTTGGGTA#CCCCTCCTTCTCCCTTT#.(((((((((((..(((..#)))..))))))))))).	2066	2083	0.9560439560439561	-25.6	1	0.9416841	0.588	0.7184343727272726	3.7679339987499993	-5.9392953675437665	14	17	11	3UTR	MIRT465423	0	0
hsa-miR-6746-5p	NM_001276698	TP53	CCGGGAGAAGGAGGTGGCCTGG#CCCTTCCCCTCCTTCTCCCT#..((((((((((((.((...((#))...)))))))))))))).	2061	2081	0.9560439560439561	-29.0	1	0.9576212	0.574	2.519320675	3.8579782312499993	-5.692450279622925	16	20	14	3UTR		0	0
hsa-miR-6891-5p	NM_001276698	TP53	TAAGGAGGGGGATGAGGGG#CCCCACCCTTCCCCTCCTTC#.(((((((((((...((((#))))....))))))))))).	2056	2076	0.9560439560439561	-25.9	1	0.9927307	0.574	1.6643545454545452	3.8119556274999997	-6.674744927794402	15	20	11	3UTR		0	0
hsa-miR-7106-5p	NM_001276698	TP53	TGGGAGGAGGGGATCTTGGG#CCCACCCTTCCCCTCCTTCTC#.((((((((((((...((((#))))....)))))))))))).	2057	2078	0.9560439560439561	-28.2	1	0.9904993	0.559	1.7722865083333332	3.775937914999999	-5.618663395431772	16	21	12	3UTR		0	0
hsa-miR-11181-3p	NM_001276698	TP53	AGGAGGAGGAGGTCAGGC#CCTTCCCCTCCTTCTCCC#.(((((((((((..(((.#)))...))))))))))).	2062	2080	0.9560439560439561	-23.2	1	0.9868412	0.574	2.784906009090909	3.7519260187499994	-5.9392953675437665	14	18	11	3UTR		0	0
hsa-miR-6133	NM_001276699	TP53	TGAGGGAGGAGGTTGGGTA#CCCCTCCTTCTCCCTTT#.(((((((((((..(((..#)))..))))))))))).	1993	2010	0.9560439560439561	-25.6	1	0.9416841	0.588	3.1487207636363634	2.76343994125	-5.9392953675437665	14	17	11	3UTR	MIRT465423	0	0
hsa-miR-6746-5p	NM_001276699	TP53	CCGGGAGAAGGAGGTGGCCTGG#CCCTTCCCCTCCTTCTCCCT#..((((((((((((.((...((#))...)))))))))))))).	1988	2008	0.9560439560439561	-29.0	1	0.9576212	0.574	3.6932310333333334	2.8975059625000004	-5.692450279622925	16	20	14	3UTR		0	0
hsa-miR-6891-5p	NM_001276699	TP53	TAAGGAGGGGGATGAGGGG#CCCCACCCTTCCCCTCCTTC#.(((((((((((...((((#))))....))))))))))).	1983	2003	0.9560439560439561	-25.9	1	0.9927307	0.574	4.342034490909092	2.9555347575000006	-6.674744927794402	15	20	11	3UTR		0	0
hsa-miR-7106-5p	NM_001276699	TP53	TGGGAGGAGGGGATCTTGGG#CCCACCCTTCCCCTCCTTCTC#.((((((((((((...((((#))))....)))))))))))).	1984	2005	0.9560439560439561	-28.2	1	0.9904993	0.559	3.9867082333333332	2.8354755450000004	-5.618663395431772	16	21	12	3UTR		0	0
hsa-miR-11181-3p	NM_001276699	TP53	AGGAGGAGGAGGTCAGGC#CCTTCCCCTCCTTCTCCC#.(((((((((((..(((.#)))...))))))))))).	1989	2007	0.9560439560439561	-23.2	1	0.9868412	0.574	3.323352036363637	2.9235188	-5.9392953675437665	14	18	11	3UTR		0	0
hsa-miR-6133	NM_001126115	TP53	TGAGGGAGGAGGTTGGGTA#CCCCTCCTTCTCCCTTT#.(((((((((((..(((..#)))..))))))))))).	1933	1950	0.9560439560439561	-25.6	1	0.9416841	0.588	0.7184343727272726	3.7679339987499993	-5.9392953675437665	14	17	11	3UTR	MIRT465423	0	0
hsa-miR-6746-5p	NM_001126115	TP53	CCGGGAGAAGGAGGTGGCCTGG#CCCTTCCCCTCCTTCTCCCT#..((((((((((((.((...((#))...)))))))))))))).	1928	1948	0.9560439560439561	-29.0	1	0.9576212	0.574	2.519320675	3.8579782312499993	-5.692450279622925	16	20	14	3UTR		0	0
hsa-miR-6891-5p	NM_001126115	TP53	TAAGGAGGGGGATGAGGGG#CCCCACCCTTCCCCTCCTTC#.(((((((((((...((((#))))....))))))))))).	1923	1943	0.9560439560439561	-25.9	1	0.9927307	0.574	1.6643545454545452	3.8119556274999997	-6.674744927794402	15	20	11	3UTR		0	0
hsa-miR-7106-5p	NM_001126115	TP53	TGGGAGGAGGGGATCTTGGG#CCCACCCTTCCCCTCCTTCTC#.((((((((((((...((((#))))....)))))))))))).	1924	1945	0.9560439560439561	-28.2	1	0.9904993	0.559	1.7722865083333332	3.775937914999999	-5.618663395431772	16	21	12	3UTR		0	0
hsa-miR-11181-3p	NM_001126115	TP53	AGGAGGAGGAGGTCAGGC#CCTTCCCCTCCTTCTCCC#.(((((((((((..(((.#)))...))))))))))).	1929	1947	0.9560439560439561	-23.2	1	0.9868412	0.574	2.784906009090909	3.7519260187499994	-5.9392953675437665	14	18	11	3UTR		0	0
hsa-miR-6133	NM_001126116	TP53	TGAGGGAGGAGGTTGGGTA#CCCCTCCTTCTCCCTTT#.(((((((((((..(((..#)))..))))))))))).	2066	2083	0.9560439560439561	-25.6	1	0.9416841	0.588	0.7184343727272726	3.7679339987499993	-5.9392953675437665	14	17	11	3UTR	MIRT465423	0	0
hsa-miR-6746-5p	NM_001126116	TP53	CCGGGAGAAGGAGGTGGCCTGG#CCCTTCCCCTCCTTCTCCCT#..((((((((((((.((...((#))...)))))))))))))).	2061	2081	0.9560439560439561	-29.0	1	0.9576212	0.574	2.519320675	3.8579782312499993	-5.692450279622925	16	20	14	3UTR		0	0
hsa-miR-6891-5p	NM_001126116	TP53	TAAGGAGGGGGATGAGGGG#CCCCACCCTTCCCCTCCTTC#.(((((((((((...((((#))))....))))))))))).	2056	2076	0.9560439560439561	-25.9	1	0.9927307	0.574	1.6643545454545452	3.8119556274999997	-6.674744927794402	15	20	11	3UTR		0	0
hsa-miR-7106-5p	NM_001126116	TP53	TGGGAGGAGGGGATCTTGGG#CCCACCCTTCCCCTCCTTCTC#.((((((((((((...((((#))))....)))))))))))).	2057	2078	0.9560439560439561	-28.2	1	0.9904993	0.559	1.7722865083333332	3.775937914999999	-5.618663395431772	16	21	12	3UTR		0	0
hsa-miR-11181-3p	NM_001126116	TP53	AGGAGGAGGAGGTCAGGC#CCTTCCCCTCCTTCTCCC#.(((((((((((..(((.#)))...))))))))))).	2062	2080	0.9560439560439561	-23.2	1	0.9868412	0.574	2.784906009090909	3.7519260187499994	-5.9392953675437665	14	18	11	3UTR		0	0
hsa-miR-6133	NM_001126117	TP53	TGAGGGAGGAGGTTGGGTA#CCCCTCCTTCTCCCTTT#.(((((((((((..(((..#)))..))))))))))).	1993	2010	0.9560439560439561	-25.6	1	0.9416841	0.588	0.7184343727272726	3.7679339987499993	-5.9392953675437665	14	17	11	3UTR	MIRT465423	0	0
hsa-miR-6746-5p	NM_001126117	TP53	CCGGGAGAAGGAGGTGGCCTGG#CCCTTCCCCTCCTTCTCCCT#..((((((((((((.((...((#))...)))))))))))))).	1988	2008	0.9560439560439561	-29.0	1	0.9576212	0.574	2.519320675	3.8579782312499993	-5.692450279622925	16	20	14	3UTR		0	0
hsa-miR-6891-5p	NM_001126117	TP53	TAAGGAGGGGGATGAGGGG#CCCCACCCTTCCCCTCCTTC#.(((((((((((...((((#))))....))))))))))).	1983	2003	0.9560439560439561	-25.9	1	0.9927307	0.574	1.6643545454545452	3.8119556274999997	-6.674744927794402	15	20	11	3UTR		0	0
hsa-miR-7106-5p	NM_001126117	TP53	TGGGAGGAGGGGATCTTGGG#CCCACCCTTCCCCTCCTTCTC#.((((((((((((...((((#))))....)))))))))))).	1984	2005	0.9560439560439561	-28.2	1	0.9904993	0.559	1.7722865083333332	3.775937914999999	-5.618663395431772	16	21	12	3UTR		0	0
hsa-miR-11181-3p	NM_001126117	TP53	AGGAGGAGGAGGTCAGGC#CCTTCCCCTCCTTCTCCC#.(((((((((((..(((.#)))...))))))))))).	1989	2007	0.9560439560439561	-23.2	1	0.9868412	0.574	2.784906009090909	3.7519260187499994	-5.9392953675437665	14	18	11	3UTR		0	0
hsa-miR-597-3p	NM_001276695	TP53	TGGTTCTCTTGTGGCTCAAGCGT#ATGCCCAGGCTGGGAAGGAGCCAGGGGGGAGCA#..((((((((.((((((......#.)))))).)))))))).	1256	1289	0.9615384615384616	-24.4	1	5.820343e-07	0.368	0.0	0.0	-7.7817751947826395	14	17	8	3UTR		0	0
hsa-miR-635	NM_001276695	TP53	ACTTGGGCACTGAAACAATGTCC#GGATCCACCAAGACTTGTTTTATGCTCAGGG#.((((((((.((((((((.(((.#.))))))))))))))))))).	2092	2123	0.9615384615384616	-21.9	1	0.009351977	0.691	0.0	0.0	-5.035831305685297	19	21	19	3UTR		0	0
hsa-miR-642a-5p	NM_001276695	TP53	GTCCCTCTCCAAATGTGTCTTG#GGGAGGAGGATGGGGAGTAGGACA#(((((((((((....(.((((.#)))).)....)))))))..)))).	1569	1593	0.9615384615384616	-19.2	1	0.03027705	0.559	0.0	0.0	-10.165797846235305	16	24	7	3UTR		0	0
hsa-miR-1224-5p	NM_001276695	TP53	GTGAGGACTCGGGAGGTGG#GCCTCCCAGAGTGCTGGG#.(.((.(((((((((((..#))))))).)))).)).).	2398	2416	0.9615384615384616	-22.8	0	3.580784e-08	0.426	0.0	0.0	-7.251823072856613	14	18	7	3UTR		0	0
hsa-miR-3174	NM_001276695	TP53	TAGTGAGTTAGAGATGCAGAGCC#GGTTTTGGGTCTTTGAACCCTTGCTT#.((((((((((((((.(((((((#))))))).))))))))...)))))).	1450	1476	0.9615384615384616	-21.8	1	0.02791428	0.471	0.0	0.0	-4.026373917660731	21	26	8	3UTR		0	0
hsa-miR-4497	NM_001276695	TP53	CTCCGGGACGGCTGGGC#GCCTCAGCCTCCGGAGT#(((((((..((((((((#))).)))))))))))).	2257	2274	0.9615384615384616	-25.3	1	8.098098e-05	0.338	0.0	0.0	-7.307599033628058	15	17	12	3UTR		0	0
hsa-miR-4687-5p	NM_001276695	TP53	CAGCCCTCCTCCCGCACCCAAA#TTTGTTGTGGGGAGGAGGATGG#((..(((((((((.(((.((((#))))..)))))))))))).)).	1560	1582	0.9615384615384616	-24.5	0	0.009628221	0.515	0.0	0.0	-9.38397611298771	18	22	12	3UTR		0	0
hsa-miR-4716-3p	NM_001276695	TP53	AAGGGGGAAGGAAACATGGAGA#TCCTTCTCCCTTT#((((((((((((..........#)))))))))))).	2506	2519	0.9615384615384616	-20.1	1	0.9416841	0.588	0.0	0.0	-7.052043616942562	12	13	12	3UTR		0	0
hsa-miR-5699-3p	NM_001276695	TP53	TCCTGTCTTTCCTTGTTGGAGC#GTTGTGGGGAGGAGGATGGGGA#(((((((.((((((.(((.(((#))).))).))))))))))))).	1563	1585	0.9615384615384616	-19.3	1	0.008502085	0.5	0.0	0.0	-6.9866589356329305	19	22	13	3UTR		0	0
hsa-miR-6511a-3p	NM_001276695	TP53	CCTCACCATCCCTTCTGCCTGC#GTGGGGAGGAGGATGGGGAGT#.(((.((((.((((((.(((((#))))).)))))))))).))).	1566	1587	0.9615384615384616	-25.3	0	0.1170483	0.529	0.0	0.0	-9.154868480497768	18	21	10	3UTR		0	0
hsa-miR-6767-3p	NM_001276695	TP53	CCACGTGCTTCTCTTTCCGCAG#TTGTGGGGAGGAGGATGGGG#((.(((.(((((((..((((((#))))))))))))).))))).	1564	1584	0.9615384615384616	-21.8	0	0.006676064	0.485	0.0	0.0	-8.00729909593368	18	20	13	3UTR		0	0
hsa-miR-6809-3p	NM_001276695	TP53	CTTCTCTTCTCTCCTTCCCAG#TGGGGAGGAGGATGGGGAGT#((((((.((.((((((((((.#)))))))))))).)))))).	1567	1587	0.9615384615384616	-27.8	0	0.1170483	0.529	0.0	0.0	-6.723767449401163	18	20	12	3UTR		0	0
hsa-miR-6867-3p	NM_001276695	TP53	CTCTCCCTCTTTACCCACTAG#CTGGTGTTTTGTTGTGGGGAGGAGGATGGGGAGT#((((((((((((.(((((...#.))))))))))))...))))).	1553	1587	0.9615384615384616	-23.0	1	0.1170483	0.529	0.0	0.0	-5.226705058867908	17	22	12	3UTR		0	0
hsa-miR-6876-3p	NM_001276695	TP53	AGCTGTCTGTGTTTTCCTTCTCAG#CTGGTGTTTTGTTGTGGGGAGGAGGATGGGGAGTAGGACATACCAGCTT#((((((((.((((((((((((((.#.)))))))))))))).)))...........))))).	1553	1602	0.9615384615384616	-25.0	1	0.0009855753	0.529	0.0	0.0	-4.993964104447428	22	36	14	3UTR		0	0
hsa-miR-7108-3p	NM_001276695	TP53	ACCCGCCCGTCTCCCCACAG#CTGGTGTTTTGTTGTGGGGAGGAGGATGGGG#.((((.((.(((((((((((#.))))))))))).)).)))).	1553	1584	0.9615384615384616	-30.4	0	0.006676064	0.485	0.0	0.0	-6.750673256795928	17	21	11	3UTR		0	0
hsa-miR-8071	NM_001276695	TP53	CGGTGGACTGGAGTGGGTGG#CCAGGCTGGGAAGGAGCCAGGGGGGAGCAGGGCTCACTCCAGCCACCT#.(((((.(((((((((((..#.)))))))))))))))).	1260	1308	0.9615384615384616	-30.5	0	0.000293238	0.382	0.0	0.0	-5.337011372228436	16	18	16	3UTR	MIRT716579	0	0
hsa-miR-10525-3p	NM_001276695	TP53	TGACTATGATGTGCACCTGAT#GTCTTTGAACCCTTGCTTGCAATAGGTGTGCGTCAGAAGCAC#((.((.(((((((((((((..#.)))))))))))))..)))).	1458	1500	0.9615384615384616	-19.6	0	1.22803e-05	0.471	0.0	0.0	-7.39607268170116	17	21	13	3UTR		0	0
hsa-miR-597-3p	NM_001276696	TP53	TGGTTCTCTTGTGGCTCAAGCGT#ATGCCCAGGCTGGGAAGGAGCCAGGGGGGAGCA#..((((((((.((((((......#.)))))).)))))))).	1329	1362	0.9615384615384616	-24.4	1	5.820343e-07	0.368	0.0	0.0	-7.7817751947826395	14	17	8	3UTR		0	0
hsa-miR-635	NM_001276696	TP53	ACTTGGGCACTGAAACAATGTCC#GGATCCACCAAGACTTGTTTTATGCTCAGGG#.((((((((.((((((((.(((.#.))))))))))))))))))).	2165	2196	0.9615384615384616	-21.9	1	0.009351977	0.691	0.0	0.0	-5.035831305685297	19	21	19	3UTR		0	0
hsa-miR-642a-5p	NM_001276696	TP53	GTCCCTCTCCAAATGTGTCTTG#GGGAGGAGGATGGGGAGTAGGACA#(((((((((((....(.((((.#)))).)....)))))))..)))).	1642	1666	0.9615384615384616	-19.2	1	0.03027705	0.559	0.0	0.0	-10.165797846235305	16	24	7	3UTR		0	0
hsa-miR-1224-5p	NM_001276696	TP53	GTGAGGACTCGGGAGGTGG#GCCTCCCAGAGTGCTGGG#.(.((.(((((((((((..#))))))).)))).)).).	2471	2489	0.9615384615384616	-22.8	0	3.580784e-08	0.426	0.0	0.0	-7.251823072856613	14	18	7	3UTR		0	0
hsa-miR-3174	NM_001276696	TP53	TAGTGAGTTAGAGATGCAGAGCC#GGTTTTGGGTCTTTGAACCCTTGCTT#.((((((((((((((.(((((((#))))))).))))))))...)))))).	1523	1549	0.9615384615384616	-21.8	1	0.02791428	0.471	0.0	0.0	-4.026373917660731	21	26	8	3UTR		0	0
hsa-miR-4497	NM_001276696	TP53	CTCCGGGACGGCTGGGC#GCCTCAGCCTCCGGAGT#(((((((..((((((((#))).)))))))))))).	2330	2347	0.9615384615384616	-25.3	1	8.098098e-05	0.338	0.0	0.0	-7.307599033628058	15	17	12	3UTR		0	0
hsa-miR-4687-5p	NM_001276696	TP53	CAGCCCTCCTCCCGCACCCAAA#TTTGTTGTGGGGAGGAGGATGG#((..(((((((((.(((.((((#))))..)))))))))))).)).	1633	1655	0.9615384615384616	-24.5	0	0.009628221	0.515	0.0	0.0	-9.38397611298771	18	22	12	3UTR		0	0
hsa-miR-4716-3p	NM_001276696	TP53	AAGGGGGAAGGAAACATGGAGA#TCCTTCTCCCTTT#((((((((((((..........#)))))))))))).	2579	2592	0.9615384615384616	-20.1	1	0.9416841	0.588	0.0	0.0	-7.052043616942562	12	13	12	3UTR		0	0
hsa-miR-5699-3p	NM_001276696	TP53	TCCTGTCTTTCCTTGTTGGAGC#GTTGTGGGGAGGAGGATGGGGA#(((((((.((((((.(((.(((#))).))).))))))))))))).	1636	1658	0.9615384615384616	-19.3	1	0.008502085	0.5	0.0	0.0	-6.9866589356329305	19	22	13	3UTR		0	0
hsa-miR-6511a-3p	NM_001276696	TP53	CCTCACCATCCCTTCTGCCTGC#GTGGGGAGGAGGATGGGGAGT#.(((.((((.((((((.(((((#))))).)))))))))).))).	1639	1660	0.9615384615384616	-25.3	0	0.1170483	0.529	0.0	0.0	-9.154868480497768	18	21	10	3UTR		0	0
hsa-miR-6767-3p	NM_001276696	TP53	CCACGTGCTTCTCTTTCCGCAG#TTGTGGGGAGGAGGATGGGG#((.(((.(((((((..((((((#))))))))))))).))))).	1637	1657	0.9615384615384616	-21.8	0	0.006676064	0.485	0.0	0.0	-8.00729909593368	18	20	13	3UTR		0	0
hsa-miR-6809-3p	NM_001276696	TP53	CTTCTCTTCTCTCCTTCCCAG#TGGGGAGGAGGATGGGGAGT#((((((.((.((((((((((.#)))))))))))).)))))).	1640	1660	0.9615384615384616	-27.8	0	0.1170483	0.529	0.0	0.0	-6.723767449401163	18	20	12	3UTR		0	0
hsa-miR-6867-3p	NM_001276696	TP53	CTCTCCCTCTTTACCCACTAG#CTGGTGTTTTGTTGTGGGGAGGAGGATGGGGAGT#((((((((((((.(((((...#.))))))))))))...))))).	1626	1660	0.9615384615384616	-23.0	1	0.1170483	0.529	0.0	0.0	-5.226705058867908	17	22	12	3UTR		0	0
hsa-miR-6876-3p	NM_001276696	TP53	AGCTGTCTGTGTTTTCCTTCTCAG#TGGGGAGGAGGATGGGGAGTAGGACATACCAGCTT#((((((((.((((((((((((((.#)))))))))))))).)))...........))))).	1640	1675	0.9615384615384616	-25.0	1	0.0009855753	0.529	0.0	0.0	-4.993964104447428	22	35	14	3UTR		0	0
hsa-miR-7108-3p	NM_001276696	TP53	ACCCGCCCGTCTCCCCACAG#CTGGTGTTTTGTTGTGGGGAGGAGGATGGGG#.((((.((.(((((((((((#.))))))))))).)).)))).	1626	1657	0.9615384615384616	-30.4	0	0.006676064	0.485	0.0	0.0	-6.750673256795928	17	21	11	3UTR		0	0
hsa-miR-8071	NM_001276696	TP53	CGGTGGACTGGAGTGGGTGG#CCAGGCTGGGAAGGAGCCAGGGGGGAGCAGGGCTCACTCCAGCCACCT#.(((((.(((((((((((..#.)))))))))))))))).	1333	1381	0.9615384615384616	-30.5	0	0.000293238	0.382	0.0	0.0	-5.337011372228436	16	18	16	3UTR	MIRT716579	0	0
hsa-miR-10525-3p	NM_001276696	TP53	TGACTATGATGTGCACCTGAT#GTCTTTGAACCCTTGCTTGCAATAGGTGTGCGTCAGAAGCAC#((.((.(((((((((((((..#.)))))))))))))..)))).	1531	1573	0.9615384615384616	-19.6	0	1.22803e-05	0.471	0.0	0.0	-7.39607268170116	17	21	13	3UTR		0	0
hsa-miR-635	NM_001276697	TP53	ACTTGGGCACTGAAACAATGTCC#GGATCCACCAAGACTTGTTTTATGCTCAGGG#.((((((((.((((((((.(((.#.))))))))))))))))))).	1523	1554	0.9615384615384616	-21.9	1	0.009351977	0.691	0.0	0.0	-5.035831305685297	19	21	19	3UTR		0	0
hsa-miR-642a-5p	NM_001276697	TP53	GTCCCTCTCCAAATGTGTCTTG#GGGAGGAGGATGGGGAGTAGGACA#(((((((((((....(.((((.#)))).)....)))))))..)))).	1000	1024	0.9615384615384616	-19.2	1	0.03027705	0.559	0.0	0.0	-10.165797846235305	16	24	7	3UTR		0	0
hsa-miR-1224-5p	NM_001276697	TP53	GTGAGGACTCGGGAGGTGG#GCCTCCCAGAGTGCTGGG#.(.((.(((((((((((..#))))))).)))).)).).	1829	1847	0.9615384615384616	-22.8	0	3.580784e-08	0.426	0.0	0.0	-7.251823072856613	14	18	7	3UTR		0	0
hsa-miR-3174	NM_001276697	TP53	TAGTGAGTTAGAGATGCAGAGCC#GGTTTTGGGTCTTTGAACCCTTGCTT#.((((((((((((((.(((((((#))))))).))))))))...)))))).	881	907	0.9615384615384616	-21.8	1	0.02791428	0.471	0.0	0.0	-4.026373917660731	21	26	8	3UTR		0	0
hsa-miR-4497	NM_001276697	TP53	CTCCGGGACGGCTGGGC#GCCTCAGCCTCCGGAGT#(((((((..((((((((#))).)))))))))))).	1688	1705	0.9615384615384616	-25.3	1	8.098098e-05	0.338	0.0	0.0	-7.307599033628058	15	17	12	3UTR		0	0
hsa-miR-4687-5p	NM_001276697	TP53	CAGCCCTCCTCCCGCACCCAAA#TTTGTTGTGGGGAGGAGGATGG#((..(((((((((.(((.((((#))))..)))))))))))).)).	991	1013	0.9615384615384616	-24.5	0	0.009628221	0.515	0.0	0.0	-9.38397611298771	18	22	12	3UTR		0	0
hsa-miR-4716-3p	NM_001276697	TP53	AAGGGGGAAGGAAACATGGAGA#TCCTTCTCCCTTT#((((((((((((..........#)))))))))))).	1937	1950	0.9615384615384616	-20.1	1	0.9416841	0.588	0.0	0.0	-7.052043616942562	12	13	12	3UTR		0	0
hsa-miR-5699-3p	NM_001276697	TP53	TCCTGTCTTTCCTTGTTGGAGC#GTTGTGGGGAGGAGGATGGGGA#(((((((.((((((.(((.(((#))).))).))))))))))))).	994	1016	0.9615384615384616	-19.3	1	0.008502085	0.5	0.0	0.0	-6.9866589356329305	19	22	13	3UTR		0	0
hsa-miR-6511a-3p	NM_001276697	TP53	CCTCACCATCCCTTCTGCCTGC#GTGGGGAGGAGGATGGGGAGT#.(((.((((.((((((.(((((#))))).)))))))))).))).	997	1018	0.9615384615384616	-25.3	0	0.1170483	0.529	0.0	0.0	-9.154868480497768	18	21	10	3UTR		0	0
hsa-miR-6754-3p	NM_001276697	TP53	TCTTCACCTGCCTCTGCCTGCA#TGTGGGGAGGAGGATGGGGAG#(((((((((.((((..((((((#))))))))))))).)))))).	996	1017	0.9615384615384616	-21.4	1	0.1308584	0.515	0.0	0.0	-6.148579555084091	19	21	13	3UTR		0	0
hsa-miR-6767-3p	NM_001276697	TP53	CCACGTGCTTCTCTTTCCGCAG#TTGTGGGGAGGAGGATGGGG#((.(((.(((((((..((((((#))))))))))))).))))).	995	1015	0.9615384615384616	-21.8	0	0.006676064	0.485	0.0	0.0	-8.00729909593368	18	20	13	3UTR		0	0
hsa-miR-6782-5p	NM_001276697	TP53	TAGGGGTGGGGGAATTCAGGGGTGT#ACCCCCTTGAGGGTGCTTGTTCCCTCTCCCTGT#((((((.(((((((((((((((.((#)).)))))))........)))))))))))))).	1312	1345	0.9615384615384616	-29.6	0	1.146886e-05	0.471	0.0	0.0	-5.4812609810729835	23	33	14	3UTR		0	0
hsa-miR-6809-3p	NM_001276697	TP53	CTTCTCTTCTCTCCTTCCCAG#TGGGGAGGAGGATGGGGAGT#((((((.((.((((((((((.#)))))))))))).)))))).	998	1018	0.9615384615384616	-27.8	0	0.1170483	0.529	0.0	0.0	-6.723767449401163	18	20	12	3UTR		0	0
hsa-miR-6867-3p	NM_001276697	TP53	CTCTCCCTCTTTACCCACTAG#CTGGTGTTTTGTTGTGGGGAGGAGGATGGGGAGT#((((((((((((.(((((...#.))))))))))))...))))).	984	1018	0.9615384615384616	-23.0	1	0.1170483	0.529	0.0	0.0	-5.226705058867908	17	22	12	3UTR		0	0
hsa-miR-6876-3p	NM_001276697	TP53	AGCTGTCTGTGTTTTCCTTCTCAG#CTGGTGTTTTGTTGTGGGGAGGAGGATGGGGAGTAGGACATACCAGCTT#((((((((.((((((((((((((.#.)))))))))))))).)))...........))))).	984	1033	0.9615384615384616	-25.0	1	0.0009855753	0.529	0.0	0.0	-4.993964104447428	22	36	14	3UTR		0	0
hsa-miR-7108-3p	NM_001276697	TP53	ACCCGCCCGTCTCCCCACAG#CTGGTGTTTTGTTGTGGGGAGGAGGATGGGG#.((((.((.(((((((((((#.))))))))))).)).)))).	984	1015	0.9615384615384616	-30.4	0	0.006676064	0.485	0.0	0.0	-6.750673256795928	17	21	11	3UTR		0	0
hsa-miR-8073	NM_001276697	TP53	ACCTGGCAGCAGGGAGCGTCGT#CTCTCCCTGTTGGTCGGTG#(((.(.((((((((((.(....#).)))))))))).).))).	1335	1354	0.9615384615384616	-22.9	0	0.001490929	0.426	0.0	0.0	-8.870555482353902	15	19	10	3UTR		0	0
hsa-miR-10525-3p	NM_001276697	TP53	TGACTATGATGTGCACCTGAT#GTCTTTGAACCCTTGCTTGCAATAGGTGTGCGTCAGAAGCAC#((.((.(((((((((((((..#.)))))))))))))..)))).	889	931	0.9615384615384616	-19.6	0	1.22803e-05	0.471	0.0	0.0	-7.39607268170116	17	21	13	3UTR		0	0
hsa-miR-597-3p	NM_001276698	TP53	TGGTTCTCTTGTGGCTCAAGCGT#ATGCCCAGGCTGGGAAGGAGCCAGGGGGGAGCA#..((((((((.((((((......#.)))))).)))))))).	820	853	0.9615384615384616	-24.4	1	5.820343e-07	0.368	0.006429175000000002	0.16254637249999998	-7.7817751947826395	14	17	8	3UTR		0	0
hsa-miR-635	NM_001276698	TP53	ACTTGGGCACTGAAACAATGTCC#GGATCCACCAAGACTTGTTTTATGCTCAGGG#.((((((((.((((((((.(((.#.))))))))))))))))))).	1656	1687	0.9615384615384616	-21.9	1	0.009351977	0.691	3.3467065	2.3717631025	-5.035831305685297	19	21	19	3UTR		0	0
hsa-miR-642a-5p	NM_001276698	TP53	GTCCCTCTCCAAATGTGTCTTG#GGGAGGAGGATGGGGAGTAGGACA#(((((((((((....(.((((.#)))).)....)))))))..)))).	1133	1157	0.9615384615384616	-19.2	1	0.03027705	0.559	0.6500483923076922	-0.027242985000000025	-10.165797846235305	16	24	7	3UTR		0	0
hsa-miR-1289	NM_001276698	TP53	TGGAGTCCAGGAATCTGCATTTT#TGCTTTGTCCCGGGGCTCCAC#((((((((.(((....(((....#)))....)))..)))))))).	1078	1099	0.9615384615384616	-21.7	1	3.507368e-06	0.441	-0.38131266249999995	0.11152776249999999	-8.108433275188325	14	21	8	3UTR		0	0
hsa-miR-3142	NM_001276698	TP53	AAGGCCTTTCTGAACCTTCAGA#TCATGTTCAAGACAGAAGGGCCTG#.(((((((((((..........#.))))))))))).	913	937	0.9615384615384616	-19.9	1	0.0004405764	0.544	-0.1011736363636364	-0.15683033125000004	-6.907794008098015	11	13	11	3UTR		0	0
hsa-miR-4302	NM_001276698	TP53	CCAGTGTGGCTCAGCGAG#TTGTGAGCCACCACGTCCAGCTGGA#(((((((((((((.(((.#)))))))))))........))))).	1987	2012	0.9615384615384616	-20.8	1	0.0008795769	0.515	4.0267281809523805	2.9795465075000003	-4.794414363722071	16	25	11	3UTR		0	0
hsa-miR-3652	NM_001276698	TP53	CGGCTGGAGGTGTGAGGA#CCACCACGTCCAGCTGG#((((((((.(((.(.((.#)).)))).)))))))).	1994	2011	0.9615384615384616	-22.7	1	0.000249393	0.515	3.7999503	2.8534843162500003	-7.018544277364306	14	17	8	3UTR		0	1
hsa-miR-3667-5p	NM_001276698	TP53	AAAGACCCATTGAGGAGAAGGT#CTTTTTCTTTGAGACTGGGTCTC#..(((((((((((((((((((.#))))))))))))...))))))).	1720	1743	0.9615384615384616	-20.8	1	3.24042e-05	0.588	3.1661331818181817	4.382296865000001	-4.95700071937229	19	23	12	3UTR		0	0
hsa-miR-3679-5p	NM_001276698	TP53	TGAGGATATGGCAGGGAAGGGGA#TCCCCTCCTTCTCCCTTTTTATATCCCAT#((.((((((((.(((((((((((#)))))).....)))))..)))))))))).	2065	2094	0.9615384615384616	-24.6	0	0.7690276	0.632	1.2586998812499999	3.9080029012499993	-8.84191723010447	21	29	10	3UTR		0	0
hsa-miR-4688	NM_001276698	TP53	TAGGGGCAGCAGAGGACCTGGG#CTGGGTCTCGCTTTGTTGCCCA#...((((((((((((((((((.#)))))))...))))))))))).	1734	1756	0.9615384615384616	-28.5	0	0.004964027	0.485	3.152482123809524	4.2746437450000005	-6.514540193678739	18	22	11	3UTR		0	0
hsa-miR-5699-3p	NM_001276698	TP53	TCCTGTCTTTCCTTGTTGGAGC#GTTGTGGGGAGGAGGATGGGGA#(((((((.((((((.(((.(((#))).))).))))))))))))).	1127	1149	0.9615384615384616	-19.3	1	0.008502085	0.5	0.7935733285714287	-0.026222560000000034	-6.9866589356329305	19	22	13	3UTR		0	0
hsa-miR-6511a-5p	NM_001276698	TP53	CAGGCAGAAGTGGGGCTGACAGG#TTTGTCCCGGGGCTCCACTGAACAAGTTGGCCTGC#(((((...(((((((((((((((#))))))....)))))))))..........))))).	1081	1116	0.9615384615384616	-24.5	0	0.000223607	0.441	-0.32223853157894733	0.054386828750000005	-9.695854671446662	20	35	9	3UTR		0	0
hsa-miR-6511a-3p	NM_001276698	TP53	CCTCACCATCCCTTCTGCCTGC#GTGGGGAGGAGGATGGGGAGT#.(((.((((.((((((.(((((#))))).)))))))))).))).	1130	1151	0.9615384615384616	-25.3	0	0.1170483	0.529	-0.15682995000000002	-0.07315981375000001	-9.154868480497768	18	21	10	3UTR		0	0
hsa-miR-6754-3p	NM_001276698	TP53	TCTTCACCTGCCTCTGCCTGCA#TGTGGGGAGGAGGATGGGGAG#(((((((((.((((..((((((#))))))))))))).)))))).	1129	1150	0.9615384615384616	-21.4	1	0.1308584	0.515	0.5043710299999999	-0.08030236125000005	-6.148579555084091	19	21	13	3UTR		0	0
hsa-miR-6806-5p	NM_001276698	TP53	TGTAGGCATGAGGCAGGGCCCAGG#CCTGGGCTCAGGCGATCCACCTGTCTCAGCCTC#...((((.((((((((((((((((#)))))))............))))))))))))).	1934	1967	0.9615384615384616	-33.5	0	0.0001373856	0.426	3.891423896428571	2.1491376812499996	-8.82817512285937	20	33	13	3UTR		0	0
hsa-miR-6836-3p	NM_001276698	TP53	ATGCCTCCCCCGGCCCCGCAG#CTGTTGGTCGGTGGGTTGGTAG#.((((.(((((((((..((((#)))).)))))).)))..)))).	1474	1496	0.9615384615384616	-24.4	0	0.001054513	0.456	0.5052722000000001	0.4870768800000001	-5.927332678853777	17	22	6	3UTR		0	0
hsa-miR-6867-3p	NM_001276698	TP53	CTCTCCCTCTTTACCCACTAG#CTGGTGTTTTGTTGTGGGGAGGAGGATGGGGAGT#((((((((((((.(((((...#.))))))))))))...))))).	1117	1151	0.9615384615384616	-23.0	1	0.1170483	0.529	0.2268299666666667	-0.156830425	-5.226705058867908	17	22	12	3UTR		0	0
hsa-miR-7108-3p	NM_001276698	TP53	ACCCGCCCGTCTCCCCACAG#CTGGTGTTTTGTTGTGGGGAGGAGGATGGGG#.((((.((.(((((((((((#.))))))))))).)).)))).	1117	1148	0.9615384615384616	-30.4	0	0.006676064	0.485	0.2772914727272727	-0.04356910875000004	-6.750673256795928	17	21	11	3UTR		0	0
hsa-miR-7155-5p	NM_001276698	TP53	TCTGGGGTCTTGGGCCATC#TGTCCCGGGGCTCCAC#..((((((((((((.((..#)).)))))))))))).	1083	1099	0.9615384615384616	-21.4	1	3.507368e-06	0.441	-0.340497775	0.11560925	-5.692450279622925	14	16	12	3UTR		0	0
hsa-miR-1273h-5p	NM_001276698	TP53	CTGGGAGGTCAAGGCTGCAGT#ACTGCAGCCTTTGCCTCCCCGG#(.(((((((.(((((((((((#))))))))))).))))))).).	1786	1808	0.9615384615384616	-34.9	1	5.594769e-06	0.353	5.15102869090909	4.1836959875	-6.343756796545015	19	22	11	3UTR		0	0
hsa-miR-8071	NM_001276698	TP53	CGGTGGACTGGAGTGGGTGG#CCAGGCTGGGAAGGAGCCAGGGGGGAGCAGGGCTCACTCCAGCCACCT#.(((((.(((((((((((..#.)))))))))))))))).	824	872	0.9615384615384616	-30.5	0	0.000293238	0.382	0.1511364909090909	0.1747908600000001	-5.337011372228436	16	18	16	3UTR	MIRT716579	0	0
hsa-miR-10525-3p	NM_001276698	TP53	TGACTATGATGTGCACCTGAT#GTCTTTGAACCCTTGCTTGCAATAGGTGTGCGTCAGAAGCAC#((.((.(((((((((((((..#.)))))))))))))..)))).	1022	1064	0.9615384615384616	-19.6	0	1.22803e-05	0.471	-0.4990484461538461	-0.23131767625	-7.39607268170116	17	21	13	3UTR		0	0
hsa-miR-425-3p	NM_001276699	TP53	ATCGGGAATGTCGTGTCCGCCC#GGGCCTGACTCAGACTGACATTCTCC#...((((((((((((((.((((#))))..)))....)).))))))))).	857	883	0.9615384615384616	-20.7	0	0.01868483	0.471	-0.22771926315789476	-0.00785592874999999	-6.514540193678739	18	26	9	3UTR		0	0
hsa-miR-490-3p	NM_001276699	TP53	CAACCTGGAGGACTCCATGCTG#GCATGTTTTGTAGAGATGGGGTCTCACAGTGTTGC#(((((((..(((((((((.(((#.)))..)))))))))..))).)))).	1808	1843	0.9615384615384616	-22.8	1	0.0003204221	0.485	3.8488641111111104	4.1518603800000005	-7.307599033628058	19	26	9	3UTR		0	0
hsa-miR-597-3p	NM_001276699	TP53	TGGTTCTCTTGTGGCTCAAGCGT#ATGCCCAGGCTGGGAAGGAGCCAGGGGGGAGCA#..((((((((.((((((......#.)))))).)))))))).	747	780	0.9615384615384616	-24.4	1	5.820343e-07	0.368	-0.6874234874999999	0.12531845400000002	-7.7817751947826395	14	17	8	3UTR		0	0
hsa-miR-612	NM_001276699	TP53	GCTGGGCAGGGCTTCTGAGCTCCTT#GGGGTCTCACAGTGTTGCCCAGG#.((((((((.(((..((((((((..#)))).)))).))).)))))))).	1825	1848	0.9615384615384616	-30.1	1	0.0002799247	0.456	4.257953333333334	4.292279299999999	-6.628120783456338	19	23	8	3UTR	MIRT005476	0	1
hsa-miR-1296-5p	NM_001276699	TP53	TTAGGGCCCTGGCTCCATCTCC#GAGATGGGGTCTCACAGTGTTGCCCA#...((((((((((((((((((.#))))))))))....))).)..)))).	1820	1846	0.9615384615384616	-24.5	0	0.0002519517	0.441	3.6958987519999997	3.953148405	-6.514540193678739	18	26	10	3UTR		0	0
hsa-miR-760	NM_001276699	TP53	CGGCTCTGGGTCTGTGGGGA#TCTCACAGTGTTGCCCAGGCTGG#((((.((((((((((((((.#))))))))....)))))))))).	1829	1852	0.9615384615384616	-26.7	0	3.80873e-05	0.441	3.421986211111111	3.9676409224999993	-8.056611621014136	18	23	10	3UTR		0	0
hsa-miR-3202	NM_001276699	TP53	TGGAAGGGAGAAGAGCTTTAAT#CTCCTTCTCCCTTTTT#.((((((((((((((.......#))).))))))))))).	1996	2012	0.9615384615384616	-18.3	1	0.8670108	0.603	3.674555226666667	2.8194675800000004	-4.026373917660731	14	16	11	3UTR		0	0
hsa-miR-3679-5p	NM_001276699	TP53	TGAGGATATGGCAGGGAAGGGGA#TCCCCTCCTTCTCCCTTTTTATATCCCAT#((.((((((((.(((((((((((#)))))).....)))))..)))))))))).	1992	2021	0.9615384615384616	-24.6	0	0.7690276	0.632	3.9300138625	2.9935532200000003	-8.84191723010447	21	29	10	3UTR		0	0
hsa-miR-6754-3p	NM_001276699	TP53	TCTTCACCTGCCTCTGCCTGCA#TGTGGGGAGGAGGATGGGGAG#(((((((((.((((..((((((#))))))))))))).)))))).	1056	1077	0.9615384615384616	-21.4	1	0.1308584	0.515	0.047244130000000016	-0.021120996250000017	-6.148579555084091	19	21	13	3UTR		0	0
hsa-miR-6777-5p	NM_001276699	TP53	ACGGGGAGTCAGGCAGTGGTGGA#CCAGCCAAACCCTGTCTGACAACCTCT#..((((.(((((((((((((((.#))).)))....)))))))))..)))).	1477	1504	0.9615384615384616	-24.9	0	0.1219018	0.5	0.31119339	0.6963179075	-6.5006872542436085	19	27	9	3UTR		0	0
hsa-miR-6806-5p	NM_001276699	TP53	TGTAGGCATGAGGCAGGGCCCAGG#CCTGGGCTCAGGCGATCCACCTGTCTCAGCCTC#...((((.((((((((((((((((#)))))))............))))))))))))).	1861	1894	0.9615384615384616	-33.5	0	0.0001373856	0.426	3.691324571428571	3.2436765487499994	-8.82817512285937	20	33	13	3UTR		0	0
hsa-miR-6861-5p	NM_001276699	TP53	ACTGGGTAGGTGGGGCTCCAGG#TGGGGTCTCACAGTGTTGCCCAGG#.(((((((((((((((((((..#)))))))))))....)))))))).	1824	1848	0.9615384615384616	-29.5	1	0.0002799247	0.456	3.4884925565217393	4.046157892499999	-3.793324837357118	19	24	11	3UTR		0	0
hsa-miR-8071	NM_001276699	TP53	CGGTGGACTGGAGTGGGTGG#CCAGGCTGGGAAGGAGCCAGGGGGGAGCAGGGCTCACTCCAGCCACCT#.(((((.(((((((((((..#.)))))))))))))))).	751	799	0.9615384615384616	-30.5	0	0.000293238	0.382	-0.34606252727272735	0.09242517900000002	-5.337011372228436	16	18	16	3UTR	MIRT716579	0	0
hsa-miR-10525-3p	NM_001276699	TP53	TGACTATGATGTGCACCTGAT#GTCTTTGAACCCTTGCTTGCAATAGGTGTGCGTCAGAAGCAC#((.((.(((((((((((((..#.)))))))))))))..)))).	949	991	0.9615384615384616	-19.6	0	1.22803e-05	0.471	-0.32323	-0.16601368500000002	-7.39607268170116	17	21	13	3UTR		0	0
hsa-miR-635	NM_001276760	TP53	ACTTGGGCACTGAAACAATGTCC#GGATCCACCAAGACTTGTTTTATGCTCAGGG#.((((((((.((((((((.(((.#.))))))))))))))))))).	2032	2063	0.9615384615384616	-21.9	1	0.009351977	0.691	0.0	0.0	-5.035831305685297	19	21	19	3UTR		0	0
hsa-miR-642a-5p	NM_001276760	TP53	GTCCCTCTCCAAATGTGTCTTG#GGGAGGAGGATGGGGAGTAGGACA#(((((((((((....(.((((.#)))).)....)))))))..)))).	1509	1533	0.9615384615384616	-19.2	1	0.03027705	0.559	0.0	0.0	-10.165797846235305	16	24	7	3UTR		0	0
hsa-miR-1224-5p	NM_001276760	TP53	GTGAGGACTCGGGAGGTGG#GCCTCCCAGAGTGCTGGG#.(.((.(((((((((((..#))))))).)))).)).).	2338	2356	0.9615384615384616	-22.8	0	3.580784e-08	0.426	0.0	0.0	-7.251823072856613	14	18	7	3UTR		0	0
hsa-miR-3174	NM_001276760	TP53	TAGTGAGTTAGAGATGCAGAGCC#GGTTTTGGGTCTTTGAACCCTTGCTT#.((((((((((((((.(((((((#))))))).))))))))...)))))).	1390	1416	0.9615384615384616	-21.8	1	0.02791428	0.471	0.0	0.0	-4.026373917660731	21	26	8	3UTR		0	0
hsa-miR-4497	NM_001276760	TP53	CTCCGGGACGGCTGGGC#GCCTCAGCCTCCGGAGT#(((((((..((((((((#))).)))))))))))).	2197	2214	0.9615384615384616	-25.3	1	8.098098e-05	0.338	0.0	0.0	-7.307599033628058	15	17	12	3UTR		0	0
hsa-miR-4687-5p	NM_001276760	TP53	CAGCCCTCCTCCCGCACCCAAA#TTTGTTGTGGGGAGGAGGATGG#((..(((((((((.(((.((((#))))..)))))))))))).)).	1500	1522	0.9615384615384616	-24.5	0	0.009628221	0.515	0.0	0.0	-9.38397611298771	18	22	12	3UTR		0	0
hsa-miR-4716-3p	NM_001276760	TP53	AAGGGGGAAGGAAACATGGAGA#TCCTTCTCCCTTT#((((((((((((..........#)))))))))))).	2446	2459	0.9615384615384616	-20.1	1	0.9416841	0.588	0.0	0.0	-7.052043616942562	12	13	12	3UTR		0	0
hsa-miR-5699-3p	NM_001276760	TP53	TCCTGTCTTTCCTTGTTGGAGC#GTTGTGGGGAGGAGGATGGGGA#(((((((.((((((.(((.(((#))).))).))))))))))))).	1503	1525	0.9615384615384616	-19.3	1	0.008502085	0.5	0.0	0.0	-6.9866589356329305	19	22	13	3UTR		0	0
hsa-miR-6511a-3p	NM_001276760	TP53	CCTCACCATCCCTTCTGCCTGC#GTGGGGAGGAGGATGGGGAGT#.(((.((((.((((((.(((((#))))).)))))))))).))).	1506	1527	0.9615384615384616	-25.3	0	0.1170483	0.529	0.0	0.0	-9.154868480497768	18	21	10	3UTR		0	0
hsa-miR-6767-3p	NM_001276760	TP53	CCACGTGCTTCTCTTTCCGCAG#TTGTGGGGAGGAGGATGGGG#((.(((.(((((((..((((((#))))))))))))).))))).	1504	1524	0.9615384615384616	-21.8	0	0.006676064	0.485	0.0	0.0	-8.00729909593368	18	20	13	3UTR		0	0
hsa-miR-6809-3p	NM_001276760	TP53	CTTCTCTTCTCTCCTTCCCAG#TGGGGAGGAGGATGGGGAGT#((((((.((.((((((((((.#)))))))))))).)))))).	1507	1527	0.9615384615384616	-27.8	0	0.1170483	0.529	0.0	0.0	-6.723767449401163	18	20	12	3UTR		0	0
hsa-miR-6867-3p	NM_001276760	TP53	CTCTCCCTCTTTACCCACTAG#CTGGTGTTTTGTTGTGGGGAGGAGGATGGGGAGT#((((((((((((.(((((...#.))))))))))))...))))).	1493	1527	0.9615384615384616	-23.0	1	0.1170483	0.529	0.0	0.0	-5.226705058867908	17	22	12	3UTR		0	0
hsa-miR-6876-3p	NM_001276760	TP53	AGCTGTCTGTGTTTTCCTTCTCAG#CTGGTGTTTTGTTGTGGGGAGGAGGATGGGGAGTAGGACATACCAGCTT#((((((((.((((((((((((((.#.)))))))))))))).)))...........))))).	1493	1542	0.9615384615384616	-25.0	1	0.0009855753	0.529	0.0	0.0	-4.993964104447428	22	36	14	3UTR		0	0
hsa-miR-7108-3p	NM_001276760	TP53	ACCCGCCCGTCTCCCCACAG#CTGGTGTTTTGTTGTGGGGAGGAGGATGGGG#.((((.((.(((((((((((#.))))))))))).)).)))).	1493	1524	0.9615384615384616	-30.4	0	0.006676064	0.485	0.0	0.0	-6.750673256795928	17	21	11	3UTR		0	0
hsa-miR-10525-3p	NM_001276760	TP53	TGACTATGATGTGCACCTGAT#GTCTTTGAACCCTTGCTTGCAATAGGTGTGCGTCAGAAGCAC#((.((.(((((((((((((..#.)))))))))))))..)))).	1398	1440	0.9615384615384616	-19.6	0	1.22803e-05	0.471	0.0	0.0	-7.39607268170116	17	21	13	3UTR		0	0
hsa-miR-635	NM_001276761	TP53	ACTTGGGCACTGAAACAATGTCC#GGATCCACCAAGACTTGTTTTATGCTCAGGG#.((((((((.((((((((.(((.#.))))))))))))))))))).	2029	2060	0.9615384615384616	-21.9	1	0.009351977	0.691	4.286724625	2.96447869375	-5.035831305685297	19	21	19	3UTR		0	0
hsa-miR-4278	NM_001276761	TP53	CTAGGGGGTTTGCCCTTG#GGGGTCTAGAACTTGACCCCCTT#..((((((((.(((((..#))))).........)))))))).	1803	1826	0.9615384615384616	-18.6	1	0.001573008	0.485	3.5998518749999997	2.8834991212499994	-7.7817751947826395	13	23	8	3UTR		0	0
hsa-miR-4634	NM_001276761	TP53	CGGCGCGACCGGCCCGGGG#CCCTGTTGGTCGGTGGGTTGG#((((.(.((((((((((((#)))))..))))))).))))).	1845	1866	0.9615384615384616	-25.0	0	0.0003328634	0.441	3.3482984857142855	3.693898019999999	-9.600298155885454	17	21	7	3UTR		0	0
hsa-miR-4804-3p	NM_001276761	TP53	TGCTTAACCTTGCCCTCGAAA#TCGGTGGGTTGGTAGTTTCTACAGTTGGGCAGCTGGTTAGGTAG#(((((((((((((((......#.))))))..))))))))).	1854	1898	0.9615384615384616	-20.7	1	9.337829e-05	0.456	4.089503635294117	3.32771784	-4.1706235265052785	15	19	9	3UTR		0	0
hsa-miR-5587-3p	NM_001276761	TP53	GCCCCGGGCAGTGTGATCATC#GGTGTGCGTCAGAAGCACCCAGGACTTCCATTTGCTTTGTCCCGGGGCT#(((((((((((.((((.....#.)))).))).)))))))).	1419	1468	0.9615384615384616	-24.4	1	0.0004208254	0.441	1.6434635000000002	1.3936304987499997	-7.284377755798021	15	19	8	3UTR	MIRT790761	0	0
hsa-miR-5699-3p	NM_001276761	TP53	TCCTGTCTTTCCTTGTTGGAGC#GTTGTGGGGAGGAGGATGGGGA#(((((((.((((((.(((.(((#))).))).))))))))))))).	1500	1522	0.9615384615384616	-19.3	1	0.008502085	0.5	1.841295342857143	2.547646957500001	-6.9866589356329305	19	22	13	3UTR		0	0
hsa-miR-6730-5p	NM_001276761	TP53	AGAAAGGTGGAGGGGTTGTCAGA#TCTGACAACCTCTTGGTGAACCTTA#...(((((.((((((((((((((#)))))))))))))).)....)))).	1937	1962	0.9615384615384616	-25.5	0	0.001090399	0.5	0.8213420785714286	3.9600285862499995	-7.570929851924502	19	25	14	3UTR		0	0
hsa-miR-6834-5p	NM_001276761	TP53	GTGAGGGACTGGGATTTGTGG#CCACATTCTAGGTAGGGGCCCACTTCACCGTACTAACCAGGGAAGCTGTCCCTCACT#(((((((((.((..(((.(((#.))).)))..))))))))))).	1619	1676	0.9615384615384616	-24.7	1	0.0006302735	0.515	4.194115666666666	4.158136495	-7.326051444716493	17	22	11	3UTR		0	0
hsa-miR-6874-3p	NM_001276761	TP53	CAGTTCTGCTGTTCTGACTCTAG#GGAGGATGGGGAGTAGGACA#..((((((((.(((...((((..#))))...))).)))))))).	1510	1530	0.9615384615384616	-19.2	1	0.03027705	0.559	1.3149442999999998	2.1382622175000003	-8.750273835336888	15	20	8	3UTR		0	0
hsa-miR-635	NM_000546	TP53	ACTTGGGCACTGAAACAATGTCC#GGATCCACCAAGACTTGTTTTATGCTCAGGG#.((((((((.((((((((.(((.#.))))))))))))))))))).	2032	2063	0.9615384615384616	-21.9	1	0.009351977	0.691	0.0	0.0	-5.035831305685297	19	21	19	3UTR		0	0
hsa-miR-642a-5p	NM_000546	TP53	GTCCCTCTCCAAATGTGTCTTG#GGGAGGAGGATGGGGAGTAGGACA#(((((((((((....(.((((.#)))).)....)))))))..)))).	1509	1533	0.9615384615384616	-19.2	1	0.03027705	0.559	0.0	0.0	-10.165797846235305	16	24	7	3UTR		0	0
hsa-miR-1224-5p	NM_000546	TP53	GTGAGGACTCGGGAGGTGG#GCCTCCCAGAGTGCTGGG#.(.((.(((((((((((..#))))))).)))).)).).	2338	2356	0.9615384615384616	-22.8	0	3.580784e-08	0.426	0.0	0.0	-7.251823072856613	14	18	7	3UTR		0	0
hsa-miR-3174	NM_000546	TP53	TAGTGAGTTAGAGATGCAGAGCC#GGTTTTGGGTCTTTGAACCCTTGCTT#.((((((((((((((.(((((((#))))))).))))))))...)))))).	1390	1416	0.9615384615384616	-21.8	1	0.02791428	0.471	0.0	0.0	-4.026373917660731	21	26	8	3UTR		0	0
hsa-miR-4497	NM_000546	TP53	CTCCGGGACGGCTGGGC#GCCTCAGCCTCCGGAGT#(((((((..((((((((#))).)))))))))))).	2197	2214	0.9615384615384616	-25.3	1	8.098098e-05	0.338	0.0	0.0	-7.307599033628058	15	17	12	3UTR		0	0
hsa-miR-4687-5p	NM_000546	TP53	CAGCCCTCCTCCCGCACCCAAA#TTTGTTGTGGGGAGGAGGATGG#((..(((((((((.(((.((((#))))..)))))))))))).)).	1500	1522	0.9615384615384616	-24.5	0	0.009628221	0.515	0.0	0.0	-9.38397611298771	18	22	12	3UTR		0	0
hsa-miR-4716-3p	NM_000546	TP53	AAGGGGGAAGGAAACATGGAGA#TCCTTCTCCCTTT#((((((((((((..........#)))))))))))).	2446	2459	0.9615384615384616	-20.1	1	0.9416841	0.588	0.0	0.0	-7.052043616942562	12	13	12	3UTR		0	0
hsa-miR-5699-3p	NM_000546	TP53	TCCTGTCTTTCCTTGTTGGAGC#GTTGTGGGGAGGAGGATGGGGA#(((((((.((((((.(((.(((#))).))).))))))))))))).	1503	1525	0.9615384615384616	-19.3	1	0.008502085	0.5	0.0	0.0	-6.9866589356329305	19	22	13	3UTR		0	0
hsa-miR-6511a-3p	NM_000546	TP53	CCTCACCATCCCTTCTGCCTGC#GTGGGGAGGAGGATGGGGAGT#.(((.((((.((((((.(((((#))))).)))))))))).))).	1506	1527	0.9615384615384616	-25.3	0	0.1170483	0.529	0.0	0.0	-9.154868480497768	18	21	10	3UTR		0	0
hsa-miR-6767-3p	NM_000546	TP53	CCACGTGCTTCTCTTTCCGCAG#TTGTGGGGAGGAGGATGGGG#((.(((.(((((((..((((((#))))))))))))).))))).	1504	1524	0.9615384615384616	-21.8	0	0.006676064	0.485	0.0	0.0	-8.00729909593368	18	20	13	3UTR		0	0
hsa-miR-6809-3p	NM_000546	TP53	CTTCTCTTCTCTCCTTCCCAG#TGGGGAGGAGGATGGGGAGT#((((((.((.((((((((((.#)))))))))))).)))))).	1507	1527	0.9615384615384616	-27.8	0	0.1170483	0.529	0.0	0.0	-6.723767449401163	18	20	12	3UTR		0	0
hsa-miR-6867-3p	NM_000546	TP53	CTCTCCCTCTTTACCCACTAG#CTGGTGTTTTGTTGTGGGGAGGAGGATGGGGAGT#((((((((((((.(((((...#.))))))))))))...))))).	1493	1527	0.9615384615384616	-23.0	1	0.1170483	0.529	0.0	0.0	-5.226705058867908	17	22	12	3UTR		0	0
hsa-miR-6876-3p	NM_000546	TP53	AGCTGTCTGTGTTTTCCTTCTCAG#CTGGTGTTTTGTTGTGGGGAGGAGGATGGGGAGTAGGACATACCAGCTT#((((((((.((((((((((((((.#.)))))))))))))).)))...........))))).	1493	1542	0.9615384615384616	-25.0	1	0.0009855753	0.529	0.0	0.0	-4.993964104447428	22	36	14	3UTR		0	0
hsa-miR-7108-3p	NM_000546	TP53	ACCCGCCCGTCTCCCCACAG#CTGGTGTTTTGTTGTGGGGAGGAGGATGGGG#.((((.((.(((((((((((#.))))))))))).)).)))).	1493	1524	0.9615384615384616	-30.4	0	0.006676064	0.485	0.0	0.0	-6.750673256795928	17	21	11	3UTR		0	0
hsa-miR-10525-3p	NM_000546	TP53	TGACTATGATGTGCACCTGAT#GTCTTTGAACCCTTGCTTGCAATAGGTGTGCGTCAGAAGCAC#((.((.(((((((((((((..#.)))))))))))))..)))).	1398	1440	0.9615384615384616	-19.6	0	1.22803e-05	0.471	0.0	0.0	-7.39607268170116	17	21	13	3UTR		0	0
hsa-miR-635	NM_001126112	TP53	ACTTGGGCACTGAAACAATGTCC#GGATCCACCAAGACTTGTTTTATGCTCAGGG#.((((((((.((((((((.(((.#.))))))))))))))))))).	2029	2060	0.9615384615384616	-21.9	1	0.009351977	0.691	4.286724625	2.96447869375	-5.035831305685297	19	21	19	3UTR		0	0
hsa-miR-4278	NM_001126112	TP53	CTAGGGGGTTTGCCCTTG#GGGGTCTAGAACTTGACCCCCTT#..((((((((.(((((..#))))).........)))))))).	1803	1826	0.9615384615384616	-18.6	1	0.001573008	0.485	3.5998518749999997	2.8834991212499994	-7.7817751947826395	13	23	8	3UTR		0	0
hsa-miR-3652	NM_001126112	TP53	CGGCTGGAGGTGTGAGGA#CCACCACGTCCAGCTGG#((((((((.(((.(.((.#)).)))).)))))))).	2367	2384	0.9615384615384616	-22.7	1	0.000249393	0.515	0.07453599999999999	1.0378822124999998	-7.018544277364306	14	17	8	3UTR		0	1
hsa-miR-4634	NM_001126112	TP53	CGGCGCGACCGGCCCGGGG#CCCTGTTGGTCGGTGGGTTGG#((((.(.((((((((((((#)))))..))))))).))))).	1845	1866	0.9615384615384616	-25.0	0	0.0003328634	0.441	3.3482984857142855	3.693898019999999	-9.600298155885454	17	21	7	3UTR		0	0
hsa-miR-4804-3p	NM_001126112	TP53	TGCTTAACCTTGCCCTCGAAA#TCGGTGGGTTGGTAGTTTCTACAGTTGGGCAGCTGGTTAGGTAG#(((((((((((((((......#.))))))..))))))))).	1854	1898	0.9615384615384616	-20.7	1	9.337829e-05	0.456	4.089503635294117	3.32771784	-4.1706235265052785	15	19	9	3UTR		0	0
hsa-miR-5587-3p	NM_001126112	TP53	GCCCCGGGCAGTGTGATCATC#GGTGTGCGTCAGAAGCACCCAGGACTTCCATTTGCTTTGTCCCGGGGCT#(((((((((((.((((.....#.)))).))).)))))))).	1419	1468	0.9615384615384616	-24.4	1	0.0004208254	0.441	1.6434635000000002	1.3936304987499997	-7.284377755798021	15	19	8	3UTR	MIRT790761	0	0
hsa-miR-5699-3p	NM_001126112	TP53	TCCTGTCTTTCCTTGTTGGAGC#GTTGTGGGGAGGAGGATGGGGA#(((((((.((((((.(((.(((#))).))).))))))))))))).	1500	1522	0.9615384615384616	-19.3	1	0.008502085	0.5	1.841295342857143	2.547646957500001	-6.9866589356329305	19	22	13	3UTR		0	0
hsa-miR-6730-5p	NM_001126112	TP53	AGAAAGGTGGAGGGGTTGTCAGA#TCTGACAACCTCTTGGTGAACCTTA#...(((((.((((((((((((((#)))))))))))))).)....)))).	1937	1962	0.9615384615384616	-25.5	0	0.001090399	0.5	0.8213420785714286	3.9600285862499995	-7.570929851924502	19	25	14	3UTR		0	0
hsa-miR-6834-5p	NM_001126112	TP53	GTGAGGGACTGGGATTTGTGG#CCACATTCTAGGTAGGGGCCCACTTCACCGTACTAACCAGGGAAGCTGTCCCTCACT#(((((((((.((..(((.(((#.))).)))..))))))))))).	1619	1676	0.9615384615384616	-24.7	1	0.0006302735	0.515	4.194115666666666	4.158136495	-7.326051444716493	17	22	11	3UTR		0	0
hsa-miR-6874-3p	NM_001126112	TP53	CAGTTCTGCTGTTCTGACTCTAG#GGAGGATGGGGAGTAGGACA#..((((((((.(((...((((..#))))...))).)))))))).	1510	1530	0.9615384615384616	-19.2	1	0.03027705	0.559	1.3149442999999998	2.1382622175000003	-8.750273835336888	15	20	8	3UTR		0	0
hsa-miR-635	NM_001126113	TP53	ACTTGGGCACTGAAACAATGTCC#GGATCCACCAAGACTTGTTTTATGCTCAGGG#.((((((((.((((((((.(((.#.))))))))))))))))))).	2092	2123	0.9615384615384616	-21.9	1	0.009351977	0.691	2.843679625	2.76636749375	-5.035831305685297	19	21	19	3UTR		0	0
hsa-miR-3190-5p	NM_001126113	TP53	TCTGGCCAGCTACGTCCCCA#GGGCAGCTGGTTAGGT#(((((((((((..((((...#))))))))))))))).	1943	1959	0.9615384615384616	-21.4	1	0.0002422824	0.456	3.2651417272727277	2.5713454774999995	-8.573508368464264	15	16	15	3UTR		0	0
hsa-miR-3202	NM_001126113	TP53	TGGAAGGGAGAAGAGCTTTAAT#CTCCTTCTCCCTTTTT#.((((((((((((((.......#))).))))))))))).	2505	2521	0.9615384615384616	-18.3	1	0.8670108	0.603	0.6731215533333333	0.310860175	-4.026373917660731	14	16	11	3UTR		0	0
hsa-miR-4634	NM_001126113	TP53	CGGCGCGACCGGCCCGGGG#CCCTGTTGGTCGGTGGGTTGG#((((.(.((((((((((((#)))))..))))))).))))).	1908	1929	0.9615384615384616	-25.0	0	0.0003328634	0.441	4.823309628571429	3.6398713899999997	-9.600298155885454	17	21	7	3UTR		0	0
hsa-miR-5699-3p	NM_001126113	TP53	TCCTGTCTTTCCTTGTTGGAGC#GTTGTGGGGAGGAGGATGGGGA#(((((((.((((((.(((.(((#))).))).))))))))))))).	1563	1585	0.9615384615384616	-19.3	1	0.008502085	0.5	1.823967142857143	2.4490912325000003	-6.9866589356329305	19	22	13	3UTR		0	0
hsa-miR-6795-3p	NM_001126113	TP53	ACCCCTCGTTTCTTCCCCCAG#TTGTGGGGAGGAGGATGGGGAGTA#((.((((((((((((((((((#))).))))))))).)))))).)).	1564	1588	0.9615384615384616	-24.9	0	0.1025594	0.544	1.16028749	2.4794160250000004	-5.495113920508112	20	24	9	3UTR		0	0
hsa-miR-6812-5p	NM_001126113	TP53	ATGGGGTGAGATGGGGAGGAGCAGC#CTGACAGCCTCCCACCCCCATCTCTCCCTC#..((((.(((((((((.((((..((#.))))))...))))))))).)))).	1407	1437	0.9615384615384616	-31.0	0	0.3640696	0.426	0.15080797777777782	1.381468005	-6.5006872542436085	19	25	9	3UTR		0	1
hsa-miR-6874-3p	NM_001126113	TP53	CAGTTCTGCTGTTCTGACTCTAG#GGAGGATGGGGAGTAGGACA#..((((((((.(((...((((..#))))...))).)))))))).	1573	1593	0.9615384615384616	-19.2	1	0.03027705	0.559	1.69400455	2.2459150925	-8.750273835336888	15	20	8	3UTR		0	0
hsa-miR-6893-3p	NM_001126113	TP53	CCCTGCTGCCTTCACCTGCCAG#TTGGTCGGTGGGTTGGTAGTTTCTACAGTTGGGCAGCTGGTTAGGTAGAGGGA#((((.(((((((((.(((((..#.))))).)))..)))))))))).	1913	1966	0.9615384615384616	-26.2	0	0.004062509	0.471	4.356587218181819	2.7994577950000004	-8.79206118126477	18	23	10	3UTR		0	0
hsa-miR-10401-5p	NM_001126113	TP53	CGTGTGGGAAGGCGTGGGGT#CCCCACTGACAGCCTCCCACC#...(((((.((((((((((.#)))))).....))))))))).	1402	1423	0.9615384615384616	-25.8	0	0.3442215	0.412	0.33276946666666674	1.47025533375	-7.570929851924502	15	21	9	3UTR		0	1
hsa-miR-635	NM_001126114	TP53	ACTTGGGCACTGAAACAATGTCC#GGATCCACCAAGACTTGTTTTATGCTCAGGG#.((((((((.((((((((.(((.#.))))))))))))))))))).	2165	2196	0.9615384615384616	-21.9	1	0.009351977	0.691	2.843679625	2.76636749375	-5.035831305685297	19	21	19	3UTR		0	0
hsa-miR-1236-5p	NM_001126114	TP53	TGAGTGACAGGGGAAATGGGGA#CCCCATCTCTCCCTCCCCTGCCATTTT#.(((((.(((((((.((((((.#)))))).......))))))).))))).	1495	1522	0.9615384615384616	-24.8	0	0.06140742	0.426	0.3683773428571429	0.9919848925	-6.072460932479071	18	27	7	3UTR		0	0
hsa-miR-3190-5p	NM_001126114	TP53	TCTGGCCAGCTACGTCCCCA#GGGCAGCTGGTTAGGT#(((((((((((..((((...#))))))))))))))).	2016	2032	0.9615384615384616	-21.4	1	0.0002422824	0.456	3.2651417272727277	2.5713454774999995	-8.573508368464264	15	16	15	3UTR		0	0
hsa-miR-3202	NM_001126114	TP53	TGGAAGGGAGAAGAGCTTTAAT#CTCCTTCTCCCTTTTT#.((((((((((((((.......#))).))))))))))).	2578	2594	0.9615384615384616	-18.3	1	0.8670108	0.603	0.6731215533333333	0.310860175	-4.026373917660731	14	16	11	3UTR		0	0
hsa-miR-4634	NM_001126114	TP53	CGGCGCGACCGGCCCGGGG#CCCTGTTGGTCGGTGGGTTGG#((((.(.((((((((((((#)))))..))))))).))))).	1981	2002	0.9615384615384616	-25.0	0	0.0003328634	0.441	4.823309628571429	3.6398713899999997	-9.600298155885454	17	21	7	3UTR		0	0
hsa-miR-5587-3p	NM_001126114	TP53	GCCCCGGGCAGTGTGATCATC#GGTGTGCGTCAGAAGCACCCAGGACTTCCATTTGCTTTGTCCCGGGGCT#(((((((((((.((((.....#.)))).))).)))))))).	1555	1604	0.9615384615384616	-24.4	1	0.0004208254	0.441	1.5727055833333337	1.0314070574999998	-7.284377755798021	15	19	8	3UTR	MIRT790761	0	0
hsa-miR-5699-3p	NM_001126114	TP53	TCCTGTCTTTCCTTGTTGGAGC#GTTGTGGGGAGGAGGATGGGGA#(((((((.((((((.(((.(((#))).))).))))))))))))).	1636	1658	0.9615384615384616	-19.3	1	0.008502085	0.5	1.823967142857143	2.4490912325000003	-6.9866589356329305	19	22	13	3UTR		0	0
hsa-miR-6795-3p	NM_001126114	TP53	ACCCCTCGTTTCTTCCCCCAG#TTGTGGGGAGGAGGATGGGGAGTA#((.((((((((((((((((((#))).))))))))).)))))).)).	1637	1661	0.9615384615384616	-24.9	0	0.1025594	0.544	1.16028749	2.4794160250000004	-5.495113920508112	20	24	9	3UTR		0	0
hsa-miR-6812-5p	NM_001126114	TP53	ATGGGGTGAGATGGGGAGGAGCAGC#CTGACAGCCTCCCACCCCCATCTCTCCCTC#..((((.(((((((((.((((..((#.))))))...))))))))).)))).	1480	1510	0.9615384615384616	-31.0	0	0.3640696	0.426	-0.25352202222222214	0.7903247975000001	-6.5006872542436085	19	25	9	3UTR		0	1
hsa-miR-6874-3p	NM_001126114	TP53	CAGTTCTGCTGTTCTGACTCTAG#GGAGGATGGGGAGTAGGACA#..((((((((.(((...((((..#))))...))).)))))))).	1646	1666	0.9615384615384616	-19.2	1	0.03027705	0.559	1.69400455	2.2459150925	-8.750273835336888	15	20	8	3UTR		0	0
hsa-miR-6893-3p	NM_001126114	TP53	CCCTGCTGCCTTCACCTGCCAG#TTGGTCGGTGGGTTGGTAGTTTCTACAGTTGGGCAGCTGGTTAGGTAGAGGGA#((((.(((((((((.(((((..#.))))).)))..)))))))))).	1986	2039	0.9615384615384616	-26.2	0	0.004062509	0.471	4.356587218181819	2.7994577950000004	-8.79206118126477	18	23	10	3UTR		0	0
hsa-miR-635	NM_001126115	TP53	ACTTGGGCACTGAAACAATGTCC#GGATCCACCAAGACTTGTTTTATGCTCAGGG#.((((((((.((((((((.(((.#.))))))))))))))))))).	1523	1554	0.9615384615384616	-21.9	1	0.009351977	0.691	3.3467065	2.3717631025	-5.035831305685297	19	21	19	3UTR		0	0
hsa-miR-1289	NM_001126115	TP53	TGGAGTCCAGGAATCTGCATTTT#TGCTTTGTCCCGGGGCTCCAC#((((((((.(((....(((....#)))....)))..)))))))).	945	966	0.9615384615384616	-21.7	1	3.507368e-06	0.441	-0.41192387499999994	-0.16091175125	-8.108433275188325	14	21	8	3UTR		0	0
hsa-miR-4302	NM_001126115	TP53	CCAGTGTGGCTCAGCGAG#TTGTGAGCCACCACGTCCAGCTGGA#(((((((((((((.(((.#)))))))))))........))))).	1854	1879	0.9615384615384616	-20.8	1	0.0008795769	0.515	4.0267281809523805	2.9795465075000003	-4.794414363722071	16	25	11	3UTR		0	0
hsa-miR-3652	NM_001126115	TP53	CGGCTGGAGGTGTGAGGA#CCACCACGTCCAGCTGG#((((((((.(((.(.((.#)).)))).)))))))).	1861	1878	0.9615384615384616	-22.7	1	0.000249393	0.515	3.7999503	2.8534843162500003	-7.018544277364306	14	17	8	3UTR		0	1
hsa-miR-3667-5p	NM_001126115	TP53	AAAGACCCATTGAGGAGAAGGT#CTTTTTCTTTGAGACTGGGTCTC#..(((((((((((((((((((.#))))))))))))...))))))).	1587	1610	0.9615384615384616	-20.8	1	3.24042e-05	0.588	3.1661331818181817	4.382296865000001	-4.95700071937229	19	23	12	3UTR		0	0
hsa-miR-3679-5p	NM_001126115	TP53	TGAGGATATGGCAGGGAAGGGGA#TCCCCTCCTTCTCCCTTTTTATATCCCAT#((.((((((((.(((((((((((#)))))).....)))))..)))))))))).	1932	1961	0.9615384615384616	-24.6	0	0.7690276	0.632	1.2586998812499999	3.9080029012499993	-8.84191723010447	21	29	10	3UTR		0	0
hsa-miR-4688	NM_001126115	TP53	TAGGGGCAGCAGAGGACCTGGG#CTGGGTCTCGCTTTGTTGCCCA#...((((((((((((((((((.#)))))))...))))))))))).	1601	1623	0.9615384615384616	-28.5	0	0.004964027	0.485	3.152482123809524	4.2746437450000005	-6.514540193678739	18	22	11	3UTR		0	0
hsa-miR-6806-5p	NM_001126115	TP53	TGTAGGCATGAGGCAGGGCCCAGG#CCTGGGCTCAGGCGATCCACCTGTCTCAGCCTC#...((((.((((((((((((((((#)))))))............))))))))))))).	1801	1834	0.9615384615384616	-33.5	0	0.0001373856	0.426	3.891423896428571	2.1491376812499996	-8.82817512285937	20	33	13	3UTR		0	0
hsa-miR-7108-3p	NM_001126115	TP53	ACCCGCCCGTCTCCCCACAG#CTGGTGTTTTGTTGTGGGGAGGAGGATGGGG#.((((.((.(((((((((((#.))))))))))).)).)))).	984	1015	0.9615384615384616	-30.4	0	0.006676064	0.485	0.3515007454545455	-0.16499349375000005	-6.750673256795928	17	21	11	3UTR		0	0
hsa-miR-1273h-5p	NM_001126115	TP53	CTGGGAGGTCAAGGCTGCAGT#ACTGCAGCCTTTGCCTCCCCGG#(.(((((((.(((((((((((#))))))))))).))))))).).	1653	1675	0.9615384615384616	-34.9	1	5.594769e-06	0.353	5.15102869090909	4.1836959875	-6.343756796545015	19	22	11	3UTR		0	0
hsa-miR-10525-3p	NM_001126115	TP53	TGACTATGATGTGCACCTGAT#GTCTTTGAACCCTTGCTTGCAATAGGTGTGCGTCAGAAGCAC#((.((.(((((((((((((..#.)))))))))))))..)))).	889	931	0.9615384615384616	-19.6	0	1.22803e-05	0.471	-0.1536907692307692	-0.1588708575	-7.39607268170116	17	21	13	3UTR		0	0
hsa-miR-597-3p	NM_001126116	TP53	TGGTTCTCTTGTGGCTCAAGCGT#ATGCCCAGGCTGGGAAGGAGCCAGGGGGGAGCA#..((((((((.((((((......#.)))))).)))))))).	820	853	0.9615384615384616	-24.4	1	5.820343e-07	0.368	0.006429175000000002	0.16254637249999998	-7.7817751947826395	14	17	8	3UTR		0	0
hsa-miR-635	NM_001126116	TP53	ACTTGGGCACTGAAACAATGTCC#GGATCCACCAAGACTTGTTTTATGCTCAGGG#.((((((((.((((((((.(((.#.))))))))))))))))))).	1656	1687	0.9615384615384616	-21.9	1	0.009351977	0.691	3.3467065	2.3717631025	-5.035831305685297	19	21	19	3UTR		0	0
hsa-miR-642a-5p	NM_001126116	TP53	GTCCCTCTCCAAATGTGTCTTG#GGGAGGAGGATGGGGAGTAGGACA#(((((((((((....(.((((.#)))).)....)))))))..)))).	1133	1157	0.9615384615384616	-19.2	1	0.03027705	0.559	0.6500483923076922	-0.027242985000000025	-10.165797846235305	16	24	7	3UTR		0	0
hsa-miR-1289	NM_001126116	TP53	TGGAGTCCAGGAATCTGCATTTT#TGCTTTGTCCCGGGGCTCCAC#((((((((.(((....(((....#)))....)))..)))))))).	1078	1099	0.9615384615384616	-21.7	1	3.507368e-06	0.441	-0.38131266249999995	0.11152776249999999	-8.108433275188325	14	21	8	3UTR		0	0
hsa-miR-3142	NM_001126116	TP53	AAGGCCTTTCTGAACCTTCAGA#TCATGTTCAAGACAGAAGGGCCTG#.(((((((((((..........#.))))))))))).	913	937	0.9615384615384616	-19.9	1	0.0004405764	0.544	-0.1011736363636364	-0.15683033125000004	-6.907794008098015	11	13	11	3UTR		0	0
hsa-miR-4302	NM_001126116	TP53	CCAGTGTGGCTCAGCGAG#TTGTGAGCCACCACGTCCAGCTGGA#(((((((((((((.(((.#)))))))))))........))))).	1987	2012	0.9615384615384616	-20.8	1	0.0008795769	0.515	4.0267281809523805	2.9795465075000003	-4.794414363722071	16	25	11	3UTR		0	0
hsa-miR-3652	NM_001126116	TP53	CGGCTGGAGGTGTGAGGA#CCACCACGTCCAGCTGG#((((((((.(((.(.((.#)).)))).)))))))).	1994	2011	0.9615384615384616	-22.7	1	0.000249393	0.515	3.7999503	2.8534843162500003	-7.018544277364306	14	17	8	3UTR		0	1
hsa-miR-3667-5p	NM_001126116	TP53	AAAGACCCATTGAGGAGAAGGT#CTTTTTCTTTGAGACTGGGTCTC#..(((((((((((((((((((.#))))))))))))...))))))).	1720	1743	0.9615384615384616	-20.8	1	3.24042e-05	0.588	3.1661331818181817	4.382296865000001	-4.95700071937229	19	23	12	3UTR		0	0
hsa-miR-3679-5p	NM_001126116	TP53	TGAGGATATGGCAGGGAAGGGGA#TCCCCTCCTTCTCCCTTTTTATATCCCAT#((.((((((((.(((((((((((#)))))).....)))))..)))))))))).	2065	2094	0.9615384615384616	-24.6	0	0.7690276	0.632	1.2586998812499999	3.9080029012499993	-8.84191723010447	21	29	10	3UTR		0	0
hsa-miR-4688	NM_001126116	TP53	TAGGGGCAGCAGAGGACCTGGG#CTGGGTCTCGCTTTGTTGCCCA#...((((((((((((((((((.#)))))))...))))))))))).	1734	1756	0.9615384615384616	-28.5	0	0.004964027	0.485	3.152482123809524	4.2746437450000005	-6.514540193678739	18	22	11	3UTR		0	0
hsa-miR-5699-3p	NM_001126116	TP53	TCCTGTCTTTCCTTGTTGGAGC#GTTGTGGGGAGGAGGATGGGGA#(((((((.((((((.(((.(((#))).))).))))))))))))).	1127	1149	0.9615384615384616	-19.3	1	0.008502085	0.5	0.7935733285714287	-0.026222560000000034	-6.9866589356329305	19	22	13	3UTR		0	0
hsa-miR-6511a-5p	NM_001126116	TP53	CAGGCAGAAGTGGGGCTGACAGG#TTTGTCCCGGGGCTCCACTGAACAAGTTGGCCTGC#(((((...(((((((((((((((#))))))....)))))))))..........))))).	1081	1116	0.9615384615384616	-24.5	0	0.000223607	0.441	-0.32223853157894733	0.054386828750000005	-9.695854671446662	20	35	9	3UTR		0	0
hsa-miR-6511a-3p	NM_001126116	TP53	CCTCACCATCCCTTCTGCCTGC#GTGGGGAGGAGGATGGGGAGT#.(((.((((.((((((.(((((#))))).)))))))))).))).	1130	1151	0.9615384615384616	-25.3	0	0.1170483	0.529	-0.15682995000000002	-0.07315981375000001	-9.154868480497768	18	21	10	3UTR		0	0
hsa-miR-6754-3p	NM_001126116	TP53	TCTTCACCTGCCTCTGCCTGCA#TGTGGGGAGGAGGATGGGGAG#(((((((((.((((..((((((#))))))))))))).)))))).	1129	1150	0.9615384615384616	-21.4	1	0.1308584	0.515	0.5043710299999999	-0.08030236125000005	-6.148579555084091	19	21	13	3UTR		0	0
hsa-miR-6806-5p	NM_001126116	TP53	TGTAGGCATGAGGCAGGGCCCAGG#CCTGGGCTCAGGCGATCCACCTGTCTCAGCCTC#...((((.((((((((((((((((#)))))))............))))))))))))).	1934	1967	0.9615384615384616	-33.5	0	0.0001373856	0.426	3.891423896428571	2.1491376812499996	-8.82817512285937	20	33	13	3UTR		0	0
hsa-miR-6836-3p	NM_001126116	TP53	ATGCCTCCCCCGGCCCCGCAG#CTGTTGGTCGGTGGGTTGGTAG#.((((.(((((((((..((((#)))).)))))).)))..)))).	1474	1496	0.9615384615384616	-24.4	0	0.001054513	0.456	0.5052722000000001	0.4870768800000001	-5.927332678853777	17	22	6	3UTR		0	0
hsa-miR-6867-3p	NM_001126116	TP53	CTCTCCCTCTTTACCCACTAG#CTGGTGTTTTGTTGTGGGGAGGAGGATGGGGAGT#((((((((((((.(((((...#.))))))))))))...))))).	1117	1151	0.9615384615384616	-23.0	1	0.1170483	0.529	0.2268299666666667	-0.156830425	-5.226705058867908	17	22	12	3UTR		0	0
hsa-miR-7108-3p	NM_001126116	TP53	ACCCGCCCGTCTCCCCACAG#CTGGTGTTTTGTTGTGGGGAGGAGGATGGGG#.((((.((.(((((((((((#.))))))))))).)).)))).	1117	1148	0.9615384615384616	-30.4	0	0.006676064	0.485	0.2772914727272727	-0.04356910875000004	-6.750673256795928	17	21	11	3UTR		0	0
hsa-miR-7155-5p	NM_001126116	TP53	TCTGGGGTCTTGGGCCATC#TGTCCCGGGGCTCCAC#..((((((((((((.((..#)).)))))))))))).	1083	1099	0.9615384615384616	-21.4	1	3.507368e-06	0.441	-0.340497775	0.11560925	-5.692450279622925	14	16	12	3UTR		0	0
hsa-miR-1273h-5p	NM_001126116	TP53	CTGGGAGGTCAAGGCTGCAGT#ACTGCAGCCTTTGCCTCCCCGG#(.(((((((.(((((((((((#))))))))))).))))))).).	1786	1808	0.9615384615384616	-34.9	1	5.594769e-06	0.353	5.15102869090909	4.1836959875	-6.343756796545015	19	22	11	3UTR		0	0
hsa-miR-8071	NM_001126116	TP53	CGGTGGACTGGAGTGGGTGG#CCAGGCTGGGAAGGAGCCAGGGGGGAGCAGGGCTCACTCCAGCCACCT#.(((((.(((((((((((..#.)))))))))))))))).	824	872	0.9615384615384616	-30.5	0	0.000293238	0.382	0.1511364909090909	0.1747908600000001	-5.337011372228436	16	18	16	3UTR	MIRT716579	0	0
hsa-miR-10525-3p	NM_001126116	TP53	TGACTATGATGTGCACCTGAT#GTCTTTGAACCCTTGCTTGCAATAGGTGTGCGTCAGAAGCAC#((.((.(((((((((((((..#.)))))))))))))..)))).	1022	1064	0.9615384615384616	-19.6	0	1.22803e-05	0.471	-0.4990484461538461	-0.23131767625	-7.39607268170116	17	21	13	3UTR		0	0
hsa-miR-425-3p	NM_001126117	TP53	ATCGGGAATGTCGTGTCCGCCC#GGGCCTGACTCAGACTGACATTCTCC#...((((((((((((((.((((#))))..)))....)).))))))))).	857	883	0.9615384615384616	-20.7	0	0.01868483	0.471	-0.22771926315789476	-0.00785592874999999	-6.514540193678739	18	26	9	3UTR		0	0
hsa-miR-597-3p	NM_001126117	TP53	TGGTTCTCTTGTGGCTCAAGCGT#ATGCCCAGGCTGGGAAGGAGCCAGGGGGGAGCA#..((((((((.((((((......#.)))))).)))))))).	747	780	0.9615384615384616	-24.4	1	5.820343e-07	0.368	-0.6874234874999999	0.12531845400000002	-7.7817751947826395	14	17	8	3UTR		0	0
hsa-miR-635	NM_001126117	TP53	ACTTGGGCACTGAAACAATGTCC#GGATCCACCAAGACTTGTTTTATGCTCAGGG#.((((((((.((((((((.(((.#.))))))))))))))))))).	1583	1614	0.9615384615384616	-21.9	1	0.009351977	0.691	3.3467065	2.3717631025	-5.035831305685297	19	21	19	3UTR		0	0
hsa-miR-4302	NM_001126117	TP53	CCAGTGTGGCTCAGCGAG#TTGTGAGCCACCACGTCCAGCTGGA#(((((((((((((.(((.#)))))))))))........))))).	1914	1939	0.9615384615384616	-20.8	1	0.0008795769	0.515	4.0267281809523805	2.9795465075000003	-4.794414363722071	16	25	11	3UTR		0	0
hsa-miR-3652	NM_001126117	TP53	CGGCTGGAGGTGTGAGGA#CCACCACGTCCAGCTGG#((((((((.(((.(.((.#)).)))).)))))))).	1921	1938	0.9615384615384616	-22.7	1	0.000249393	0.515	3.7999503	2.8534843162500003	-7.018544277364306	14	17	8	3UTR		0	1
hsa-miR-3667-5p	NM_001126117	TP53	AAAGACCCATTGAGGAGAAGGT#CTTTTTCTTTGAGACTGGGTCTC#..(((((((((((((((((((.#))))))))))))...))))))).	1647	1670	0.9615384615384616	-20.8	1	3.24042e-05	0.588	3.1661331818181817	4.382296865000001	-4.95700071937229	19	23	12	3UTR		0	0
hsa-miR-3679-5p	NM_001126117	TP53	TGAGGATATGGCAGGGAAGGGGA#TCCCCTCCTTCTCCCTTTTTATATCCCAT#((.((((((((.(((((((((((#)))))).....)))))..)))))))))).	1992	2021	0.9615384615384616	-24.6	0	0.7690276	0.632	1.2586998812499999	3.9080029012499993	-8.84191723010447	21	29	10	3UTR		0	0
hsa-miR-4688	NM_001126117	TP53	TAGGGGCAGCAGAGGACCTGGG#CTGGGTCTCGCTTTGTTGCCCA#...((((((((((((((((((.#)))))))...))))))))))).	1661	1683	0.9615384615384616	-28.5	0	0.004964027	0.485	3.152482123809524	4.2746437450000005	-6.514540193678739	18	22	11	3UTR		0	0
hsa-miR-6754-3p	NM_001126117	TP53	TCTTCACCTGCCTCTGCCTGCA#TGTGGGGAGGAGGATGGGGAG#(((((((((.((((..((((((#))))))))))))).)))))).	1056	1077	0.9615384615384616	-21.4	1	0.1308584	0.515	0.047244130000000016	-0.021120996250000017	-6.148579555084091	19	21	13	3UTR		0	0
hsa-miR-6806-5p	NM_001126117	TP53	TGTAGGCATGAGGCAGGGCCCAGG#CCTGGGCTCAGGCGATCCACCTGTCTCAGCCTC#...((((.((((((((((((((((#)))))))............))))))))))))).	1861	1894	0.9615384615384616	-33.5	0	0.0001373856	0.426	3.891423896428571	2.1491376812499996	-8.82817512285937	20	33	13	3UTR		0	0
hsa-miR-1273h-5p	NM_001126117	TP53	CTGGGAGGTCAAGGCTGCAGT#ACTGCAGCCTTTGCCTCCCCGG#(.(((((((.(((((((((((#))))))))))).))))))).).	1713	1735	0.9615384615384616	-34.9	1	5.594769e-06	0.353	5.15102869090909	4.1836959875	-6.343756796545015	19	22	11	3UTR		0	0
hsa-miR-8071	NM_001126117	TP53	CGGTGGACTGGAGTGGGTGG#CCAGGCTGGGAAGGAGCCAGGGGGGAGCAGGGCTCACTCCAGCCACCT#.(((((.(((((((((((..#.)))))))))))))))).	751	799	0.9615384615384616	-30.5	0	0.000293238	0.382	-0.34606252727272735	0.09242517900000002	-5.337011372228436	16	18	16	3UTR	MIRT716579	0	0
hsa-miR-10525-3p	NM_001126117	TP53	TGACTATGATGTGCACCTGAT#GTCTTTGAACCCTTGCTTGCAATAGGTGTGCGTCAGAAGCAC#((.((.(((((((((((((..#.)))))))))))))..)))).	949	991	0.9615384615384616	-19.6	0	1.22803e-05	0.471	-0.32323	-0.16601368500000002	-7.39607268170116	17	21	13	3UTR		0	0
hsa-miR-197-3p	NM_001126118	TP53	TTCACCACCTTCTCCACCCAGC#CTGGTGTTTTGTTGTGGGGAGGAGGATGGGGAG#(((.(((((((((((.((((((#.)))).)))))))))).)))))).	1610	1643	0.9615384615384616	-25.8	0	0.1308584	0.515	4.625400383333333	4.022806794999999	-7.202645801464468	20	24	10	3UTR		0	0
hsa-miR-296-3p	NM_001126118	TP53	GAGGGTTGGGTGGAGGCTCTCC#GGAGTTGTCAAGTCTCTGCTGGCCCAGCCA#...(((((((((((((((((((#))))......)))))))....)))))))).	2020	2050	0.9615384615384616	-25.9	0	0.000135778	0.456	3.462868724137931	2.7544279224999997	-6.514540193678739	19	30	8	3UTR		0	0
hsa-miR-3120-3p	NM_001126118	TP53	CACAGCAAGTGTAGACAGGCA#GCCTGCACTGGTGTTTTGTTGTGG#(((((((((..(((.(((((.#)))))..)))....))))))))).	1603	1627	0.9615384615384616	-20.7	1	0.004341495	0.456	4.692789999999999	4.02294737	-8.74030495019083	17	24	9	3UTR		0	0
hsa-miR-3126-3p	NM_001126118	TP53	CATCTGGCATCCGTCACACAGA#TGTGAGGGATGTTTGGGAGATGT#((((((((((((.(((((....#))))).)))))))....))))).	1677	1700	0.9615384615384616	-21.7	1	0.01191224	0.647	3.6298665	4.0951732375	-5.226705058867908	17	23	7	3UTR		0	0
hsa-miR-3202	NM_001126118	TP53	TGGAAGGGAGAAGAGCTTTAAT#CTCCTTCTCCCTTTTT#.((((((((((((((.......#))).))))))))))).	2562	2578	0.9615384615384616	-18.3	1	0.8670108	0.603	0.6731215533333333	0.310860175	-4.026373917660731	14	16	11	3UTR		0	0
hsa-miR-4422	NM_001126118	TP53	AAAAGCATCAGGAAGTACCCA#GGACTTCCATTTGCTTTG#.((((((...((((((.((..#))))))))...)))))).	1560	1578	0.9615384615384616	-17.4	1	0.009939551	0.426	6.364021833333333	2.8145045799999995	-8.40585589311169	14	18	8	3UTR		0	0
hsa-miR-4749-3p	NM_001126118	TP53	CGCCCCTCCTGCCCCCACAG#CTGGTGTTTTGTTGTGGGGAGGAGGATGGGGA#..((((((((.(((((((((#.)))))))).).)))).)))).	1610	1642	0.9615384615384616	-30.7	1	0.008502085	0.5	3.52562156	4.236737270000002	-7.7817751947826395	17	22	8	3UTR		0	0
hsa-miR-5010-3p	NM_001126118	TP53	TTTTGTGTCTCCCATTCCCCAG#TGAGGGATGTTTGGGAGATGTAAGAA#((((((((((((((.((((((.#)).))))....)))))))))))))).	1679	1705	0.9615384615384616	-21.1	1	0.006661925	0.632	3.9314429285714283	4.324632919999999	-4.6730240064523	20	26	14	3UTR		0	0
hsa-miR-5091	NM_001126118	TP53	ACGGAGACGACAAGACTGTGCTG#GGTAGAGGGAGTTGTCAAGTCTCTGC#.((((((((((((..((.((((.#)))).))....)))))..))))))).	2013	2039	0.9615384615384616	-21.1	1	0.000159917	0.426	4.114634071428571	2.9815881975	-5.3856143151281595	18	26	7	3UTR		0	0
hsa-miR-5587-3p	NM_001126118	TP53	GCCCCGGGCAGTGTGATCATC#GGTGTGCGTCAGAAGCACCCAGGACTTCCATTTGCTTTGTCCCGGGGCT#(((((((((((.((((.....#.)))).))).)))))))).	1539	1588	0.9615384615384616	-24.4	1	0.0004208254	0.441	4.0087970833333335	2.3156618074999997	-7.284377755798021	15	19	8	3UTR	MIRT790761	0	0
hsa-miR-6731-3p	NM_001126118	TP53	TCTATTCCCCACTCTCCCCAG#CTGGTGTTTTGTTGTGGGGAGGAGGATGGGGAGTAGGA#((((((((((((((((((((.#.))))))).))..))))))))))).	1610	1648	0.9615384615384616	-31.7	1	0.05943088	0.559	3.679619182608696	4.26568732	-3.937574446201665	20	25	11	3UTR		0	0
hsa-miR-6818-3p	NM_001126118	TP53	TTGTCTCTTGTTCCTCACACAG#CTGGTGTTTTGTTGTGGGGAGGAGGATGGGGAG#((.((((((.((((((((((((#.)))).)))))))).)))).)).)).	1610	1643	0.9615384615384616	-20.9	0	0.1308584	0.515	3.3502042769230767	4.1806363825	-6.737620388836292	20	26	8	3UTR		0	0
hsa-miR-6891-5p	NM_001276695	TP53	TAAGGAGGGGGATGAGGGG#CCCCATCTCTCCCTCCC#...(((((((((.((((((#)))).))))))))))).	1422	1439	0.9692307692307692	-26.2	0	0.2840033	0.426	0.0	0.0	-7.803670806344982	15	17	11	3UTR		0	0
hsa-miR-6891-5p	NM_001276696	TP53	TAAGGAGGGGGATGAGGGG#CCCCATCTCTCCCTCCC#...(((((((((.((((((#)))).))))))))))).	1495	1512	0.9692307692307692	-26.2	0	0.2840033	0.426	0.0	0.0	-7.803670806344982	15	17	11	3UTR		0	0
hsa-miR-6891-5p	NM_001276697	TP53	TAAGGAGGGGGATGAGGGG#CCCCATCTCTCCCTCCC#...(((((((((.((((((#)))).))))))))))).	853	870	0.9692307692307692	-26.2	0	0.2840033	0.426	0.0	0.0	-7.803670806344982	15	17	11	3UTR		0	0
hsa-miR-6891-5p	NM_001276760	TP53	TAAGGAGGGGGATGAGGGG#CCCCATCTCTCCCTCCC#...(((((((((.((((((#)))).))))))))))).	1362	1379	0.9692307692307692	-26.2	0	0.2840033	0.426	0.0	0.0	-7.803670806344982	15	17	11	3UTR		0	0
hsa-miR-6891-5p	NM_000546	TP53	TAAGGAGGGGGATGAGGGG#CCCCATCTCTCCCTCCC#...(((((((((.((((((#)))).))))))))))).	1362	1379	0.9692307692307692	-26.2	0	0.2840033	0.426	0.0	0.0	-7.803670806344982	15	17	11	3UTR		0	0
hsa-miR-6891-5p	NM_001126115	TP53	TAAGGAGGGGGATGAGGGG#CCCCATCTCTCCCTCCC#...(((((((((.((((((#)))).))))))))))).	853	870	0.9692307692307692	-26.2	0	0.2840033	0.426	-0.07066553333333332	0.028877446249999966	-7.803670806344982	15	17	11	3UTR		0	0
hsa-miR-6776-5p	NM_001126118	TP53	TCTGGGTGCAGTGGGGGTT#AACCCTTGCTTGCAATAGGTGTGCGTCAGAAGCACCCAGGA#(((((((((((((((((((#)))))))))).....................))))))))).	1522	1563	0.9692307692307692	-26.1	1	3.09672e-06	0.426	3.471037135000001	1.8441112799999997	-3.937574446201665	19	41	10	3UTR		0	0
hsa-miR-7-2-3p	NM_001276695	TP53	CAACAAATCCCAGTCTACCTAA#TTAGGTAGAGGGAGTTGTC#..((((.((((..(((((((((#))))))))))))).)))).	1953	1972	0.9743589743589743	-20.2	0	0.0001120858	0.456	0.0	0.0	-11.136621176506207	17	19	13	3UTR		0	0
hsa-miR-937-3p	NM_001276695	TP53	ATCCGCGCTCTGACTCTCTGCC#GGCTGGAGTGGAGTGGCGTGATC#(((((((((((.(((((..(((#))).))))))))))).)).))).	2192	2215	0.9743589743589743	-21.5	1	0.003475111	0.382	0.0	0.0	-7.284377755798021	19	23	11	3UTR		0	0
hsa-miR-6806-5p	NM_001276695	TP53	TGTAGGCATGAGGCAGGGCCCAGG#GTCCTGCCTCAGCCTCCGG#((.((((.(((((((((((.....#))))))))))))))).)).	2252	2271	0.9743589743589743	-29.1	0	6.590029e-05	0.338	0.0	0.0	-7.808748849688744	17	19	15	3UTR		0	0
hsa-miR-6857-5p	NM_001276695	TP53	TTGGGGATTGGGTCAGGCCAGT#ACTCATGTTCAAGACAGAAGGGCCTGACTCAGACTGACATTCTCCACTTCTTGTTCCCCAC#.((((((((((((((((((...#.))))))))))))......................)))))).	1347	1408	0.9743589743589743	-30.2	1	0.06069837	0.426	0.0	0.0	-3.793324837357118	18	42	12	3UTR		0	0
hsa-miR-7-2-3p	NM_001276696	TP53	CAACAAATCCCAGTCTACCTAA#TTAGGTAGAGGGAGTTGTC#..((((.((((..(((((((((#))))))))))))).)))).	2026	2045	0.9743589743589743	-20.2	0	0.0001120858	0.456	0.0	0.0	-11.136621176506207	17	19	13	3UTR		0	0
hsa-miR-937-3p	NM_001276696	TP53	ATCCGCGCTCTGACTCTCTGCC#GGCTGGAGTGGAGTGGCGTGATC#(((((((((((.(((((..(((#))).))))))))))).)).))).	2265	2288	0.9743589743589743	-21.5	1	0.003475111	0.382	0.0	0.0	-7.284377755798021	19	23	11	3UTR		0	0
hsa-miR-6806-5p	NM_001276696	TP53	TGTAGGCATGAGGCAGGGCCCAGG#GTCCTGCCTCAGCCTCCGG#((.((((.(((((((((((.....#))))))))))))))).)).	2325	2344	0.9743589743589743	-29.1	0	6.590029e-05	0.338	0.0	0.0	-7.808748849688744	17	19	15	3UTR		0	0
hsa-miR-6857-5p	NM_001276696	TP53	TTGGGGATTGGGTCAGGCCAGT#ACTCATGTTCAAGACAGAAGGGCCTGACTCAGACTGACATTCTCCACTTCTTGTTCCCCAC#.((((((((((((((((((...#.))))))))))))......................)))))).	1420	1481	0.9743589743589743	-30.2	1	0.06069837	0.426	0.0	0.0	-3.793324837357118	18	42	12	3UTR		0	0
hsa-miR-7-2-3p	NM_001276697	TP53	CAACAAATCCCAGTCTACCTAA#TTAGGTAGAGGGAGTTGTC#..((((.((((..(((((((((#))))))))))))).)))).	1384	1403	0.9743589743589743	-20.2	0	0.0001120858	0.456	0.0	0.0	-11.136621176506207	17	19	13	3UTR		0	0
hsa-miR-937-3p	NM_001276697	TP53	ATCCGCGCTCTGACTCTCTGCC#GGCTGGAGTGGAGTGGCGTGATC#(((((((((((.(((((..(((#))).))))))))))).)).))).	1623	1646	0.9743589743589743	-21.5	1	0.003475111	0.382	0.0	0.0	-7.284377755798021	19	23	11	3UTR		0	0
hsa-miR-6806-5p	NM_001276697	TP53	TGTAGGCATGAGGCAGGGCCCAGG#GTCCTGCCTCAGCCTCCGG#((.((((.(((((((((((.....#))))))))))))))).)).	1683	1702	0.9743589743589743	-29.1	0	6.590029e-05	0.338	0.0	0.0	-7.808748849688744	17	19	15	3UTR		0	0
hsa-miR-7-2-3p	NM_001276698	TP53	CAACAAATCCCAGTCTACCTAA#TTAGGTAGAGGGAGTTGTC#..((((.((((..(((((((((#))))))))))))).)))).	1517	1536	0.9743589743589743	-20.2	0	0.0001120858	0.456	0.5147058888888889	0.896461825	-11.136621176506207	17	19	13	3UTR		0	0
hsa-miR-1180-3p	NM_001276698	TP53	TTTCCGGCTCGCGTGGGTGTGT#GCCACCACGTCCAGCTGGAAGG#(((((((((.((((((..((..#))..))))))..))))))))).	1993	2015	0.9743589743589743	-23.9	1	6.484308e-05	0.529	3.866649999999999	2.98354815875	-5.180080914529843	17	22	9	3UTR		0	0
hsa-miR-1281	NM_001276698	TP53	TCGCCTCCTCCTCTCCC#GGGGAGGAGGATGGGGAG#((.(((((((((((((.#))))))))))).)).)).	1132	1150	0.9743589743589743	-28.1	0	0.1308584	0.515	0.03558280714285716	-0.13132102250000002	-5.495113920508112	15	18	11	3UTR		0	0
hsa-miR-4769-3p	NM_001276698	TP53	TCTGCCATCCTCCCTCCCCTAC#GTGTTTTGTTGTGGGGAGGAGGATGGGGAG#(((.(((((((.(((((((.((#.))))))))))))))))))).	1120	1150	0.9743589743589743	-29.5	0	0.1308584	0.515	0.6536371714285715	-0.021120922500000028	-10.31640003075721	19	21	19	3UTR		0	0
hsa-miR-4436b-5p	NM_001276698	TP53	GTCCACTTCTGCCTGCCCTGCC#GGCAGCTGGTTAGGTAGAGGG#.....(((((((((((((((((#)))))..))).))))))))).	1508	1529	0.9743589743589743	-24.7	0	0.002439931	0.471	0.4446223700000001	0.9070754925000001	-13.6655996434504	17	21	9	3UTR		0	0
hsa-miR-6781-5p	NM_001276698	TP53	CGGGCCGGAGGTCAAGGGCGT#GCGTGATCTTGGCTTACTGCAGCCTTTGCCTCCCCGGCTCGA#(((((((((((.(((((((((#.)).))))))))))))..)))))).	1771	1813	0.9743589743589743	-30.8	1	0.0003110661	0.382	5.7388634307692294	4.0312205075000005	-7.284377755798021	20	25	12	3UTR		0	0
hsa-miR-6855-5p	NM_001276698	TP53	TTGGGGTTTGGGGTGCAGACATTGC#CAAGTCTCTGCTGGCCCAGCCAAACCCTG#..(((((((((((((((((.(((..#.))).)))))..))))...)))))))).	1535	1564	0.9743589743589743	-24.3	1	0.001018419	0.471	1.3576743909090911	0.618989985	-4.95700071937229	20	28	8	3UTR		0	0
hsa-miR-6865-3p	NM_001276698	TP53	ACACCCTCTTTCCCTACCGCC#GTTGTGGGGAGGAGGATGG#.((.((((.((((((((.((.#)).)))))))))))).)).	1127	1146	0.9743589743589743	-21.5	0	0.009628221	0.515	-0.1466263375	-0.15070816250000005	-7.881736770562071	16	19	12	3UTR		0	0
hsa-miR-4436b-5p	NM_001276699	TP53	GTCCACTTCTGCCTGCCCTGCC#GGCAGCTGGTTAGGTAGAGGG#.....(((((((((((((((((#)))))..))).))))))))).	1435	1456	0.9743589743589743	-24.7	0	0.002439931	0.471	0.07465981000000002	0.6172154487499999	-13.6655996434504	17	21	9	3UTR		0	0
hsa-miR-6732-3p	NM_001276699	TP53	TAACCCTGTCCTCTCCCTCCCAG#GGGGGGAGCAGGGCTCACTCCAGCCACCTGAAGTCCAAAAAGGGTC#..((((((((((((((((((...#)))))))).)))))..........................))))).	770	816	0.9743589743589743	-27.4	1	0.001243992	0.471	0.35018165777777777	-0.13421761237499996	-4.95700071937229	18	46	8	3UTR		0	0
hsa-miR-6781-5p	NM_001276699	TP53	CGGGCCGGAGGTCAAGGGCGT#GCGTGATCTTGGCTTACTGCAGCCTTTGCCTCCCCGGCTCGA#(((((((((((.(((((((((#.)).))))))))))))..)))))).	1698	1740	0.9743589743589743	-30.8	1	0.0003110661	0.382	3.732763076923076	3.605982515000001	-7.284377755798021	20	25	12	3UTR		0	0
hsa-miR-6855-5p	NM_001276699	TP53	TTGGGGTTTGGGGTGCAGACATTGC#CAAGTCTCTGCTGGCCCAGCCAAACCCTG#..(((((((((((((((((.(((..#.))).)))))..))))...)))))))).	1462	1491	0.9743589743589743	-24.3	1	0.001018419	0.471	0.5526891363636364	0.5037554800000001	-4.95700071937229	20	28	8	3UTR		0	0
hsa-miR-7-2-3p	NM_001276760	TP53	CAACAAATCCCAGTCTACCTAA#TTAGGTAGAGGGAGTTGTC#..((((.((((..(((((((((#))))))))))))).)))).	1893	1912	0.9743589743589743	-20.2	0	0.0001120858	0.456	0.0	0.0	-11.136621176506207	17	19	13	3UTR		0	0
hsa-miR-937-3p	NM_001276760	TP53	ATCCGCGCTCTGACTCTCTGCC#GGCTGGAGTGGAGTGGCGTGATC#(((((((((((.(((((..(((#))).))))))))))).)).))).	2132	2155	0.9743589743589743	-21.5	1	0.003475111	0.382	0.0	0.0	-7.284377755798021	19	23	11	3UTR		0	0
hsa-miR-6806-5p	NM_001276760	TP53	TGTAGGCATGAGGCAGGGCCCAGG#GTCCTGCCTCAGCCTCCGG#((.((((.(((((((((((.....#))))))))))))))).)).	2192	2211	0.9743589743589743	-29.1	0	6.590029e-05	0.338	0.0	0.0	-7.808748849688744	17	19	15	3UTR		0	0
hsa-miR-937-3p	NM_001276761	TP53	ATCCGCGCTCTGACTCTCTGCC#GGCTGGAGTGGAGTGGCGTGATC#(((((((((((.(((((..(((#))).))))))))))).)).))).	2129	2152	0.9743589743589743	-21.5	1	0.003475111	0.382	-0.006699699999999924	0.69165722	-7.284377755798021	19	23	11	3UTR		0	0
hsa-miR-6736-3p	NM_001276761	TP53	TCAGCTCCTCTCTACCCACAG#GGTAGAGGGAGTTGT#.(((((((.(((((((.....#)))))))))))))).	1893	1908	0.9743589743589743	-23.3	1	0.0003166678	0.456	4.148693142857143	2.52932471375	-4.849714495602881	14	15	14	3UTR		0	0
hsa-miR-7-2-3p	NM_000546	TP53	CAACAAATCCCAGTCTACCTAA#TTAGGTAGAGGGAGTTGTC#..((((.((((..(((((((((#))))))))))))).)))).	1893	1912	0.9743589743589743	-20.2	0	0.0001120858	0.456	0.0	0.0	-11.136621176506207	17	19	13	3UTR		0	0
hsa-miR-937-3p	NM_000546	TP53	ATCCGCGCTCTGACTCTCTGCC#GGCTGGAGTGGAGTGGCGTGATC#(((((((((((.(((((..(((#))).))))))))))).)).))).	2132	2155	0.9743589743589743	-21.5	1	0.003475111	0.382	0.0	0.0	-7.284377755798021	19	23	11	3UTR		0	0
hsa-miR-6806-5p	NM_000546	TP53	TGTAGGCATGAGGCAGGGCCCAGG#GTCCTGCCTCAGCCTCCGG#((.((((.(((((((((((.....#))))))))))))))).)).	2192	2211	0.9743589743589743	-29.1	0	6.590029e-05	0.338	0.0	0.0	-7.808748849688744	17	19	15	3UTR		0	0
hsa-miR-937-3p	NM_001126112	TP53	ATCCGCGCTCTGACTCTCTGCC#GGCTGGAGTGGAGTGGCGTGATC#(((((((((((.(((((..(((#))).))))))))))).)).))).	2129	2152	0.9743589743589743	-21.5	1	0.003475111	0.382	-0.006699699999999924	0.69165722	-7.284377755798021	19	23	11	3UTR		0	0
hsa-miR-6736-3p	NM_001126112	TP53	TCAGCTCCTCTCTACCCACAG#GGTAGAGGGAGTTGT#.(((((((.(((((((.....#)))))))))))))).	1893	1908	0.9743589743589743	-23.3	1	0.0003166678	0.456	4.148693142857143	2.52932471375	-4.849714495602881	14	15	14	3UTR		0	0
hsa-miR-937-3p	NM_001126113	TP53	ATCCGCGCTCTGACTCTCTGCC#GGCTGGAGTGGAGTGGCGTGATC#(((((((((((.(((((..(((#))).))))))))))).)).))).	2192	2215	0.9743589743589743	-21.5	1	0.003475111	0.382	-0.0993635461538461	0.7305568237500001	-7.284377755798021	19	23	11	3UTR		0	0
hsa-miR-6736-3p	NM_001126113	TP53	TCAGCTCCTCTCTACCCACAG#GGTAGAGGGAGTTGT#.(((((((.(((((((.....#)))))))))))))).	1956	1971	0.9743589743589743	-23.3	1	0.0003166678	0.456	5.475060428571427	2.6733954762499996	-4.849714495602881	14	15	14	3UTR		0	0
hsa-miR-6857-5p	NM_001126113	TP53	TTGGGGATTGGGTCAGGCCAGT#ACTCATGTTCAAGACAGAAGGGCCTGACTCAGACTGACATTCTCCACTTCTTGTTCCCCAC#.((((((((((((((((((...#.))))))))))))......................)))))).	1347	1408	0.9743589743589743	-30.2	1	0.06069837	0.426	2.0098878025	0.6395599574999999	-3.793324837357118	18	42	12	3UTR		0	0
hsa-miR-937-3p	NM_001126114	TP53	ATCCGCGCTCTGACTCTCTGCC#GGCTGGAGTGGAGTGGCGTGATC#(((((((((((.(((((..(((#))).))))))))))).)).))).	2265	2288	0.9743589743589743	-21.5	1	0.003475111	0.382	-0.0993635461538461	0.7305568237500001	-7.284377755798021	19	23	11	3UTR		0	0
hsa-miR-6736-3p	NM_001126114	TP53	TCAGCTCCTCTCTACCCACAG#GGTAGAGGGAGTTGT#.(((((((.(((((((.....#)))))))))))))).	2029	2044	0.9743589743589743	-23.3	1	0.0003166678	0.456	5.475060428571427	2.6733954762499996	-4.849714495602881	14	15	14	3UTR		0	0
hsa-miR-1180-3p	NM_001126115	TP53	TTTCCGGCTCGCGTGGGTGTGT#GCCACCACGTCCAGCTGGAAGG#(((((((((.((((((..((..#))..))))))..))))))))).	1860	1882	0.9743589743589743	-23.9	1	6.484308e-05	0.529	3.866649999999999	2.98354815875	-5.180080914529843	17	22	9	3UTR		0	0
hsa-miR-6781-5p	NM_001126115	TP53	CGGGCCGGAGGTCAAGGGCGT#GCGTGATCTTGGCTTACTGCAGCCTTTGCCTCCCCGGCTCGA#(((((((((((.(((((((((#.)).))))))))))))..)))))).	1638	1680	0.9743589743589743	-30.8	1	0.0003110661	0.382	5.7388634307692294	4.0312205075000005	-7.284377755798021	20	25	12	3UTR		0	0
hsa-miR-6855-5p	NM_001126115	TP53	TTGGGGTTTGGGGTGCAGACATTGC#CAAGTCTCTGCTGGCCCAGCCAAACCCTG#..(((((((((((((((((.(((..#.))).)))))..))))...)))))))).	1402	1431	0.9743589743589743	-24.3	1	0.001018419	0.471	1.3576743909090911	1.5304779012500003	-4.95700071937229	20	28	8	3UTR		0	0
hsa-miR-7-2-3p	NM_001126116	TP53	CAACAAATCCCAGTCTACCTAA#TTAGGTAGAGGGAGTTGTC#..((((.((((..(((((((((#))))))))))))).)))).	1517	1536	0.9743589743589743	-20.2	0	0.0001120858	0.456	0.5147058888888889	0.896461825	-11.136621176506207	17	19	13	3UTR		0	0
hsa-miR-1180-3p	NM_001126116	TP53	TTTCCGGCTCGCGTGGGTGTGT#GCCACCACGTCCAGCTGGAAGG#(((((((((.((((((..((..#))..))))))..))))))))).	1993	2015	0.9743589743589743	-23.9	1	6.484308e-05	0.529	3.866649999999999	2.98354815875	-5.180080914529843	17	22	9	3UTR		0	0
hsa-miR-1281	NM_001126116	TP53	TCGCCTCCTCCTCTCCC#GGGGAGGAGGATGGGGAG#((.(((((((((((((.#))))))))))).)).)).	1132	1150	0.9743589743589743	-28.1	0	0.1308584	0.515	0.03558280714285716	-0.13132102250000002	-5.495113920508112	15	18	11	3UTR		0	0
hsa-miR-4769-3p	NM_001126116	TP53	TCTGCCATCCTCCCTCCCCTAC#GTGTTTTGTTGTGGGGAGGAGGATGGGGAG#(((.(((((((.(((((((.((#.))))))))))))))))))).	1120	1150	0.9743589743589743	-29.5	0	0.1308584	0.515	0.6536371714285715	-0.021120922500000028	-10.31640003075721	19	21	19	3UTR		0	0
hsa-miR-4436b-5p	NM_001126116	TP53	GTCCACTTCTGCCTGCCCTGCC#GGCAGCTGGTTAGGTAGAGGG#.....(((((((((((((((((#)))))..))).))))))))).	1508	1529	0.9743589743589743	-24.7	0	0.002439931	0.471	0.4446223700000001	0.9070754925000001	-13.6655996434504	17	21	9	3UTR		0	0
hsa-miR-6781-5p	NM_001126116	TP53	CGGGCCGGAGGTCAAGGGCGT#GCGTGATCTTGGCTTACTGCAGCCTTTGCCTCCCCGGCTCGA#(((((((((((.(((((((((#.)).))))))))))))..)))))).	1771	1813	0.9743589743589743	-30.8	1	0.0003110661	0.382	5.7388634307692294	4.0312205075000005	-7.284377755798021	20	25	12	3UTR		0	0
hsa-miR-6855-5p	NM_001126116	TP53	TTGGGGTTTGGGGTGCAGACATTGC#CAAGTCTCTGCTGGCCCAGCCAAACCCTG#..(((((((((((((((((.(((..#.))).)))))..))))...)))))))).	1535	1564	0.9743589743589743	-24.3	1	0.001018419	0.471	1.3576743909090911	0.618989985	-4.95700071937229	20	28	8	3UTR		0	0
hsa-miR-6865-3p	NM_001126116	TP53	ACACCCTCTTTCCCTACCGCC#GTTGTGGGGAGGAGGATGG#.((.((((.((((((((.((.#)).)))))))))))).)).	1127	1146	0.9743589743589743	-21.5	0	0.009628221	0.515	-0.1466263375	-0.15070816250000005	-7.881736770562071	16	19	12	3UTR		0	0
hsa-miR-7-2-3p	NM_001126117	TP53	CAACAAATCCCAGTCTACCTAA#TTAGGTAGAGGGAGTTGTC#..((((.((((..(((((((((#))))))))))))).)))).	1444	1463	0.9743589743589743	-20.2	0	0.0001120858	0.456	0.01603157777777779	0.9462628337500001	-11.136621176506207	17	19	13	3UTR		0	0
hsa-miR-1180-3p	NM_001126117	TP53	TTTCCGGCTCGCGTGGGTGTGT#GCCACCACGTCCAGCTGGAAGG#(((((((((.((((((..((..#))..))))))..))))))))).	1920	1942	0.9743589743589743	-23.9	1	6.484308e-05	0.529	3.866649999999999	2.98354815875	-5.180080914529843	17	22	9	3UTR		0	0
hsa-miR-4436b-5p	NM_001126117	TP53	GTCCACTTCTGCCTGCCCTGCC#GGCAGCTGGTTAGGTAGAGGG#.....(((((((((((((((((#)))))..))).))))))))).	1435	1456	0.9743589743589743	-24.7	0	0.002439931	0.471	0.07465981000000002	1.13425309125	-13.6655996434504	17	21	9	3UTR		0	0
hsa-miR-6732-3p	NM_001126117	TP53	TAACCCTGTCCTCTCCCTCCCAG#GGGGGGAGCAGGGCTCACTCCAGCCACCTGAAGTCCAAAAAGGGTC#..((((((((((((((((((...#)))))))).)))))..........................))))).	770	816	0.9743589743589743	-27.4	1	0.001243992	0.471	0.35018165777777777	-0.13421761237499996	-4.95700071937229	18	46	8	3UTR		0	0
hsa-miR-6781-5p	NM_001126117	TP53	CGGGCCGGAGGTCAAGGGCGT#GCGTGATCTTGGCTTACTGCAGCCTTTGCCTCCCCGGCTCGA#(((((((((((.(((((((((#.)).))))))))))))..)))))).	1698	1740	0.9743589743589743	-30.8	1	0.0003110661	0.382	5.7388634307692294	4.0312205075000005	-7.284377755798021	20	25	12	3UTR		0	0
hsa-miR-6855-5p	NM_001126117	TP53	TTGGGGTTTGGGGTGCAGACATTGC#CAAGTCTCTGCTGGCCCAGCCAAACCCTG#..(((((((((((((((((.(((..#.))).)))))..))))...)))))))).	1462	1491	0.9743589743589743	-24.3	1	0.001018419	0.471	1.3576743909090911	0.5644052175	-4.95700071937229	20	28	8	3UTR		0	0
hsa-miR-937-3p	NM_001126118	TP53	ATCCGCGCTCTGACTCTCTGCC#GGCTGGAGTGGAGTGGCGTGATC#(((((((((((.(((((..(((#))).))))))))))).)).))).	2249	2272	0.9743589743589743	-21.5	1	0.003475111	0.382	-0.0761971	-0.06579815749999998	-7.284377755798021	19	23	11	3UTR		0	0
hsa-miR-5003-5p	NM_001126118	TP53	TCACAACAACCTTGCAGGGTAGA#TTTGCTTTGTCCCGGGGCTCCACTGAACAAGTTGGCCTGCACTGGTGTTTTGTTGTGGG#(((((((((((.((((((.(((.#.))).))))))..)))....)))))))).	1569	1628	0.9743589743589743	-24.3	1	0.00608259	0.456	3.3396278933333337	4.048724227500001	-7.284377755798021	20	29	8	3UTR	MIRT613609	0	0
hsa-miR-6736-3p	NM_001126118	TP53	TCAGCTCCTCTCTACCCACAG#GGTAGAGGGAGTTGT#.(((((((.(((((((.....#)))))))))))))).	2013	2028	0.9743589743589743	-23.3	1	0.0003166678	0.456	4.562253285714285	3.6571990887499997	-4.849714495602881	14	15	14	3UTR		0	0
hsa-miR-6806-5p	NM_001126118	TP53	TGTAGGCATGAGGCAGGGCCCAGG#GTCCTGCCTCAGCCTCCGG#((.((((.(((((((((((.....#))))))))))))))).)).	2309	2328	0.9743589743589743	-29.1	0	6.590029e-05	0.338	1.4308347272727275	-0.1769524287500001	-7.808748849688744	17	19	15	3UTR		0	0
hsa-miR-29b-2-5p	NM_001276695	TP53	CTGGTTTCACATGGTGGCTTAG#CTGGGACCACAGGTTCATGCCACCATGGCCAGCCAA#.(((((...(((((((((....#.)))))))))...))))).	2276	2312	0.9743589743589745	-24.0	0	0.0003258159	0.485	0.0	0.0	-8.707035959654831	14	19	9	3UTR		0	0
hsa-miR-6730-5p	NM_001276695	TP53	AGAAAGGTGGAGGGGTTGTCAGA#TCTGACAACCTCTTGGTGAACCTTA#...(((((.((((((((((((((#)))))))))))))).)....)))).	2000	2025	0.9743589743589745	-25.5	0	0.001090399	0.5	0.0	0.0	-7.570929851924502	19	25	14	3UTR		0	0
hsa-miR-6751-3p	NM_001276695	TP53	ACTGAGCCTCTCTCTCTCCAG#CTGGGAAGGAGCCAGGGGGGAGCAGGGCTCAC#..((((((.((((((((((..#.)))))))).)))))))).	1265	1297	0.9743589743589745	-26.1	1	1.705265e-07	0.353	0.0	0.0	-6.013390377618052	16	19	8	3UTR		0	0
hsa-miR-29b-2-5p	NM_001276696	TP53	CTGGTTTCACATGGTGGCTTAG#CTGGGACCACAGGTTCATGCCACCATGGCCAGCCAA#.(((((...(((((((((....#.)))))))))...))))).	2349	2385	0.9743589743589745	-24.0	0	0.0003258159	0.485	0.0	0.0	-8.707035959654831	14	19	9	3UTR		0	0
hsa-miR-6730-5p	NM_001276696	TP53	AGAAAGGTGGAGGGGTTGTCAGA#TCTGACAACCTCTTGGTGAACCTTA#...(((((.((((((((((((((#)))))))))))))).)....)))).	2073	2098	0.9743589743589745	-25.5	0	0.001090399	0.5	0.0	0.0	-7.570929851924502	19	25	14	3UTR		0	0
hsa-miR-6751-3p	NM_001276696	TP53	ACTGAGCCTCTCTCTCTCCAG#CTGGGAAGGAGCCAGGGGGGAGCAGGGCTCAC#..((((((.((((((((((..#.)))))))).)))))))).	1338	1370	0.9743589743589745	-26.1	1	1.705265e-07	0.353	0.0	0.0	-6.013390377618052	16	19	8	3UTR		0	0
hsa-miR-29b-2-5p	NM_001276697	TP53	CTGGTTTCACATGGTGGCTTAG#CTGGGACCACAGGTTCATGCCACCATGGCCAGCCAA#.(((((...(((((((((....#.)))))))))...))))).	1707	1743	0.9743589743589745	-24.0	0	0.0003258159	0.485	0.0	0.0	-8.707035959654831	14	19	9	3UTR		0	0
hsa-miR-6730-5p	NM_001276697	TP53	AGAAAGGTGGAGGGGTTGTCAGA#TCTGACAACCTCTTGGTGAACCTTA#...(((((.((((((((((((((#)))))))))))))).)....)))).	1431	1456	0.9743589743589745	-25.5	0	0.001090399	0.5	0.0	0.0	-7.570929851924502	19	25	14	3UTR		0	0
hsa-miR-6730-5p	NM_001276698	TP53	AGAAAGGTGGAGGGGTTGTCAGA#TCTGACAACCTCTTGGTGAACCTTA#...(((((.((((((((((((((#)))))))))))))).)....)))).	1564	1589	0.9743589743589745	-25.5	0	0.001090399	0.5	1.1914780714285713	1.0647643224999999	-7.570929851924502	19	25	14	3UTR		0	0
hsa-miR-6751-3p	NM_001276698	TP53	ACTGAGCCTCTCTCTCTCCAG#CTGGGAAGGAGCCAGGGGGGAGCAGGGCTCAC#..((((((.((((((((((..#.)))))))).)))))))).	829	861	0.9743589743589745	-26.1	1	1.705265e-07	0.353	0.062086045454545456	0.13703709749999995	-6.013390377618052	16	19	8	3UTR		0	0
hsa-let-7a-5p	NM_001276699	TP53	TGAGGTAGTAGGTTGTATAGTT#TGCAGCCTTTGCCTCC#.(((((((.((((((((.....#))))))))))))))).	1715	1731	0.9743589743589745	-20.3	1	0.0002958692	0.353	2.04273805	3.8728404325000008	-4.849714495602881	15	16	15	3UTR		1	1
hsa-let-7c-5p	NM_001276699	TP53	TGAGGTAGTAGGTTGTATGGTT#TGCAGCCTTTGCCTCC#.(((((((.((((((((.....#))))))))))))))).	1715	1731	0.9743589743589745	-20.3	1	0.0002958692	0.353	2.04273805	3.8728404325000008	-4.849714495602881	15	16	15	3UTR		1	1
hsa-miR-6730-5p	NM_001276699	TP53	AGAAAGGTGGAGGGGTTGTCAGA#TCTGACAACCTCTTGGTGAACCTTA#...(((((.((((((((((((((#)))))))))))))).)....)))).	1491	1516	0.9743589743589745	-25.5	0	0.001090399	0.5	0.04780070000000003	0.8888804499999998	-7.570929851924502	19	25	14	3UTR		0	0
hsa-miR-29b-2-5p	NM_001276760	TP53	CTGGTTTCACATGGTGGCTTAG#CTGGGACCACAGGTTCATGCCACCATGGCCAGCCAA#.(((((...(((((((((....#.)))))))))...))))).	2216	2252	0.9743589743589745	-24.0	0	0.0003258159	0.485	0.0	0.0	-8.707035959654831	14	19	9	3UTR		0	0
hsa-miR-6730-5p	NM_001276760	TP53	AGAAAGGTGGAGGGGTTGTCAGA#TCTGACAACCTCTTGGTGAACCTTA#...(((((.((((((((((((((#)))))))))))))).)....)))).	1940	1965	0.9743589743589745	-25.5	0	0.001090399	0.5	0.0	0.0	-7.570929851924502	19	25	14	3UTR		0	0
hsa-miR-29b-2-5p	NM_000546	TP53	CTGGTTTCACATGGTGGCTTAG#CTGGGACCACAGGTTCATGCCACCATGGCCAGCCAA#.(((((...(((((((((....#.)))))))))...))))).	2216	2252	0.9743589743589745	-24.0	0	0.0003258159	0.485	0.0	0.0	-8.707035959654831	14	19	9	3UTR		0	0
hsa-miR-6730-5p	NM_000546	TP53	AGAAAGGTGGAGGGGTTGTCAGA#TCTGACAACCTCTTGGTGAACCTTA#...(((((.((((((((((((((#)))))))))))))).)....)))).	1940	1965	0.9743589743589745	-25.5	0	0.001090399	0.5	0.0	0.0	-7.570929851924502	19	25	14	3UTR		0	0
hsa-miR-6730-5p	NM_001126115	TP53	AGAAAGGTGGAGGGGTTGTCAGA#TCTGACAACCTCTTGGTGAACCTTA#...(((((.((((((((((((((#)))))))))))))).)....)))).	1431	1456	0.9743589743589745	-25.5	0	0.001090399	0.5	1.1914780714285713	1.3655078225	-7.570929851924502	19	25	14	3UTR		0	0
hsa-miR-6730-5p	NM_001126116	TP53	AGAAAGGTGGAGGGGTTGTCAGA#TCTGACAACCTCTTGGTGAACCTTA#...(((((.((((((((((((((#)))))))))))))).)....)))).	1564	1589	0.9743589743589745	-25.5	0	0.001090399	0.5	1.1914780714285713	1.0647643224999999	-7.570929851924502	19	25	14	3UTR		0	0
hsa-miR-6751-3p	NM_001126116	TP53	ACTGAGCCTCTCTCTCTCCAG#CTGGGAAGGAGCCAGGGGGGAGCAGGGCTCAC#..((((((.((((((((((..#.)))))))).)))))))).	829	861	0.9743589743589745	-26.1	1	1.705265e-07	0.353	0.062086045454545456	0.13703709749999995	-6.013390377618052	16	19	8	3UTR		0	0
hsa-miR-6730-5p	NM_001126117	TP53	AGAAAGGTGGAGGGGTTGTCAGA#TCTGACAACCTCTTGGTGAACCTTA#...(((((.((((((((((((((#)))))))))))))).)....)))).	1491	1516	0.9743589743589745	-25.5	0	0.001090399	0.5	1.1914780714285713	0.9874360524999999	-7.570929851924502	19	25	14	3UTR		0	0
hsa-miR-138-1-3p	NM_001276695	TP53	GCTACTTCACAACACCAGGGCC#GCCCAGGCTGGAGTGGAGTGGCG#((((((((((..((((.((((.#)))).)).))..)))))))))).	2187	2210	0.9807692307692307	-29.5	1	0.0008451429	0.412	0.0	0.0	-10.10915223120837	18	23	10	3UTR		0	0
hsa-miR-4290	NM_001276695	TP53	TGCCCTCCTTTCTTCCCTC#GGGGAGGAGGATGGGGAG#(.((((((..((((((((.#))))))))))).))).).	1568	1586	0.9807692307692307	-20.7	1	0.1308584	0.515	0.0	0.0	-7.400146454790778	15	18	11	3UTR		0	0
hsa-miR-3064-5p	NM_001276695	TP53	TCTGGCTGTTGTGGTGTGCAA#TGCCACCATGGCCAGCCAA#..((((((((((((((.(((.#)))))))))))).))))).	2293	2312	0.9807692307692307	-24.7	1	0.0003258159	0.485	0.0	0.0	-4.95700071937229	17	19	12	3UTR		0	0
hsa-miR-4769-3p	NM_001276695	TP53	TCTGCCATCCTCCCTCCCCTAC#GTGTTTTGTTGTGGGGAGGAGGATGGGGAG#(((.(((((((.(((((((.((#.))))))))))))))))))).	1556	1586	0.9807692307692307	-29.5	0	0.1308584	0.515	0.0	0.0	-10.31640003075721	19	21	19	3UTR		0	0
hsa-miR-138-1-3p	NM_001276696	TP53	GCTACTTCACAACACCAGGGCC#GCCCAGGCTGGAGTGGAGTGGCG#((((((((((..((((.((((.#)))).)).))..)))))))))).	2260	2283	0.9807692307692307	-29.5	1	0.0008451429	0.412	0.0	0.0	-10.10915223120837	18	23	10	3UTR		0	0
hsa-miR-4290	NM_001276696	TP53	TGCCCTCCTTTCTTCCCTC#GGGGAGGAGGATGGGGAG#(.((((((..((((((((.#))))))))))).))).).	1641	1659	0.9807692307692307	-20.7	1	0.1308584	0.515	0.0	0.0	-7.400146454790778	15	18	11	3UTR		0	0
hsa-miR-3064-5p	NM_001276696	TP53	TCTGGCTGTTGTGGTGTGCAA#TGCCACCATGGCCAGCCAA#..((((((((((((((.(((.#)))))))))))).))))).	2366	2385	0.9807692307692307	-24.7	1	0.0003258159	0.485	0.0	0.0	-4.95700071937229	17	19	12	3UTR		0	0
hsa-miR-4769-3p	NM_001276696	TP53	TCTGCCATCCTCCCTCCCCTAC#GTGTTTTGTTGTGGGGAGGAGGATGGGGAG#(((.(((((((.(((((((.((#.))))))))))))))))))).	1629	1659	0.9807692307692307	-29.5	0	0.1308584	0.515	0.0	0.0	-10.31640003075721	19	21	19	3UTR		0	0
hsa-miR-138-1-3p	NM_001276697	TP53	GCTACTTCACAACACCAGGGCC#GCCCAGGCTGGAGTGGAGTGGCG#((((((((((..((((.((((.#)))).)).))..)))))))))).	1618	1641	0.9807692307692307	-29.5	1	0.0008451429	0.412	0.0	0.0	-10.10915223120837	18	23	10	3UTR		0	0
hsa-miR-4290	NM_001276697	TP53	TGCCCTCCTTTCTTCCCTC#GGGGAGGAGGATGGGGAG#(.((((((..((((((((.#))))))))))).))).).	999	1017	0.9807692307692307	-20.7	1	0.1308584	0.515	0.0	0.0	-7.400146454790778	15	18	11	3UTR		0	0
hsa-miR-3064-5p	NM_001276697	TP53	TCTGGCTGTTGTGGTGTGCAA#TGCCACCATGGCCAGCCAA#..((((((((((((((.(((.#)))))))))))).))))).	1724	1743	0.9807692307692307	-24.7	1	0.0003258159	0.485	0.0	0.0	-4.95700071937229	17	19	12	3UTR		0	0
hsa-miR-4769-3p	NM_001276697	TP53	TCTGCCATCCTCCCTCCCCTAC#GTGTTTTGTTGTGGGGAGGAGGATGGGGAG#(((.(((((((.(((((((.((#.))))))))))))))))))).	987	1017	0.9807692307692307	-29.5	0	0.1308584	0.515	0.0	0.0	-10.31640003075721	19	21	19	3UTR		0	0
hsa-miR-4290	NM_001276698	TP53	TGCCCTCCTTTCTTCCCTC#GGGGAGGAGGATGGGGAG#(.((((((..((((((((.#))))))))))).))).).	1132	1150	0.9807692307692307	-20.7	1	0.1308584	0.515	-0.29968248750000004	-0.11295435125000003	-7.400146454790778	15	18	11	3UTR		0	0
hsa-miR-3689d	NM_001276698	TP53	GGGAGGTGTGATCTCACACTCG#GAGTGCTGGGATTACAATTGTGAGCCACCACGTCCA#.(((.((((((((((((((((.#))))).)))))))))..............)).))).	1970	2006	0.9807692307692307	-23.4	0	0.0007045995	0.515	3.1919086193548383	3.639871415	-7.91236201216959	19	36	9	3UTR		0	0
hsa-miR-4732-5p	NM_001276698	TP53	TGTAGAGCAGGGAGCAGGAAGCT#GCTTGTTCCCTCTCCCTGTTGGTCGGTGGGTTGGTAGTTTCTACAG#((((((((((((((.(((((((.#))))....)))))))))))....................)))))).	1459	1505	0.9807692307692307	-24.9	1	0.007638094	0.441	0.3418749529411764	0.8085195199999998	-4.6730240064523	21	46	11	3UTR		0	0
hsa-miR-4290	NM_001276699	TP53	TGCCCTCCTTTCTTCCCTC#GGGGAGGAGGATGGGGAG#(.((((((..((((((((.#))))))))))).))).).	1059	1077	0.9807692307692307	-20.7	1	0.1308584	0.515	-0.9017014874999999	-0.08234329250000011	-7.400146454790778	15	18	11	3UTR		0	0
hsa-miR-6758-3p	NM_001276699	TP53	ACTCATTCTCCTCTGTCCAG#TTGTGGGGAGGAGGATGGGG#.(((((((((((((.(.(((#))).).))))))))))))).	1055	1075	0.9807692307692307	-23.2	1	0.006676064	0.485	-0.3671836615384615	0.007449514999999955	-4.528774397607753	17	20	13	3UTR		0	0
hsa-miR-138-1-3p	NM_001276760	TP53	GCTACTTCACAACACCAGGGCC#GCCCAGGCTGGAGTGGAGTGGCG#((((((((((..((((.((((.#)))).)).))..)))))))))).	2127	2150	0.9807692307692307	-29.5	1	0.0008451429	0.412	0.0	0.0	-10.10915223120837	18	23	10	3UTR		0	0
hsa-miR-4290	NM_001276760	TP53	TGCCCTCCTTTCTTCCCTC#GGGGAGGAGGATGGGGAG#(.((((((..((((((((.#))))))))))).))).).	1508	1526	0.9807692307692307	-20.7	1	0.1308584	0.515	0.0	0.0	-7.400146454790778	15	18	11	3UTR		0	0
hsa-miR-3064-5p	NM_001276760	TP53	TCTGGCTGTTGTGGTGTGCAA#TGCCACCATGGCCAGCCAA#..((((((((((((((.(((.#)))))))))))).))))).	2233	2252	0.9807692307692307	-24.7	1	0.0003258159	0.485	0.0	0.0	-4.95700071937229	17	19	12	3UTR		0	0
hsa-miR-4769-3p	NM_001276760	TP53	TCTGCCATCCTCCCTCCCCTAC#GTGTTTTGTTGTGGGGAGGAGGATGGGGAG#(((.(((((((.(((((((.((#.))))))))))))))))))).	1496	1526	0.9807692307692307	-29.5	0	0.1308584	0.515	0.0	0.0	-10.31640003075721	19	21	19	3UTR		0	0
hsa-miR-4699-3p	NM_001276761	TP53	AATTTACTCTGCAATCTTCTCC#GGAGGAGGATGGGGAGTAGG#...(((((((.((.((((((((#)))))))).)).))))))).	1507	1527	0.9807692307692307	-22.9	0	0.07319714	0.559	0.25357665	2.1200674325	-10.196154586609497	17	20	8	3UTR		0	0
hsa-miR-3059-3p	NM_001276761	TP53	CCTCTAGGGAAGAGAAGGTTGG#TGAACCTTAGTACCTAAAAGGAAATCTCACCCCATCCCACACCCTGGAGGA#(((((((((.......((.(((#.))).))....))))))))).	1953	2004	0.9807692307692307	-20.4	1	0.0002417536	0.559	4.3290985555555554	2.7263479549999996	-14.466127870277449	14	21	9	3UTR		0	0
hsa-miR-138-1-3p	NM_000546	TP53	GCTACTTCACAACACCAGGGCC#GCCCAGGCTGGAGTGGAGTGGCG#((((((((((..((((.((((.#)))).)).))..)))))))))).	2127	2150	0.9807692307692307	-29.5	1	0.0008451429	0.412	0.0	0.0	-10.10915223120837	18	23	10	3UTR		0	0
hsa-miR-4290	NM_000546	TP53	TGCCCTCCTTTCTTCCCTC#GGGGAGGAGGATGGGGAG#(.((((((..((((((((.#))))))))))).))).).	1508	1526	0.9807692307692307	-20.7	1	0.1308584	0.515	0.0	0.0	-7.400146454790778	15	18	11	3UTR		0	0
hsa-miR-3064-5p	NM_000546	TP53	TCTGGCTGTTGTGGTGTGCAA#TGCCACCATGGCCAGCCAA#..((((((((((((((.(((.#)))))))))))).))))).	2233	2252	0.9807692307692307	-24.7	1	0.0003258159	0.485	0.0	0.0	-4.95700071937229	17	19	12	3UTR		0	0
hsa-miR-4769-3p	NM_000546	TP53	TCTGCCATCCTCCCTCCCCTAC#GTGTTTTGTTGTGGGGAGGAGGATGGGGAG#(((.(((((((.(((((((.((#.))))))))))))))))))).	1496	1526	0.9807692307692307	-29.5	0	0.1308584	0.515	0.0	0.0	-10.31640003075721	19	21	19	3UTR		0	0
hsa-miR-4699-3p	NM_001126112	TP53	AATTTACTCTGCAATCTTCTCC#GGAGGAGGATGGGGAGTAGG#...(((((((.((.((((((((#)))))))).)).))))))).	1507	1527	0.9807692307692307	-22.9	0	0.07319714	0.559	0.25357665	2.1200674325	-10.196154586609497	17	20	8	3UTR		0	0
hsa-miR-3059-3p	NM_001126112	TP53	CCTCTAGGGAAGAGAAGGTTGG#TGAACCTTAGTACCTAAAAGGAAATCTCACCCCATCCCACACCCTGGAGGA#(((((((((.......((.(((#.))).))....))))))))).	1953	2004	0.9807692307692307	-20.4	1	0.0002417536	0.559	4.3290985555555554	2.7263479549999996	-14.466127870277449	14	21	9	3UTR		0	0
hsa-miR-192-5p	NM_001126113	TP53	CTGACCTATGAATTGACAGCC#CTGTTGGTCGGTGGGTTGGT#(((((((((..((((((((..#))))))))..))))))))).	1910	1930	0.9807692307692307	-18.3	1	0.0005018154	0.441	5.200638888888889	2.9415277950000007	-8.004855389940193	17	20	9	3UTR		0	0
hsa-miR-4271	NM_001126113	TP53	GGGGGAAGAAAAGGTGGGG#CCCCATCTCTCCCTCCCCTG#((((((.(...((((((((#))))))))...).)))))).	1422	1442	0.9807692307692307	-23.6	0	0.1536988	0.412	0.31422542499999995	1.2797771899999997	-10.604931583057276	15	20	8	3UTR	MIRT465439	0	0
hsa-miR-4497	NM_001126113	TP53	CTCCGGGACGGCTGGGC#CCCAGGACTTCCATTTGCTTTGTCCCGGGGC#((((((((((((((((.#)))))..............))))))))))).	1499	1530	0.9807692307692307	-24.1	1	0.0003904916	0.426	0.6063543466666668	0.8752341949999999	-3.937574446201665	16	31	11	3UTR		0	0
hsa-miR-4699-3p	NM_001126113	TP53	AATTTACTCTGCAATCTTCTCC#GGAGGAGGATGGGGAGTAGG#...(((((((.((.((((((((#)))))))).)).))))))).	1570	1590	0.9807692307692307	-22.9	0	0.07319714	0.559	1.04202135	2.3126299400000008	-10.196154586609497	17	20	8	3UTR		0	0
hsa-miR-3059-3p	NM_001126113	TP53	CCTCTAGGGAAGAGAAGGTTGG#TGAACCTTAGTACCTAAAAGGAAATCTCACCCCATCCCACACCCTGGAGGA#(((((((((.......((.(((#.))).))....))))))))).	2016	2067	0.9807692307692307	-20.4	1	0.0002417536	0.559	4.080087	2.65900963	-14.466127870277449	14	21	9	3UTR		0	0
hsa-miR-192-5p	NM_001126114	TP53	CTGACCTATGAATTGACAGCC#CTGTTGGTCGGTGGGTTGGT#(((((((((..((((((((..#))))))))..))))))))).	1983	2003	0.9807692307692307	-18.3	1	0.0005018154	0.441	5.200638888888889	2.9415277950000007	-8.004855389940193	17	20	9	3UTR		0	0
hsa-miR-4271	NM_001126114	TP53	GGGGGAAGAAAAGGTGGGG#CCCCATCTCTCCCTCCCCTG#((((((.(...((((((((#))))))))...).)))))).	1495	1515	0.9807692307692307	-23.6	0	0.1536988	0.412	0.2687386	0.87523436	-10.604931583057276	15	20	8	3UTR	MIRT465439	0	0
hsa-miR-4497	NM_001126114	TP53	CTCCGGGACGGCTGGGC#CCCAGGACTTCCATTTGCTTTGTCCCGGGGC#((((((((((((((((.#)))))..............))))))))))).	1572	1603	0.9807692307692307	-24.1	1	0.0003904916	0.426	0.6063543466666668	0.8964615324999999	-3.937574446201665	16	31	11	3UTR		0	0
hsa-miR-4699-3p	NM_001126114	TP53	AATTTACTCTGCAATCTTCTCC#GGAGGAGGATGGGGAGTAGG#...(((((((.((.((((((((#)))))))).)).))))))).	1643	1663	0.9807692307692307	-22.9	0	0.07319714	0.559	1.04202135	2.3126299400000008	-10.196154586609497	17	20	8	3UTR		0	0
hsa-miR-6891-5p	NM_001126114	TP53	TAAGGAGGGGGATGAGGGG#CCCCATCTCTCCCTCCC#...(((((((((.((((((#)))).))))))))))).	1495	1512	0.9807692307692307	-26.2	0	0.2840033	0.426	0.3934070666666667	0.93436769	-7.803670806344982	15	17	11	3UTR		0	0
hsa-miR-3059-3p	NM_001126114	TP53	CCTCTAGGGAAGAGAAGGTTGG#TGAACCTTAGTACCTAAAAGGAAATCTCACCCCATCCCACACCCTGGAGGA#(((((((((.......((.(((#.))).))....))))))))).	2089	2140	0.9807692307692307	-20.4	1	0.0002417536	0.559	4.080087	2.65900963	-14.466127870277449	14	21	9	3UTR		0	0
hsa-miR-4290	NM_001126115	TP53	TGCCCTCCTTTCTTCCCTC#GGGGAGGAGGATGGGGAG#(.((((((..((((((((.#))))))))))).))).).	999	1017	0.9807692307692307	-20.7	1	0.1308584	0.515	-0.932313575	-0.13846395250000004	-7.400146454790778	15	18	11	3UTR		0	0
hsa-miR-3689d	NM_001126115	TP53	GGGAGGTGTGATCTCACACTCG#GAGTGCTGGGATTACAATTGTGAGCCACCACGTCCA#.(((.((((((((((((((((.#))))).)))))))))..............)).))).	1837	1873	0.9807692307692307	-23.4	0	0.0007045995	0.515	3.1919086193548383	3.639871415	-7.91236201216959	19	36	9	3UTR		0	0
hsa-miR-4290	NM_001126116	TP53	TGCCCTCCTTTCTTCCCTC#GGGGAGGAGGATGGGGAG#(.((((((..((((((((.#))))))))))).))).).	1132	1150	0.9807692307692307	-20.7	1	0.1308584	0.515	-0.29968248750000004	-0.11295435125000003	-7.400146454790778	15	18	11	3UTR		0	0
hsa-miR-3689d	NM_001126116	TP53	GGGAGGTGTGATCTCACACTCG#GAGTGCTGGGATTACAATTGTGAGCCACCACGTCCA#.(((.((((((((((((((((.#))))).)))))))))..............)).))).	1970	2006	0.9807692307692307	-23.4	0	0.0007045995	0.515	3.1919086193548383	3.639871415	-7.91236201216959	19	36	9	3UTR		0	0
hsa-miR-4732-5p	NM_001126116	TP53	TGTAGAGCAGGGAGCAGGAAGCT#GCTTGTTCCCTCTCCCTGTTGGTCGGTGGGTTGGTAGTTTCTACAG#((((((((((((((.(((((((.#))))....)))))))))))....................)))))).	1459	1505	0.9807692307692307	-24.9	1	0.007638094	0.441	0.3418749529411764	0.8085195199999998	-4.6730240064523	21	46	11	3UTR		0	0
hsa-miR-4290	NM_001126117	TP53	TGCCCTCCTTTCTTCCCTC#GGGGAGGAGGATGGGGAG#(.((((((..((((((((.#))))))))))).))).).	1059	1077	0.9807692307692307	-20.7	1	0.1308584	0.515	-0.9017014874999999	-0.08234329250000011	-7.400146454790778	15	18	11	3UTR		0	0
hsa-miR-3689d	NM_001126117	TP53	GGGAGGTGTGATCTCACACTCG#GAGTGCTGGGATTACAATTGTGAGCCACCACGTCCA#.(((.((((((((((((((((.#))))).)))))))))..............)).))).	1897	1933	0.9807692307692307	-23.4	0	0.0007045995	0.515	3.1919086193548383	3.639871415	-7.91236201216959	19	36	9	3UTR		0	0
hsa-miR-6758-3p	NM_001126117	TP53	ACTCATTCTCCTCTGTCCAG#TTGTGGGGAGGAGGATGGGG#.(((((((((((((.(.(((#))).).))))))))))))).	1055	1075	0.9807692307692307	-23.2	1	0.006676064	0.485	-0.3671836615384615	0.007449514999999955	-4.528774397607753	17	20	13	3UTR		0	0
hsa-miR-138-1-3p	NM_001126118	TP53	GCTACTTCACAACACCAGGGCC#GCCCAGGCTGGAGTGGAGTGGCG#((((((((((..((((.((((.#)))).)).))..)))))))))).	2244	2267	0.9807692307692307	-29.5	1	0.0008451429	0.412	-0.02986543	-0.15967578250000003	-10.10915223120837	18	23	10	3UTR		0	0
hsa-miR-1178-5p	NM_001126118	TP53	CAGGGTCAGCTGAGCATG#ATGTACATCTGGCCTTGA#(((((((((.((.((((.#)))).)).))))))))).	1887	1905	0.9807692307692307	-18.5	1	0.01362067	0.632	5.253999333333333	2.6173679012499997	-6.469211527196086	15	18	9	3UTR		0	0
hsa-miR-4695-5p	NM_001126118	TP53	CAGGAGGCAGTGGGCGAGCAGG#CTTGTTCCCCACTGACAGCCTCCC#..((((((((((((.(((((((#)))))))))))))....)))))).	1453	1477	0.9807692307692307	-30.1	1	0.2391122	0.441	1.0344402250000002	0.93588396	-5.692450279622925	19	24	13	3UTR		0	0
hsa-miR-6743-5p	NM_001276695	TP53	AAGGGGCAGGGACGGGTGGCCC#GGGCTCAGGCGATCCACCTGTCTCAGCCTCC#..(((((.((((((((((((((#))))..........)))))))))).))))).	2373	2404	0.9846153846153847	-30.7	0	0.0001210491	0.441	0.0	0.0	-7.27063564855292	19	31	10	3UTR		0	0
hsa-miR-6743-5p	NM_001276696	TP53	AAGGGGCAGGGACGGGTGGCCC#GGGCTCAGGCGATCCACCTGTCTCAGCCTCC#..(((((.((((((((((((((#))))..........)))))))))).))))).	2446	2477	0.9846153846153847	-30.7	0	0.0001210491	0.441	0.0	0.0	-7.27063564855292	19	31	10	3UTR		0	0
hsa-miR-4463	NM_001276697	TP53	GAGACTGGGGTGGGGCC#GCCTTTGCCTCCCCGGCTCG#(((.((((((.(((((.#)))....)).))))))))).	1659	1679	0.9846153846153847	-22.4	0	0.0003544579	0.368	0.0	0.0	-9.794371196571205	14	20	9	3UTR		0	0
hsa-miR-6743-5p	NM_001276697	TP53	AAGGGGCAGGGACGGGTGGCCC#GGGCTCAGGCGATCCACCTGTCTCAGCCTCC#..(((((.((((((((((((((#))))..........)))))))))).))))).	1804	1835	0.9846153846153847	-30.7	0	0.0001210491	0.441	0.0	0.0	-7.27063564855292	19	31	10	3UTR		0	0
hsa-miR-6743-5p	NM_001276698	TP53	AAGGGGCAGGGACGGGTGGCCC#GGGCTCAGGCGATCCACCTGTCTCAGCCTCC#..(((((.((((((((((((((#))))..........)))))))))).))))).	1937	1968	0.9846153846153847	-30.7	0	0.0001210491	0.441	4.126777462499999	2.2231741437499997	-7.27063564855292	19	31	10	3UTR		0	0
hsa-miR-6743-5p	NM_001276699	TP53	AAGGGGCAGGGACGGGTGGCCC#GGGCTCAGGCGATCCACCTGTCTCAGCCTCC#..(((((.((((((((((((((#))))..........)))))))))).))))).	1864	1895	0.9846153846153847	-30.7	0	0.0001210491	0.441	3.8933286666666667	3.08559879875	-7.27063564855292	19	31	10	3UTR		0	0
hsa-miR-6743-5p	NM_001276760	TP53	AAGGGGCAGGGACGGGTGGCCC#GGGCTCAGGCGATCCACCTGTCTCAGCCTCC#..(((((.((((((((((((((#))))..........)))))))))).))))).	2313	2344	0.9846153846153847	-30.7	0	0.0001210491	0.441	0.0	0.0	-7.27063564855292	19	31	10	3UTR		0	0
hsa-miR-4507	NM_001276761	TP53	CTGGGTTGGGCTGGGCTGGG#CTGGCCCAGCCAAACCCT#..(((((.(((((((((((.#))))))))))).))))).	1918	1936	0.9846153846153847	-31.7	0	0.0007503613	0.471	1.518826309090909	2.9495315712499997	-7.27063564855292	16	18	11	3UTR		0	0
hsa-miR-6743-5p	NM_000546	TP53	AAGGGGCAGGGACGGGTGGCCC#GGGCTCAGGCGATCCACCTGTCTCAGCCTCC#..(((((.((((((((((((((#))))..........)))))))))).))))).	2313	2344	0.9846153846153847	-30.7	0	0.0001210491	0.441	0.0	0.0	-7.27063564855292	19	31	10	3UTR		0	0
hsa-miR-4507	NM_001126112	TP53	CTGGGTTGGGCTGGGCTGGG#CTGGCCCAGCCAAACCCT#..(((((.(((((((((((.#))))))))))).))))).	1918	1936	0.9846153846153847	-31.7	0	0.0007503613	0.471	1.518826309090909	2.9495315712499997	-7.27063564855292	16	18	11	3UTR		0	0
hsa-miR-6743-5p	NM_001126113	TP53	AAGGGGCAGGGACGGGTGGCCC#GGGCTCAGGCGATCCACCTGTCTCAGCCTCC#..(((((.((((((((((((((#))))..........)))))))))).))))).	2373	2404	0.9846153846153847	-30.7	0	0.0001210491	0.441	1.5383159541666664	0.22781051374999994	-7.27063564855292	19	31	10	3UTR		0	0
hsa-miR-6743-5p	NM_001126114	TP53	AAGGGGCAGGGACGGGTGGCCC#GGGCTCAGGCGATCCACCTGTCTCAGCCTCC#..(((((.((((((((((((((#))))..........)))))))))).))))).	2446	2477	0.9846153846153847	-30.7	0	0.0001210491	0.441	1.5383159541666664	0.22781051374999994	-7.27063564855292	19	31	10	3UTR		0	0
hsa-miR-4507	NM_001126115	TP53	CTGGGTTGGGCTGGGCTGGG#CTGGCCCAGCCAAACCCT#..(((((.(((((((((((.#))))))))))).))))).	1412	1430	0.9846153846153847	-31.7	0	0.0007503613	0.471	1.3687020545454547	1.42907482	-7.27063564855292	16	18	11	3UTR		0	0
hsa-miR-6743-5p	NM_001126115	TP53	AAGGGGCAGGGACGGGTGGCCC#GGGCTCAGGCGATCCACCTGTCTCAGCCTCC#..(((((.((((((((((((((#))))..........)))))))))).))))).	1804	1835	0.9846153846153847	-30.7	0	0.0001210491	0.441	4.126777462499999	2.2231741437499997	-7.27063564855292	19	31	10	3UTR		0	0
hsa-miR-6743-5p	NM_001126116	TP53	AAGGGGCAGGGACGGGTGGCCC#GGGCTCAGGCGATCCACCTGTCTCAGCCTCC#..(((((.((((((((((((((#))))..........)))))))))).))))).	1937	1968	0.9846153846153847	-30.7	0	0.0001210491	0.441	4.126777462499999	2.2231741437499997	-7.27063564855292	19	31	10	3UTR		0	0
hsa-miR-4507	NM_001126117	TP53	CTGGGTTGGGCTGGGCTGGG#CTGGCCCAGCCAAACCCT#..(((((.(((((((((((.#))))))))))).))))).	1472	1490	0.9846153846153847	-31.7	0	0.0007503613	0.471	1.3687020545454547	0.6174735	-7.27063564855292	16	18	11	3UTR		0	0
hsa-miR-6743-5p	NM_001126117	TP53	AAGGGGCAGGGACGGGTGGCCC#GGGCTCAGGCGATCCACCTGTCTCAGCCTCC#..(((((.((((((((((((((#))))..........)))))))))).))))).	1864	1895	0.9846153846153847	-30.7	0	0.0001210491	0.441	4.126777462499999	2.2231741437499997	-7.27063564855292	19	31	10	3UTR		0	0
hsa-miR-6743-5p	NM_001126118	TP53	AAGGGGCAGGGACGGGTGGCCC#GGGCTCAGGCGATCCACCTGTCTCAGCCTCC#..(((((.((((((((((((((#))))..........)))))))))).))))).	2430	2461	0.9846153846153847	-30.7	0	0.0001210491	0.441	1.3881844125	0.2254176962499999	-7.27063564855292	19	31	10	3UTR		0	0
hsa-miR-7160-3p	NM_001276698	TP53	CAGGGCCCTGGCTTTAGCAGA#TCTGCTGGCCCAGCCAAACCCTGT#(((((...(((((((((((((#))))))))...)))))..))))).	1541	1565	0.9871794871794871	-23.8	0	0.001501291	0.456	1.5044739125000002	0.5856325975000001	-9.695854671446662	18	24	8	3UTR		0	0
hsa-miR-7160-3p	NM_001276699	TP53	CAGGGCCCTGGCTTTAGCAGA#TCTGCTGGCCCAGCCAAACCCTGT#(((((...(((((((((((((#))))))))...)))))..))))).	1468	1492	0.9871794871794871	-23.8	0	0.001501291	0.456	0.5644058125	0.34909903500000006	-9.695854671446662	18	24	8	3UTR		0	0
hsa-miR-7160-3p	NM_001276761	TP53	CAGGGCCCTGGCTTTAGCAGA#TCTGCTGGCCCAGCCAAACCCTGT#(((((...(((((((((((((#))))))))...)))))..))))).	1914	1938	0.9871794871794871	-23.8	0	0.001501291	0.456	2.3192205875	3.0415767949999992	-9.695854671446662	18	24	8	3UTR		0	0
hsa-miR-7160-3p	NM_001126112	TP53	CAGGGCCCTGGCTTTAGCAGA#TCTGCTGGCCCAGCCAAACCCTGT#(((((...(((((((((((((#))))))))...)))))..))))).	1914	1938	0.9871794871794871	-23.8	0	0.001501291	0.456	2.3192205875	3.0415767949999992	-9.695854671446662	18	24	8	3UTR		0	0
hsa-miR-7160-3p	NM_001126113	TP53	CAGGGCCCTGGCTTTAGCAGA#TCTGCTGGCCCAGCCAAACCCTGT#(((((...(((((((((((((#))))))))...)))))..))))).	1977	2001	0.9871794871794871	-23.8	0	0.001501291	0.456	1.7989649625000002	3.0495807074999997	-9.695854671446662	18	24	8	3UTR		0	0
hsa-miR-7160-3p	NM_001126114	TP53	CAGGGCCCTGGCTTTAGCAGA#TCTGCTGGCCCAGCCAAACCCTGT#(((((...(((((((((((((#))))))))...)))))..))))).	2050	2074	0.9871794871794871	-23.8	0	0.001501291	0.456	1.7989649625000002	3.0495807074999997	-9.695854671446662	18	24	8	3UTR		0	0
hsa-miR-7160-3p	NM_001126115	TP53	CAGGGCCCTGGCTTTAGCAGA#TCTGCTGGCCCAGCCAAACCCTGT#(((((...(((((((((((((#))))))))...)))))..))))).	1408	1432	0.9871794871794871	-23.8	0	0.001501291	0.456	1.5044739125000002	1.4059667262500004	-9.695854671446662	18	24	8	3UTR		0	0
hsa-miR-7160-3p	NM_001126116	TP53	CAGGGCCCTGGCTTTAGCAGA#TCTGCTGGCCCAGCCAAACCCTGT#(((((...(((((((((((((#))))))))...)))))..))))).	1541	1565	0.9871794871794871	-23.8	0	0.001501291	0.456	1.5044739125000002	0.5856325975000001	-9.695854671446662	18	24	8	3UTR		0	0
hsa-miR-7160-3p	NM_001126117	TP53	CAGGGCCCTGGCTTTAGCAGA#TCTGCTGGCCCAGCCAAACCCTGT#(((((...(((((((((((((#))))))))...)))))..))))).	1468	1492	0.9871794871794871	-23.8	0	0.001501291	0.456	1.5044739125000002	0.5280153500000001	-9.695854671446662	18	24	8	3UTR		0	0
hsa-miR-7160-3p	NM_001126118	TP53	CAGGGCCCTGGCTTTAGCAGA#TCTGCTGGCCCAGCCAAACCCTGT#(((((...(((((((((((((#))))))))...)))))..))))).	2034	2058	0.9871794871794871	-23.8	0	0.001501291	0.456	3.2263998749999994	2.9222268474999993	-9.695854671446662	18	24	8	3UTR		0	0
hsa-miR-6837-5p	NM_001276698	TP53	ACCAGGGCCAGCAGGGAATGT#GCAGCTGGTTAGGTAGAGGGAGTTGTCAAGTCTCTGCTGGCCCA#....(((((((((((((....#.))))))))))))).	1509	1553	0.9871794871794872	-28.8	0	3.136814e-05	0.456	0.33638618461538466	0.996533705	-9.546562468637928	13	15	13	3UTR		0	0
hsa-miR-1185-2-3p	NM_001276699	TP53	ATATACAGGGGGAGACTCTCAT#TGAGGGTGCTTGTTCCCTCTCCCTGTT#....(((((((((((((((((.#))))))).........)))))))))).	1379	1406	0.9871794871794872	-24.2	0	1.182847e-05	0.456	1.3466417153846149	1.2735151012500003	-9.546562468637928	17	27	10	3UTR		0	0
hsa-miR-6837-5p	NM_001276699	TP53	ACCAGGGCCAGCAGGGAATGT#GCAGCTGGTTAGGTAGAGGGAGTTGTCAAGTCTCTGCTGGCCCA#....(((((((((((((....#.))))))))))))).	1436	1480	0.9871794871794872	-28.8	0	3.136814e-05	0.456	0.056464923076923086	0.60512844125	-9.546562468637928	13	15	13	3UTR		0	0
hsa-miR-6837-5p	NM_001126116	TP53	ACCAGGGCCAGCAGGGAATGT#GCAGCTGGTTAGGTAGAGGGAGTTGTCAAGTCTCTGCTGGCCCA#....(((((((((((((....#.))))))))))))).	1509	1553	0.9871794871794872	-28.8	0	3.136814e-05	0.456	0.33638618461538466	0.996533705	-9.546562468637928	13	15	13	3UTR		0	0
hsa-miR-1185-2-3p	NM_001126117	TP53	ATATACAGGGGGAGACTCTCAT#TGAGGGTGCTTGTTCCCTCTCCCTGTT#....(((((((((((((((((.#))))))).........)))))))))).	1379	1406	0.9871794871794872	-24.2	0	1.182847e-05	0.456	1.3466417153846149	1.2735151012500003	-9.546562468637928	17	27	10	3UTR		0	0
hsa-miR-6837-5p	NM_001126117	TP53	ACCAGGGCCAGCAGGGAATGT#GCAGCTGGTTAGGTAGAGGGAGTTGTCAAGTCTCTGCTGGCCCA#....(((((((((((((....#.))))))))))))).	1436	1480	0.9871794871794872	-28.8	0	3.136814e-05	0.456	0.056464923076923086	1.23133532875	-9.546562468637928	13	15	13	3UTR		0	0
hsa-miR-6838-5p	NM_001276697	TP53	AAGCAGCAGTGGCAAGACTCCT#GGGTCTCGCTTTGTTGCC#..(((((((.(((.((((((..#)))))).)))))))))).	1603	1621	0.9914529914529915	-20.3	1	0.00150555	0.5	0.0	0.0	-7.056347105220874	16	18	10	3UTR		0	0
hsa-let-7b-3p	NM_001276695	TP53	CTATACAACCTACTGCCTTCCC#GGGTGCTTGTTCCCTCTCCCTGTTGGTCGGTGGGTTGGTAGT#((((.((((((((((((..(..#.)..)).)))))))))))))).	1891	1933	1.0	-20.6	0	0.002376586	0.471	0.0	0.0	-8.056611621014136	17	22	14	3UTR		0	0
hsa-let-7d-5p	NM_001276695	TP53	AGAGGTAGTAGGTTGCATAGTT#TGCAGCCTTTGCCTCC#.(((((((.((((((((.....#))))))))))))))).	2224	2240	1.0	-22.5	1	0.0002958692	0.353	0.0	0.0	-4.849714495602881	15	16	15	3UTR		1	1
hsa-miR-21-3p	NM_001276695	TP53	CAACACCAGTCGATGGGCTGT#GGCCTGCACTGGTGTTT#.(((((((((.(.((((((..#)))))))))))))))).	1545	1562	1.0	-20.9	1	7.208343e-05	0.412	0.0	0.0	-7.907229925433711	16	17	16	3UTR		0	1
hsa-miR-25-5p	NM_001276695	TP53	AGGCGGAGACTTGGGCAATTG#AGTTGTCAAGTCTCTGCTG#.(((((((((((.(((((((.#)))))))))))))))))).	1965	1984	1.0	-24.5	1	5.322142e-06	0.441	0.0	0.0	-5.08245545002336	18	19	18	3UTR		0	0
hsa-miR-27a-5p	NM_001276695	TP53	AGGGCTTAGCTGCTTGTGAGCA#CTCCGGAGTAGCTGGGACCA#..(((((((((((((..(((..#)))..))))))))))).)).	2265	2285	1.0	-22.4	1	3.334703e-05	0.368	0.0	0.0	-5.1900497996759025	16	20	11	3UTR		0	0
hsa-miR-92a-3p	NM_001276695	TP53	TATTGCACTTGTCCCGGCCTGT#CAGGCTGGGAAGGAGCC#....((.(((.((((((((((.#))))))))))))).)).	1261	1278	1.0	-23.0	0	5.139382e-06	0.324	0.0	0.0	-13.915023478919599	15	17	13	3UTR		0	0
hsa-miR-29b-1-5p	NM_001276695	TP53	GCTGGTTTCATATGGTGGTTTAGA#CTGGGACCACAGGTTCATGCCACCATGGCCAGCC#((((((....(((((((((.....#.))))))))))))))).	2276	2310	1.0	-23.1	0	6.53844e-05	0.485	0.0	0.0	-10.093792036827557	15	17	15	3UTR		0	0
hsa-miR-192-3p	NM_001276695	TP53	CTGCCAATTCCATAGGTCACAG#CTGTTGGTCGGTGGGTTGGTAGT#(((((((.(((((.((((((((#)))).)))).)))))))))))).	1910	1933	1.0	-19.5	1	0.002376586	0.471	0.0	0.0	-7.1080492929027015	20	23	12	3UTR		0	0
hsa-miR-197-5p	NM_001276695	TP53	CGGGTAGAGAGGGCAGTGGGAGG#CCTCCCCTGCCATTTTGGGTTTTGGGTCTTTGAACCCT#.((((..(((((((((.((((((#)))))))))))................))))..)))).	1433	1471	1.0	-28.3	0	8.085149e-05	0.471	0.0	0.0	-7.2379701334214825	19	38	11	3UTR		0	0
hsa-miR-129-1-3p	NM_001276695	TP53	AAGCCCTTACCCCAAAAAGTAT#GGTAGGGGCC#..(((((((((...........#))))))))).	1692	1702	1.0	-17.2	1	0.0007359125	0.5	0.0	0.0	-11.418273199709544	9	10	9	3UTR		0	0
hsa-miR-30d-5p	NM_001276695	TP53	TGTAAACATCCCCGACTGGAAG#GTGAGGGATGTTTGGGA#(.((((((((((..((......#))..)))))))))).).	1621	1638	1.0	-17.1	1	0.05137586	0.632	0.0	0.0	-7.247220858403485	13	17	10	3UTR	MIRT005418	0	0
hsa-miR-181a-5p	NM_001276695	TP53	AACATTCAACGCTGTCGGTGAGT#CACTGACAGCC#..........((((((((((...#)))))))))).	1405	1416	1.0	-18.1	0	0.1815222	0.412	0.0	0.0	-21.72277599526934	10	11	10	3UTR		0	0
hsa-miR-181a-2-3p	NM_001276695	TP53	ACCACTGACCGTTGACTGTACC#GGGATGTTTGGGAGATGTAAGAAATGTTCTTGCAGTTAAGGGTTAGTT#...(((((((.(((((((((..#.))))))))).))))))).	1625	1673	1.0	-22.8	0	0.005400525	0.559	0.0	0.0	-9.33931466908909	16	19	9	3UTR		0	0
hsa-miR-181c-3p	NM_001276695	TP53	AACCATCGACCGTTGAGTGGAC#TCCCTGTTGGTCGGTGGG#..((((((((((...((.(((.#)))))..)))))))))).	1907	1925	1.0	-21.8	1	0.0003638798	0.441	0.0	0.0	-7.838420809809573	15	18	10	3UTR		0	0
hsa-miR-205-5p	NM_001276695	TP53	TCCTTCATTCCACCGGAGTCTG#CAGGCTGGAGTGGAGTGGCGTGAT#(((.(((((((((...((((((#))))))...))))))))).).)).	2190	2214	1.0	-21.1	0	0.001067818	0.397	0.0	0.0	-8.79493527923551	18	24	9	3UTR		0	0
hsa-miR-205-3p	NM_001276695	TP53	GATTTCAGTGGAGTGAAGTTC#GAGCCAGGGGGGAGCAGGGCTCACTCCAGCCACCTGAAGTCC#(((((((((((((((.(((((#.)))))))))))).....)))))))).	1273	1315	1.0	-23.7	1	0.004225472	0.397	0.0	0.0	-4.1706235265052785	20	27	12	3UTR		0	0
hsa-miR-211-5p	NM_001276695	TP53	TTCCCTTTGTCATCCTTCGCCT#GGGAGGAGGATGGGGAGTAGGAC#.(((.(((.(((((((((.(((#))).))))))))).)))..))).	1569	1592	1.0	-21.7	0	0.04193604	0.559	0.0	0.0	-8.968751670415353	18	23	9	3UTR		0	0
hsa-miR-122-3p	NM_001276695	TP53	AACGCCATTATCACACTAAATA#TGGAGTGGAGTGGCGTG#.((((((((.((((.(((....#))).)))))))))))).	2195	2212	1.0	-17.7	1	0.0008670679	0.397	0.0	0.0	-5.771280865935932	15	17	12	3UTR		0	0
hsa-miR-132-5p	NM_001276695	TP53	ACCGTGGCTTTCGATTGTTACT#AGTGCTGGGATTACAATTGTGAGCCACC#...(((((((.(((((((....#.))))))).))))))).	2407	2435	1.0	-19.7	0	0.01301402	0.471	0.0	0.0	-9.33931466908909	14	17	7	3UTR		0	0
hsa-miR-137-5p	NM_001276695	TP53	ACGGGTATTCTTGGGTGGATAAT#ATGTTCCGAGAGCTGAATGAGGCCTTGGAACTCAAGGATGCCCA#..((((((((((((((.......#.)))))))))))))).	1219	1263	1.0	-22.9	1	0.01394009	0.353	0.0	0.0	-4.95700071937229	14	16	14	3UTR		0	0
hsa-miR-138-2-3p	NM_001276695	TP53	GCTATTTCACGACACCAGGGTT#GCCCAGGCTGGAGTGGAGTGGCG#((((((((((..((((.((((.#)))).)).))..)))))))))).	2187	2210	1.0	-26.5	1	0.0008451429	0.412	0.0	0.0	-10.10915223120837	18	23	10	3UTR		0	0
hsa-miR-145-5p	NM_001276695	TP53	GTCCAGTTTTCCCAGGAATCCCT#GGGGAGGAGGATGGGGAGTAGGACA#((((...(((((((....(((((#)))))......)))))))..)))).	1568	1593	1.0	-22.1	0	0.03027705	0.559	0.0	0.0	-12.469755557632752	16	25	7	3UTR		0	0
hsa-miR-127-3p	NM_001276695	TP53	TCGGATCCGTCTGAGCTTGGCT#GGCTGGTCTCAAACTCCTGGGCTCAGGCGATCCA#..((((.(((((((((((((..#.))))))))))))))))).	2355	2389	1.0	-26.4	0	4.005947e-06	0.368	0.0	0.0	-6.5006872542436085	17	19	17	3UTR		0	0
hsa-miR-181b-2-3p	NM_001276695	TP53	CTCACTGATCAATGAATGCA#GTTGGTCGGTGGGT#(((((((((((((.......#))))))))))))).	1912	1926	1.0	-17.8	1	0.0003545609	0.456	0.0	0.0	-5.762913004276319	13	14	13	3UTR		0	0
hsa-miR-30c-1-3p	NM_001276695	TP53	CTGGGAGAGGGTTGTTTACTCC#GGGGTCTAGAACTTGACCCCCTTGAGGGTGCTTGTTCCCTCTCCCT#..(((((((((.....(((((.#.)))))......))))))))).	1866	1912	1.0	-23.8	1	3.729214e-05	0.456	0.0	0.0	-11.418273199709544	14	22	9	3UTR		0	0
hsa-miR-34b-3p	NM_001276695	TP53	CAATCACTAACTCCACTGCCAT#TGGTCGGTGGGTTGGTAGTTT#.(((.((((((.(((((((((.#))).)))))))))))).))).	1914	1935	1.0	-20.5	0	0.005833501	0.456	0.0	0.0	-11.259165321765945	18	21	12	3UTR		0	0
hsa-miR-299-3p	NM_001276695	TP53	TATGTGGGATGGTAAACCGCTT#CCATCCCACAC#..((((((((((..........#)))))))))).	2047	2058	1.0	-18.5	1	0.1052806	0.574	0.0	0.0	-8.071469890113187	10	11	10	3UTR		0	0
hsa-miR-296-3p	NM_001276695	TP53	GAGGGTTGGGTGGAGGCTCTCC#GGAGTTGTCAAGTCTCTGCTGGCCCAGCCA#...(((((((((((((((((((#))))......)))))))....)))))))).	1963	1993	1.0	-25.9	0	0.000135778	0.456	0.0	0.0	-6.514540193678739	19	30	8	3UTR		0	0
hsa-miR-130b-5p	NM_001276695	TP53	ACTCTTTCCCTGTTGCACTAC#TGGTGTTTTGTTGTGGGGAGGAGG#.(((((((((....((((((.#))))))........))))))))).	1554	1578	1.0	-19.4	1	0.004835466	0.485	0.0	0.0	-12.110873152550473	15	24	9	3UTR		0	0
hsa-miR-30e-3p	NM_001276695	TP53	CTTTCAGTCGGATGTTTACAGC#ACGTCCAGCTGGAAGG#((((((((.((((((.......#)))))).)))))))).	2435	2451	1.0	-18.7	1	6.484308e-05	0.529	0.0	0.0	-5.227013184751041	14	16	8	3UTR		0	0
hsa-miR-362-3p	NM_001276695	TP53	AACACACCTATTCAAGGATTCA#TGCTTGCAATAGGTGTGC#..((((((((((((((.(....#).)))).)))))))))).	1471	1489	1.0	-19.5	1	0.0014855	0.5	0.0	0.0	-4.95700071937229	15	18	10	3UTR		0	0
hsa-miR-363-5p	NM_001276695	TP53	CGGGTGGATCACGATGCAATTT#GGATTACAATTGTGAGCCACCACGT#(((((((.(((((((.......#.))))))).))))).)).	2414	2439	1.0	-19.2	1	0.001827093	0.5	0.0	0.0	-6.484258455685908	14	18	7	3UTR		0	0
hsa-miR-373-3p	NM_001276695	TP53	GAAGTGCTTCGATTTTGGGGTGT#TATCCGTGGGCGTGAGCGCTTCG#(((((((((((......(((((.#))))).....)).))))))))).	1194	1217	1.0	-19.7	1	3.018576e-05	0.5	0.0	0.0	-10.39884692653892	16	23	9	3UTR		0	0
hsa-miR-340-3p	NM_001276695	TP53	TCCGTCTCAGTTACTTTATAGC#GCCTCCGGAGTAGCTGGGACC#...((((((((((((((.....#.)))))))))))))).	2263	2284	1.0	-20.2	0	3.999512e-05	0.368	0.0	0.0	-6.514540193678739	14	16	14	3UTR		0	0
hsa-miR-331-3p	NM_001276695	TP53	GCCCCTGGGCCTATCCTAGAA#TTCTAGGTAGGGGCCCACTTCACCGTACTAACCAGGGAAGCT#((((((((((((..(((((((#)))))))...))))))).................)))..)).	1687	1729	1.0	-24.9	1	0.0001141374	0.515	0.0	0.0	-6.083544976388314	19	42	7	3UTR		1	0
hsa-miR-324-5p	NM_001276695	TP53	CGCATCCCCTAGGGCATTGGTG#CACTGGTGTTTTGTTGTGGGGAGGAGGATGGGG#(.((((((((((((((((((((#)))))))))))).........))).))))).).	1551	1584	1.0	-21.6	1	0.006676064	0.485	0.0	0.0	-5.101250328216836	21	33	12	3UTR	MIRT043041	0	0
hsa-miR-346	NM_001276695	TP53	TGTCTGCCCGCATGCCTGCCTCT#GGAGGAGGATGGGGAGTAGGACAT#(((((((((.(((.(((.(((((#))))))))))).)).)))).))).	1570	1594	1.0	-24.7	1	0.02037315	0.559	0.0	0.0	-6.03692083205025	20	24	11	3UTR		0	0
hsa-miR-449a	NM_001276695	TP53	TGGCAGTGTATTGTTAGCTGGT#CCGGCTCGAGCAGTCCTGCCT#.(((((.(.((((((((((((.#))))))..)))))))))))).	2240	2261	1.0	-22.4	0	0.0005933386	0.338	0.0	0.0	-6.3934010304742	18	21	12	3UTR		0	0
hsa-miR-483-3p	NM_001276695	TP53	TCACTCCTCTCCTCCCGTCTT#GGCCTGCACTGGTGTTTTGTTGTGGGGAGGAGGATGGGGAGTA#..(((((((((((((..(((.#.)))..)))))).))))))).	1545	1588	1.0	-24.3	1	0.1025594	0.544	0.0	0.0	-5.1900497996759025	16	21	7	3UTR		0	0
hsa-miR-485-5p	NM_001276695	TP53	AGAGGCTGGCCGTGATGAATTC#CACCATGGCCAGCCA#...(((((((((((.((.....#)).))))))))))).	2296	2311	1.0	-25.2	0	8.959739e-05	0.471	0.0	0.0	-7.249989753929374	13	15	11	3UTR	MIRT016616	0	0
hsa-miR-485-3p	NM_001276695	TP53	GTCATACACGGCTCTCCTCTCT#GGGGAGGAGGATGGGGAGTAGGACA#(((.(((.(.(.((((((((((#)))))))))).).)...))).))).	1568	1593	1.0	-20.7	0	0.03027705	0.559	0.0	0.0	-13.87254142826602	18	25	10	3UTR		0	0
hsa-miR-490-3p	NM_001276695	TP53	CAACCTGGAGGACTCCATGCTG#GCATGTTTTGTAGAGATGGGGTCTCACAGTGTTGC#(((((((..(((((((((.(((#.)))..)))))))))..))).)))).	2317	2352	1.0	-22.8	1	0.0003204221	0.485	0.0	0.0	-7.307599033628058	19	26	9	3UTR		0	0
hsa-miR-146b-3p	NM_001276695	TP53	GCCCTGTGGACTCAGTTCTGGT#CCGGAGTAGCTGGGACCACAGGT#..(((((((.(((((((((((.#)))))...)))))).))))))).	2267	2290	1.0	-27.1	1	0.0002120837	0.397	0.0	0.0	-6.199507187700468	18	23	7	3UTR		0	0
hsa-miR-492	NM_001276695	TP53	AGGACCTGCGGGACAAGATTCTT#AGAAGCACCCAGGACTTCCATTTGCTTTGTCCCGGGGCTCCA#.(((.((.(((((((((......#.))))))))).)).))).	1492	1534	1.0	-23.1	0	9.445183e-06	0.456	0.0	0.0	-10.225996941350221	14	18	9	3UTR		0	0
hsa-miR-193b-5p	NM_001276695	TP53	CGGGGTTTTGAGGGCGAGATGA#CATCTCTCCCTCCCCTGC#(((((....(((((.((((((.#)))))).)))))))))).	1425	1443	1.0	-25.1	0	0.2438801	0.426	0.0	0.0	-11.48769388994306	16	18	10	3UTR		0	0
hsa-miR-512-5p	NM_001276695	TP53	CACTCAGCCTTGAGGGCACTTTC#GAGAGCTGAATGAGGCCTTGGAACTCAAGGATGCCCAGGCTGGGA#..((((((((...(((((((((.#.)))).))))))))))))).	1226	1271	1.0	-24.1	1	8.906391e-05	0.368	0.0	0.0	-12.417709117045238	17	20	13	3UTR		0	0
hsa-miR-519c-5p	NM_001276695	TP53	CTCTAGAGGGAAGCGCTTTCTG#GAGGGTGCTTGTTCCCTCTC#....((((((((((((((((..#)))))))))...))))))).	1889	1909	1.0	-23.5	0	1.357582e-05	0.471	0.0	0.0	-9.546562468637928	16	20	9	3UTR		0	0
hsa-miR-519b-5p	NM_001276695	TP53	CTCTAGAGGGAAGCGCTTTCTG#GAGGGTGCTTGTTCCCTCTC#....((((((((((((((((..#)))))))))...))))))).	1889	1909	1.0	-23.5	0	1.357582e-05	0.471	0.0	0.0	-9.546562468637928	16	20	9	3UTR		0	0
hsa-miR-523-5p	NM_001276695	TP53	CTCTAGAGGGAAGCGCTTTCTG#GAGGGTGCTTGTTCCCTCTC#....((((((((((((((((..#)))))))))...))))))).	1889	1909	1.0	-23.5	0	1.357582e-05	0.471	0.0	0.0	-9.546562468637928	16	20	9	3UTR		0	0
hsa-miR-520b-5p	NM_001276695	TP53	CCTCTACAGGGAAGCGCTTTC#GGTGTTTTGTTGTGGGGA#.((((((((.((((((((...#)))))))).)))))))).	1555	1573	1.0	-20.6	1	0.004628917	0.471	0.0	0.0	-5.035831305685297	16	18	8	3UTR		0	1
hsa-miR-518e-5p	NM_001276695	TP53	CTCTAGAGGGAAGCGCTTTCTG#GAGGGTGCTTGTTCCCTCTC#....((((((((((((((((..#)))))))))...))))))).	1889	1909	1.0	-23.5	0	1.357582e-05	0.471	0.0	0.0	-9.546562468637928	16	20	9	3UTR		0	0
hsa-miR-522-5p	NM_001276695	TP53	CTCTAGAGGGAAGCGCTTTCTG#GAGGGTGCTTGTTCCCTCTC#....((((((((((((((((..#)))))))))...))))))).	1889	1909	1.0	-23.5	0	1.357582e-05	0.471	0.0	0.0	-9.546562468637928	16	20	9	3UTR		0	0
hsa-miR-519a-5p	NM_001276695	TP53	CTCTAGAGGGAAGCGCTTTCTG#GAGGGTGCTTGTTCCCTCTC#....((((((((((((((((..#)))))))))...))))))).	1889	1909	1.0	-23.5	0	1.357582e-05	0.471	0.0	0.0	-9.546562468637928	16	20	9	3UTR		0	0
hsa-miR-519a-2-5p	NM_001276695	TP53	CCTCTACAGGGAAGCGCTTTC#GGTGTTTTGTTGTGGGGA#.((((((((.((((((((...#)))))))).)))))))).	1555	1573	1.0	-20.6	1	0.004628917	0.471	0.0	0.0	-5.035831305685297	16	18	8	3UTR		0	1
hsa-miR-501-3p	NM_001276695	TP53	AATGCACCCGGGCAAGGATTCT#CTTTGTCCCGGGGCT#...((.(((((((((((.....#))))).)))))))).	1516	1531	1.0	-22.0	0	0.0004208254	0.441	0.0	0.0	-8.415498954871785	13	15	8	3UTR		0	0
hsa-miR-501-3p	NM_001276695	TP53	AATGCACCCGGGCAAGGATTCT#GGGTCTTTGAACCCTTGCTTGCAATAGGTGTGCGTC#.((((((((((((((((.(((.#.))).))))))))......)).)))))).	1456	1492	1.0	-22.2	1	0.004536811	0.515	0.0	0.0	-3.793324837357118	19	29	8	3UTR		0	0
hsa-miR-508-5p	NM_001276695	TP53	TACTCCAGAGGGCGTCACTCATG#TGTTGCCCAGGCTGGAGTGG#((((((((.(((((.((......#)).)))))...)))))))).	2183	2203	1.0	-21.1	1	1.299219e-06	0.426	0.0	0.0	-5.729413664698063	15	20	8	3UTR		0	0
hsa-miR-532-5p	NM_001276695	TP53	CATGCCTTGAGTGTAGGACCGT#GTTTTATGCTCAGGGTC#...((((((((((((((((...#)))))))))))))))).	2108	2125	1.0	-21.3	0	0.01476923	0.706	0.0	0.0	-6.514540193678739	16	17	16	3UTR		0	0
hsa-miR-487b-5p	NM_001276695	TP53	GTGGTTATCCCTGTCCTGTTCG#GAGCCAGGGGGGAGCAGGGCTCACTCCAGCCACC#((((((......(((((((((.#.))))))))).......)))))).	1273	1307	1.0	-22.5	0	0.0001141849	0.382	0.0	0.0	-16.265369821834263	15	24	9	3UTR		0	0
hsa-miR-557	NM_001276695	TP53	GTTTGCACGGGTGGGCCTTGTCT#GGAGCAGGGCTCACTCCAGCC#....((..(((((((((((((((#))).))))))))))))..)).	1283	1304	1.0	-24.1	0	7.660442e-06	0.382	0.0	0.0	-13.403883932689878	17	21	12	3UTR		0	0
hsa-miR-574-3p	NM_001276695	TP53	CACGCTCATGCACACACCCACA#GTGGGCGTGAGCGC#..(((((((((.(((.......#))).))))))))).	1199	1213	1.0	-21.1	1	8.82919e-05	0.5	0.0	0.0	-8.536853109272258	12	14	9	3UTR		0	0
hsa-miR-579-5p	NM_001276695	TP53	TCGCGGTTTGTGCCAGATGACG#TGTACATCTGGCCTTGAAACCACC#..(.(((((..(((((((((((#))).))))))))....))))).).	1831	1855	1.0	-20.0	0	0.02113	0.603	0.0	0.0	-12.056303938070009	17	24	8	3UTR		0	0
hsa-miR-584-3p	NM_001276695	TP53	TCAGTTCCAGGCCAACCAGGCT#GGCTCCACTGAACAAGTTGGCCTGCACTGGT#(((((..((((((((((((...#.))).....))))))))).))))).	1527	1558	1.0	-22.1	0	4.551483e-05	0.412	0.0	0.0	-7.382219742266031	17	25	9	3UTR		0	0
hsa-miR-550a-5p	NM_001276695	TP53	AGTGCCTGAGGGAGTAAGAGCCC#GGGTGCTTGTTCCCTCTCCCTGTTGGTCGGTGGGTT#...(((((((((((((((.((((#)))).)))))))))))...............)))).	1891	1927	1.0	-22.8	0	0.0004789762	0.456	0.0	0.0	-6.514540193678739	19	36	11	3UTR		0	0
hsa-miR-550a-3p	NM_001276695	TP53	TGTCTTACTCCCTCAGGCACAT#GCCAGGGGGGAGCAGGGCT#.(((((.(((((((.(((....#)))..))))))).))))).	1275	1294	1.0	-24.6	0	3.389494e-07	0.353	0.0	0.0	-6.072460932479071	15	19	7	3UTR		0	0
hsa-miR-593-5p	NM_001276695	TP53	AGGCACCAGCCAGGCATTGCTCAGC#CTGAACAAGTTGGCCTGCACTGGTGTTTT#(((((((((.(((((.(((.((((.#)))).)))....)))))..))))))))).	1534	1563	1.0	-23.8	1	0.0004431321	0.412	0.0	0.0	-5.413129994833456	21	29	9	3UTR		0	0
hsa-miR-600	NM_001276695	TP53	ACTTACAGACAAGAGCCTTGCTC#TAAGGTTTTTACTGTGAGG#.(((((((..((((((((((...#)))))))))).))))))).	1608	1627	1.0	-18.5	1	0.01237165	0.632	0.0	0.0	-6.09222096393106	17	19	10	3UTR		0	0
hsa-miR-612	NM_001276695	TP53	GCTGGGCAGGGCTTCTGAGCTCCTT#GGCTTACTGCAGCCTTTGCCTCCCCGGCTCGAGCAGTCCTGCCTCAGCC#(((((((((((((.(((((((....#.))))).)).))))))))).)))).	2217	2266	1.0	-33.4	1	2.387963e-05	0.353	0.0	0.0	-4.794414363722071	20	25	9	3UTR	MIRT005476	0	1
hsa-miR-615-3p	NM_001276695	TP53	TCCGAGCCTGGGTCTCCCTCTT#GAGGCCTTGGAACTCAAGGATGCCCAGGCTGGGAA#(((.(((((((((.(((.....#.))).))))))))).))).	1237	1272	1.0	-30.2	0	7.504631e-05	0.368	0.0	0.0	-7.826436638681261	15	19	9	3UTR		0	0
hsa-miR-625-5p	NM_001276695	TP53	AGGGGGAAAGTTCTATAGTCC#GGGGTCTAGAACTTGACCCCCTT#((((((.((((((((.(.(((#))).).))))))))..)))))).	1866	1889	1.0	-24.4	0	0.001573008	0.485	0.0	0.0	-5.7143100613765965	18	23	8	3UTR		0	0
hsa-miR-634	NM_001276695	TP53	AACCAGCACCCCAACTTTGGAC#GTCGGTGGGTTGGTAGTTTCTACAGTTGGGCAGCTGGTTA#(((((((..(((((((.((((.#.)))).)))))))..))))))).	1916	1956	1.0	-26.7	1	0.002834463	0.471	0.0	0.0	-7.307599033628058	18	23	7	3UTR		0	0
hsa-miR-645	NM_001276695	TP53	TCTAGGCTGGTACTGCTGA#TGGGGAGGAGGATGGGGAGTAGGACATACCAGCTTAGAT#(((((((((((((((((..#.)))))....)))))))))))).	1567	1606	1.0	-23.2	1	0.001522097	0.544	0.0	0.0	-3.937574446201665	17	23	12	3UTR		0	0
hsa-miR-647	NM_001276695	TP53	GTGGCTGCACTCACTTCCTTC#GGAGGAGGATGGGGAGTAGGACATA#(((.((((.((((((((((((#)))))))).))))..))))..))).	1570	1595	1.0	-20.7	0	0.01394859	0.559	0.0	0.0	-8.025986379406618	19	25	8	3UTR		0	0
hsa-miR-449b-5p	NM_001276695	TP53	AGGCAGTGTATTGTTAGCTGGC#CCGGCTCGAGCAGTCCTGCCTC#((((((.(.((((((((((((.#))))))..))))))))))))).	2240	2262	1.0	-22.7	0	0.0002748809	0.338	0.0	0.0	-6.537650639318747	19	22	13	3UTR		0	0
hsa-miR-659-5p	NM_001276695	TP53	AGGACCTTCCCTGAACCAAGGA#TTCTAGGTAGGGGCCCACTTCACCGTACTAACCAGGGAAGCTGTCCC#.((((((((((((.........#.))))))))..)))).	1687	1734	1.0	-19.7	1	1.622852e-05	0.5	0.0	0.0	-5.618663395431772	12	16	8	3UTR		0	0
hsa-miR-659-3p	NM_001276695	TP53	CTTGGTTCAGGGAGGGTCCCCA#GGGGCCCACTTCACCGTACTAACCAGGG#(((((((..(((((((((((..#)))))))...)).)).....))))))).	1696	1724	1.0	-24.3	1	0.0002341632	0.5	0.0	0.0	-7.307599033628058	18	28	7	3UTR		0	0
hsa-miR-542-5p	NM_001276695	TP53	TCGGGGATCATCATGTCACGAGA#TCTTGTATATGATGATCTGGATCCA#..((((((((((((((.((((((#))))))))))))))))))....)).	2074	2099	1.0	-22.2	1	0.001507446	0.603	0.0	0.0	-4.95700071937229	20	25	18	3UTR		0	0
hsa-miR-668-3p	NM_001276695	TP53	TGTCACTCGGCTCGGCCCACTAC#TGGGTCTCGCTTTGTTGCCCAGGCTGGAGTGGAGTGGCGT#((((((((.((((((((......#.))))).))).)))))))).	2171	2211	1.0	-26.0	1	0.0007540084	0.397	0.0	0.0	-4.993964104447428	16	20	8	3UTR		0	0
hsa-miR-1224-5p	NM_001276695	TP53	GTGAGGACTCGGGAGGTGG#CTACCTCCCGCCATAAAAAACTCATGTTCAAGACAGAAGGGCCTGACT#((.(((.((((((((((((#)))))))))).............................))))).)).	1328	1376	1.0	-22.7	0	0.0002370705	0.544	0.0	0.0	-7.038800455379432	17	48	10	3UTR		0	0
hsa-miR-1224-3p	NM_001276695	TP53	CCCCACCTCCTCTCTCCTCAG#CTGAACAAGTTGGCCTGCACTGGTGTTTTGTTGTGGGGAGGAGGATGGGGA#(((((((((((((((......#.)))))))))).))))).	1534	1585	1.0	-28.7	1	0.008502085	0.5	0.0	0.0	-4.1706235265052785	15	18	10	3UTR		0	0
hsa-miR-151b	NM_001276695	TP53	TCGAGGAGCTCACAGTCT#GGGCGTGAGCGCTTCGAG#((((((.((((((.((((#)))))))))).)))))).	1201	1219	1.0	-22.6	0	3.593662e-05	0.515	0.0	0.0	-6.33810089859339	16	18	10	3UTR		0	0
hsa-miR-1296-5p	NM_001276695	TP53	TTAGGGCCCTGGCTCCATCTCC#GGATGCCCAGGCTGGGAAGGAGCCAGGGGGGAGCAGGGCTCACTCCAGCCACCTGAA#((((((((((((((((.((((.#.)))).)))))))))).....................).))))).	1254	1311	1.0	-28.6	1	0.00107758	0.353	0.0	0.0	-3.937574446201665	20	45	10	3UTR		0	0
hsa-miR-1298-3p	NM_001276695	TP53	CATCTGGGCAACTGACTGAAC#GTTTTGTAGAGATGGGGTCTCACAGTGTTGCCCAGGCTGG#((((((((((((..((((...#.)))))))))))))).)).	2321	2361	1.0	-22.0	1	3.80873e-05	0.441	0.0	0.0	-6.083544976388314	16	19	14	3UTR		0	0
hsa-miR-761	NM_001276695	TP53	GCAGCAGGGTGAAACTGACACA#TGGGTCTCGCTTTGTTGCC#((((((((((((.(((.(....#).))).)))))))))))).	2171	2190	1.0	-20.0	1	0.00150555	0.5	0.0	0.0	-5.226705058867908	16	19	12	3UTR		0	0
hsa-miR-888-3p	NM_001276695	TP53	GACTGACACCTCTTTGGGTGAA#TCCAAAAAGGGTCAGTCT#(((((((.(((.((((((....#)))))).)))))))))).	1312	1330	1.0	-22.3	1	0.001338628	0.515	0.0	0.0	-9.59801268497865	16	18	10	3UTR		0	0
hsa-miR-876-3p	NM_001276695	TP53	TGGTGGTTTACAAAGTAATTCA#GGATTACAATTGTGAGCCACCAC#(((((((((((((.(((((((.#)))))))..))))))))))))).	2414	2437	1.0	-26.5	1	0.003905964	0.471	0.0	0.0	-4.794414363722071	20	23	13	3UTR		0	0
hsa-miR-708-5p	NM_001276695	TP53	AAGGAGCTTACAATCTAGCTGGG#CCAGCTTAGATTTTAAGGTTTTTA#(((((.((((.(((((((((((.#)))))).))))).)))).))))).	1595	1619	1.0	-21.5	0	0.05469014	0.588	0.0	0.0	-8.663307682805062	20	24	6	3UTR		0	0
hsa-miR-887-3p	NM_001276695	TP53	GTGAACGGGCGCCATCCCGAGG#CCTTTTATTACATGGGGTCTAGAACTTGACCCCCTTGAGGGTGCTTGTTCC#..(((((((((((....(((((#.)))))..))))))))))).	1853	1904	1.0	-22.8	1	0.0007674448	0.426	0.0	0.0	-6.782339277446944	16	20	11	3UTR		0	0
hsa-miR-665	NM_001276695	TP53	ACCAGGAGGCTGAGGCCCCT#GGCTCGAGCAGTCCTGCCTCAGCCTCCGGA#.((.((((((((((((....#.)))))))))))))).	2242	2272	1.0	-29.6	0	7.255192e-05	0.338	0.0	0.0	-6.825347112316308	14	16	14	3UTR		0	0
hsa-miR-873-5p	NM_001276695	TP53	GCAGGAACTTGTGAGTCTCCT#GGGAGATGTAAGAAATGTTCTTGCA#((((((((((.(..(((((((#)))))))...).))..)))))))).	1634	1659	1.0	-21.0	1	0.00132221	0.603	0.0	0.0	-8.908319451798665	18	25	8	3UTR		0	0
hsa-miR-873-3p	NM_001276695	TP53	GGAGACTGATGAGTTCCCGGGA#TCCCGGGGCTCCACTGAACAAGTTGGCCTGCA#(.((.((((((((.((((((((#)))))))))))..........))))).)).).	1521	1553	1.0	-21.9	0	0.0001850822	0.426	0.0	0.0	-10.077127420549715	19	32	11	3UTR		0	0
hsa-miR-922	NM_001276695	TP53	GCAGCAGAGAATAGGACTACGTC#GACTGGGTCTCGCTTTGTTGCC#(((((((((....(((((..(((#)))..)))))..))))))))).	2168	2190	1.0	-18.7	1	0.00150555	0.5	0.0	0.0	-12.640789312202793	17	22	9	3UTR		0	0
hsa-miR-936	NM_001276695	TP53	ACAGTAGAGGGAGGAATCGCAG#GGGAAGCTGTCCCTCACTGTT#(((((.((((((((..((.(..#).))..)).))))))))))).	1721	1742	1.0	-20.4	0	0.0003771893	0.544	0.0	0.0	-6.807031847948959	16	21	11	3UTR		0	0
hsa-miR-937-5p	NM_001276695	TP53	GTGAGTCAGGGTGGGGCTGG#CCAGCCAAACCCTGTCTGACA#((.((.((((((..((((((#))))))..)))))).)).)).	1986	2007	1.0	-30.4	0	0.05641285	0.5	0.0	0.0	-9.54204321188781	16	21	6	3UTR	MIRT465434	0	0
hsa-miR-1178-3p	NM_001276695	TP53	TTGCTCACTGTTCTTCCCTAG#CTGGGAAGGAGCCAGGGGGGAGCAGG#.......((((((((((((..#.)))))))))))).	1265	1291	1.0	-20.3	0	5.980251e-08	0.382	0.0	0.0	-17.110244939514768	12	14	12	3UTR		0	0
hsa-miR-1180-5p	NM_001276695	TP53	GGACCCACCCGGCCGGGAATA#TGTTCCCTCTCCCTGTTGGTCGGTGGGTTG#.((((((.(((((((((((((#)))))))..........)))))))))))).	1898	1928	1.0	-26.7	1	0.0003594447	0.441	0.0	0.0	-6.106959766537749	19	30	12	3UTR		0	0
hsa-miR-1180-3p	NM_001276695	TP53	TTTCCGGCTCGCGTGGGTGTGT#GCCACCACGTCCAGCTGGAAGG#(((((((((.((((((..((..#))..))))))..))))))))).	2429	2451	1.0	-23.9	1	6.484308e-05	0.529	0.0	0.0	-5.180080914529843	17	22	9	3UTR		0	0
hsa-miR-1228-3p	NM_001276695	TP53	TCACACCTGCCTCGCCCCCC#GGAGCCAGGGGGGAGCAGGG#.....((((.(((.(((((.#.)))))))))))).	1272	1292	1.0	-22.8	0	1.159105e-07	0.368	0.0	0.0	-15.764946029298986	12	14	12	3UTR	MIRT732482	0	0
[truncated: 31,998 more rows]
