# Supplementary material for: Explore the shared molecular mechanism between dermatomyositis and nasopharyngeal cancer by bioinformatic analysis
Source: PLoS One. 2024 May 16;19(5):e0296034. doi: 10.1371/journal.pone.0296034 (PMC11098312; doi:10.1371/journal.pone.0296034)
Supplement: S8 Table — (XLS) [file pone.0296034.s009.xls]

ID	Species(miRNA)	Species(Target)	miRNA	Target	Reporter assay	Western blot	qPCR	Microarray	NGS	pSILAC	Other	CLIP-Seq	Sum	Number of paper
MIRT018171	hsa	hsa	hsa-miR-335-5p	OAS1	0	0	0	1	0	0	0	0	1	1
MIRT023954	hsa	hsa	hsa-miR-1-3p	ISG15	0	0	0	1	0	0	0	0	1	1
MIRT021235	hsa	hsa	hsa-miR-146a-5p	ISG15	0	0	0	1	0	0	0	0	1	1
MIRT040680	hsa	hsa	hsa-miR-92b-3p	IFIT3	0	0	0	0	1	0	0	0	1	1
MIRT684350	hsa	hsa	hsa-miR-512-3p	IFIT3	0	0	0	0	1	0	0	1	2	2
MIRT613945	hsa	hsa	hsa-miR-570-3p	IFIT3	0	0	0	0	1	0	0	1	2	2
MIRT684344	hsa	hsa	hsa-miR-4252	IFIT3	0	0	0	0	1	0	0	1	2	2
MIRT684348	hsa	hsa	hsa-miR-3613-3p	IFIT3	0	0	0	0	1	0	0	1	2	2
MIRT684341	hsa	hsa	hsa-miR-3926	IFIT3	0	0	0	0	1	0	0	1	2	2
MIRT684351	hsa	hsa	hsa-miR-4438	IFIT3	0	0	0	0	1	0	0	1	2	2
MIRT684343	hsa	hsa	hsa-miR-4731-5p	IFIT3	0	0	0	0	1	0	0	1	2	2
MIRT684340	hsa	hsa	hsa-miR-5095	IFIT3	0	0	0	0	1	0	0	1	2	2
MIRT684337	hsa	hsa	hsa-miR-5089-5p	IFIT3	0	0	0	0	1	0	0	1	2	2
MIRT684342	hsa	hsa	hsa-miR-5589-5p	IFIT3	0	0	0	0	1	0	0	1	2	2
MIRT684347	hsa	hsa	hsa-miR-1273g-3p	IFIT3	0	0	0	0	1	0	0	1	2	2
MIRT684349	hsa	hsa	hsa-miR-6504-3p	IFIT3	0	0	0	0	1	0	0	1	2	2
MIRT684345	hsa	hsa	hsa-miR-6506-5p	IFIT3	0	0	0	0	1	0	0	1	2	2
MIRT684346	hsa	hsa	hsa-miR-619-5p	IFIT3	0	0	0	0	1	0	0	1	2	2
MIRT684338	hsa	hsa	hsa-miR-6807-5p	IFIT3	0	0	0	0	1	0	0	1	2	2
MIRT684339	hsa	hsa	hsa-miR-7151-3p	IFIT3	0	0	0	0	1	0	0	1	2	2
MIRT023767	hsa	hsa	hsa-miR-1-3p	IFIT3	0	0	0	1	0	0	0	0	1	1
MIRT022687	hsa	hsa	hsa-miR-124-3p	IFIT3	0	0	0	1	0	0	0	0	1	1
MIRT736279	hsa	hsa	hsa-miR-143-3p	IFIT3	0	0	0	1	0	0	0	0	1	0
MIRT021277	hsa	hsa	hsa-miR-146a-5p	IFIT3	0	0	0	1	0	0	0	0	1	1
MIRT709996	hsa	hsa	hsa-miR-126-5p	IFIT1	0	0	0	0	1	0	0	1	2	2
MIRT709995	hsa	hsa	hsa-miR-1237-3p	IFIT1	0	0	0	0	1	0	0	1	2	2
MIRT709994	hsa	hsa	hsa-miR-1248	IFIT1	0	0	0	0	1	0	0	1	2	2
MIRT709992	hsa	hsa	hsa-miR-4795-3p	IFIT1	0	0	0	0	1	0	0	1	2	2
MIRT709993	hsa	hsa	hsa-miR-6868-3p	IFIT1	0	0	0	0	1	0	0	1	2	2
MIRT737067	hsa	hsa	hsa-miR-4756-5p	IFIT1	1	1	1	0	0	0	0	0	3	0
MIRT024022	hsa	hsa	hsa-miR-1-3p	IFIT1	0	0	0	1	0	0	0	0	1	1
MIRT021232	hsa	hsa	hsa-miR-146a-5p	IFIT1	0	0	0	1	0	0	0	0	1	1
MIRT020013	hsa	hsa	hsa-miR-375	IFIT1	0	0	0	1	0	0	0	0	1	1
MIRT437408	hsa	hsa	hsa-miR-203a-3p	IFIT1	0	1	1	0	1	0	0	0	3	1
MIRT445799	hsa	hsa	hsa-miR-380-3p	IFIT1	0	0	0	0	1	0	0	1	2	2
MIRT445796	hsa	hsa	hsa-miR-526b-5p	IFIT1	0	0	0	0	1	0	0	1	2	2
MIRT445794	hsa	hsa	hsa-miR-578	IFIT1	0	0	0	0	1	0	0	1	2	2
MIRT445793	hsa	hsa	hsa-miR-335-3p	IFIT1	0	0	0	0	1	0	0	1	2	2
MIRT445795	hsa	hsa	hsa-miR-2054	IFIT1	0	0	0	0	1	0	0	1	2	2
MIRT445798	hsa	hsa	hsa-miR-1250-3p	IFIT1	0	0	0	0	1	0	0	1	2	2
MIRT445797	hsa	hsa	hsa-miR-6516-3p	IFIT1	0	0	0	0	1	0	0	1	2	2
MIRT048368	hsa	hsa	hsa-miR-29b-3p	IFIH1	0	0	0	0	1	0	0	0	1	1
MIRT046462	hsa	hsa	hsa-miR-15b-5p	IFIH1	0	0	0	0	1	0	0	0	1	1
MIRT042455	hsa	hsa	hsa-miR-424-5p	IFIH1	0	0	0	0	1	0	0	0	1	1
MIRT029703	hsa	hsa	hsa-miR-26b-5p	IFIH1	0	0	0	1	0	0	0	0	1	1
MIRT619097	hsa	hsa	hsa-miR-15b-3p	IFI44L	0	0	0	0	1	0	0	1	2	2
MIRT619103	hsa	hsa	hsa-miR-146a-3p	IFI44L	0	0	0	0	1	0	0	1	2	2
MIRT619106	hsa	hsa	hsa-miR-34b-3p	IFI44L	0	0	0	0	1	0	0	1	2	2
MIRT637235	hsa	hsa	hsa-miR-1248	IFI44L	0	0	0	0	1	0	0	1	2	2
MIRT619095	hsa	hsa	hsa-miR-4256	IFI44L	0	0	0	0	1	0	0	1	2	2
MIRT619100	hsa	hsa	hsa-miR-3921	IFI44L	0	0	0	0	1	0	0	1	2	2
MIRT619099	hsa	hsa	hsa-miR-4653-5p	IFI44L	0	0	0	0	1	0	0	1	2	2
MIRT619094	hsa	hsa	hsa-miR-4768-5p	IFI44L	0	0	0	0	1	0	0	1	2	2
MIRT619102	hsa	hsa	hsa-miR-301a-5p	IFI44L	0	0	0	0	1	0	0	1	2	2
MIRT619098	hsa	hsa	hsa-miR-4750-3p	IFI44L	0	0	0	0	1	0	0	1	2	2
MIRT637234	hsa	hsa	hsa-miR-6759-3p	IFI44L	0	0	0	0	1	0	0	1	2	2
MIRT619092	hsa	hsa	hsa-miR-6809-3p	IFI44L	0	0	0	0	1	0	0	1	2	2
MIRT619104	hsa	hsa	hsa-miR-6817-3p	IFI44L	0	0	0	0	1	0	0	1	2	2
MIRT619093	hsa	hsa	hsa-miR-6833-3p	IFI44L	0	0	0	0	1	0	0	1	2	2
MIRT619096	hsa	hsa	hsa-miR-6873-3p	IFI44L	0	0	0	0	1	0	0	1	2	2
MIRT619105	hsa	hsa	hsa-miR-7110-3p	IFI44L	0	0	0	0	1	0	0	1	2	2
MIRT619101	hsa	hsa	hsa-miR-301b-5p	IFI44L	0	0	0	0	1	0	0	1	2	2
MIRT022604	hsa	hsa	hsa-miR-124-3p	IFI44L	0	0	0	1	0	0	0	0	1	1
MIRT021253	hsa	hsa	hsa-miR-146a-5p	IFI44L	0	0	0	1	0	0	0	0	1	1
MIRT029611	hsa	hsa	hsa-miR-26b-5p	IFI44	0	0	0	1	0	0	0	0	1	1
MIRT023845	hsa	hsa	hsa-miR-1-3p	IFI44	0	0	0	1	0	0	0	0	1	1
MIRT021249	hsa	hsa	hsa-miR-146a-5p	IFI44	0	0	0	1	0	0	0	0	1	1
MIRT022397	hsa	hsa	hsa-miR-124-3p	GBP1	0	0	0	1	0	0	0	0	1	1
MIRT019676	hsa	hsa	hsa-miR-375	IFI6	0	0	0	1	0	0	0	0	1	1
MIRT054332	hsa	hsa	hsa-miR-1225-3p	IFI6	0	0	1	1	0	0	0	0	2	1
